# Supplementary material for: From Gene Networks to Therapeutics: A Causal Inference and Deep Learning Approach for Drug Discovery
Source: Pharmaceuticals (Basel). 2025 Aug 30;18(9):1304. doi: 10.3390/ph18091304 (PMC12472719; doi:10.3390/ph18091304)
Supplement: Supplementary file 1 [file pharmaceuticals-18-01304-s001.zip]

Archive with 9 entries (9 files):
- pharmaceuticals-3781314-Supplementary_Figure S1.png
- pharmaceuticals-3781314-Supplementary_Figure S2.png
- pharmaceuticals-3781314-Supplementary_File S1_WGCNA_Results.xlsx
- pharmaceuticals-3781314-Supplementary_File S2_Mediation_Results.xlsx
- pharmaceuticals-3781314-Supplementary_File S3_IPF_Niches.xlsx
- pharmaceuticals-3781314-Supplementary_File S4_IPF_Subtypes.xlsx
- pharmaceuticals-3781314-Supplementary_File S5_GLMNet_Models.xlsx
- pharmaceuticals-3781314-Supplementary_File S6_DeepCE_hits.xlsx
- pharmaceuticals-3781314-Supplementary_File S7_145_vs_3_drugs.xlsx
