# Supplementary material for: From Gene Networks to Therapeutics: A Causal Inference and Deep Learning Approach for Drug Discovery
Source: Pharmaceuticals (Basel). 2025 Aug 30;18(9):1304. doi: 10.3390/ph18091304 (PMC12472719; doi:10.3390/ph18091304)
Supplement: Supplementary file 1 [file pharmaceuticals-18-01304-s001.zip › pharmaceuticals-3781314-Supplementary_File S1_WGCNA_Results.xlsx]

## Sheet: WGCNA modules info
Gene	New_symbol	Target Development Level	IDG Family	Druggable	FDA-Approved	Potential Target	Module	Module_membership	Membership_pval	logFC	adj_pval	pval	sex	sex_pval	sex_adj	age	age_pval	age_adj	Diagnosis	Diagnosis_pval	Diagnosis_adj	smoking	smoking_pval	smoking_adj	RNA_Con	RNA_Con_pval	RNA_Con_adj	RIN	RIN_pval	RIN_adj	mold	mold_pval	mold_adj	bird	bird_pval	bird_adj	feather	feather_pval	feather_adj	FEV	FEV_pval	FEV_adj	FVC	FVC_pval	FVC_adj	DLCO	DLCO_pval	DLCO_adj	DSP
NFYA	NFYA	Tbio	Transcription Factor	No	No	No	black	0.78	2.06e-43	-0.174	0.00344191	0.00129743	-0.0791	0.2585	0.6772	-0.0659	0.3466	0.591	-0.224	0.001212	0.00324	-0.121	0.08246	0.5257	-0.179	0.009918	0.06452	0.368	5.192e-08	1.54e-06	-0.0104	0.8825	0.962	-0.0749	0.2848	0.509	0.0132	0.8501	0.9223	0.248	0.000333	0.001182	0.261	0.0001502	0.0005457	0.281	4.281e-05	0.0001468	-0.121
ALS2	ALS2	Tbio	Other	No	No	No	black	0.74	6.16e-37	-0.0909	0.245158	0.168584	-0.145	0.03823	0.3859	0.097	0.1655	0.4051	-0.0965	0.1676	0.2438	-0.18	0.009572	0.2389	-0.268	9.641e-05	0.004054	0.363	8.484e-08	2.27e-06	0.011	0.8754	0.959	-0.262	0.0001393	0.005147	0.0826	0.2381	0.4532	0.278	5.205e-05	0.0002256	0.296	1.612e-05	7.345e-05	0.264	0.0001233	0.0003833	0.0613
RECQL	RECQL	Tbio	Enzyme	No	No	No	black	0.9	4.96e-74	-0.153	0.28792	0.204408	-0.0589	0.4004	0.7732	-0.0386	0.582	0.7672	-0.0885	0.2058	0.2895	-0.231	0.0008219	0.1182	0.0055	0.9375	0.9704	0.478	3.806e-13	1.494e-10	-0.0276	0.6935	0.8846	-0.138	0.04806	0.1823	-0.0484	0.4894	0.6931	0.106	0.1309	0.2014	0.11	0.1145	0.1782	0.188	0.006883	0.01456	-0.0503
CDC27	CDC27	Tbio	Other	No	No	No	black	0.76	9.08e-41	-0.00684	0.933162	0.908685	0.0585	0.4032	0.7741	-0.127	0.06884	0.2679	-0.00807	0.9083	0.9329	-0.193	0.005393	0.1981	0.0869	0.2142	0.4264	0.378	2.111e-08	7.31e-07	-0.0333	0.6349	0.8588	-0.13	0.06262	0.2073	-0.098	0.1612	0.3595	-0.0561	0.4228	0.5269	-0.0633	0.3659	0.4647	-0.0743	0.2888	0.3694	-0.0707
KMT2E	KMT2E	Tbio	Epigenetic	No	No	No	black	0.8	6.62e-47	-0.241	0.000154654	4.24802e-05	-0.0447	0.5235	0.8411	0.0471	0.5012	0.7121	-0.282	3.945e-05	0.0001446	-0.11	0.1153	0.5849	-0.248	0.0003183	0.008527	0.301	1.084e-05	0.0001207	0.0188	0.7884	0.9265	-0.123	0.07804	0.2309	0.00402	0.9543	0.9784	0.301	1.127e-05	5.677e-05	0.332	1.102e-06	6.373e-06	0.37	4.59e-08	2.719e-07	-0.0569
AP2B1	AP2B1	Tbio	Other	No	No	No	black	0.56	2.34e-18	-0.0655	0.0531789	0.028159	-0.112	0.1088	0.5227	0.00986	0.8882	0.9452	-0.158	0.02328	0.04499	-0.148	0.03357	0.3768	0.0759	0.278	0.4972	0.0897	0.1996	0.3601	0.0511	0.466	0.7606	-0.0488	0.4863	0.6854	0.0643	0.3585	0.579	0.0914	0.1913	0.2763	0.0848	0.2258	0.3133	0.163	0.01892	0.03562	0.12
RALA	RALA	Tbio	Enzyme	Yes	No	Yes	black	0.66	8.07e-27	-0.43	0.00322316	0.00120471	-0.0703	0.3157	0.7258	-0.0918	0.1894	0.4348	-0.223	0.001254	0.003339	-0.184	0.008155	0.2248	-0.0435	0.5347	0.7191	0.377	2.315e-08	7.9e-07	-0.128	0.06686	0.3487	-0.249	0.0003128	0.008288	-0.158	0.02375	0.1055	-0.00361	0.9589	0.971	0.0108	0.8777	0.9127	0.156	0.02487	0.04534	-0.257
TSR3	TSR3	NA	Other	No	No	No	black	0.17	0.0126	-0.206	0.05738	0.0307369	-0.112	0.1084	0.5225	-0.0728	0.2985	0.5486	-0.15	0.03104	0.05778	-0.0763	0.2755	0.7644	0.0343	0.6241	0.7803	0.0663	0.3435	0.5271	0.0175	0.8034	0.9316	-0.0824	0.2388	0.4597	0.0228	0.7445	0.8613	0.131	0.061	0.1085	0.127	0.06965	0.1164	0.191	0.006043	0.01295	-0.162
CSDE1	CSDE1	Tbio	Transcription Factor	No	No	No	black	0.73	3.1e-36	-0.161	5.17253e-06	1.05082e-06	-0.0406	0.5621	0.8573	0.0512	0.4646	0.6867	-0.341	5.432e-07	2.815e-06	-0.161	0.02073	0.3157	-0.0695	0.3208	0.5383	0.237	0.0005942	0.003397	-0.0747	0.286	0.6404	-0.135	0.05338	0.1943	-0.0378	0.5891	0.771	0.219	0.001599	0.004727	0.238	0.000572	0.001805	0.379	1.965e-08	1.231e-07	-0.153
BAZ1B	BAZ1B	Tbio	Epigenetic	Yes	No	Yes	black	0.83	6.49e-53	-0.114	0.0723465	0.0401865	-0.139	0.04633	0.4049	-0.0127	0.8566	0.9292	-0.144	0.03914	0.07058	-0.143	0.04022	0.4015	-0.137	0.04954	0.176	0.412	7.844e-10	5.315e-08	0.0576	0.4112	0.7217	-0.0817	0.243	0.4644	-0.019	0.7869	0.8872	0.202	0.003574	0.009453	0.214	0.002036	0.005591	0.283	3.882e-05	0.0001343	0.00975
STARD3NL	STARD3NL	Tbio	Other	No	No	No	black	0.58	1.05e-19	-0.38	1.05067e-12	6.38614e-14	-0.103	0.1408	0.5638	-0.182	0.008671	0.1122	-0.495	4.099e-14	6.95e-13	-0.107	0.1253	0.6009	-0.0563	0.4217	0.6293	0.334	9.169e-07	1.602e-05	-0.0914	0.1914	0.5429	-0.272	7.441e-05	0.003634	0.0436	0.5336	0.7289	0.338	6.765e-07	4.457e-06	0.344	3.98e-07	2.529e-06	0.5	1.953e-14	3.379e-13	-0.369
HIVEP2	HIVEP2	Tbio	Transcription Factor	No	No	No	black	0.59	5.74e-21	-0.00413	0.988105	0.983279	0.0245	0.7265	0.9254	-0.0911	0.1929	0.4392	-0.00146	0.9834	0.9882	-0.144	0.03926	0.3991	-0.159	0.02247	0.1066	0.323	2.223e-06	3.303e-05	-0.0314	0.654	0.8679	-0.25	0.000289	0.00781	-0.0337	0.6302	0.8001	0.0582	0.4063	0.51	0.0657	0.3485	0.4473	0.0529	0.4501	0.5349	-0.035
ELOA	ELOA	Tbio	Other	No	No	No	black	0.53	1.93e-16	-0.291	3.9019e-10	3.53363e-11	-0.109	0.1189	0.5369	-0.204	0.003306	0.08536	-0.445	2.055e-11	2.384e-10	-0.102	0.1463	0.6299	-0.032	0.6485	0.7968	0.296	1.603e-05	0.0001671	-0.118	0.09233	0.3989	-0.074	0.2906	0.5155	0.0877	0.2103	0.4208	0.246	0.0003725	0.001305	0.269	8.992e-05	0.0003446	0.385	1.054e-08	7.007e-08	-0.269
PIK3C2A	PIK3C2A	NA	Kinase	Yes	No	Yes	black	0.85	1.57e-57	-0.379	7.49013e-06	1.57254e-06	-0.0644	0.358	0.7581	-0.0232	0.7404	0.8654	-0.327	1.577e-06	7.499e-06	-0.16	0.02158	0.3199	-0.189	0.006421	0.04921	0.291	2.192e-05	0.0002171	-0.019	0.786	0.9257	-0.211	0.002298	0.0278	-0.0302	0.667	0.8249	0.315	3.94e-06	2.207e-05	0.329	1.399e-06	7.928e-06	0.407	1.242e-09	9.65e-09	-0.172
ACPP	ACP3	NA	Enzyme	Yes	Yes	No	black	0.33	9.92e-07	-0.571	1.4817e-05	3.32396e-06	-0.0688	0.3257	0.7327	-0.245	0.0003769	0.0422	-0.316	3.575e-06	1.585e-05	-0.0729	0.2975	0.7763	0.113	0.107	0.2827	0.272	7.824e-05	0.0006213	-0.0634	0.3655	0.7009	-0.179	0.009943	0.07049	0.11	0.1163	0.2948	0.184	0.008131	0.01931	0.19	0.006314	0.01492	0.191	0.005852	0.01258	-0.114
MATR3	MATR3	Tbio	Other	No	No	No	black	0.77	7.5e-42	0.00748	0.90734	0.873377	-0.127	0.06892	0.4583	0.0785	0.2619	0.5118	0.0113	0.8721	0.9062	-0.157	0.02378	0.3316	-0.192	0.005725	0.04608	0.316	3.836e-06	5.217e-05	0.113	0.1065	0.4216	-0.127	0.06897	0.2143	0.0896	0.2001	0.4083	0.343	4.451e-07	3.047e-06	0.352	2.124e-07	1.42e-06	0.345	3.862e-07	1.933e-06	0.108
RALBP1	RALBP1	Tbio	Other	No	No	No	black	0.58	1.35e-19	0.166	0.0753725	0.0421715	-0.0976	0.1626	0.5913	-0.055	0.4327	0.6614	0.142	0.04226	0.07548	-0.13	0.0634	0.4728	0.0462	0.5092	0.7	0.347	3.221e-07	6.787e-06	0.132	0.05845	0.3284	-0.0872	0.2124	0.4284	-0.146	0.03642	0.1386	-0.136	0.05103	0.09316	-0.133	0.05635	0.09946	-0.058	0.4074	0.4922	0.275
WWTR1	WWTR1	Tbio	Other	No	No	No	black	0.76	3.12e-40	-0.231	0.00344629	0.00129945	0.0446	0.5247	0.8413	-0.134	0.05507	0.2417	-0.223	0.001285	0.003411	-0.105	0.134	0.6148	-0.116	0.0972	0.2676	0.304	8.897e-06	0.0001029	-0.0401	0.5667	0.8212	-0.246	0.0003652	0.009089	-0.0105	0.8813	0.9388	0.256	0.0002021	0.0007549	0.272	7.815e-05	0.0003042	0.313	4.787e-06	1.956e-05	-0.114
AGPS	AGPS	Tbio	Enzyme	Yes	No	Yes	black	0.76	2.37e-40	0.224	0.306536	0.220309	0.0847	0.2261	0.6526	-0.0748	0.285	0.5341	0.0854	0.2224	0.3091	-0.24	0.0005216	0.1082	0.0977	0.1625	0.3617	0.388	7.952e-09	3.382e-07	-0.0299	0.6697	0.8741	-0.126	0.07188	0.2202	-0.264	0.0001248	0.003867	-0.102	0.1444	0.2186	-0.107	0.1274	0.195	-0.13	0.06227	0.1015	0.0933
HGF	HGF	NA	Enzyme	Yes	No	Yes	black	0.59	2.16e-20	0.0367	0.865028	0.817364	0.0818	0.2427	0.6643	-0.0928	0.1848	0.4296	0.0161	0.8181	0.8658	-0.107	0.1275	0.6035	0.0217	0.7574	0.8662	0.313	4.629e-06	6.04e-05	-0.0953	0.1728	0.5214	-0.0205	0.7701	0.8759	-0.0762	0.2765	0.4959	0.0304	0.6645	0.7431	0.0214	0.7604	0.8225	0.0482	0.4913	0.575	-0.164
SERPINB1	SERPINB1	Tbio	Enzyme	No	No	No	black	0.66	1.17e-26	-0.363	0.0400238	0.0203421	0.015	0.8302	0.9584	-0.127	0.06822	0.2666	-0.161	0.02086	0.04086	-0.116	0.0964	0.5557	-0.114	0.1021	0.2755	0.489	9.329e-14	5.169e-11	-0.0276	0.6934	0.8846	-0.262	0.0001421	0.005187	-0.092	0.1883	0.3942	0.00561	0.9362	0.9543	0.0277	0.6926	0.7673	0.0653	0.3511	0.4346	-0.0262
SPAST	SPAST	Tbio	Other	Yes	No	Yes	black	0.44	2.98e-11	-0.429	0.0213835	0.0100209	-0.0265	0.7055	0.9174	-0.000698	0.9921	0.9961	-0.178	0.01034	0.022	-0.149	0.03297	0.3755	-0.0753	0.2822	0.5002	0.019	0.7868	0.8904	0.0555	0.4282	0.7348	0.0286	0.6837	0.8236	0.0815	0.2441	0.4601	0.249	0.0003118	0.001115	0.265	0.0001178	0.0004402	0.282	4.052e-05	0.0001396	-0.105
RTF2	RTF2	NA	NA	No	No	No	black	0.3	1.11e-05	-0.11	0.000648019	0.000205537	-0.166	0.01716	0.3167	-0.0437	0.5324	0.7329	-0.264	0.0001235	0.0004086	-0.0291	0.6777	0.932	-0.0228	0.7454	0.859	0.0991	0.1562	0.3005	0.129	0.06386	0.3414	-0.00353	0.9599	0.9796	0.0899	0.1987	0.4069	0.297	1.417e-05	7.003e-05	0.307	6.941e-06	3.405e-05	0.353	1.93e-07	1.022e-06	-0.113
PHF20	PHF20	Tbio	Epigenetic	No	No	No	black	0.43	1.59e-10	-0.253	0.000161792	4.46778e-05	-0.0264	0.7063	0.9176	-0.0532	0.4473	0.6726	-0.281	4.219e-05	0.0001536	-0.0556	0.4276	0.8544	-0.0193	0.7831	0.8819	0.231	0.0008377	0.004529	-0.0744	0.2878	0.6416	-0.376	2.495e-08	3.916e-05	0.0692	0.3231	0.5439	0.177	0.01082	0.02479	0.194	0.005213	0.01264	0.182	0.008719	0.018	-0.154
VRK2	VRK2	Tbio	Kinase	No	No	No	black	0.73	8.71e-36	-0.0349	0.555683	0.45893	-0.0614	0.3808	0.7673	-0.00736	0.9164	0.9598	-0.0524	0.4546	0.5515	-0.204	0.003308	0.172	-0.1	0.1528	0.3494	0.334	9.11e-07	1.595e-05	0.043	0.5399	0.8043	-0.131	0.06049	0.2073	-0.0229	0.7439	0.8609	0.143	0.04017	0.07603	0.154	0.02744	0.05361	0.156	0.02549	0.04632	0.0573
BCLAF1	BCLAF1	Tbio	Other	No	No	No	black	0.76	2.15e-40	0.0472	0.554299	0.457551	-0.0425	0.5446	0.8508	0.0985	0.159	0.3973	0.0522	0.4563	0.5532	-0.25	0.0002897	0.09913	-0.0492	0.4829	0.6791	0.361	9.69e-08	2.525e-06	0.00796	0.9096	0.971	-0.199	0.00417	0.04093	-0.0982	0.1601	0.3579	0.0924	0.1867	0.2708	0.103	0.1424	0.2141	0.0908	0.1944	0.2651	0.156
MUSK	MUSK	NA	Kinase	Yes	No	Yes	black	0.48	2.47e-13	-0.21	0.186515	0.121564	0.00716	0.9187	0.9814	-0.0323	0.6453	0.8092	-0.108	0.1229	0.1883	-0.0132	0.8504	0.9715	0.0932	0.1827	0.3879	0.235	0.0006707	0.003747	0.0442	0.5283	0.7985	-0.0742	0.2893	0.5141	0.00163	0.9814	0.9931	0.0802	0.2519	0.3469	0.0803	0.2514	0.3423	0.174	0.01227	0.02436	-0.253
MFAP3	MFAP3	NA	Other	No	No	No	black	0.85	1.11e-58	0.112	0.303182	0.217456	-0.0228	0.7454	0.9319	-0.102	0.1462	0.382	0.0862	0.2181	0.304	-0.193	0.005348	0.1972	0.0441	0.5295	0.715	0.354	1.751e-07	4.122e-06	0.072	0.3037	0.6565	-0.136	0.05207	0.1915	-0.105	0.1344	0.3212	-0.0423	0.5464	0.6423	-0.0363	0.604	0.6918	0.0324	0.6436	0.7129	0.0263
TLL1	TLL1	NA	Other	Yes	No	No	black	0.47	1.03e-12	0.034	0.896804	0.859147	-0.011	0.8748	0.9696	-0.0064	0.9273	0.9642	0.0124	0.8598	0.8973	-0.213	0.002073	0.1499	-0.0834	0.2334	0.4489	0.279	4.733e-05	0.0004094	0.0341	0.6262	0.8549	-0.0596	0.3949	0.6108	-0.0967	0.1666	0.3671	0.127	0.06865	0.1199	0.129	0.06491	0.1122	0.112	0.1102	0.1633	0.114
RAB27B	RAB27B	Tbio	Enzyme	No	No	No	black	0.37	3.76e-08	0.0438	0.920944	0.891856	0.0967	0.1668	0.5936	-0.0332	0.6359	0.8033	0.00948	0.8924	0.9215	-0.139	0.04649	0.4267	-0.0575	0.4116	0.6199	0.17	0.01485	0.04818	0.0178	0.7998	0.9301	-0.186	0.007387	0.05893	0.0343	0.625	0.7968	-0.16	0.02132	0.04425	-0.167	0.01611	0.03372	-0.128	0.0671	0.1081	-0.0754
DCUN1D1	DCUN1D1	NA	Other	Yes	No	No	black	0.72	1.31e-34	-0.02	0.769807	0.701594	-0.0911	0.1928	0.6251	0.059	0.4	0.6361	-0.027	0.6997	0.7683	-0.0986	0.1586	0.6449	-0.149	0.03202	0.1336	0.282	3.949e-05	0.0003513	0.108	0.1234	0.4473	-0.108	0.1233	0.3075	0.068	0.3315	0.5534	0.197	0.0046	0.01179	0.206	0.002967	0.007737	0.274	6.917e-05	0.0002274	0.0475
CNTLN	CNTLN	Tbio	Other	No	No	No	black	0.5	3.35e-14	-0.205	0.000292529	8.54543e-05	-0.102	0.1433	0.5671	-0.00737	0.9162	0.9598	-0.272	7.645e-05	0.0002634	-0.125	0.07242	0.4992	-0.0784	0.2624	0.4809	0.24	0.0005188	0.00303	0.086	0.2191	0.5722	-0.241	0.0004823	0.01076	0.234	0.0007179	0.01122	0.364	7.256e-08	5.847e-07	0.381	1.613e-08	1.34e-07	0.389	7.226e-09	4.945e-08	-0.106
C12orf4	FERRY3	NA	NA	No	No	No	black	0.82	2.21e-52	-0.0927	0.571643	0.475813	-0.0531	0.4486	0.8011	-0.0491	0.4833	0.6995	-0.0498	0.4773	0.5732	-0.252	0.0002514	0.09913	-0.0676	0.3343	0.5515	0.352	2.204e-07	4.937e-06	-0.0185	0.7918	0.9273	-0.141	0.04377	0.1724	0.0439	0.5308	0.7272	-0.0114	0.8704	0.9062	-0.0021	0.9761	0.9842	0.126	0.07225	0.1154	-0.0853
GOPC	GOPC	NA	Other	Yes	No	Yes	black	0.71	2.8e-33	0.0212	0.842522	0.79006	-0.117	0.09451	0.5017	0.0346	0.6218	0.7937	0.0187	0.7901	0.8424	-0.231	0.0008512	0.1192	-0.0164	0.8145	0.9019	0.207	0.002777	0.01226	9.3e-05	0.9989	0.9996	-0.155	0.02586	0.125	0.0207	0.7682	0.8756	0.0551	0.4319	0.5354	0.0668	0.3402	0.4388	0.157	0.02383	0.04365	0.0848
RRM2B	RRM2B	Tbio	Enzyme	Yes	Yes	No	black	0.6	1.88e-21	0.149	0.0428819	0.0220237	0.0725	0.3001	0.713	0.0307	0.6616	0.8195	0.16	0.02171	0.04228	-0.08	0.2529	0.7437	-0.0295	0.6739	0.8134	0.322	2.307e-06	3.412e-05	-0.0456	0.5152	0.7911	-0.0347	0.6206	0.7825	0.0184	0.7933	0.8907	0.000654	0.9926	0.9945	-0.0137	0.8452	0.8873	0.0152	0.8287	0.8691	-0.00829
RSF1	RSF1	Tbio	Epigenetic	No	No	No	black	0.77	1.17e-41	-0.174	0.00875781	0.00366296	0.0222	0.751	0.9335	0.018	0.7976	0.8968	-0.202	0.003532	0.008476	-0.159	0.02253	0.3245	-0.0461	0.5107	0.701	0.224	0.001221	0.006171	-0.0343	0.6248	0.8535	-0.168	0.01597	0.09329	0.0279	0.6903	0.8396	0.167	0.01625	0.03513	0.173	0.01312	0.02814	0.211	0.002341	0.005523	0.0222
KITLG	KITLG	Tbio	Other	No	No	No	black	0.64	8.69e-25	-0.566	1.58184e-08	1.90613e-09	-0.0752	0.2825	0.698	-0.0567	0.4184	0.6504	-0.402	2.03e-09	1.682e-08	-0.0734	0.2945	0.7755	-0.113	0.1055	0.2807	0.147	0.0354	0.0965	0.0166	0.8129	0.935	-0.0222	0.7509	0.8645	0.179	0.009895	0.05909	0.438	4.561e-11	7.288e-10	0.452	8.856e-12	1.378e-10	0.456	5.82e-12	6.71e-11	-0.122
MAPK9	MAPK9	NA	Kinase	Yes	No	No	black	0.71	8.68e-33	-0.219	8.00188e-08	1.09671e-08	-0.132	0.05935	0.436	0.0807	0.2489	0.4988	-0.391	6.005e-09	4.608e-08	-0.133	0.05627	0.4568	-0.104	0.1367	0.3279	0.345	3.717e-07	7.636e-06	-0.0475	0.4977	0.7794	-0.243	0.0004279	0.01002	0.0548	0.4342	0.6483	0.331	1.214e-06	7.608e-06	0.348	2.849e-07	1.858e-06	0.447	1.65e-11	1.76e-10	-0.115
SIKE1	SIKE1	Tbio	Other	No	No	No	black	0.73	3.23e-35	-0.0348	0.58167	0.486691	-0.0785	0.2621	0.6799	-0.0665	0.3422	0.5864	-0.0491	0.4832	0.5785	-0.182	0.009014	0.2344	-0.0182	0.7953	0.8891	0.268	9.734e-05	0.0007491	0.0175	0.8026	0.9311	-0.118	0.0904	0.2534	-0.037	0.5971	0.7761	0.0645	0.3572	0.4601	0.0662	0.3442	0.443	0.114	0.1022	0.1529	-0.0263
FOXN3	FOXN3	Tbio	Transcription Factor	No	No	No	black	0.72	1.88e-34	-0.0837	0.261258	0.182039	0.0512	0.4648	0.8089	0.021	0.7649	0.8787	-0.0936	0.1807	0.2596	-0.12	0.08496	0.5322	-0.0695	0.3205	0.5381	0.263	0.0001323	0.0009703	-0.0441	0.529	0.799	-0.165	0.01758	0.09949	0.0414	0.555	0.7449	0.227	0.001053	0.003279	0.23	0.0008862	0.002677	0.278	5.06e-05	0.0001708	0.122
AP5M1	AP5M1	Tbio	Other	No	No	No	black	0.83	1.97e-54	0.00911	0.916062	0.885192	-0.0357	0.6104	0.8808	0.0239	0.733	0.8614	0.0102	0.8849	0.9159	-0.184	0.007979	0.2237	-0.00734	0.9166	0.9589	0.441	3.334e-11	4.869e-09	-0.00879	0.9002	0.9674	-0.19	0.00629	0.05355	-0.154	0.02678	0.1139	0.015	0.8307	0.8757	0.017	0.8079	0.8593	0.0895	0.2008	0.273	0.0571
ARID4B	ARID4B	Tbio	TF-Epigenetic	No	No	No	black	0.77	1.74e-42	-0.145	0.032825	0.0162017	-0.0615	0.3797	0.7673	0.0822	0.2401	0.4909	-0.168	0.01581	0.03204	-0.145	0.03778	0.3932	-0.218	0.001625	0.02322	0.288	2.68e-05	0.0002562	-0.0151	0.8296	0.9429	-0.215	0.001919	0.02471	0.0294	0.6748	0.8306	0.309	6.116e-06	3.282e-05	0.336	8.075e-07	4.803e-06	0.333	1.027e-06	4.75e-06	0.0138
KIF1B	KIF1B	Tbio	Other	No	No	No	black	0.79	9.59e-46	-0.154	0.0089692	0.00376462	-0.0451	0.5201	0.8396	-0.0556	0.4273	0.6573	-0.202	0.003547	0.008508	-0.173	0.01301	0.2645	-0.121	0.08362	0.244	0.385	1.142e-08	4.481e-07	-0.0451	0.5194	0.7931	-0.168	0.01573	0.09238	0.0302	0.6668	0.8248	0.303	9.338e-06	4.797e-05	0.313	4.547e-06	2.306e-05	0.355	1.687e-07	9.035e-07	-0.184
TBC1D22A	TBC1D22A	Tbio	Other	No	No	No	black	0.35	1.99e-07	-0.0646	0.215779	0.144601	-0.0312	0.6557	0.8989	-0.00846	0.9039	0.9531	-0.103	0.1399	0.2097	-0.115	0.09932	0.5624	0.152	0.02911	0.1254	0.156	0.02482	0.073	-0.117	0.09461	0.4026	-0.0394	0.5737	0.7503	0.132	0.05835	0.1888	0.032	0.6483	0.73	0.0258	0.7124	0.7839	0.0651	0.3523	0.4358	0.107
TAB2	TAB2	Tbio	Enzyme	No	No	No	black	0.65	2.6e-26	-0.277	1.03768e-12	6.30164e-14	-0.107	0.1268	0.5487	0.0208	0.7667	0.8799	-0.5	2.019e-14	3.582e-13	-0.0569	0.4162	0.8498	-0.169	0.01513	0.08383	0.181	0.009146	0.03253	-0.0248	0.7235	0.899	-0.105	0.1329	0.3216	0.22	0.001458	0.01751	0.495	3.68e-14	1.187e-12	0.51	4.664e-15	1.392e-13	0.622	1.78e-23	1.517e-21	-0.196
PUM2	PUM2	Tbio	Other	No	No	No	black	0.66	1.85e-27	-0.146	0.00575389	0.00229875	-0.122	0.07993	0.4757	0.0847	0.2259	0.4755	-0.213	0.002094	0.005286	-0.0956	0.1719	0.6571	-0.168	0.01548	0.085	0.121	0.08209	0.1855	0.0947	0.1757	0.5246	-0.0844	0.228	0.4474	0.101	0.1484	0.3407	0.417	4.688e-10	6.116e-09	0.43	1.177e-10	1.488e-09	0.45	1.221e-11	1.317e-10	0.204
SOAT1	SOAT1	NA	Enzyme	Yes	Yes	No	black	0.76	1.1e-39	0.0602	0.824202	0.768593	0.0288	0.6812	0.9086	-0.129	0.06504	0.2612	0.0205	0.7696	0.8252	-0.168	0.01599	0.2869	0.0324	0.6434	0.7931	0.459	4.117e-12	9.457e-10	0.0895	0.2008	0.5525	-0.0675	0.3354	0.5597	-0.203	0.003358	0.02953	-0.0962	0.169	0.249	-0.106	0.1292	0.1973	-0.0392	0.5762	0.6537	0.0874
TMCC3	TMCC3	Tbio	Other	No	No	No	black	0.54	5.71e-17	-0.558	0.00909691	0.00382555	-0.00128	0.9854	0.9956	-0.029	0.6787	0.8292	-0.2	0.003988	0.00943	-0.166	0.01733	0.2925	0.0859	0.2195	0.4323	0.342	4.766e-07	9.432e-06	-0.093	0.1838	0.5357	-0.115	0.1008	0.2715	-0.0706	0.3132	0.5347	-0.0318	0.6496	0.7311	-0.0192	0.7846	0.8422	-0.000421	0.9952	0.9963	-0.0753
ATP11B	ATP11B	Tbio	Transporter	No	No	No	black	0.79	4.65e-45	-0.164	0.200554	0.132471	0.0838	0.2308	0.6562	-0.0671	0.3382	0.5832	-0.105	0.1335	0.2016	-0.18	0.00964	0.2389	0.00784	0.9109	0.9562	0.307	6.956e-06	8.459e-05	0.000273	0.9969	0.9986	-0.287	2.839e-05	0.002018	-0.0184	0.7933	0.8907	0.0855	0.2216	0.3117	0.082	0.241	0.3307	0.101	0.1497	0.2119	-0.0663
NDC1	NDC1	Tbio	Other	No	No	No	black	0.25	0.000337	0.213	0.491441	0.391942	-0.00934	0.8941	0.9752	-0.0237	0.7357	0.8627	0.0597	0.3943	0.4935	-0.0353	0.6144	0.9125	-0.0595	0.3954	0.6067	0.184	0.007973	0.02905	-0.151	0.02989	0.2485	-0.0519	0.459	0.6643	0.0518	0.4595	0.6679	0.0224	0.7488	0.8122	0.0111	0.8744	0.9102	0.0351	0.6162	0.6893	-0.00193
MXD1	MXD1	Tbio	Transcription Factor	No	No	No	black	0.36	7.44e-08	-0.422	0.0461004	0.0238945	0.0242	0.7295	0.9269	-0.0411	0.558	0.7504	-0.157	0.02453	0.04715	-0.0577	0.41	0.8471	0.0555	0.4282	0.6348	0.253	0.0002375	0.001568	-0.18	0.009789	0.1572	-0.176	0.0112	0.07516	-0.0491	0.4835	0.6884	-0.0435	0.5346	0.6315	-0.0343	0.625	0.7101	-0.0371	0.5965	0.6719	-0.166
MRPS35	MRPS35	NA	Other	No	No	No	black	0.15	0.0318	0.0465	0.744982	0.672097	0.0193	0.7834	0.9443	-0.0864	0.2167	0.4648	0.0296	0.6729	0.7458	-0.0359	0.6086	0.9099	0.0194	0.7817	0.8812	-0.0137	0.8446	0.9153	0.0715	0.3068	0.6594	0.0595	0.3952	0.6111	0.107	0.1245	0.3075	-0.0532	0.4477	0.5506	-0.0596	0.3947	0.4941	-0.0719	0.3046	0.3864	0.0364
EIF4B	EIF4B	Tbio	Other	No	No	No	black	0.36	1.07e-07	0.0725	0.139908	0.0866275	0.00673	0.9235	0.9819	0.049	0.4845	0.7002	0.121	0.08248	0.1342	-0.0566	0.4191	0.851	0.0911	0.1929	0.4002	0.171	0.01414	0.0463	0.163	0.01942	0.2091	0.0892	0.2025	0.4157	-0.0233	0.7393	0.8582	0.0209	0.7651	0.8254	0.0202	0.7729	0.8322	-0.0247	0.7244	0.7813	0.155
HIPK2	HIPK2	NA	Kinase	Yes	No	No	black	0.58	6.92e-20	-0.448	0.000885762	0.000290254	0.053	0.449	0.8012	-0.103	0.1398	0.3725	-0.249	0.0003038	0.0009228	-0.117	0.09411	0.5499	-0.079	0.259	0.4767	0.257	0.0001884	0.001295	-0.0529	0.4502	0.75	-0.314	4.164e-06	0.0005988	-0.164	0.01872	0.09091	-0.0405	0.5632	0.6575	-0.0251	0.7204	0.7904	0.0313	0.6555	0.7233	-0.222
BTBD1	BTBD1	Tbio	Other	No	No	No	black	0.6	1.19e-21	0.173	0.000135568	3.68174e-05	-0.0165	0.8141	0.9534	0.0997	0.1537	0.3911	0.287	2.87e-05	0.0001075	-0.0911	0.1928	0.6891	-0.0333	0.6345	0.7872	0.286	3.011e-05	0.0002829	0.116	0.09801	0.4072	-0.212	0.002232	0.02726	0.00734	0.9166	0.9587	-0.0203	0.7719	0.8305	-0.0407	0.5615	0.6543	-0.0532	0.4477	0.5327	0.358
IPO5	IPO5	Tbio	Other	No	No	No	black	0.74	2.31e-37	0.028	0.726051	0.650008	-0.0046	0.9477	0.9869	-0.0789	0.2595	0.5092	0.0319	0.6489	0.7251	-0.178	0.01066	0.2468	0.0345	0.6227	0.7791	0.417	4.578e-10	3.395e-08	0.0351	0.6164	0.8494	-0.178	0.01043	0.07249	-0.258	0.0001851	0.005009	-0.154	0.02695	0.05399	-0.15	0.03142	0.06026	-0.197	0.004576	0.01007	0.161
YBX1	YBX1	Tbio	Transcription Factor	No	No	No	black	0.5	2.39e-14	-0.127	0.0587212	0.0315987	0.0446	0.5244	0.8413	0.0139	0.8432	0.9214	-0.15	0.0309	0.05757	-0.068	0.3316	0.797	0.00969	0.89	0.9448	0.273	7.221e-05	0.0005798	0.0344	0.624	0.8531	-0.0539	0.4415	0.6504	-0.15	0.03105	0.1245	-0.105	0.133	0.2042	-0.111	0.113	0.1762	-0.06	0.3915	0.4757	0.0199
TRAM1	TRAM1	Tbio	Other	No	No	No	black	0.64	1.01e-24	0.0262	0.910861	0.878001	-0.0463	0.5088	0.8337	-0.112	0.1094	0.3361	0.0107	0.8785	0.9111	-0.143	0.03989	0.4006	0.0999	0.1532	0.3499	0.43	1.174e-10	1.257e-08	-0.00197	0.9776	0.9929	-0.159	0.02272	0.1163	-0.0922	0.1874	0.3932	-0.249	0.0003051	0.001093	-0.253	0.000237	0.0008203	-0.0857	0.2205	0.2956	-0.0389
EVI5	EVI5	Tbio	Other	No	No	No	black	0.81	1.71e-48	-0.172	0.00966208	0.00409759	-0.106	0.1312	0.5529	0.0185	0.7922	0.8937	-0.2	0.003957	0.009362	-0.122	0.08023	0.5197	-0.162	0.01999	0.09961	0.385	1.056e-08	4.257e-07	-0.03	0.6684	0.8735	-0.221	0.0014	0.0206	0.00543	0.9383	0.9698	0.269	9.235e-05	0.0003771	0.287	2.829e-05	0.000122	0.307	7.331e-06	2.902e-05	-0.029
PDK3	PDK3	NA	Kinase	Yes	No	Yes	black	0.53	1.55e-16	-0.172	0.0479321	0.0249966	0.0479	0.4938	0.8253	-0.0487	0.4872	0.702	-0.156	0.02497	0.04784	-0.153	0.02848	0.3509	0.0482	0.4913	0.686	0.241	0.0004868	0.002874	-0.00359	0.9592	0.9876	-0.0859	0.2196	0.4369	-0.0275	0.6945	0.8396	0.0123	0.8605	0.8988	0.0104	0.8819	0.9158	0.0835	0.2328	0.3093	-0.208
KIF2A	KIF2A	Tbio	Other	No	No	No	black	0.72	3.93e-34	0.218	0.00712938	0.00291223	-0.0508	0.4684	0.8103	0.0306	0.6621	0.8197	0.207	0.00289	0.007076	-0.131	0.05982	0.4648	0.0073	0.917	0.959	0.28	4.475e-05	0.0003897	0.116	0.09578	0.4048	-0.12	0.0846	0.2431	0.0504	0.4723	0.6785	-0.00656	0.9254	0.9469	-0.0172	0.8062	0.858	-0.0362	0.6055	0.68	0.423
RORA	RORA	NA	Nuclear Receptor	Yes	No	No	black	0.54	3.02e-17	-0.00591	0.975067	0.965491	0.0508	0.4686	0.8103	0.0433	0.5363	0.7358	-0.00302	0.9656	0.9752	-0.142	0.04226	0.4102	0.00349	0.9602	0.9809	0.251	0.0002765	0.001788	0.0856	0.2213	0.5746	-0.238	0.0005822	0.01225	-0.0884	0.2063	0.4156	-0.0785	0.2622	0.358	-0.0809	0.2479	0.3385	-0.122	0.08119	0.1276	0.141
MAPK6	MAPK6	NA	Kinase	Yes	No	No	black	0.69	4.12e-30	0.211	0.0981392	0.0572956	0.0512	0.4646	0.8089	-0.0729	0.2976	0.5477	0.132	0.05799	0.09909	-0.221	0.001405	0.1358	0.0025	0.9716	0.9866	0.405	1.528e-09	8.885e-08	0.109	0.1185	0.4403	-0.361	9.859e-08	6.837e-05	-0.221	0.001431	0.01735	-0.118	0.09098	0.1484	-0.126	0.07107	0.1183	-0.118	0.09069	0.1404	0.1
RAB27A	RAB27A	Tbio	Enzyme	Yes	No	Yes	black	0.6	7.42e-22	-0.106	0.315584	0.227818	0.0419	0.5496	0.8526	-0.156	0.02497	0.171	-0.0843	0.2284	0.3163	-0.142	0.0422	0.4101	0.101	0.1481	0.3437	0.444	2.393e-11	3.695e-09	-0.153	0.02845	0.2437	-0.267	0.0001023	0.004256	-0.135	0.05219	0.1757	-0.113	0.1053	0.1674	-0.106	0.1292	0.1973	-0.0773	0.2695	0.3491	-0.195
FGF10	FGF10	Tbio	Other	No	No	No	black	0.32	2.35e-06	-0.0289	0.873305	0.828476	0.0336	0.6311	0.8903	-0.109	0.1174	0.3471	-0.0151	0.8291	0.8737	0.0877	0.2102	0.7113	0.0389	0.5784	0.7483	0.0489	0.4852	0.6648	0.0522	0.4558	0.7538	0.0287	0.6825	0.8231	0.131	0.05971	0.1913	0.284	3.438e-05	0.0001551	0.282	3.954e-05	0.0001649	0.159	0.0226	0.04165	0.0228
SLC44A1	SLC44A1	Tbio	Transporter	Yes	No	Yes	black	0.72	7.38e-35	-0.477	2.3123e-08	2.88889e-09	-0.0859	0.2194	0.6477	-0.055	0.4327	0.6614	-0.399	2.919e-09	2.341e-08	-0.193	0.00548	0.1989	-0.0449	0.5218	0.7084	0.385	1.156e-08	4.508e-07	-0.0143	0.8386	0.9459	-0.271	8.296e-05	0.003775	0.000745	0.9915	0.996	0.32	2.758e-06	1.599e-05	0.328	1.473e-06	8.297e-06	0.484	1.627e-13	2.457e-12	-0.36
EXOC5	EXOC5	Tbio	Other	No	No	No	black	0.9	1.34e-75	-0.146	0.143133	0.0890419	-0.0174	0.8039	0.9511	-0.0403	0.5648	0.7546	-0.119	0.08934	0.1436	-0.204	0.003207	0.172	-0.115	0.1009	0.2734	0.343	4.417e-07	8.871e-06	0.0289	0.6802	0.8788	-0.173	0.01295	0.08199	0.0235	0.7378	0.8573	0.202	0.003515	0.009328	0.2	0.004037	0.01013	0.284	3.601e-05	0.0001255	-0.0442
ATP2B1	ATP2B1	Tbio	Transporter	Yes	Yes	No	black	0.51	2.76e-15	0.0642	0.503424	0.404572	0.0466	0.5063	0.8324	-0.062	0.3761	0.6176	0.0584	0.4045	0.5035	-0.0677	0.3335	0.7973	-0.103	0.141	0.3344	0.408	1.179e-09	7.28e-08	0.0364	0.6031	0.842	-0.124	0.07469	0.2251	-0.024	0.7321	0.8537	0.24	0.0004977	0.001693	0.257	0.0001946	0.0006883	0.162	0.01966	0.03683	-0.181
WDR1	WDR1	Tbio	Other	No	No	No	black	0.47	1.19e-12	-0.0591	0.663874	0.57785	0.0512	0.4645	0.8089	-0.0534	0.4455	0.6712	-0.0389	0.5788	0.6649	-0.156	0.02514	0.3388	0.0781	0.2645	0.4827	0.406	1.477e-09	8.725e-08	-0.238	0.0005682	0.03581	-0.145	0.03732	0.1561	-0.0485	0.4889	0.6929	-0.117	0.09337	0.1515	-0.146	0.03563	0.06719	-0.206	0.00296	0.006803	-0.0745
SNX13	SNX13	Tbio	Other	No	No	No	black	0.87	1.53e-63	-0.143	0.040989	0.0209036	-0.0596	0.3946	0.7688	0.0115	0.8693	0.9356	-0.161	0.02049	0.04024	-0.184	0.008136	0.2248	-0.0517	0.4604	0.662	0.391	6.279e-09	2.777e-07	0.0459	0.5123	0.7891	-0.214	0.001981	0.02523	0.026	0.7106	0.8405	0.225	0.001125	0.003479	0.223	0.001246	0.003613	0.269	9.285e-05	0.0002967	0.0559
PRKACA	PRKACA	NA	Kinase	Yes	No	Yes	black	0.26	0.000189	-0.122	0.0144514	0.00642096	-0.117	0.09425	0.501	-0.0239	0.7335	0.8618	-0.191	0.005845	0.01326	0.0565	0.4197	0.8511	0.00742	0.9157	0.9584	0.096	0.1701	0.3208	0.0723	0.3017	0.655	0.104	0.1362	0.3261	0.0532	0.4478	0.6602	0.137	0.04953	0.09087	0.139	0.04614	0.08388	0.162	0.01962	0.0368	-0.17
AFF4	AFF4	Tbio	Transcription Factor	No	No	No	black	0.73	2.89e-35	-0.202	0.201331	0.133102	-0.00729	0.9171	0.9807	-0.0747	0.2861	0.5355	-0.105	0.1345	0.2029	-0.147	0.03496	0.3811	-0.0412	0.5562	0.733	0.296	1.526e-05	0.0001609	0.00301	0.9658	0.9894	-0.297	1.453e-05	0.001341	-0.0416	0.553	0.7435	0.157	0.02414	0.04917	0.163	0.01895	0.0389	0.18	0.009743	0.01985	-0.0323
SMC1A	SMC1A	NA	Other	Yes	No	No	black	0.71	3.69e-33	-0.102	0.129478	0.0789394	-0.367	5.87e-08	3.813e-05	0.00902	0.8976	0.9503	-0.123	0.0776	0.1274	-0.176	0.01128	0.2517	-0.0833	0.2341	0.4498	0.319	2.995e-06	4.264e-05	0.0496	0.4791	0.7668	-0.0675	0.335	0.5593	-0.0105	0.8812	0.9387	0.144	0.03858	0.07349	0.17	0.01455	0.03081	0.182	0.008714	0.01799	0.0735
FBXW11	FBXW11	Tbio	Other	No	No	No	black	0.8	1.89e-46	-0.0867	0.0410924	0.0209759	-0.0229	0.744	0.9319	-0.0274	0.6955	0.839	-0.164	0.0187	0.03715	-0.0821	0.2405	0.734	-0.0574	0.4126	0.6206	0.403	1.863e-09	1.043e-07	-0.0676	0.3346	0.682	-0.246	0.0003745	0.009247	-0.0451	0.5198	0.7182	0.0704	0.3146	0.4149	0.0728	0.2983	0.3943	0.132	0.05936	0.09723	-0.0353
PVR	PVR	Tbio	Other	No	No	No	black	0.24	0.000415	-0.405	6.31354e-06	1.30474e-06	0.00569	0.9353	0.9833	-0.158	0.0235	0.1671	-0.329	1.327e-06	6.401e-06	0.0371	0.5969	0.9058	-0.112	0.109	0.2858	0.174	0.01238	0.04154	-0.171	0.0138	0.1815	-0.0446	0.524	0.7128	-0.034	0.6274	0.7982	0.125	0.07392	0.1264	0.145	0.03714	0.06958	0.188	0.006741	0.0143	-0.396
KDM5A	KDM5A	NA	TF-Epigenetic	Yes	No	Yes	black	0.87	2.95e-65	-0.12	0.0535199	0.0283793	-0.0567	0.4184	0.7822	0.0309	0.6592	0.8177	-0.154	0.0275	0.05206	-0.197	0.004635	0.1892	-0.0486	0.4881	0.6831	0.363	8.362e-08	2.244e-06	-0.0283	0.6861	0.8813	-0.215	0.001939	0.02488	-0.0266	0.7039	0.8396	0.197	0.004469	0.01151	0.21	0.00241	0.006472	0.253	0.0002504	0.0007353	-0.00527
MAP3K13	MAP3K13	NA	Kinase	Yes	No	No	black	0.54	1.04e-16	0.0254	0.606	0.513412	0.0813	0.2454	0.6662	-0.0698	0.3188	0.5669	0.0466	0.5063	0.5994	0.0398	0.5697	0.896	-0.0727	0.2993	0.5175	0.272	7.854e-05	0.0006232	0.0836	0.2322	0.5857	-0.141	0.04336	0.1715	0.157	0.02428	0.1069	0.00246	0.972	0.9804	-0.0115	0.8698	0.9066	-0.0364	0.6034	0.6783	0.361
PICALM	PICALM	Tbio	Other	No	No	No	black	0.7	5.48e-32	-0.0616	0.337574	0.247201	0.014	0.8422	0.9605	-0.0627	0.3708	0.6135	-0.0815	0.2442	0.3341	-0.119	0.08834	0.5401	-0.0664	0.3431	0.5598	0.359	1.202e-07	3.043e-06	-0.0155	0.8252	0.9407	-0.195	0.004871	0.04553	-0.125	0.07306	0.2186	-0.0434	0.5356	0.6323	-0.024	0.7321	0.7998	0.0659	0.3467	0.4302	-0.289
TSG101	TSG101	Tbio	Other	No	No	No	black	0.47	9.64e-13	-0.0972	0.0365913	0.0183695	-0.0411	0.5576	0.8561	-0.0862	0.2178	0.4662	-0.167	0.01675	0.03373	-0.114	0.1023	0.5675	0.116	0.09786	0.2687	0.185	0.007626	0.02799	-0.00271	0.9692	0.9902	-0.265	0.0001158	0.004562	-0.000146	0.9983	0.999	0.0332	0.6359	0.7189	0.0335	0.6325	0.7164	0.2	0.003963	0.008844	0.147
SEMA3C	SEMA3C	Tbio	Other	No	No	No	black	0.68	1.67e-29	0.626	0.0355758	0.0177898	0.0527	0.4522	0.8026	-0.106	0.1302	0.3587	0.164	0.01836	0.03656	-0.185	0.007608	0.2219	0.215	0.001913	0.02578	0.303	9.233e-06	0.0001061	0.0246	0.7261	0.8997	-0.139	0.04691	0.1795	-0.13	0.06267	0.1982	-0.193	0.005526	0.01387	-0.207	0.002825	0.007422	-0.139	0.04553	0.07694	0.258
DLG1	DLG1	Tbio	Other	No	No	No	black	0.7	4.3e-31	-0.0281	0.682252	0.599496	-0.0762	0.2763	0.6917	0.135	0.05233	0.237	-0.037	0.5972	0.6802	-0.144	0.03857	0.3957	-0.143	0.04038	0.1539	0.298	1.395e-05	0.0001491	0.0378	0.5893	0.8354	-0.165	0.01797	0.1007	0.0112	0.873	0.9345	0.228	0.0009688	0.003049	0.25	0.0002874	0.0009742	0.218	0.001673	0.004078	0.23
BCAP29	BCAP29	Tbio	Other	No	No	No	black	0.77	7.02e-41	-0.199	7.70746e-05	1.99049e-05	-0.0889	0.204	0.633	-0.13	0.06301	0.2567	-0.295	1.643e-05	6.458e-05	-0.187	0.006961	0.2139	-0.03	0.6686	0.8097	0.419	3.8e-10	2.97e-08	-0.0388	0.5802	0.8298	-0.258	0.0001775	0.005896	-0.0593	0.3973	0.6137	0.219	0.001543	0.004582	0.224	0.001219	0.003544	0.333	1.025e-06	4.741e-06	-0.245
RBM7	RBM7	Tbio	Other	No	No	No	black	0.74	1.49e-37	-0.0396	0.551593	0.454791	-0.00216	0.9754	0.993	-0.115	0.0999	0.3207	-0.0527	0.4519	0.5489	-0.0702	0.3162	0.7864	-0.0625	0.3723	0.5853	0.428	1.435e-10	1.43e-08	-0.0282	0.6872	0.8816	-0.274	6.56e-05	0.003376	-0.0545	0.4368	0.6508	0.0897	0.1998	0.2864	0.0977	0.1623	0.2386	0.153	0.02809	0.05049	-0.0659
MBNL3	MBNL3	Tbio	Other	No	No	No	black	0.66	1.05e-26	-0.248	0.00211973	0.000757063	-0.0645	0.357	0.7571	0.151	0.03077	0.187	-0.233	0.0007507	0.002099	-0.182	0.008734	0.2321	-0.166	0.01685	0.08987	0.217	0.001747	0.00834	0.018	0.7976	0.9296	-0.0648	0.3547	0.5751	0.101	0.1476	0.3395	0.406	1.449e-09	1.685e-08	0.415	5.558e-10	6.091e-09	0.475	5.515e-13	7.539e-12	-0.118
TM9SF3	TM9SF3	Tbio	Other	No	No	No	black	0.69	8.71e-31	0.068	0.716497	0.638906	0.0526	0.4526	0.8026	-0.125	0.07372	0.2775	0.0328	0.6402	0.7176	-0.216	0.001824	0.1457	0.0729	0.2976	0.5164	0.414	6.384e-10	4.597e-08	-0.0654	0.3506	0.6949	-0.268	0.0001003	0.004228	-0.0933	0.182	0.3865	-0.215	0.001936	0.005575	-0.221	0.001405	0.004021	-0.204	0.003285	0.007466	0.0489
PAK3	PAK3	NA	Kinase	Yes	No	Yes	black	0.61	4.38e-22	0.344	0.210521	0.140474	0.0266	0.7047	0.9174	-0.0963	0.1685	0.4095	0.103	0.1424	0.2129	-0.115	0.1003	0.5635	0.0202	0.7732	0.8761	0.266	0.0001116	0.0008415	-0.0684	0.3283	0.677	-0.0754	0.2813	0.5057	-0.00391	0.9555	0.9793	0.0408	0.5604	0.6549	0.0529	0.4498	0.5481	0.0867	0.215	0.2893	-0.112
DYNC1I2	DYNC1I2	Tbio	Other	No	No	No	black	0.54	2.79e-17	-0.0796	0.0417088	0.0213415	-0.16	0.02154	0.3372	0.0674	0.336	0.5817	-0.164	0.01851	0.03681	-0.0686	0.3272	0.7934	-0.0676	0.3343	0.5515	0.137	0.05027	0.1278	0.0348	0.6197	0.8506	-0.0837	0.2316	0.4518	0.0498	0.4769	0.6826	0.374	3.158e-08	2.762e-07	0.361	9.741e-08	6.906e-07	0.418	4.198e-10	3.558e-09	-0.0671
PIAS2	PIAS2	Tbio	Transcription Factor	No	No	No	black	0.82	5.01e-51	-0.00713	0.936236	0.913119	-0.0183	0.7939	0.9485	-0.0452	0.5186	0.7237	-0.00767	0.9129	0.9361	-0.176	0.0116	0.254	0.0223	0.7505	0.8629	0.438	4.834e-11	6.458e-09	0.0347	0.6206	0.8508	-0.194	0.005271	0.04781	-0.118	0.09005	0.2505	0.0123	0.8604	0.8987	0.0183	0.7944	0.8492	0.0946	0.1764	0.244	0.0302
ACER3	ACER3	Tbio	Enzyme	Yes	No	Yes	black	0.76	2.14e-40	-0.546	0.00133084	0.000454256	0.0857	0.2206	0.6485	-0.141	0.04312	0.2167	-0.241	0.0004792	0.001397	-0.18	0.009819	0.2397	-0.00979	0.8889	0.9441	0.412	7.702e-10	5.238e-08	-0.124	0.07544	0.3662	-0.225	0.001164	0.01855	-0.101	0.1479	0.3401	0.0289	0.6797	0.7562	0.0454	0.517	0.6121	0.108	0.123	0.1792	-0.215
N4BP2	N4BP2	Tbio	Other	No	No	No	black	0.51	7.08e-15	-0.0461	0.878369	0.835146	-0.0439	0.531	0.8448	-0.00406	0.9539	0.9769	-0.0145	0.8359	0.879	-0.0832	0.2342	0.7284	-0.0179	0.7987	0.8916	0.123	0.0775	0.1779	-0.0162	0.8172	0.9368	0.0535	0.4449	0.6534	0.0615	0.38	0.5984	0.157	0.02453	0.04983	0.166	0.01683	0.035	0.238	0.0005751	0.001561	0.123
TIGAR	TIGAR	Tbio	Enzyme	No	No	No	black	0.38	1.13e-08	0.114	0.612346	0.520748	0.0303	0.6652	0.9018	-0.0573	0.4131	0.6463	0.0448	0.5226	0.6142	-0.043	0.5392	0.886	-0.109	0.1181	0.2998	0.301	1.127e-05	0.0001245	0.0338	0.6299	0.8559	-0.104	0.1373	0.3278	-0.00523	0.9405	0.9707	-0.11	0.115	0.1806	-0.0937	0.1802	0.26	-0.0834	0.2334	0.3099	-0.0366
GNB1	GNB1	Tbio	Other	Yes	No	Yes	black	0.57	1.6e-19	-0.0852	0.266959	0.186622	0.0177	0.8007	0.9498	-0.124	0.07604	0.2813	-0.0926	0.1855	0.2655	-0.139	0.04667	0.4274	-0.055	0.4321	0.6382	0.255	0.0002159	0.001451	-0.018	0.7975	0.9296	-0.22	0.001509	0.02146	-0.158	0.02314	0.1037	-0.12	0.08624	0.1419	-0.126	0.07197	0.1196	-0.0446	0.5247	0.606	-0.109
ITCH	ITCH	Tbio	Enzyme	Yes	No	Yes	black	0.93	2.35e-93	-0.0759	0.209928	0.139945	-0.034	0.6274	0.8882	-0.0528	0.4513	0.6758	-0.104	0.1371	0.2062	-0.21	0.002476	0.1565	-0.0667	0.341	0.5576	0.426	1.781e-10	1.669e-08	0.0362	0.6052	0.8433	-0.229	0.0009394	0.01649	-0.0337	0.6308	0.8002	0.126	0.07216	0.1249	0.135	0.05219	0.09324	0.22	0.001502	0.003703	-0.0254
TOLLIP	TOLLIP	Tbio	Other	No	No	No	black	0.6	7.23e-22	-0.118	0.2763	0.194605	-0.0535	0.4449	0.7992	-0.0825	0.2386	0.4894	-0.0906	0.1952	0.2771	-0.208	0.002645	0.1622	0.0635	0.3647	0.5789	0.471	8.594e-13	2.998e-10	-0.041	0.5583	0.8157	-0.166	0.01726	0.0983	-0.137	0.05035	0.1722	-0.191	0.005984	0.01487	-0.182	0.008956	0.0202	-0.136	0.05166	0.08595	-0.0999
SENP1	SENP1	NA	Enzyme	Yes	No	No	black	0.75	1.27e-38	-0.0213	0.717741	0.640524	-0.163	0.01961	0.3286	0.075	0.2843	0.5335	-0.0331	0.6369	0.7148	-0.147	0.03449	0.3794	-0.0325	0.6432	0.793	0.296	1.569e-05	0.0001645	0.0651	0.3525	0.6963	-0.145	0.03803	0.158	0.0353	0.6143	0.7889	0.134	0.05544	0.1001	0.146	0.03588	0.06756	0.14	0.04426	0.07504	0.154
STX7	STX7	Tbio	Other	No	No	No	black	0.72	2.13e-34	-0.375	8.6895e-08	1.19978e-08	-0.0945	0.1768	0.6053	0.0306	0.6627	0.8202	-0.385	1.112e-08	8.104e-08	-0.174	0.0124	0.2598	-0.0878	0.2093	0.4202	0.361	1.019e-07	2.634e-06	-0.000723	0.9918	0.9972	-0.131	0.06006	0.2073	0.00329	0.9626	0.9836	0.297	1.484e-05	7.294e-05	0.303	9.641e-06	4.622e-05	0.413	6.787e-10	5.544e-09	-0.0783
RIF1	RIF1	Tbio	Other	No	No	No	black	0.79	1.3e-44	-0.0649	0.373738	0.280175	-0.0957	0.1714	0.5982	0.0593	0.3971	0.6345	-0.0759	0.2784	0.3717	-0.161	0.02078	0.3161	-0.131	0.06053	0.1999	0.374	3.151e-08	1.02e-06	0.0397	0.5708	0.8225	-0.261	0.0001486	0.005333	-0.0601	0.3909	0.6083	0.187	0.007043	0.01712	0.198	0.004432	0.01096	0.185	0.007654	0.01601	0.00796
RAB21	RAB21	Tbio	Enzyme	No	No	No	black	0.7	2.2e-31	-0.179	0.0168097	0.0076446	0.0617	0.3782	0.7673	-0.153	0.02765	0.1791	-0.186	0.00753	0.01659	-0.0486	0.4881	0.874	-0.0729	0.298	0.5167	0.359	1.204e-07	3.044e-06	-0.0836	0.2321	0.5857	-0.241	0.0004883	0.01082	-0.0257	0.7142	0.843	0.0228	0.7447	0.8091	0.0476	0.4971	0.5929	0.156	0.02508	0.04566	-0.223
MID2	MID2	Tbio	Enzyme	Yes	No	Yes	black	0.77	1.09e-41	-0.0684	0.41718	0.320049	-0.0372	0.5951	0.8731	-0.035	0.6175	0.7905	-0.0697	0.3193	0.4163	-0.152	0.0288	0.353	-0.0385	0.583	0.7515	0.261	0.0001495	0.001072	0.0261	0.7092	0.8916	-0.224	0.001237	0.01925	-0.0914	0.1913	0.3973	-0.00917	0.8959	0.9251	0.00193	0.9781	0.9855	0.106	0.1292	0.1872	0.00401
SRCAP	SRCAP	Tbio	Enzyme	No	No	No	black	0.79	2.13e-45	-0.117	0.35336	0.261615	-0.061	0.3835	0.7673	-0.0313	0.655	0.815	-0.0784	0.2628	0.3546	-0.204	0.003279	0.172	-0.134	0.05557	0.1896	0.371	4.029e-08	1.245e-06	-0.0136	0.8466	0.9479	-0.06	0.3919	0.6077	-0.045	0.5207	0.719	0.0796	0.2552	0.3505	0.0955	0.172	0.2502	0.0847	0.226	0.3018	0.115
RSBN1	RSBN1	Tbio	Other	No	No	No	black	0.78	3.85e-43	-0.27	2.98687e-05	7.08744e-06	-0.0632	0.367	0.764	0.0474	0.499	0.7102	-0.308	6.542e-06	2.769e-05	-0.184	0.008275	0.2266	-0.0891	0.203	0.4119	0.357	1.39e-07	3.414e-06	-0.0278	0.6916	0.8837	-0.257	0.0001877	0.006034	0.0491	0.4837	0.6886	0.269	9.118e-05	0.0003728	0.284	3.444e-05	0.0001454	0.35	2.617e-07	1.352e-06	-0.0993
PTPRC	PTPRC	NA	Enzyme	Yes	No	Yes	black	0.74	2.28e-37	-0.71	0.000448367	0.000136595	0.0353	0.6142	0.8819	-0.0572	0.4142	0.647	-0.262	0.0001463	0.0004762	-0.144	0.03876	0.3966	-0.0674	0.3357	0.5527	0.325	1.924e-06	2.926e-05	0.016	0.8194	0.9382	-0.117	0.09538	0.2627	0.132	0.05942	0.1909	0.267	0.0001061	0.0004272	0.281	4.275e-05	0.0001769	0.365	7.03e-08	4.018e-07	-0.327
STK17B	STK17B	NA	Kinase	Yes	No	No	black	0.69	3.32e-30	-0.0604	0.807148	0.747977	0.00827	0.9061	0.9782	-0.00129	0.9853	0.9922	-0.0224	0.7491	0.8081	-0.226	0.001096	0.127	-0.0623	0.374	0.5872	0.331	1.2e-06	1.978e-05	-0.131	0.06026	0.332	-0.216	0.001786	0.02369	-0.0581	0.4069	0.6224	-0.0131	0.8516	0.8918	0.00619	0.9297	0.9512	0.031	0.6587	0.7265	-0.0805
GSK3B	GSK3B	Tclin	Kinase	Yes	No	No	black	0.86	1.53e-60	-0.311	7.4871e-09	8.58485e-10	-0.0191	0.7853	0.945	-0.0886	0.2056	0.4527	-0.414	6.387e-10	5.705e-09	-0.149	0.03247	0.3721	-0.118	0.0906	0.2559	0.292	1.994e-05	0.0002006	-0.0375	0.5928	0.8374	-0.172	0.01326	0.08312	0.122	0.08021	0.2325	0.353	2.025e-07	1.492e-06	0.376	2.651e-08	2.1e-07	0.463	2.444e-12	3.025e-11	-0.162
ERC1	ERC1	Tbio	Other	No	No	No	black	0.67	9.75e-29	-0.138	0.00730764	0.00299552	-0.0419	0.5496	0.8526	0.0501	0.4748	0.6941	-0.208	0.002713	0.006681	-0.125	0.07405	0.5054	-0.0912	0.1923	0.3994	0.17	0.01486	0.04821	-0.0215	0.7593	0.914	-0.0792	0.2578	0.481	0.0326	0.6422	0.8088	0.303	9.441e-06	4.843e-05	0.319	3.003e-06	1.574e-05	0.337	7.261e-07	3.441e-06	-0.00213
LYRM2	LYRM2	NA	Other	No	No	No	black	0.6	3.79e-21	0.109	0.227625	0.154424	-0.0833	0.2341	0.6577	-0.0914	0.1914	0.4372	0.0996	0.1543	0.2274	-0.198	0.004282	0.1879	0.0525	0.454	0.657	0.453	7.698e-12	1.559e-09	0.101	0.1503	0.4893	-0.175	0.01193	0.07827	0.0129	0.8543	0.9251	-0.0894	0.2012	0.288	-0.11	0.1166	0.1809	-0.1	0.1517	0.2145	0.145
BCKDHB	BCKDHB	Tbio	Enzyme	Yes	No	Yes	black	0.35	2.33e-07	0.00967	0.935576	0.912184	-0.0974	0.1635	0.5914	-0.061	0.3836	0.6239	0.00772	0.9123	0.9357	-0.0704	0.3147	0.7855	0.145	0.03795	0.1482	0.332	1.095e-06	1.841e-05	0.0918	0.1896	0.5414	-0.295	1.666e-05	0.001488	-0.127	0.0689	0.2106	0.028	0.6893	0.7638	0.0241	0.7305	0.7985	0.0165	0.8143	0.8567	0.139
TNPO1	TNPO1	Tbio	Other	No	No	No	black	0.87	1.96e-64	0.0576	0.542726	0.445156	0.00879	0.9002	0.9768	-0.0549	0.4333	0.6619	0.0535	0.445	0.5426	-0.184	0.008132	0.2248	0.0317	0.6515	0.7992	0.368	5.316e-08	1.57e-06	0.0311	0.6575	0.8688	-0.119	0.08746	0.2487	-0.0461	0.5102	0.7098	0.00573	0.9349	0.9534	-0.00591	0.9328	0.9535	0.0182	0.7951	0.8411	0.0859
DIS3	DIS3	Tbio	Enzyme	No	No	No	black	0.84	5.27e-57	-0.026	0.761514	0.692002	-0.022	0.7534	0.9342	-0.119	0.08917	0.3037	-0.0278	0.6913	0.7611	-0.204	0.003325	0.172	-0.0273	0.6968	0.8278	0.459	3.968e-12	9.228e-10	0.0185	0.7917	0.9273	-0.246	0.0003742	0.009247	-0.0225	0.7483	0.864	0.0704	0.3145	0.4148	0.0707	0.3125	0.4096	0.125	0.07279	0.1162	-0.0378
CYLD	CYLD	Tbio	Enzyme	Yes	No	Yes	black	0.7	6.36e-32	-0.0973	0.217982	0.146499	0.0371	0.5963	0.8742	-0.0145	0.8359	0.9178	-0.102	0.1457	0.2169	-0.146	0.03609	0.3861	-0.137	0.04967	0.1763	0.34	5.685e-07	1.085e-05	-0.036	0.6074	0.8445	-0.133	0.05592	0.1996	0.16	0.02151	0.09926	0.194	0.005283	0.01333	0.205	0.003083	0.008004	0.231	0.0008427	0.002207	-0.248
YTHDC1	YTHDC1	Tbio	Other	No	No	No	black	0.69	3.95e-30	-0.208	0.000142221	3.876e-05	-0.055	0.4326	0.7916	0.0646	0.3562	0.6002	-0.285	3.378e-05	0.0001248	-0.158	0.02342	0.33	-0.206	0.002927	0.03092	0.222	0.001328	0.00662	-0.0499	0.4761	0.7652	-0.191	0.00606	0.05216	-0.0132	0.8506	0.9226	0.293	1.895e-05	9.12e-05	0.323	2.273e-06	1.231e-05	0.32	2.662e-06	1.141e-05	0.0481
SSH1	SSH1	Tbio	Enzyme	No	No	No	black	0.69	3.39e-30	-0.284	0.118882	0.0714816	0.107	0.1269	0.549	-0.0718	0.3048	0.5535	-0.125	0.07265	0.1206	-0.0981	0.1608	0.6483	-0.127	0.06869	0.2167	0.378	2.041e-08	7.146e-07	-0.128	0.06777	0.3504	-0.102	0.1427	0.3352	-0.0337	0.6309	0.8002	0.116	0.0956	0.1546	0.137	0.04905	0.08842	0.168	0.01556	0.02997	-0.131
RAB10	RAB10	Tbio	Enzyme	No	No	No	black	0.56	2.51e-18	0.284	0.143613	0.0894246	0.05	0.4758	0.8151	-0.194	0.005268	0.09782	0.118	0.09079	0.1455	-0.185	0.007764	0.2237	0.254	0.000235	0.006995	0.351	2.216e-07	4.945e-06	-0.283	3.787e-05	0.006045	-0.0965	0.1675	0.37	-0.291	2.217e-05	0.001351	-0.371	4.148e-08	3.52e-07	-0.375	2.699e-08	2.137e-07	-0.31	5.805e-06	2.341e-05	0.0534
CD82	CD82	Tbio	Other	No	No	No	black	0.5	1.71e-14	-0.172	0.0858344	0.048997	-0.0626	0.3715	0.7673	-0.0757	0.2797	0.5295	-0.137	0.04925	0.0862	0.035	0.6171	0.9133	0.1	0.1523	0.3488	0.238	0.0005751	0.003301	-0.025	0.7216	0.8986	-0.0712	0.3093	0.535	0.146	0.03674	0.1395	0.0765	0.2745	0.3714	0.0687	0.3262	0.4237	0.104	0.1386	0.1986	0.0662
ATRX	ATRX	Tbio	Other	Yes	No	Yes	black	0.84	1.01e-56	-0.121	0.31927	0.231072	-0.0216	0.7583	0.9355	0.025	0.7214	0.8536	-0.0836	0.2321	0.3206	-0.179	0.01011	0.2429	-0.0354	0.6139	0.7729	0.265	0.0001171	0.0008759	-0.00804	0.9087	0.9706	-0.209	0.002567	0.02996	-0.0284	0.6854	0.8381	0.151	0.03017	0.0594	0.156	0.02519	0.04975	0.192	0.005613	0.01211	0.0173
MYNN	MYNN	Tbio	Transcription Factor	No	No	No	black	0.75	7.18e-38	-0.0559	0.386005	0.29127	-0.0921	0.1878	0.6173	-0.0295	0.6738	0.8263	-0.0744	0.2882	0.3827	-0.176	0.01153	0.2535	-0.142	0.04168	0.1569	0.333	1.007e-06	1.731e-05	0.0111	0.8739	0.9582	-0.205	0.003118	0.03389	0.0592	0.3978	0.6142	0.265	0.0001169	0.0004652	0.278	5.319e-05	0.000215	0.304	9.162e-06	3.563e-05	0.0163
SEH1L	SEH1L	Tbio	Other	No	No	No	black	0.48	4.7e-13	0.031	0.648768	0.560786	-0.0929	0.1841	0.6135	-0.121	0.08309	0.2942	0.041	0.5583	0.6464	-0.0709	0.311	0.784	-0.0744	0.2881	0.5066	0.313	4.703e-06	6.093e-05	0.0199	0.777	0.9222	-0.135	0.05228	0.1919	-0.0996	0.1543	0.3493	-0.102	0.1428	0.2167	-0.0866	0.2161	0.3019	-0.0548	0.4337	0.5189	-0.0863
SLC25A24	SLC25A24	Tbio	Transporter	Yes	No	Yes	black	0.67	1.39e-28	-0.227	0.00108031	0.0003606	-0.0923	0.1871	0.6163	-0.0374	0.5935	0.7752	-0.247	0.0003473	0.001042	-0.12	0.08472	0.5322	-0.0511	0.4653	0.6661	0.306	7.846e-06	9.343e-05	0.0159	0.8211	0.9387	-0.116	0.09636	0.2645	0.118	0.09158	0.2535	0.269	8.988e-05	0.0003679	0.264	0.0001278	0.0004723	0.384	1.214e-08	7.984e-08	-0.0109
ZFAND6	ZFAND6	Tbio	Other	No	No	No	black	0.64	2.2e-25	-0.00519	0.910673	0.877329	-0.0914	0.1912	0.6232	-0.122	0.08014	0.2894	-0.0111	0.8743	0.9082	-0.0821	0.2406	0.734	-0.067	0.3383	0.5549	0.347	3.172e-07	6.707e-06	0.0363	0.6042	0.8428	-0.172	0.01339	0.08346	0.178	0.01039	0.06116	0.23	0.0008888	0.002829	0.221	0.001422	0.004062	0.268	9.706e-05	0.0003087	0.17
AURKA	AURKA	NA	Kinase	Yes	No	No	black	0.081	0.248	0.383	0.000239885	6.8866e-05	0.0942	0.1783	0.6074	-0.0442	0.5285	0.7304	0.273	7.104e-05	0.0002466	0.0248	0.7231	0.9445	0.233	0.0007459	0.0144	0.114	0.1027	0.2197	-0.0684	0.3288	0.6775	0.0318	0.6505	0.803	-0.0607	0.3864	0.604	-0.152	0.02952	0.05827	-0.16	0.02201	0.04423	-0.168	0.01565	0.03014	-0.0169
FKBP1A	FKBP1A	Tclin	Enzyme	Yes	Yes	No	black	0.64	7.23e-25	-0.213	0.0263408	0.01266	-0.0907	0.1947	0.6264	-0.0699	0.3182	0.5662	-0.173	0.01274	0.02647	-0.0598	0.3933	0.8351	-0.104	0.1368	0.3279	0.353	1.947e-07	4.486e-06	0.00991	0.8875	0.9634	-0.0668	0.3404	0.5633	-0.13	0.06303	0.1988	-0.0106	0.8798	0.9136	0.0041	0.9533	0.9686	0.127	0.06875	0.1104	-0.17
NSFL1C	NSFL1C	Tbio	Other	No	No	No	black	0.44	2.69e-11	-0.146	1.87958e-05	4.29536e-06	-0.173	0.01292	0.2898	-0.0799	0.2536	0.5035	-0.323	2.266e-06	1.044e-05	-0.114	0.1036	0.5695	0.0305	0.6636	0.8069	0.172	0.01357	0.04478	0.105	0.1348	0.4637	0.0251	0.7205	0.8455	0.0163	0.8166	0.9038	0.249	0.0003099	0.001109	0.275	6.238e-05	0.0002482	0.355	1.66e-07	8.915e-07	0.071
ESF1	ESF1	Tbio	Other	No	No	No	black	0.69	5.44e-31	0.0607	0.42247	0.324959	-0.162	0.01972	0.3291	-0.13	0.06183	0.2546	0.0691	0.3234	0.4206	-0.2	0.003889	0.1804	-0.0418	0.5512	0.7296	0.331	1.164e-06	1.934e-05	0.101	0.1489	0.4877	-0.145	0.0382	0.1582	-0.0348	0.6194	0.7929	0.0678	0.3327	0.4337	0.0746	0.2868	0.3817	0.163	0.01918	0.03604	0.0726
BRAP	BRAP	Tbio	Other	No	No	No	black	0.46	2.86e-12	0.146	0.40965	0.313207	0.0879	0.2091	0.6369	-0.0848	0.2254	0.4749	0.0703	0.3151	0.4116	-0.23	0.0008895	0.1192	0.0372	0.5958	0.7606	0.245	0.0003942	0.002402	-0.106	0.1312	0.4581	-0.226	0.001104	0.01801	-0.00479	0.9455	0.9734	-0.181	0.009212	0.02156	-0.17	0.01471	0.03113	-0.136	0.05053	0.08427	0.0585
GPATCH2L	GPATCH2L	NA	Other	No	No	No	black	0.82	2.59e-52	-0.0724	0.38827	0.293274	-0.0183	0.7943	0.9485	-0.0576	0.4106	0.6443	-0.0737	0.2925	0.3872	-0.217	0.001739	0.1437	-0.11	0.1164	0.2972	0.413	7.076e-10	4.901e-08	-0.101	0.1468	0.4847	-0.163	0.0193	0.105	-0.0916	0.1905	0.3965	0.0684	0.3284	0.4293	0.086	0.2192	0.3056	0.118	0.09044	0.1401	-0.121
PAPOLA	PAPOLA	Tbio	Enzyme	No	No	No	black	0.74	1.18e-37	-0.0115	0.851019	0.800965	-0.0392	0.5764	0.8645	-0.026	0.7111	0.847	-0.0179	0.7989	0.8493	-0.125	0.07331	0.5027	-0.0673	0.3362	0.5532	0.266	0.0001127	0.0008483	0.0742	0.2889	0.6427	-0.165	0.01764	0.09959	-0.0164	0.8145	0.9028	0.111	0.1107	0.1746	0.108	0.1231	0.1894	0.115	0.09852	0.1509	0.196
CCNK	CCNK	Tbio	Other	No	No	No	black	0.63	2.12e-24	-0.0445	0.389352	0.294256	0.0369	0.5985	0.8753	-0.13	0.06351	0.2576	-0.0744	0.2879	0.3824	-0.0681	0.3306	0.7962	-0.0636	0.364	0.5784	0.393	5.351e-09	2.453e-07	0.0189	0.7869	0.9262	-0.162	0.02	0.1073	-0.0749	0.2843	0.5044	-0.213	0.002126	0.00604	-0.211	0.002297	0.006207	-0.132	0.05767	0.09482	0.00278
OSBPL8	OSBPL8	Tbio	Other	No	No	No	black	0.8	5.12e-48	-0.135	0.14711	0.0919768	-0.029	0.6795	0.9079	-0.0382	0.5853	0.7694	-0.118	0.09208	0.1473	-0.134	0.05446	0.452	-0.118	0.09021	0.2551	0.297	1.414e-05	0.0001506	0.101	0.1495	0.4881	-0.0981	0.1608	0.3604	0.0739	0.2914	0.5119	0.191	0.005866	0.01462	0.189	0.006458	0.01522	0.299	1.268e-05	4.797e-05	-0.236
DLD	DLD	Tbio	Enzyme	Yes	No	Yes	black	0.69	4.28e-30	0.0259	0.705358	0.626073	-0.061	0.3837	0.7673	-0.0409	0.5593	0.7511	0.0344	0.6239	0.7036	-0.18	0.009484	0.2379	0.0821	0.2409	0.4576	0.435	6.274e-11	7.605e-09	-0.0162	0.8174	0.9369	-0.253	0.0002399	0.006997	-0.0758	0.2786	0.4984	0.0308	0.6598	0.7392	0.0258	0.7129	0.7843	0.058	0.4073	0.4922	0.0761
MAP3K20	MAP3K20	NA	Kinase	Yes	No	Yes	black	0.59	1.48e-20	0.0137	0.890046	0.850216	-0.0157	0.8233	0.9564	0.0375	0.5923	0.7745	0.0132	0.8501	0.8901	-0.0168	0.8109	0.9636	-0.143	0.04062	0.1545	0.0996	0.1545	0.298	0.112	0.1078	0.4232	0.0133	0.85	0.9205	0.011	0.8759	0.9358	0.269	9.11e-05	0.0003726	0.279	4.768e-05	0.0001948	0.287	2.892e-05	0.0001025	-0.0291
TOX4	TOX4	Tbio	Transcription Factor	No	No	No	black	0.72	1.83e-34	-0.103	0.325868	0.236711	0.0174	0.8044	0.9511	-0.15	0.03122	0.1877	-0.0827	0.2372	0.3263	-0.121	0.08317	0.5269	-0.0511	0.4653	0.6661	0.442	3.081e-11	4.591e-09	-0.0787	0.2609	0.6183	-0.074	0.2907	0.5155	-0.0506	0.4701	0.6768	-0.0468	0.5045	0.604	-0.0432	0.5377	0.6321	0.0402	0.566	0.6445	-0.0501
WDR76	WDR76	Tbio	Other	No	No	No	black	0.46	2.37e-12	-0.136	0.0679011	0.0374037	-0.0774	0.2691	0.6863	0.031	0.6579	0.8172	-0.145	0.03697	0.0672	-0.083	0.2354	0.7297	0.149	0.03211	0.1339	0.223	0.001285	0.006437	-0.0716	0.3067	0.6594	-0.069	0.3246	0.5487	0.0848	0.2255	0.4394	0.113	0.1067	0.1693	0.099	0.1567	0.2318	0.064	0.3606	0.4444	0.0277
MYL6	MYL6	Tbio	Other	No	No	No	black	0.075	0.284	-0.0917	0.0396908	0.0201425	-0.105	0.1327	0.555	-0.00432	0.9509	0.9752	-0.164	0.01819	0.03627	-0.0755	0.281	0.7679	-0.0112	0.8732	0.935	-0.0488	0.486	0.6654	-0.0932	0.1826	0.5335	-0.0629	0.3692	0.5872	0.161	0.02041	0.096	0.348	2.927e-07	2.073e-06	0.336	7.896e-07	4.702e-06	0.332	1.082e-06	4.986e-06	-0.239
AGO1	AGO1	Tbio	Other	No	No	No	black	0.73	9.46e-36	-1.1	0.00102749	0.000341714	-0.0259	0.712	0.9191	-0.00838	0.9048	0.9535	-0.246	0.0003663	0.001093	-0.181	0.009035	0.2344	-0.189	0.006397	0.04914	0.405	1.502e-09	8.816e-08	-0.00891	0.8989	0.9668	-0.0847	0.2259	0.4447	-0.0742	0.2889	0.5094	0.247	0.0003351	0.001188	0.238	0.0005762	0.001817	0.238	0.0005858	0.001586	-0.0233
RFFL	RFFL	Tbio	Enzyme	No	No	No	black	0.68	1.44e-29	-0.217	0.000878035	0.000287401	-0.0511	0.4661	0.8097	0.066	0.3459	0.5906	-0.251	0.0002721	0.0008337	-0.111	0.1125	0.5822	-0.145	0.03784	0.1479	0.361	9.779e-08	2.541e-06	-0.0232	0.7406	0.9057	-0.18	0.00978	0.06994	0.124	0.07653	0.2254	0.131	0.06143	0.1092	0.142	0.04161	0.0768	0.258	0.0001758	0.0005308	-0.186
IKZF5	IKZF5	Tbio	Transcription Factor	No	No	No	black	0.74	1.23e-36	-0.283	2.01809e-05	4.63667e-06	-0.0995	0.1547	0.5799	0.0653	0.3511	0.5953	-0.314	4.314e-06	1.884e-05	-0.141	0.04374	0.4153	-0.334	9.571e-07	0.0003056	0.301	1.065e-05	0.0001188	0.0268	0.7025	0.8881	-0.161	0.02052	0.1092	0.0739	0.291	0.5115	0.375	2.766e-08	2.451e-07	0.401	2.266e-09	2.196e-08	0.469	1.122e-12	1.465e-11	-0.112
WAC	WAC	Tbio	Other	No	No	No	black	0.8	6.85e-48	-0.242	1.77051e-08	2.15604e-09	-0.049	0.4841	0.8198	-0.0161	0.8188	0.9087	-0.407	1.219e-09	1.041e-08	-0.118	0.09107	0.5454	-0.214	0.002057	0.02669	0.295	1.692e-05	0.0001749	0.0289	0.6804	0.879	-0.206	0.003005	0.0331	0.0342	0.6253	0.797	0.258	0.0001801	0.0006815	0.279	4.761e-05	0.0001947	0.379	1.934e-08	1.214e-07	-0.152
ABL1	ABL1	Tclin	Kinase	Yes	Yes	No	black	0.71	6.18e-33	-0.211	0.00756831	0.00311643	-0.0982	0.1603	0.5887	-0.0259	0.7119	0.8473	-0.205	0.003085	0.007501	-0.0976	0.1627	0.6504	-0.0776	0.2676	0.486	0.392	5.589e-09	2.531e-07	-0.0222	0.7511	0.9108	-0.159	0.02276	0.1164	-0.0533	0.4464	0.6592	0.234	0.0007034	0.002298	0.251	0.0002686	0.0009171	0.21	0.002394	0.005633	-0.0522
SYDE2	SYDE2	NA	Enzyme	No	No	No	black	0.64	5.09e-25	-0.903	1.97607e-07	2.91826e-08	-0.105	0.1313	0.553	-0.0487	0.4874	0.702	-0.373	3.33e-08	2.244e-07	-0.199	0.004223	0.1879	-0.144	0.03945	0.1519	0.237	0.000595	0.003401	-0.0762	0.2765	0.632	-0.0993	0.1554	0.3535	0.084	0.23	0.4442	0.459	3.871e-12	7.944e-11	0.467	1.556e-12	2.818e-11	0.451	1.074e-11	1.172e-10	-0.0363
MTAP	MTAP	NA	Enzyme	Yes	No	Yes	black	0.72	1.38e-33	-0.0571	0.301731	0.21611	-0.132	0.05836	0.4337	0.0459	0.5122	0.7201	-0.0874	0.2114	0.2961	-0.194	0.005311	0.1966	-0.0762	0.2765	0.4955	0.318	3.122e-06	4.415e-05	0.00469	0.9467	0.9845	-0.075	0.2837	0.5078	0.0298	0.6707	0.8279	0.17	0.01475	0.0323	0.186	0.007428	0.01718	0.212	0.0022	0.00523	0.19
BCL2L13	BCL2L13	Tbio	Other	No	No	No	black	0.55	2.25e-17	-0.207	2.48289e-08	3.12371e-09	-0.116	0.09752	0.507	-0.0183	0.7942	0.8947	-0.406	1.367e-09	1.162e-08	-0.107	0.1268	0.6027	-0.0645	0.3569	0.5722	0.264	0.0001233	0.0009159	-0.0113	0.8725	0.9579	-0.159	0.02229	0.1149	0.07	0.3172	0.5384	0.325	1.833e-06	1.11e-05	0.328	1.461e-06	8.233e-06	0.413	6.714e-10	5.49e-09	-0.0738
MAPK1	MAPK1	NA	Kinase	Yes	Yes	No	black	0.91	6.01e-79	-0.192	0.00991881	0.00421857	-0.0188	0.7881	0.9465	-0.0688	0.3261	0.5735	-0.199	0.004144	0.009747	-0.17	0.01447	0.2761	-0.0838	0.231	0.446	0.436	5.464e-11	6.955e-09	0.0381	0.5867	0.8339	-0.14	0.04487	0.1748	0.00969	0.8901	0.9445	0.182	0.008939	0.021	0.183	0.00836	0.019	0.248	0.0003331	0.0009523	-0.0884
GRK3	GRK3	NA	Kinase	Yes	No	No	black	0.72	1.06e-34	-0.142	0.514909	0.415907	0.0452	0.5185	0.8388	-0.0997	0.154	0.3917	-0.0567	0.4179	0.5169	-0.177	0.01101	0.2505	0.0169	0.8093	0.8984	0.37	4.328e-08	1.318e-06	0.00079	0.991	0.9969	-0.104	0.1375	0.328	0.00147	0.9832	0.9941	0.0795	0.2559	0.3513	0.0717	0.3056	0.4023	0.0826	0.2381	0.3151	-0.139
HIRA	HIRA	Tbio	Other	No	No	No	black	0.28	4.27e-05	-0.0801	0.0683965	0.0376966	-0.133	0.05618	0.4294	-0.0062	0.9295	0.965	-0.147	0.03448	0.06335	-0.0268	0.7018	0.9386	-0.106	0.129	0.3163	0.109	0.119	0.2452	0.163	0.01943	0.2091	0.0601	0.3904	0.6063	0.112	0.1081	0.2805	0.121	0.08381	0.1386	0.119	0.0888	0.1433	0.164	0.01821	0.03439	0.105
MICALL1	MICALL1	Tbio	Other	No	No	No	black	0.31	7.45e-06	0.0501	0.415995	0.318925	-0.0781	0.2648	0.6817	-0.13	0.0617	0.2543	0.0703	0.3151	0.4117	-0.0182	0.7952	0.959	0.0658	0.3472	0.5629	0.0683	0.3297	0.5118	-0.0474	0.499	0.7803	0.0618	0.3777	0.5952	-0.0379	0.5889	0.7709	0.0338	0.6293	0.7133	0.0215	0.7592	0.8219	0.0172	0.8064	0.8504	0.267
KDELR3	KDELR3	Tbio	Other	No	No	No	black	0.21	0.00198	0.564	0.00198294	0.00070374	0.0859	0.2196	0.6477	-0.133	0.05686	0.2454	0.233	0.0007414	0.002077	-0.0835	0.233	0.7264	0.164	0.01842	0.09476	0.238	0.0005744	0.003298	0.0689	0.3251	0.6733	-0.271	7.993e-05	0.0037	-0.232	0.00078	0.01189	-0.309	6.337e-06	3.385e-05	-0.328	1.442e-06	8.143e-06	-0.329	1.332e-06	6.029e-06	0.162
MIEF1	MIEF1	Tbio	Other	No	No	No	black	0.79	1.01e-44	-0.003	0.982979	0.976666	-0.0821	0.2408	0.6632	-0.0696	0.3202	0.5681	-0.00205	0.9767	0.983	-0.183	0.008526	0.2285	-0.0874	0.2114	0.4226	0.47	1.088e-12	3.474e-10	-0.0345	0.623	0.8525	-0.15	0.03088	0.1394	-0.0809	0.2475	0.4642	-0.0327	0.6404	0.7227	-0.00903	0.8975	0.9272	0.0535	0.4452	0.5301	0.00524
ST13	ST13	Tbio	Other	No	No	No	black	0.49	1.17e-13	-0.00799	0.940046	0.918039	-0.0127	0.856	0.9637	-0.108	0.1217	0.3471	-0.00721	0.918	0.94	-0.109	0.1182	0.5895	0.119	0.08949	0.2537	0.313	4.768e-06	6.169e-05	0.0105	0.8809	0.9614	0.0488	0.4862	0.6854	-0.231	0.0008241	0.01233	-0.138	0.04834	0.08913	-0.131	0.06107	0.1065	-0.103	0.14	0.2001	0.152
NIN	NIN	Tbio	Other	No	No	No	black	0.79	5.45e-46	-0.112	0.126498	0.0768884	-0.0634	0.3653	0.7621	0.0377	0.5902	0.7729	-0.124	0.07606	0.1252	-0.219	0.001543	0.138	-0.0382	0.5859	0.7538	0.283	3.869e-05	0.0003459	0.00851	0.9034	0.9684	-0.146	0.03601	0.1526	0.0967	0.1667	0.3671	0.248	0.0003259	0.001159	0.258	0.0001844	0.0006546	0.306	7.478e-06	2.951e-05	-0.0263
PPM1A	PPM1A	NA	Enzyme	Yes	No	No	black	0.6	1.01e-21	-0.0864	0.137366	0.0847689	0.0406	0.5621	0.8573	-0.0985	0.1589	0.3972	-0.121	0.08234	0.134	-0.0812	0.2458	0.7367	0.12	0.0867	0.249	0.382	1.451e-08	5.391e-07	-0.158	0.02336	0.2247	-0.227	0.001018	0.0172	-0.0486	0.4876	0.6917	-0.0729	0.2979	0.3973	-0.0875	0.2109	0.2962	-0.0274	0.6958	0.7579	0.00803
DICER1	DICER1	Tbio	Enzyme	Yes	No	Yes	black	0.83	3.74e-54	-0.235	0.00342654	0.00129078	-0.0182	0.795	0.9485	0.0062	0.9296	0.965	-0.223	0.00128	0.003398	-0.2	0.003857	0.1797	-0.111	0.1134	0.2928	0.371	3.88e-08	1.202e-06	-2.44e-05	0.9997	0.9999	-0.205	0.003094	0.03373	-0.0646	0.3566	0.5771	0.156	0.02486	0.05042	0.171	0.01416	0.03008	0.232	0.0007807	0.002062	-0.15
PCNX1	PCNX1	Tbio	Other	No	No	No	black	0.78	9.67e-44	-0.0291	0.732231	0.657212	0.0424	0.5453	0.8513	-0.0617	0.3781	0.619	-0.0312	0.6565	0.7316	-0.144	0.03907	0.398	0.0281	0.688	0.8227	0.333	9.867e-07	1.701e-05	0.0148	0.8323	0.9443	-0.2	0.003881	0.03899	-0.131	0.05997	0.192	-0.0765	0.2746	0.3714	-0.0675	0.3349	0.433	-0.00595	0.9323	0.9489	-0.116
TRIP11	TRIP11	Tbio	Other	No	No	No	black	0.79	5.65e-45	0.0296	0.686235	0.60398	-0.149	0.0329	0.3698	0.0361	0.606	0.7834	0.0365	0.6022	0.6848	-0.251	0.0002744	0.09913	0.0221	0.753	0.8635	0.363	8.466e-08	2.269e-06	0.0509	0.4672	0.7607	-0.242	0.0004519	0.01032	-0.027	0.6996	0.8396	0.152	0.02962	0.05843	0.15	0.03139	0.06021	0.154	0.02716	0.04898	0.131
USP14	USP14	Tbio	Enzyme	No	No	No	black	0.72	7.09e-35	-0.0484	0.688405	0.606328	-0.0328	0.6395	0.8934	-0.129	0.06431	0.2595	-0.0361	0.6069	0.6887	-0.138	0.04838	0.4342	0.116	0.09662	0.2665	0.341	5.505e-07	1.058e-05	-0.023	0.7426	0.9065	-0.0635	0.3649	0.5839	-0.0395	0.5732	0.7585	-0.0242	0.7301	0.7973	-0.0349	0.618	0.7041	0.0193	0.7832	0.8315	-0.109
ANKRD12	ANKRD12	Tbio	Other	No	No	No	black	0.84	3.24e-56	-0.154	0.101777	0.0597706	-0.0177	0.8011	0.9498	-0.0338	0.6296	0.7988	-0.131	0.05989	0.1019	-0.211	0.002328	0.1557	-0.0745	0.2872	0.5056	0.305	8.261e-06	9.751e-05	0.0482	0.4919	0.7757	-0.139	0.04604	0.1778	0.0755	0.2808	0.5005	0.285	3.38e-05	0.0001527	0.287	2.971e-05	0.0001272	0.328	1.448e-06	6.506e-06	-0.076
MIB1	MIB1	Tbio	Enzyme	Yes	No	Yes	black	0.77	1.96e-42	-0.0764	0.359572	0.267188	-0.0632	0.367	0.764	0.0969	0.1659	0.4059	-0.0778	0.2664	0.3586	-0.131	0.06138	0.4681	-0.184	0.008273	0.0577	0.22	0.001472	0.007206	0.0443	0.527	0.7981	-0.154	0.02696	0.1282	0.1	0.1518	0.3455	0.392	5.432e-09	5.61e-08	0.391	6.194e-09	5.52e-08	0.414	6.168e-10	5.074e-09	0.0805
STS	STS	NA	Enzyme	Yes	No	No	black	0.39	9.31e-09	0.219	0.00276755	0.00101576	-0.463	2.448e-12	2.306e-09	0.209	0.002551	0.07683	0.228	0.0009921	0.002703	-0.118	0.09223	0.5473	-0.0192	0.7842	0.8824	0.169	0.01526	0.04921	0.0765	0.2744	0.6302	-0.172	0.01342	0.08354	0.06	0.3919	0.609	0.0318	0.6497	0.7311	0.026	0.7103	0.7824	0.108	0.1206	0.1764	-0.094
NXT2	NXT2	NA	Other	No	No	No	black	0.57	2.42e-19	-0.0702	0.358527	0.266202	-0.107	0.1246	0.546	-0.0219	0.7552	0.8741	-0.078	0.2648	0.3568	-0.102	0.1461	0.6294	-0.179	0.01021	0.06564	0.296	1.597e-05	0.0001666	0.12	0.08468	0.3841	-0.0961	0.1694	0.3722	0.198	0.00427	0.03457	0.352	2.205e-07	1.611e-06	0.35	2.536e-07	1.668e-06	0.338	6.51e-07	3.117e-06	0.148
CHRDL1	CHRDL1	Tbio	Other	No	No	No	black	0.26	0.000169	-0.202	0.0854665	0.048722	-0.128	0.06727	0.4554	0.0762	0.2763	0.5257	-0.137	0.04924	0.0862	-0.00134	0.9848	0.996	-0.0693	0.3224	0.54	0.164	0.0184	0.05754	0.186	0.007422	0.1395	-0.00823	0.9065	0.9509	-0.015	0.8303	0.9107	0.208	0.00267	0.007349	0.209	0.002571	0.006846	0.248	0.0003284	0.0009401	-0.286
STAG2	STAG2	Tbio	Other	No	No	No	black	0.77	2.68e-42	-0.325	9.68451e-07	1.6158e-07	-0.074	0.2905	0.705	0.0717	0.306	0.5546	-0.356	1.474e-07	8.916e-07	-0.131	0.06032	0.4659	-0.165	0.01757	0.09205	0.234	0.0007064	0.003923	0.0534	0.4455	0.747	-0.215	0.0019	0.02459	0.0763	0.2758	0.4951	0.465	1.891e-12	4.108e-11	0.48	3.032e-13	6.389e-12	0.542	3.684e-17	1.004e-15	-0.056
ELF4	ELF4	Tbio	Transcription Factor	No	No	No	black	0.46	4.89e-12	-0.253	5.8551e-06	1.20098e-06	-0.0368	0.5992	0.8755	-0.0359	0.6087	0.7843	-0.333	1.013e-06	4.974e-06	-0.0103	0.8828	0.9773	-0.275	6.314e-05	0.003045	0.274	6.721e-05	0.0005476	-0.0139	0.8427	0.9467	0.0841	0.2296	0.4496	0.111	0.1117	0.287	0.353	1.993e-07	1.472e-06	0.363	8.118e-08	5.83e-07	0.381	1.556e-08	9.974e-08	-0.264
SMARCA1	SMARCA1	Tbio	Other	No	No	No	black	0.57	6.58e-19	0.178	0.00219455	0.000788402	-0.0542	0.4387	0.7954	-0.0326	0.6416	0.8073	0.234	0.0007285	0.002046	-0.0737	0.2923	0.7744	-0.0469	0.5033	0.6954	0.276	5.751e-05	0.0004817	-0.0305	0.6632	0.8715	-0.284	3.635e-05	0.002377	0.017	0.8081	0.8993	0.122	0.08069	0.1343	0.109	0.1182	0.1829	0.106	0.1303	0.1885	0.0195
MAGT1	MAGT1	Tbio	Other	Yes	No	Yes	black	0.7	5.19e-32	-0.0444	0.42855	0.331138	-0.115	0.1006	0.5117	-0.00454	0.9484	0.9741	-0.0688	0.326	0.4234	-0.0559	0.4246	0.8532	-0.175	0.01204	0.07282	0.314	4.212e-06	5.623e-05	0.0704	0.3148	0.6672	-0.213	0.002085	0.02606	0.129	0.06504	0.2029	0.269	9.515e-05	0.0003877	0.263	0.0001319	0.0004858	0.353	2.015e-07	1.063e-06	-0.151
UBL4A	UBL4A	Tbio	Other	No	No	No	black	0.42	2.19e-10	-0.288	0.196849	0.129585	-0.157	0.02396	0.3439	-0.0982	0.1602	0.3989	-0.105	0.1313	0.199	-0.124	0.07519	0.5083	-0.075	0.2838	0.502	0.374	3.05e-08	9.922e-07	0.078	0.2651	0.6212	-0.0633	0.3657	0.5843	-0.114	0.1022	0.271	0.0829	0.2363	0.3288	0.0792	0.2577	0.3494	0.213	0.002083	0.004971	-0.113
EEA1	EEA1	Tbio	Other	No	No	No	black	0.78	4.16e-44	-0.0925	0.263852	0.184144	-0.0302	0.6668	0.9023	0.0728	0.2984	0.5485	-0.093	0.1835	0.263	-0.118	0.09129	0.5455	-0.19	0.006227	0.04837	0.251	0.000278	0.001796	0.105	0.1331	0.4609	-0.035	0.6171	0.7799	0.1	0.1508	0.3439	0.351	2.294e-07	1.666e-06	0.347	3.277e-07	2.108e-06	0.393	5.235e-09	3.678e-08	-0.062
HTATSF1	HTATSF1	Tbio	Other	No	No	No	black	0.52	1.34e-15	-0.167	0.075321	0.0421387	-0.167	0.01674	0.3133	-0.0594	0.3965	0.634	-0.142	0.04225	0.07547	-0.153	0.02852	0.3511	-0.233	0.0007619	0.01454	0.286	3.055e-05	0.0002856	-0.0765	0.2747	0.6304	-0.0645	0.357	0.5771	0.0233	0.7392	0.8582	0.3	1.182e-05	5.933e-05	0.322	2.298e-06	1.243e-05	0.287	2.791e-05	9.917e-05	0.103
NDFIP2	NDFIP2	Tbio	Other	No	No	No	black	0.64	7.3e-25	0.162	0.0418736	0.0214458	0.00906	0.8972	0.9755	-0.0753	0.2822	0.5318	0.16	0.02129	0.04157	-0.0471	0.5014	0.874	-0.00353	0.9599	0.9809	0.374	3.057e-08	9.93e-07	0.106	0.129	0.4548	-0.228	0.0009923	0.01695	0.0544	0.4371	0.6512	-0.0431	0.5386	0.6351	-0.0555	0.428	0.5266	-0.0605	0.3879	0.472	0.475
FNDC3A	FNDC3A	Tbio	Other	No	No	No	black	0.82	6.65e-51	0.00385	0.961607	0.947365	-0.0341	0.6267	0.8878	0.0413	0.5555	0.7486	0.00465	0.9471	0.9614	-0.128	0.06713	0.4855	-0.167	0.0163	0.08783	0.303	9.632e-06	0.0001094	0.0841	0.2293	0.5829	-0.172	0.01347	0.08377	0.0053	0.9397	0.9704	0.179	0.009906	0.02297	0.194	0.005276	0.01278	0.239	0.00054	0.001474	-0.0144
DNAJC3	DNAJC3	Tbio	Other	No	No	No	black	0.44	4.13e-11	0.0783	0.772224	0.704545	-0.119	0.08822	0.4915	-0.0494	0.4805	0.6982	0.0265	0.7059	0.7732	-0.149	0.03238	0.3717	-0.0109	0.8762	0.9366	0.153	0.02859	0.08164	0.113	0.1053	0.4199	-0.059	0.3998	0.6153	-0.161	0.02053	0.09637	0.00596	0.9322	0.9516	0.00323	0.9633	0.9754	-0.0803	0.251	0.3294	0.0722
KATNAL1	KATNAL1	Tbio	Enzyme	No	No	No	black	0.63	7.11e-24	-0.318	0.0817676	0.0463269	-0.0717	0.3057	0.7177	-0.0135	0.8473	0.9238	-0.138	0.04724	0.0831	-0.227	0.001015	0.1248	-0.0111	0.8745	0.936	0.311	5.295e-06	6.749e-05	0.0414	0.5545	0.814	-0.0721	0.3033	0.5283	-0.0269	0.701	0.8396	0.162	0.01979	0.04156	0.171	0.01385	0.02949	0.335	8.784e-07	4.109e-06	-0.166
NFAT5	NFAT5	Tbio	Transcription Factor	No	No	No	black	0.74	6.62e-37	-0.0864	0.569256	0.473161	0.0159	0.8207	0.9554	-0.017	0.8081	0.9028	-0.0501	0.4746	0.5706	-0.163	0.01915	0.3053	-0.04	0.568	0.7404	0.288	2.616e-05	0.0002507	-0.0158	0.8214	0.9389	-0.177	0.01089	0.0741	-0.0785	0.262	0.4801	0.131	0.06142	0.1092	0.131	0.06025	0.1052	0.0547	0.4349	0.52	0.0594
CYB5B	CYB5B	Tbio	Other	No	No	No	black	0.55	1.58e-17	-0.136	5.08636e-05	1.2647e-05	-0.201	0.003766	0.1942	0.0112	0.8729	0.9371	-0.308	6.842e-06	2.885e-05	-0.11	0.1151	0.5845	-0.0759	0.2784	0.4975	0.266	0.0001125	0.0008472	-0.0267	0.7029	0.8882	-0.068	0.3315	0.5554	0.171	0.01391	0.07529	0.286	3.08e-05	0.0001406	0.298	1.317e-05	6.125e-05	0.359	1.121e-07	6.176e-07	-0.114
PRSS33	PRSS33	Tbio	Enzyme	No	No	No	black	0.19	0.00665	-0.601	0.0210609	0.00984177	0.0192	0.7838	0.9444	-0.0745	0.287	0.5362	-0.179	0.0102	0.02174	-0.00676	0.9231	0.9854	-0.0732	0.296	0.5151	0.0952	0.1736	0.3257	0.164	0.01864	0.2066	0.0426	0.543	0.7259	0.0242	0.7304	0.8526	0.405	1.555e-09	1.79e-08	0.404	1.735e-09	1.718e-08	0.463	2.422e-12	3e-11	-0.218
XYLT1	XYLT1	Tbio	Enzyme	Yes	No	Yes	black	0.47	1.01e-12	-0.385	1.81394e-05	4.13573e-06	-0.0537	0.4435	0.7986	-0.145	0.03806	0.2045	-0.314	4.2e-06	1.84e-05	-0.0479	0.4944	0.874	-0.0236	0.7359	0.8528	0.161	0.02089	0.06364	-0.0176	0.8021	0.9309	-0.145	0.0382	0.1582	-0.0255	0.7163	0.8449	0.16	0.02177	0.04504	0.173	0.01284	0.02765	0.357	1.382e-07	7.52e-07	-0.31
RAB11A	RAB11A	Tbio	Enzyme	No	No	No	black	0.54	2.87e-17	-0.0351	0.548572	0.451426	-0.0505	0.4707	0.8118	-0.0661	0.3451	0.5898	-0.0533	0.4469	0.5443	-0.0687	0.3262	0.7922	0.128	0.06615	0.2118	0.241	0.0004965	0.002925	0.017	0.8081	0.9332	-0.199	0.004053	0.04011	-0.0877	0.2102	0.4208	0.0518	0.4595	0.5616	0.0293	0.6759	0.7535	0.0355	0.6125	0.6862	0.0495
ZNF106	ZNF106	Tbio	Other	No	No	No	black	0.71	4.28e-33	-0.373	7.07211e-08	9.56563e-09	-0.0925	0.186	0.6155	-0.0152	0.8282	0.914	-0.387	8.808e-09	6.563e-08	-0.136	0.05109	0.4402	-0.165	0.0176	0.09216	0.305	8.199e-06	9.684e-05	-0.0334	0.6333	0.8581	-0.207	0.002851	0.03204	0.0405	0.5629	0.751	0.362	8.673e-08	6.845e-07	0.378	2.125e-08	1.719e-07	0.473	7.273e-13	9.717e-12	-0.2
BLOC1S6	BLOC1S6	Tbio	Other	No	No	No	black	0.83	9.36e-53	0.0792	0.168345	0.107702	-0.0365	0.6025	0.8771	0.000438	0.995	0.9973	0.113	0.1048	0.1645	-0.177	0.01081	0.2484	-0.131	0.05965	0.1982	0.46	3.508e-12	8.473e-10	0.0172	0.8065	0.9328	-0.237	0.0005965	0.01241	-0.0647	0.3556	0.5764	0.125	0.07441	0.1264	0.128	0.06695	0.1133	0.118	0.09057	0.1403	-0.0609
ZDHHC2	ZDHHC2	Tbio	Enzyme	No	No	No	black	0.6	6.93e-22	-0.343	0.0670246	0.0368319	-0.085	0.2244	0.6519	0.0142	0.8391	0.9196	-0.145	0.03763	0.06825	-0.191	0.006007	0.2013	0.0271	0.6987	0.829	0.211	0.002372	0.01074	0.0664	0.3429	0.6886	-0.208	0.002692	0.031	-0.0576	0.4107	0.6263	-0.0299	0.6697	0.7474	-0.0115	0.8696	0.9066	0.144	0.03881	0.06696	0.0339
UBE2W	UBE2W	Tbio	Other	No	No	No	black	0.72	7.23e-35	0.102	0.142406	0.0884387	0.105	0.134	0.5565	-0.0496	0.4789	0.6969	0.119	0.08723	0.1407	-0.0808	0.248	0.739	-0.0767	0.273	0.4919	0.336	7.756e-07	1.399e-05	0.033	0.6373	0.8597	-0.084	0.23	0.4499	0.0413	0.5559	0.7457	0.00641	0.9271	0.9481	-0.00435	0.9506	0.9667	0.0405	0.5635	0.6425	-0.00888
POP1	POP1	Tbio	Enzyme	No	No	No	black	0.5	1.67e-14	0.777	0.0473173	0.0246426	0.0423	0.5457	0.8514	-0.153	0.02766	0.1791	0.156	0.02539	0.04854	-0.175	0.01197	0.257	0.108	0.1219	0.3058	0.422	2.681e-10	2.275e-08	-0.149	0.03264	0.2568	-0.224	0.001209	0.01897	-0.0549	0.4329	0.6473	-0.215	0.001931	0.005561	-0.216	0.001831	0.005085	-0.248	0.0003306	0.0009461	0.0149
RAB2A	RAB2A	NA	Enzyme	Yes	No	No	black	0.56	1.44e-18	0.00696	0.936156	0.912872	-0.0294	0.6747	0.9056	-0.141	0.04269	0.2156	0.00769	0.9126	0.9359	-0.203	0.0035	0.1726	0.262	0.0001393	0.005019	0.404	1.801e-09	1.028e-07	-0.056	0.4244	0.7317	-0.319	2.854e-06	0.0004716	-0.23	0.000889	0.01305	-0.358	1.222e-07	9.375e-07	-0.371	4.034e-08	3.098e-07	-0.316	3.644e-06	1.525e-05	0.0329
ARMC1	ARMC1	Tbio	Other	No	No	No	black	0.44	4.8e-11	0.213	0.38132	0.286797	-0.0725	0.3006	0.7135	-0.0718	0.305	0.5538	0.0742	0.289	0.3835	-0.185	0.007829	0.2237	0.00326	0.963	0.9827	0.198	0.004393	0.01792	0.0447	0.5234	0.7961	-0.0463	0.5083	0.7011	0.0295	0.6734	0.8301	0.0266	0.7046	0.7763	0.0302	0.6666	0.746	0.125	0.07333	0.117	0.083
CHRAC1	CHRAC1	Tbio	Other	No	No	No	black	0.68	1.79e-29	-0.28	0.0192004	0.0088713	-0.0445	0.5257	0.842	-0.0754	0.2817	0.5314	-0.181	0.009045	0.01952	-0.0883	0.2071	0.7087	-0.0491	0.4834	0.6795	0.377	2.255e-08	7.724e-07	-0.0078	0.9113	0.9717	-0.07	0.3177	0.5423	-0.0174	0.8044	0.8979	0.021	0.7641	0.8246	0.0388	0.5802	0.6709	0.183	0.008327	0.01727	-0.0641
MTMR9	MTMR9	Tbio	Other	No	No	No	black	0.74	8.56e-37	-0.189	0.398484	0.302695	0.0114	0.8708	0.9682	-0.0625	0.3722	0.6143	-0.0718	0.3048	0.4006	-0.14	0.04515	0.4206	-0.0165	0.8143	0.9019	0.456	5.491e-12	1.189e-09	0.000654	0.9926	0.9973	-0.218	0.001664	0.02275	-0.0811	0.2464	0.4631	0.0947	0.1758	0.2574	0.0986	0.1584	0.2337	0.142	0.04119	0.0705	-0.0518
LEPROTL1	LEPROTL1	Tbio	Other	No	No	No	black	0.48	4.39e-13	-0.141	0.004867	0.00190825	-0.0327	0.6412	0.8944	-0.0457	0.5141	0.7211	-0.217	0.001703	0.004395	-0.151	0.03081	0.3635	0.0197	0.7784	0.8787	0.163	0.01954	0.06038	-0.00703	0.9201	0.9746	-0.191	0.006012	0.0519	0.181	0.009085	0.05593	0.155	0.02639	0.05311	0.17	0.01445	0.03063	0.3	1.147e-05	4.383e-05	-0.278
KCTD9	KCTD9	Tbio	Other	No	No	No	black	0.81	2.24e-48	-0.295	0.0143257	0.00635601	-0.0727	0.2992	0.7124	0.0389	0.5783	0.765	-0.189	0.006494	0.01459	-0.133	0.05716	0.458	-0.158	0.02356	0.1099	0.432	9.006e-11	1.028e-08	-0.0115	0.8698	0.9568	-0.141	0.0427	0.17	-0.0927	0.1852	0.3903	0.146	0.03574	0.06876	0.16	0.02183	0.04391	0.175	0.01177	0.02347	-0.0297
BNIP3L	BNIP3L	Tbio	Other	No	No	No	black	0.63	9.28e-24	-0.663	5.81571e-05	1.46026e-05	0.0524	0.4544	0.8033	-0.153	0.02843	0.181	-0.296	1.58e-05	6.242e-05	-0.152	0.02924	0.3559	0.131	0.06137	0.2016	0.313	4.774e-06	6.172e-05	-0.157	0.02427	0.2281	-0.235	0.0006823	0.01345	-0.297	1.509e-05	0.001053	-0.0366	0.6012	0.6895	-0.0303	0.6659	0.7454	0.0757	0.2794	0.3596	-0.128
FAM32A	FAM32A	NA	Other	No	No	No	black	0.59	1.27e-20	-0.101	0.0955114	0.0554978	-0.139	0.04634	0.4049	-0.205	0.003184	0.08407	-0.135	0.05391	0.09317	-0.0941	0.1785	0.6671	-0.108	0.1231	0.3078	0.383	1.321e-08	4.976e-07	0.00539	0.9387	0.9813	-0.22	0.001452	0.02095	-0.0809	0.2478	0.4646	0.175	0.01168	0.02646	0.177	0.01107	0.02431	0.21	0.002435	0.00572	-0.0887
MED26	MED26	Tbio	Enzyme	No	No	No	black	0.34	7.43e-07	-0.21	0.000404882	0.000121972	0.042	0.5493	0.8526	-0.0886	0.2054	0.4526	-0.266	0.0001114	0.0003716	-0.00279	0.9683	0.9937	-0.0661	0.3454	0.562	0.146	0.03608	0.09797	-0.136	0.05128	0.3112	-0.211	0.002277	0.02764	0.11	0.1145	0.2919	0.21	0.002479	0.006901	0.232	0.0007971	0.002432	0.266	0.0001134	0.0003549	-0.114
CBLL1	CBLL1	Tbio	Enzyme	No	No	No	black	0.67	9.14e-28	-0.287	0.0939671	0.0544259	-0.0195	0.7809	0.9433	-0.0913	0.1917	0.4373	-0.134	0.05539	0.09531	-0.167	0.01617	0.2869	-0.059	0.3999	0.6103	0.406	1.427e-09	8.519e-08	0.00281	0.968	0.9899	-0.355	1.626e-07	9.009e-05	-0.0771	0.2705	0.4893	-0.0494	0.4806	0.5816	-0.0177	0.8005	0.8538	0.00954	0.8918	0.9186	-0.122
MTPN	MTPN	Tbio	Other	No	No	No	black	0.84	2.08e-56	-0.169	0.170553	0.109368	-0.062	0.3761	0.7673	-0.0722	0.3027	0.5518	-0.112	0.1102	0.1716	-0.181	0.009409	0.2376	-0.076	0.2777	0.4967	0.41	9.415e-10	6.069e-08	0.0353	0.6145	0.8482	-0.134	0.05494	0.1975	-0.0663	0.3434	0.5644	0.0762	0.2764	0.3735	0.0898	0.1993	0.2824	0.185	0.0076	0.01591	-0.0872
OGDH	OGDH	Tbio	Enzyme	Yes	Yes	No	black	0.71	3.34e-33	-0.0308	0.764577	0.69551	-0.0323	0.6446	0.8965	-0.0177	0.8002	0.898	-0.0274	0.6955	0.7647	-0.116	0.09649	0.5559	0.0564	0.4209	0.6285	0.489	9.147e-14	5.169e-11	-0.0946	0.176	0.5251	-0.174	0.01217	0.07891	-0.0839	0.2307	0.4448	-0.17	0.01442	0.03171	-0.157	0.02403	0.04777	-0.11	0.1154	0.1698	0.0428
H2AFV	H2AZ2	NA	NA	No	No	No	black	0.37	4.18e-08	-0.0248	0.452376	0.354015	-0.0688	0.3261	0.7327	0.0449	0.5215	0.7259	-0.0677	0.3334	0.4309	0.0655	0.3497	0.808	0.0837	0.2318	0.447	0.0362	0.6053	0.7651	0.0418	0.5507	0.8119	-0.0713	0.3082	0.5336	0.195	0.00501	0.03835	0.349	2.716e-07	1.942e-06	0.33	1.31e-06	7.46e-06	0.329	1.345e-06	6.088e-06	0.0689
CPED1	CPED1	NA	Enzyme	No	No	No	black	0.61	3.35e-22	-0.242	0.0258665	0.0124033	0.0286	0.6835	0.9096	0.00319	0.9637	0.9814	-0.174	0.01257	0.02617	-0.169	0.01492	0.2797	-0.101	0.1473	0.3426	0.0865	0.2161	0.3811	-0.0593	0.3971	0.7112	-0.171	0.01388	0.0855	0.102	0.1431	0.3332	0.281	4.271e-05	0.0001889	0.301	1.11e-05	5.256e-05	0.382	1.445e-08	9.345e-08	-0.0986
TAX1BP1	TAX1BP1	Tbio	Other	No	No	No	black	0.55	7.11e-18	0.0424	0.442468	0.344828	-0.0196	0.7793	0.9426	0.0295	0.6741	0.8266	0.0669	0.3394	0.437	-0.102	0.1429	0.6255	0.0464	0.508	0.6988	0.245	0.0003756	0.002311	0.0729	0.2976	0.6513	-0.201	0.003766	0.0382	0.0455	0.5165	0.7153	0.0349	0.6187	0.7047	0.0181	0.7966	0.8509	0.00153	0.9826	0.9866	0.466
AHR	AHR	Tclin	Transcription Factor	Yes	Yes	No	black	0.77	5.44e-41	-0.499	0.256546	0.177913	0.0244	0.7282	0.9261	-0.132	0.05802	0.2484	-0.0937	0.1802	0.259	-0.221	0.001411	0.1358	0.101	0.1481	0.3436	0.362	8.684e-08	2.314e-06	-0.0388	0.5797	0.8293	-0.173	0.01267	0.08076	-0.0412	0.5566	0.7461	-0.00469	0.9467	0.9612	0.000112	0.9987	0.9994	0.079	0.2589	0.3378	-0.104
CHCHD3	CHCHD3	Tbio	Other	No	No	No	black	0.48	4.15e-13	-0.234	0.00355543	0.00134592	0.0248	0.7238	0.924	-0.142	0.04236	0.2149	-0.222	0.001334	0.003524	-0.0685	0.3281	0.7942	0.00792	0.91	0.956	0.331	1.149e-06	1.917e-05	-0.113	0.1058	0.4206	-0.27	8.476e-05	0.00382	-0.0395	0.573	0.7583	0.147	0.03514	0.06784	0.135	0.05383	0.09574	0.221	0.001416	0.003514	-0.0118
TMEM248	TMEM248	NA	Other	No	No	No	black	0.62	1.14e-23	0.0174	0.611659	0.519811	-0.075	0.2839	0.6987	0.0179	0.7989	0.8972	0.047	0.5021	0.5957	-0.0766	0.2739	0.7628	-0.0499	0.4764	0.675	0.274	6.599e-05	0.00054	0.0533	0.4464	0.7473	-0.0395	0.5734	0.7501	0.038	0.5878	0.7702	0.0285	0.6845	0.7601	0.0332	0.6354	0.7191	0.157	0.0242	0.04426	0.034
BCL7B	BCL7B	Tbio	Other	No	No	No	black	0.28	3.55e-05	-0.174	3.54336e-06	6.59655e-07	-0.0939	0.1797	0.6085	-0.0581	0.4068	0.6417	-0.345	3.682e-07	2.076e-06	-0.0763	0.2754	0.7644	-0.0759	0.2784	0.4975	0.126	0.07082	0.1658	-0.149	0.03225	0.2554	-0.324	1.987e-06	0.0004035	0.215	0.001878	0.0205	0.411	8.756e-10	1.075e-08	0.415	5.35e-10	5.897e-09	0.495	3.921e-14	6.514e-13	-0.243
SPIN1	SPIN1	NA	Other	Yes	No	No	black	0.82	2.26e-51	-0.325	0.0166749	0.0075753	-0.0818	0.2427	0.6643	-0.00433	0.9508	0.9751	-0.185	0.00777	0.01706	-0.201	0.003713	0.1771	-0.215	0.001915	0.02578	0.28	4.666e-05	0.0004041	0.0241	0.731	0.9005	-0.0788	0.2605	0.4836	-0.00484	0.9449	0.9732	0.29	2.342e-05	0.0001102	0.309	6.409e-06	3.162e-05	0.362	8.832e-08	4.955e-07	-0.0481
TMEM245	TMEM245	NA	Other	No	No	No	black	0.85	5.61e-60	-0.487	0.00100887	0.000334826	-0.0157	0.8223	0.9562	-0.0569	0.4166	0.649	-0.247	0.0003519	0.001055	-0.235	0.000686	0.1138	-0.0378	0.5895	0.756	0.357	1.416e-07	3.468e-06	-0.0137	0.8447	0.9471	-0.176	0.01147	0.0763	-0.0155	0.8249	0.9078	0.172	0.01349	0.02993	0.179	0.01011	0.02244	0.201	0.003825	0.008572	-0.0487
TGFBR1	TGFBR1	NA	Kinase	Yes	No	Yes	black	0.67	6.45e-28	0.0908	0.297234	0.212283	0.0263	0.7079	0.918	0.0655	0.3492	0.5938	0.0873	0.2119	0.2966	-0.0775	0.2684	0.7586	-0.143	0.04099	0.1553	0.241	0.000483	0.002858	0.0535	0.4452	0.7468	-0.0156	0.8237	0.9072	0.0918	0.1893	0.3953	0.272	7.701e-05	0.0003197	0.264	0.0001262	0.0004669	0.296	1.597e-05	5.942e-05	-0.134
TLE4	TLE4	Tbio	Other	No	No	No	black	0.71	2.8e-33	-0.288	2.24286e-07	3.33369e-08	0.0128	0.8553	0.9635	0.00202	0.977	0.988	-0.375	2.68e-08	1.827e-07	-0.0841	0.2294	0.7246	-0.131	0.06055	0.2	0.2	0.00402	0.01667	0.047	0.5021	0.7822	-0.0884	0.2066	0.4213	0.0703	0.3153	0.5367	0.341	5.501e-07	3.693e-06	0.366	6.442e-08	4.713e-07	0.382	1.403e-08	9.095e-08	0.0284
CDC37L1	CDC37L1	Tbio	Other	No	No	No	black	0.71	1.76e-32	0.136	0.279743	0.19736	0.00124	0.9859	0.9956	-0.0379	0.589	0.772	0.09	0.1985	0.281	-0.184	0.007981	0.2237	0.0791	0.2584	0.4762	0.406	1.414e-09	8.481e-08	-0.121	0.08249	0.3793	-0.228	0.0009579	0.01662	-0.14	0.04418	0.1582	-0.108	0.1236	0.1918	-0.114	0.1013	0.1605	-0.0102	0.884	0.9124	0.0438
RAPGEF1	RAPGEF1	Tbio	Other	No	No	No	black	0.62	5.8e-23	-0.207	0.000279477	8.13449e-05	-0.0305	0.6639	0.9017	-0.0906	0.1955	0.4419	-0.273	7.282e-05	0.0002519	-0.0989	0.1572	0.643	-0.149	0.03223	0.1342	0.288	2.673e-05	0.0002556	-0.0844	0.228	0.5823	-0.074	0.2902	0.515	-0.0239	0.7327	0.854	0.168	0.016	0.03467	0.189	0.006635	0.0156	0.282	4.077e-05	0.0001403	-0.247
ABHD17B	ABHD17B	Tbio	Enzyme	No	No	No	black	0.61	2.19e-22	0.0638	0.335664	0.245306	-0.0226	0.7469	0.9324	-0.0496	0.4787	0.6968	0.0818	0.2427	0.3325	0.0134	0.8483	0.9709	-0.0815	0.2443	0.461	0.306	7.691e-06	9.217e-05	0.133	0.05748	0.3261	-0.221	0.001434	0.02076	0.00375	0.9573	0.9804	0.0357	0.6103	0.6973	0.0304	0.6641	0.7438	-0.00661	0.9248	0.9433	0.407
ERLIN1	ERLIN1	Tbio	Other	Yes	No	Yes	black	0.76	8.63e-41	-0.00975	0.944061	0.923765	-0.0659	0.3468	0.7497	-0.0875	0.2111	0.4583	-0.00669	0.9239	0.9442	-0.0858	0.2203	0.7159	-0.0672	0.3375	0.5542	0.418	4.077e-10	3.135e-08	0.147	0.03529	0.2646	-0.114	0.1041	0.2772	-0.0518	0.4593	0.6677	-0.025	0.7208	0.7898	-0.0222	0.7517	0.8156	0.0839	0.2304	0.3068	0.179
EIF3A	EIF3A	Tbio	Other	No	No	No	black	0.76	9.09e-41	0.0107	0.966183	0.953925	-0.0213	0.7607	0.9361	-0.0872	0.2125	0.4602	0.00403	0.9541	0.9664	-0.242	0.0004651	0.1058	0.0728	0.2982	0.5169	0.294	1.834e-05	0.0001876	-0.0356	0.6116	0.8468	-0.099	0.1568	0.3551	-0.119	0.08892	0.2486	-0.0194	0.7815	0.8383	-0.00859	0.9024	0.9303	0.0185	0.7921	0.8388	0.0467
MAPK8	MAPK8	NA	Kinase	Yes	No	No	black	0.84	2.75e-57	-0.0291	0.758	0.687101	0.00559	0.9365	0.9835	-0.151	0.02972	0.1844	-0.0283	0.6868	0.7575	-0.206	0.003029	0.1719	-0.00208	0.9763	0.9885	0.432	8.907e-11	1.024e-08	-0.0961	0.1696	0.5176	-0.117	0.09362	0.2593	-0.141	0.04369	0.1571	0.0356	0.6115	0.6983	0.0355	0.6127	0.6994	0.0512	0.465	0.5501	0.0677
SEC23IP	SEC23IP	Tbio	Other	No	No	No	black	0.71	1.86e-32	0.0766	0.373491	0.27993	-0.0211	0.763	0.9372	-0.157	0.02465	0.1701	0.0757	0.2794	0.3729	-0.155	0.02635	0.3419	0.123	0.07753	0.2331	0.453	8.047e-12	1.613e-09	-0.0773	0.2691	0.6248	-0.243	0.0004275	0.01002	-0.0191	0.7847	0.886	-0.176	0.01122	0.02555	-0.172	0.01349	0.02882	-0.142	0.04166	0.0712	0.0886
ATE1	ATE1	Tbio	Enzyme	No	No	No	black	0.71	9.3e-33	-0.184	0.000271821	7.88712e-05	-0.167	0.01639	0.3109	0.0327	0.6404	0.8065	-0.274	6.672e-05	0.0002325	-0.179	0.01012	0.2429	-0.109	0.1192	0.3017	0.294	1.846e-05	0.0001885	-0.0169	0.8096	0.9335	-0.196	0.004659	0.04403	0.0935	0.1815	0.3858	0.394	4.536e-09	4.75e-08	0.422	2.585e-10	3.036e-09	0.463	2.344e-12	2.911e-11	-0.0475
TASOR2	TASOR2	NA	NA	No	No	No	black	0.76	1.42e-39	0.19	0.00922101	0.00388606	-0.0105	0.8805	0.9717	-0.0184	0.7929	0.8939	0.201	0.003806	0.009058	-0.143	0.03982	0.4006	-0.0712	0.309	0.5268	0.395	4.149e-09	1.979e-07	0.0619	0.377	0.7009	-0.116	0.09814	0.2674	-0.0771	0.2704	0.4893	-0.2	0.003878	0.01014	-0.195	0.004983	0.01216	-0.144	0.03894	0.06715	0.106
SMC3	SMC3	Tbio	Other	No	No	No	black	0.62	4.64e-23	-0.149	0.00277296	0.00101804	-0.219	0.001539	0.1451	0.0731	0.2964	0.5463	-0.23	0.0008966	0.002465	-0.124	0.07542	0.5091	-0.0632	0.3666	0.5808	0.169	0.01519	0.04907	0.15	0.03141	0.2529	-0.0531	0.4484	0.6565	0.152	0.02907	0.1199	0.458	4.661e-12	9.38e-11	0.46	3.324e-12	5.636e-11	0.44	3.726e-11	3.756e-10	0.134
SHOC2	SHOC2	Tbio	Other	No	No	No	black	0.83	1.72e-54	-0.045	0.385342	0.290613	-0.0333	0.635	0.8919	-0.0405	0.5629	0.7534	-0.0749	0.2843	0.3783	-0.111	0.1133	0.5828	-0.0961	0.1692	0.3703	0.388	8.59e-09	3.596e-07	0.0694	0.3214	0.6713	-0.172	0.01325	0.08312	0.137	0.04996	0.1713	0.189	0.006449	0.01586	0.175	0.01164	0.02539	0.228	0.0009965	0.002569	0.0657
CUL2	CUL2	Tbio	Other	No	No	No	black	0.74	1.15e-37	-0.0534	0.332835	0.242868	-0.0992	0.1562	0.5825	-0.0299	0.6697	0.8242	-0.0826	0.2379	0.327	-0.15	0.03085	0.3637	-0.0524	0.4544	0.6574	0.364	7.234e-08	2.01e-06	0.0284	0.6848	0.8809	-0.0359	0.6086	0.7743	0.0497	0.4784	0.6838	0.168	0.016	0.03467	0.164	0.01827	0.0377	0.264	0.0001267	0.0003928	-0.0296
NUFIP2	NUFIP2	Tbio	Other	No	No	No	black	0.56	3.05e-18	-0.022	0.95691	0.941366	-0.0278	0.6911	0.9124	-0.0916	0.1905	0.4363	-0.00513	0.9417	0.9572	-0.162	0.02034	0.3128	-0.0769	0.272	0.4909	0.331	1.156e-06	1.925e-05	0.00584	0.9336	0.9792	-0.205	0.003073	0.03354	-0.227	0.001031	0.01419	-0.026	0.7111	0.7819	-0.0245	0.7269	0.7956	0.0286	0.6829	0.7472	0.0238
FBXL20	FBXL20	Tbio	Other	No	No	No	black	0.59	4.41e-21	-0.327	0.0750191	0.0419499	-0.0357	0.6106	0.8809	-0.112	0.1099	0.3369	-0.141	0.04281	0.07631	-0.131	0.06088	0.4664	-0.0509	0.4676	0.6676	0.208	0.002694	0.01195	-0.0746	0.2865	0.6408	-0.0599	0.3925	0.6082	-0.0518	0.46	0.6682	0.146	0.03639	0.06985	0.134	0.05486	0.09723	0.147	0.03469	0.06073	-0.0617
SLC25A11	SLC25A11	Tbio	Transporter	Yes	No	Yes	black	0.43	1.02e-10	-0.191	0.0458405	0.0237403	-0.17	0.01477	0.3002	-0.0831	0.235	0.4855	-0.157	0.02385	0.04599	-0.0634	0.365	0.8169	-0.0444	0.5262	0.7121	0.211	0.002315	0.01054	-0.0432	0.5378	0.803	0.0638	0.3626	0.582	-0.0507	0.4696	0.6765	0.0845	0.2272	0.3183	0.11	0.1153	0.1791	0.265	0.0001221	0.0003797	-0.0275
CPD	CPD	Tbio	Enzyme	No	No	No	black	0.72	3.91e-34	-0.15	0.522031	0.423184	0.0444	0.5265	0.8424	-0.0437	0.5332	0.7338	-0.0558	0.4253	0.524	-0.116	0.09739	0.5575	0.0173	0.8045	0.8955	0.438	4.357e-11	6.034e-09	-0.141	0.04316	0.2895	-0.261	0.0001533	0.005408	-0.222	0.001361	0.01682	0.00828	0.9059	0.9326	0.0131	0.8514	0.8919	0.0685	0.3281	0.411	0.0518
SLC16A6	SLC16A6	Tbio	Transporter	No	No	No	black	0.42	3.57e-10	0.0835	0.599648	0.506444	0.124	0.07592	0.4714	-0.105	0.1345	0.3648	0.0464	0.5079	0.6007	-0.0812	0.2462	0.7369	0.0488	0.4864	0.6815	0.285	3.239e-05	0.0002982	-0.0325	0.6425	0.8622	-0.0426	0.543	0.7259	-0.0802	0.252	0.4687	-0.195	0.004953	0.01258	-0.184	0.008282	0.01884	-0.0691	0.3235	0.4064	-0.174
PRKAR1A	PRKAR1A	Tbio	Enzyme	No	No	No	black	0.8	1.77e-46	-0.0416	0.504599	0.405624	-0.0637	0.3633	0.7614	0.0593	0.3974	0.6347	-0.0587	0.4019	0.5008	-0.119	0.08882	0.5408	-0.122	0.08055	0.2389	0.458	4.463e-12	9.891e-10	0.0182	0.7947	0.9287	-0.272	7.466e-05	0.003634	0.0447	0.5234	0.7213	0.211	0.002361	0.006599	0.223	0.001282	0.003708	0.216	0.001782	0.004317	0.252
YWHAE	YWHAE	Tbio	Other	No	No	No	black	0.41	5.71e-10	-0.0523	0.189724	0.124039	-0.0922	0.1876	0.6172	-0.0458	0.5131	0.7208	-0.11	0.1152	0.1782	0.00904	0.8974	0.9796	0.000733	0.9917	0.9957	0.0961	0.1693	0.3197	0.141	0.0439	0.2917	-0.225	0.001134	0.01828	0.108	0.1214	0.3032	0.172	0.01339	0.02975	0.152	0.02916	0.0565	0.152	0.02963	0.05298	0.376
TMEM33	TMEM33	Tbio	Other	No	No	No	black	0.74	1.77e-37	-0.0109	0.924949	0.89706	0.0306	0.6626	0.9017	-0.113	0.1059	0.3307	-0.00906	0.8971	0.9251	-0.157	0.02434	0.3364	0.1	0.1506	0.3468	0.423	2.414e-10	2.105e-08	-0.0171	0.8072	0.9328	-0.131	0.06049	0.2073	-0.161	0.02088	0.0975	-0.083	0.2355	0.3279	-0.0875	0.211	0.2962	0.0255	0.7159	0.7744	-0.0366
SLAIN2	SLAIN2	Tbio	Other	No	No	No	black	0.84	2.22e-55	-0.181	0.00648597	0.00262152	-0.0253	0.7179	0.9218	-0.0446	0.5247	0.728	-0.209	0.002524	0.00626	-0.11	0.1141	0.5828	-0.0259	0.7115	0.8371	0.327	1.634e-06	2.557e-05	0.0191	0.7855	0.9254	-0.19	0.006107	0.05244	0.0247	0.7249	0.8493	0.114	0.104	0.1658	0.106	0.1279	0.1956	0.212	0.002251	0.005339	-0.000607
LAMTOR3	LAMTOR3	Tbio	Other	No	No	No	black	0.47	8.62e-13	-0.106	0.0271516	0.0131016	-0.0505	0.4713	0.8123	-0.0756	0.28	0.5298	-0.175	0.01197	0.02507	-0.0796	0.2555	0.7465	-0.0784	0.2624	0.4809	0.195	0.004894	0.0196	0.07	0.3174	0.6689	-0.0828	0.237	0.4578	0.098	0.1609	0.3591	0.258	0.0001765	0.0006696	0.24	0.0005005	0.001603	0.332	1.052e-06	4.856e-06	-0.162
KLHL2	KLHL2	Tbio	Other	No	No	No	black	0.6	1.66e-21	-0.17	0.0456898	0.0236477	-0.0162	0.8177	0.9542	-0.2	0.003972	0.08887	-0.158	0.02359	0.04554	-0.107	0.125	0.6004	0.103	0.1416	0.3354	0.461	3.188e-12	7.902e-10	-0.0649	0.354	0.6977	-0.316	3.622e-06	0.0005478	-0.111	0.113	0.2892	-0.23	0.0008667	0.002765	-0.227	0.00102	0.003034	-0.119	0.08715	0.1357	-0.113
CLCN3	CLCN3	Tbio	Ion Channel	No	No	No	black	0.73	5.92e-35	-0.108	0.135077	0.0831201	-0.141	0.04365	0.3984	0.0267	0.7037	0.8434	-0.121	0.08214	0.1338	-0.136	0.05046	0.4386	-0.0349	0.6189	0.7761	0.302	1.042e-05	0.0001165	0.124	0.07503	0.3658	-0.132	0.0593	0.2071	0.0125	0.8587	0.9269	0.279	4.98e-05	0.0002166	0.277	5.609e-05	0.0002255	0.313	4.539e-06	1.863e-05	0.171
RAPGEF2	RAPGEF2	Tbio	Other	No	No	No	black	0.81	6.02e-50	-0.605	1.13247e-11	7.93531e-13	-0.0598	0.393	0.7675	-0.0301	0.6676	0.8228	-0.472	8.259e-13	1.183e-11	-0.151	0.03001	0.3604	-0.203	0.003493	0.03395	0.289	2.601e-05	0.00025	-0.00114	0.987	0.996	-0.152	0.029	0.1342	0.0552	0.431	0.6461	0.414	6.101e-10	7.77e-09	0.442	2.878e-11	4.094e-10	0.474	5.814e-13	7.93e-12	-0.234
KLHL5	KLHL5	NA	Other	No	No	No	black	0.68	1.64e-29	-0.0723	0.330422	0.240756	-0.0178	0.7994	0.9492	-0.0143	0.8379	0.9188	-0.0824	0.2392	0.3285	-0.119	0.08791	0.5397	-0.0429	0.54	0.7226	0.165	0.01763	0.05557	-0.0156	0.8237	0.9399	-0.253	0.0002393	0.006997	-0.025	0.7215	0.8479	0.108	0.1206	0.1881	0.12	0.08451	0.1373	0.185	0.00781	0.01631	-0.0282
EHD1	EHD1	Tbio	Other	No	No	No	black	0.23	0.00113	-0.443	7.78949e-07	1.27523e-07	-0.125	0.07259	0.4658	-0.0445	0.5255	0.7284	-0.358	1.301e-07	7.944e-07	-0.018	0.7976	0.9591	-0.168	0.01602	0.08701	0.144	0.0393	0.105	-0.0713	0.3086	0.6614	0.0512	0.4653	0.6683	0.197	0.004537	0.036	0.387	9.058e-09	8.967e-08	0.414	6.395e-10	6.907e-09	0.438	4.44e-11	4.43e-10	-0.397
HIPK3	HIPK3	NA	Kinase	Yes	No	No	black	0.71	8.4e-33	0.0329	0.719837	0.642917	0.0561	0.4232	0.7851	0.0204	0.771	0.8823	0.0325	0.6425	0.7196	-0.0316	0.6525	0.9248	-0.145	0.03699	0.1461	0.269	9.451e-05	0.0007297	0.107	0.1248	0.4494	-0.218	0.001633	0.02257	0.0332	0.6354	0.8033	0.113	0.1055	0.1677	0.106	0.128	0.1958	0.111	0.1133	0.1672	0.138
CORO1C	CORO1C	Tbio	Other	No	No	No	black	0.53	5.26e-16	-0.0547	0.405013	0.308888	0.0816	0.2438	0.6656	-0.0793	0.2571	0.507	-0.0717	0.3059	0.4017	-0.0728	0.2984	0.7764	-0.0552	0.4303	0.6366	0.342	5.047e-07	9.887e-06	-0.121	0.08277	0.3799	0.0599	0.3925	0.6082	0.0298	0.6708	0.8281	0.106	0.1285	0.1984	0.112	0.1101	0.1724	0.165	0.01787	0.03385	-0.388
KCTD10	KCTD10	Tbio	Other	No	No	No	black	0.74	1.6e-37	-0.064	0.717082	0.63962	0.0495	0.4801	0.8172	-0.104	0.1364	0.3676	-0.0327	0.6408	0.7182	-0.167	0.01627	0.2876	-0.0209	0.7659	0.8705	0.464	2.156e-12	5.974e-10	-0.131	0.06135	0.3348	-0.114	0.1033	0.2759	-0.163	0.01913	0.09217	-0.14	0.04399	0.08219	-0.13	0.06224	0.1083	-0.0656	0.3486	0.4321	-0.145
SH2B3	SH2B3	Tbio	Other	No	No	No	black	0.44	4.21e-11	-0.228	0.000320231	9.43797e-05	-0.0411	0.5579	0.8561	-0.0896	0.2002	0.4468	-0.27	8.797e-05	0.0002995	-0.018	0.7969	0.9591	-0.151	0.03075	0.1299	0.308	6.575e-06	8.084e-05	-0.022	0.7537	0.9121	0.0441	0.5288	0.7159	-0.00573	0.9348	0.968	0.296	1.578e-05	7.712e-05	0.298	1.393e-05	6.43e-05	0.33	1.265e-06	5.756e-06	-0.497
DUSP16	DUSP16	Tbio	Enzyme	No	No	No	black	0.56	9.76e-19	-0.425	1.29288e-10	1.07957e-11	-0.0317	0.6509	0.8978	-0.0596	0.3951	0.6329	-0.452	9.322e-12	1.137e-10	-0.102	0.1435	0.6264	-0.132	0.0595	0.1979	0.339	6.472e-07	1.211e-05	-0.111	0.1137	0.4319	-0.253	0.0002411	0.00701	0.132	0.05832	0.1888	0.374	3.103e-08	2.72e-07	0.395	4.193e-09	3.889e-08	0.463	2.356e-12	2.924e-11	-0.203
CREBL2	CREBL2	Tbio	Transcription Factor	No	No	No	black	0.64	2.25e-25	-0.345	0.00729541	0.00298857	-0.152	0.02944	0.3593	0.0713	0.3086	0.5571	-0.205	0.003076	0.007483	-0.122	0.08074	0.5203	-0.151	0.03041	0.129	0.323	2.216e-06	3.298e-05	0.0585	0.4037	0.716	-0.0812	0.2458	0.467	0.0797	0.2549	0.4721	0.188	0.006751	0.01652	0.17	0.01467	0.03105	0.324	2.072e-06	9.054e-06	0.0462
GTF2H3	GTF2H3	Tbio	Other	No	No	No	black	0.71	2.03e-33	0.0986	0.401237	0.30525	-0.117	0.09461	0.502	-0.044	0.5303	0.7315	0.0716	0.3061	0.4019	-0.25	0.0002984	0.09913	0.00261	0.9703	0.9859	0.42	3.274e-10	2.625e-08	0.0178	0.7999	0.9301	-0.0703	0.3156	0.5406	-0.0658	0.3472	0.5677	-0.128	0.06621	0.1163	-0.115	0.09975	0.1584	-0.0707	0.3124	0.3947	0.154
SLC38A1	SLC38A1	Tbio	Transporter	Yes	Yes	No	black	0.62	1.93e-23	0.145	0.0619375	0.0335596	0.000502	0.9943	0.9981	0.108	0.1211	0.3471	0.148	0.03325	0.06135	-0.112	0.1102	0.577	0.00174	0.9802	0.9906	0.337	7.054e-07	1.3e-05	0.00681	0.9226	0.9756	-0.162	0.02013	0.1077	0.0427	0.5423	0.7359	-0.0494	0.481	0.5819	-0.0474	0.4987	0.5942	-0.0816	0.2435	0.321	0.0958
C12orf49	SPRING1	NA	NA	No	No	No	black	0.41	1.04e-09	-0.627	3.18439e-11	2.39193e-12	-0.0304	0.664	0.9017	-0.161	0.02064	0.1584	-0.463	2.55e-12	3.405e-11	-0.0706	0.3135	0.7848	-0.0374	0.5934	0.7588	0.23	0.0008962	0.00479	-0.185	0.00777	0.1414	-0.268	9.979e-05	0.004228	0.162	0.01983	0.09438	0.306	7.838e-06	4.112e-05	0.307	7.262e-06	3.553e-05	0.399	2.812e-09	2.073e-08	-0.252
CAND1	CAND1	Tbio	Other	No	No	No	black	0.8	1.56e-46	0.0996	0.0956888	0.0556263	-0.0607	0.386	0.7673	0.0466	0.5062	0.716	0.134	0.05396	0.09322	-0.198	0.004384	0.1879	-0.0334	0.6341	0.7869	0.357	1.364e-07	3.373e-06	0.0105	0.8811	0.9615	-0.172	0.01342	0.08354	-0.0406	0.5625	0.7508	0.0245	0.7267	0.7948	0.0288	0.6813	0.7585	0.0328	0.6399	0.7097	0.171
KRR1	KRR1	Tbio	Other	No	No	No	black	0.7	5.05e-32	0.133	0.0698439	0.0386296	-0.0665	0.3423	0.7458	-0.0674	0.3361	0.5817	0.145	0.03814	0.06904	-0.241	0.0004905	0.1062	0.0568	0.4175	0.6255	0.462	2.648e-12	7.025e-10	-0.0678	0.3332	0.6811	-0.296	1.583e-05	0.001441	-0.124	0.07566	0.2237	-0.104	0.1352	0.2071	-0.104	0.1383	0.209	-0.124	0.07648	0.1213	0.146
GOLT1B	GOLT1B	Tbio	Other	No	No	No	black	0.71	3.23e-33	0.0548	0.669399	0.583811	0.0374	0.5939	0.8724	-0.111	0.1125	0.3412	0.0383	0.5846	0.67	-0.247	0.0003402	0.1017	0.0503	0.473	0.6721	0.449	1.267e-11	2.295e-09	-0.132	0.05846	0.3284	-0.344	3.992e-07	0.0001709	-0.154	0.02687	0.114	-0.146	0.03634	0.06976	-0.133	0.05714	0.1007	-0.147	0.03482	0.06093	-0.125
FBXO5	FBXO5	Tbio	Other	No	No	No	black	0.55	1.41e-17	-0.0564	0.454549	0.356075	-0.131	0.0605	0.4392	-0.0401	0.5669	0.7564	-0.0648	0.3544	0.4529	-0.0646	0.3562	0.8117	-0.0682	0.3303	0.5474	0.214	0.001996	0.009321	0.157	0.02408	0.2275	-0.22	0.001486	0.0212	0.112	0.1075	0.2796	0.187	0.007054	0.01715	0.208	0.002731	0.00721	0.274	6.727e-05	0.0002218	-0.0743
CD83	CD83	Tbio	Other	No	No	No	black	0.15	0.0305	-0.626	3.27362e-05	7.82e-06	0.0588	0.4008	0.7733	-0.0382	0.5856	0.7696	-0.305	8.455e-06	3.51e-05	-0.0448	0.5223	0.8778	-0.276	6.044e-05	0.002997	0.157	0.02377	0.07066	-0.112	0.1101	0.4263	0.051	0.4664	0.6685	0.219	0.001575	0.01835	0.429	1.21e-10	1.771e-09	0.448	1.519e-11	2.269e-10	0.456	5.973e-12	6.857e-11	-0.446
BACH2	BACH2	Tbio	Transcription Factor	No	No	No	black	0.35	2.69e-07	-0.295	0.166983	0.106689	0.0148	0.8329	0.9593	-0.0373	0.5946	0.7761	-0.112	0.1083	0.1689	0.0224	0.7489	0.9494	-0.252	0.0002508	0.007336	0.0568	0.4175	0.6007	-0.221	0.001409	0.06229	-0.124	0.07607	0.2274	-0.00161	0.9817	0.9933	0.246	0.0003648	0.001281	0.234	0.0007088	0.002191	0.196	0.004746	0.01041	-0.0876
FBXL4	FBXL4	Tbio	Other	No	No	No	black	0.52	1.05e-15	0.0456	0.646617	0.558401	-0.0201	0.7745	0.9409	-0.0967	0.1669	0.4073	0.041	0.5584	0.6465	-0.179	0.009989	0.2413	0.17	0.01478	0.08259	0.304	8.649e-06	0.0001008	0.0487	0.4865	0.7721	-0.0762	0.2764	0.5005	0.0535	0.445	0.6579	0.0359	0.6085	0.6959	0.0229	0.7435	0.8094	-0.0128	0.8556	0.8907	0.136
PTP4A1	PTP4A1	NA	Enzyme	Yes	No	No	black	0.64	1.07e-24	-0.0073	0.966019	0.953507	0.0778	0.2661	0.6833	-0.0783	0.2631	0.5128	-0.00407	0.9537	0.9662	-0.0896	0.2001	0.6978	-0.1	0.1529	0.3495	0.294	1.813e-05	0.0001857	-0.0606	0.387	0.7014	-0.109	0.1196	0.3016	-0.0253	0.7181	0.8458	-0.053	0.4492	0.5517	-0.0247	0.7241	0.7933	0.0511	0.4659	0.5509	0.0786
CRYBG1	CRYBG1	Tbio	Other	No	No	No	black	0.55	8.19e-18	0.128	0.147979	0.0926044	0.0857	0.2206	0.6485	-0.0443	0.527	0.7292	0.118	0.09252	0.1479	-0.0839	0.2307	0.7248	0.0314	0.654	0.8004	0.383	1.333e-08	5.003e-07	0.0081	0.908	0.9705	-0.147	0.03456	0.1489	-0.0975	0.1631	0.3624	-0.19	0.00628	0.0155	-0.187	0.007213	0.01675	-0.158	0.02293	0.04219	0.0456
VNN2	VNN2	Tbio	Other	No	No	No	black	0.5	2.81e-14	-0.58	0.000503967	0.000155695	-0.0217	0.7568	0.9352	-0.0188	0.7888	0.8919	-0.26	0.0001655	0.0005326	-0.0743	0.2884	0.772	-0.0575	0.412	0.6201	0.377	2.391e-08	8.102e-07	-0.0209	0.7655	0.9177	-0.0521	0.4571	0.6628	0.0492	0.4829	0.6879	0.267	0.0001071	0.0004307	0.285	3.288e-05	0.0001395	0.375	2.878e-08	1.756e-07	-0.124
SNX3	SNX3	Tbio	Other	Yes	No	Yes	black	0.13	0.0553	-0.0826	0.0463264	0.0240254	-0.031	0.6578	0.8999	-0.079	0.2589	0.5087	-0.16	0.02134	0.04167	0.0956	0.1718	0.6571	-0.0455	0.5161	0.705	-0.113	0.1055	0.2243	0.188	0.006882	0.135	0.0271	0.6988	0.833	0.207	0.002818	0.02648	0.24	0.0005166	0.001749	0.212	0.002218	0.006019	0.275	6.375e-05	0.000211	-0.108
PHACTR2	PHACTR2	Tbio	Enzyme	No	No	No	black	0.67	1.02e-28	-0.673	9.95337e-17	3.37098e-18	-0.149	0.03304	0.3699	0.0789	0.2595	0.5092	-0.557	3.329e-18	9.938e-17	-0.103	0.14	0.6222	-0.334	9.433e-07	0.0003056	0.2	0.003983	0.01656	-0.0211	0.7637	0.9165	-0.0997	0.1539	0.3511	0.145	0.03721	0.1406	0.574	1.992e-19	2.261e-17	0.597	2.839e-21	3.146e-19	0.63	3.347e-24	3.336e-22	-0.249
QKI	QKI	Tbio	Other	No	No	No	black	0.79	5.08e-45	-0.749	1.64076e-16	5.75719e-18	-0.0992	0.1558	0.5821	-0.0649	0.3543	0.5982	-0.554	6.201e-18	1.781e-16	-0.148	0.03339	0.3765	-0.191	0.005964	0.04727	0.293	1.87e-05	0.0001903	-0.0333	0.6345	0.8585	-0.156	0.02542	0.124	0.0778	0.2666	0.4852	0.448	1.378e-11	2.501e-10	0.469	1.097e-12	2.042e-11	0.579	8.028e-20	3.55e-18	-0.397
EXOC2	EXOC2	Tbio	Other	Yes	No	Yes	black	0.58	6.01e-20	-0.213	0.0642494	0.0350203	-0.0932	0.1827	0.6119	-0.156	0.02481	0.1705	-0.147	0.03542	0.06478	-0.18	0.009638	0.2389	-0.0469	0.503	0.6952	0.308	6.631e-06	8.132e-05	0.0362	0.6059	0.8436	-0.0607	0.3859	0.6026	0.0432	0.5375	0.7321	0.164	0.01881	0.03983	0.182	0.008933	0.02016	0.171	0.01417	0.02766	-0.161
TMEM30A	TMEM30A	Tbio	Other	No	No	No	black	0.74	4.24e-37	-0.29	0.212189	0.141778	0.0319	0.6486	0.8972	-0.044	0.5299	0.7314	-0.102	0.1436	0.2144	-0.308	6.491e-06	0.08218	-0.00228	0.974	0.9874	0.404	1.745e-09	9.993e-08	-0.0762	0.2761	0.6317	-0.179	0.0101	0.07108	-0.0963	0.1684	0.3694	0.0663	0.3439	0.4458	0.0698	0.3188	0.416	0.13	0.06179	0.1008	-0.164
ERBIN	ERBIN	Tbio	Other	No	No	No	black	0.79	2.48e-44	-0.104	0.0939671	0.0544233	-0.0756	0.2804	0.6967	0.0721	0.3033	0.5523	-0.135	0.05298	0.09181	-0.123	0.07719	0.5124	-0.124	0.07506	0.2289	0.285	3.217e-05	0.000297	-0.0341	0.6262	0.8549	-0.131	0.05971	0.2073	0.0463	0.5084	0.7085	0.227	0.001042	0.003248	0.239	0.0005482	0.00174	0.282	3.946e-05	0.0001363	0.162
PCDHB2	PCDHB2	NA	Other	No	No	No	black	0.25	0.000272	0.0202	0.868209	0.821476	-0.186	0.007375	0.2481	0.071	0.3104	0.5587	0.0158	0.8217	0.8685	-0.0332	0.6358	0.9187	0.127	0.06847	0.2162	0.0609	0.3846	0.5699	-0.0491	0.4836	0.7696	-0.0254	0.7174	0.8437	0.0911	0.1931	0.3996	0.167	0.01656	0.03566	0.151	0.03053	0.05881	0.116	0.09644	0.1482	-0.111
MAN2A1	MAN2A1	Tbio	Enzyme	No	No	No	black	0.79	3.44e-45	-0.0886	0.219942	0.148231	-0.0178	0.7994	0.9492	-0.0166	0.8128	0.9057	-0.101	0.1468	0.2182	-0.154	0.02733	0.3451	-0.073	0.2973	0.5162	0.294	1.845e-05	0.0001885	0.0351	0.6164	0.8494	-0.141	0.04267	0.17	-0.0442	0.5284	0.7251	0.179	0.01019	0.0235	0.195	0.005078	0.01235	0.249	0.0003144	0.0009041	-0.285
LOX	LOX	NA	Enzyme	Yes	No	Yes	black	0.54	3.43e-17	0.665	0.0015905	0.000553526	0.0267	0.7029	0.9171	-0.164	0.01835	0.1502	0.238	0.0005865	0.001677	-0.264	0.0001251	0.09014	0.193	0.005381	0.04415	0.277	5.74e-05	0.0004811	-0.0803	0.2515	0.6089	-0.0992	0.1559	0.3541	-0.369	4.65e-08	1.752e-05	-0.259	0.0001701	0.0006477	-0.274	6.588e-05	0.0002606	-0.217	0.001741	0.004223	0.0859
PCDHB3	PCDHB3	NA	Other	No	No	No	black	0.22	0.00119	0.0866	0.464928	0.365804	-0.142	0.04147	0.3921	0.0705	0.3137	0.562	0.0632	0.3667	0.4656	0.0507	0.4689	0.874	-0.0659	0.3465	0.5625	0.0423	0.5456	0.7175	0.0177	0.8007	0.9303	-0.01	0.8862	0.9414	0.0329	0.6388	0.806	0.209	0.002614	0.007216	0.206	0.003021	0.007861	0.254	0.0002334	0.0006884	-0.167
CNOT6	CNOT6	Tbio	Other	No	No	No	black	0.77	4.05e-41	-0.0884	0.196902	0.129641	-0.126	0.0702	0.4605	0.0525	0.4537	0.6778	-0.106	0.128	0.1948	-0.133	0.05698	0.458	-0.125	0.07296	0.2248	0.27	8.478e-05	0.0006644	0.0922	0.1874	0.5397	-0.0837	0.2318	0.452	0.0459	0.5125	0.7119	0.188	0.006879	0.01679	0.198	0.004295	0.01067	0.22	0.001505	0.003711	0.207
FAM172A	ARB2A	NA	NA	No	No	No	black	0.82	1.9e-50	-0.172	0.141575	0.0878604	0.0075	0.9148	0.9805	-0.0428	0.5411	0.7395	-0.119	0.08856	0.1425	-0.243	0.0004323	0.1058	-0.0448	0.5224	0.7088	0.381	1.652e-08	5.985e-07	0.0617	0.3784	0.7009	-0.202	0.003641	0.03739	-0.0837	0.2314	0.4456	0.119	0.08726	0.1434	0.137	0.05038	0.09048	0.21	0.002396	0.005639	-0.0313
PDE4D	PDE4D	Tclin	Enzyme	Yes	Yes	No	black	0.55	1.85e-17	0.139	0.170926	0.109644	0.173	0.01308	0.2901	-0.109	0.1187	0.3471	0.112	0.11	0.1714	-0.096	0.1698	0.656	0.102	0.1426	0.3368	0.377	2.332e-08	7.914e-07	-0.15	0.03121	0.2524	-0.356	1.505e-07	8.592e-05	-0.0761	0.2773	0.4968	-0.0879	0.2088	0.2969	-0.0913	0.1919	0.2737	-0.109	0.1184	0.1736	-0.0395
ST8SIA4	ST8SIA4	Tbio	Enzyme	No	No	No	black	0.46	2.23e-12	0.291	0.129764	0.0791823	-0.0747	0.2857	0.7003	0.0479	0.4938	0.7071	0.122	0.08046	0.1315	-0.0822	0.2402	0.7336	0.0667	0.3405	0.557	0.328	1.498e-06	2.385e-05	-0.0723	0.3019	0.6551	-0.0629	0.3692	0.5872	-0.11	0.1155	0.2936	-0.0843	0.2281	0.3193	-0.0821	0.2408	0.3303	-0.134	0.05504	0.09091	0.0618
PPP2CA	PPP2CA	NA	Enzyme	Yes	No	Yes	black	0.74	3.64e-37	0.096	0.391041	0.29572	0.0432	0.5373	0.8476	-0.0929	0.1841	0.4294	0.0731	0.2964	0.3918	-0.143	0.03992	0.4006	0.0324	0.6444	0.7937	0.512	3.456e-15	4.448e-12	-0.0646	0.3566	0.6996	-0.301	1.072e-05	0.001086	-0.151	0.03044	0.1228	-0.199	0.004219	0.01093	-0.195	0.005066	0.01233	-0.158	0.02355	0.04319	0.0602
CPEB4	CPEB4	Tbio	Other	No	No	No	black	0.88	1.53e-69	-0.185	0.0575476	0.030845	0.00962	0.8908	0.9745	-0.061	0.3839	0.6239	-0.15	0.031	0.05772	-0.161	0.02073	0.3157	-0.0898	0.1993	0.4077	0.367	5.604e-08	1.634e-06	-0.0612	0.3819	0.7009	-0.225	0.001157	0.01849	-0.000249	0.9972	0.9985	0.142	0.04173	0.07859	0.16	0.02158	0.04347	0.24	0.0005223	0.00143	-0.076
KPNA1	KPNA1	Tbio	Other	No	No	No	black	0.81	3.7e-49	0.144	0.308977	0.222351	0.0137	0.8448	0.9605	-0.0678	0.3331	0.5798	0.0851	0.2238	0.3107	-0.197	0.004442	0.1879	0.0186	0.7904	0.8862	0.421	3.017e-10	2.471e-08	0.0255	0.7158	0.8951	-0.118	0.08999	0.2528	-0.15	0.03119	0.1248	-0.154	0.02718	0.05437	-0.146	0.03592	0.06762	-0.125	0.07329	0.1169	0.101
UBE3A	UBE3A	Tbio	Enzyme	Yes	No	Yes	black	0.84	6.83e-56	0.00454	0.945786	0.925804	-0.134	0.0547	0.4252	0.0287	0.682	0.8306	0.00658	0.9252	0.9452	-0.152	0.02894	0.3535	-0.0898	0.1992	0.4077	0.375	2.717e-08	9.02e-07	0.0262	0.709	0.8915	-0.224	0.001207	0.01896	0.0188	0.7889	0.8883	0.188	0.00677	0.01656	0.204	0.00327	0.008428	0.258	0.0001783	0.0005378	0.108
XRN1	XRN1	Tbio	Enzyme	No	No	No	black	0.8	4.62e-47	-0.241	0.00471552	0.00183885	-0.0198	0.7778	0.9422	0.123	0.07751	0.2843	-0.216	0.001837	0.004704	-0.192	0.005743	0.2011	-0.158	0.02301	0.1082	0.304	8.937e-06	0.0001032	-0.00102	0.9884	0.9963	-0.222	0.001311	0.01996	0.00321	0.9635	0.9839	0.268	0.0001011	0.0004097	0.284	3.499e-05	0.0001477	0.346	3.416e-07	1.729e-06	-0.0812
PRKAR2A	PRKAR2A	NA	Enzyme	Yes	No	No	black	0.63	4.3e-24	-0.00122	0.99377	0.990921	-0.133	0.05723	0.4311	0.0286	0.6837	0.8314	-0.000796	0.9909	0.9938	-0.153	0.02859	0.3516	-0.0647	0.3553	0.5707	0.289	2.597e-05	0.0002499	0.132	0.05939	0.3301	-0.00891	0.8988	0.9473	0.188	0.006812	0.04639	0.077	0.2711	0.3677	0.0922	0.1872	0.2683	0.106	0.1298	0.1879	0.186
BBX	BBX	Tbio	Transcription Factor	No	No	No	black	0.76	1.31e-40	-0.189	0.0141015	0.00624378	-0.00483	0.945	0.986	0.0942	0.178	0.4215	-0.19	0.006166	0.01393	-0.116	0.09818	0.5594	-0.123	0.0779	0.2338	0.19	0.006252	0.02388	0.0462	0.5098	0.7869	-0.121	0.0824	0.2389	0.0826	0.2378	0.453	0.338	6.618e-07	4.368e-06	0.35	2.525e-07	1.661e-06	0.386	1.01e-08	6.734e-08	-0.0035
KLHL18	KLHL18	NA	Other	No	No	No	black	0.22	0.00185	-0.134	0.205293	0.13631	0.0246	0.7257	0.9251	-0.081	0.2473	0.4975	-0.104	0.1368	0.2059	-0.0176	0.8018	0.9598	-0.0475	0.4974	0.6909	0.166	0.01725	0.05448	-0.0736	0.293	0.6467	-0.0335	0.6321	0.791	-0.106	0.1307	0.316	0.0135	0.8476	0.8887	0.0271	0.6985	0.7723	0.0525	0.4538	0.5389	-0.265
MOB1A	MOB1A	Tbio	Enzyme	No	No	No	black	0.72	9.09e-35	0.033	0.828823	0.774046	0.115	0.101	0.5117	-0.192	0.005766	0.09822	0.0201	0.7747	0.8292	-0.204	0.003196	0.172	0.0945	0.1767	0.3806	0.376	2.592e-08	8.658e-07	-0.0643	0.3588	0.7009	-0.117	0.09405	0.2603	-0.108	0.1217	0.3034	-0.178	0.01052	0.02417	-0.18	0.00967	0.02158	-0.139	0.04598	0.07761	-0.0555
PIKFYVE	PIKFYVE	NA	Kinase	Yes	No	Yes	black	0.78	7.07e-44	-0.354	0.00984109	0.00418186	-0.0498	0.4774	0.8156	-0.023	0.7423	0.8659	-0.198	0.004307	0.01009	-0.162	0.01975	0.3105	-0.0772	0.2697	0.4884	0.309	6.066e-06	7.572e-05	-0.105	0.1331	0.4609	-0.181	0.009228	0.06783	-0.0091	0.8967	0.9486	0.274	6.92e-05	0.0002901	0.273	7.193e-05	0.0002824	0.291	2.142e-05	7.762e-05	-0.0634
GPD2	GPD2	Tbio	Enzyme	No	No	No	black	0.72	1.37e-33	-0.227	0.000382032	0.000114541	-0.0471	0.5015	0.8293	0.0514	0.4634	0.6855	-0.267	0.0001072	0.0003588	-0.143	0.04039	0.4021	-0.0971	0.1651	0.3655	0.285	3.324e-05	0.0003048	0.0876	0.2105	0.5644	-0.143	0.03995	0.1629	-0.00939	0.8935	0.9466	0.22	0.00147	0.004393	0.227	0.001022	0.003036	0.284	3.422e-05	0.0001197	0.0777
RTN4	RTN4	Tbio	Other	No	No	No	black	0.43	6.46e-11	-0.235	9.06208e-07	1.50089e-07	-0.00368	0.9582	0.9896	-0.0943	0.1775	0.421	-0.36	1.08e-07	6.68e-07	0.0164	0.8151	0.9647	-0.0894	0.2011	0.4098	0.222	0.001324	0.006605	-0.0152	0.8287	0.9426	-0.135	0.05268	0.1927	0.0242	0.7296	0.8519	0.143	0.03973	0.07532	0.123	0.07911	0.13	0.285	3.19e-05	0.0001123	-0.364
COQ10B	COQ10B	Tbio	Other	No	No	No	black	0.55	8.56e-18	0.0476	0.485502	0.386355	0.0734	0.2944	0.7089	-0.171	0.01417	0.1348	0.061	0.3837	0.4826	-0.0302	0.6668	0.9289	0.000596	0.9932	0.9964	0.333	1.031e-06	1.759e-05	-0.0645	0.3571	0.7002	-0.279	5.013e-05	0.002828	0.0868	0.2148	0.4262	-0.0737	0.2926	0.3913	-0.0784	0.2627	0.3551	0.0147	0.8341	0.8735	-0.109
MOB4	MOB4	Tbio	Other	No	No	No	black	0.5	2.57e-14	0.0589	0.427131	0.329702	0.0111	0.8738	0.9693	-0.137	0.04971	0.2314	0.0685	0.3279	0.4253	-0.109	0.1192	0.5898	0.0276	0.6942	0.8263	0.291	2.227e-05	0.0002201	0.0174	0.8038	0.9317	-0.168	0.01552	0.09163	0.0572	0.414	0.6297	0.0509	0.4677	0.5693	0.0389	0.5787	0.6695	0.0674	0.3356	0.4188	-0.0813
CHMP3	CHMP3	Tbio	Other	No	No	No	black	0.64	2.5e-25	0.013	0.873291	0.828371	0.0331	0.6364	0.8919	-0.164	0.01816	0.1492	0.0153	0.8277	0.873	-0.18	0.009624	0.2389	0.103	0.1393	0.3319	0.394	4.879e-09	2.281e-07	0.0559	0.425	0.7321	-0.103	0.1392	0.3302	-0.0757	0.2797	0.4996	-0.0343	0.6248	0.7098	-0.0438	0.5324	0.6272	-0.0737	0.2921	0.3729	0.0852
GORASP2	GORASP2	Tbio	Other	No	No	No	black	0.51	6.71e-15	0.0644	0.513982	0.414913	-0.097	0.1655	0.5928	-0.0588	0.4015	0.6371	0.0571	0.415	0.514	-0.0389	0.5787	0.8987	0.0264	0.7066	0.8335	0.279	4.903e-05	0.0004218	0.074	0.2904	0.644	-0.0465	0.5067	0.7004	-0.0583	0.4056	0.6213	-0.149	0.03213	0.06275	-0.136	0.05156	0.09232	-0.00881	0.9	0.9247	0.0352
STRN	STRN	Tbio	Other	No	No	No	black	0.63	4.88e-24	-0.609	0.0809926	0.0458147	-0.000334	0.9962	0.9985	-0.0372	0.595	0.7765	-0.139	0.04692	0.08263	-0.203	0.003363	0.172	-0.0699	0.3181	0.5358	0.392	5.527e-09	2.515e-07	0.109	0.1206	0.4434	-0.17	0.0148	0.08906	-0.00791	0.9102	0.9555	0.013	0.8528	0.8926	0.0149	0.8317	0.8768	0.0918	0.1894	0.2594	0.0201
PRKD3	PRKD3	NA	Kinase	Yes	No	No	black	0.88	1.76e-67	-0.332	0.0101653	0.00433852	-0.0468	0.5042	0.8312	-0.0697	0.3194	0.5673	-0.197	0.004456	0.01041	-0.201	0.003712	0.1771	-0.136	0.05116	0.1793	0.365	7.011e-08	1.959e-06	0.00377	0.9571	0.987	-0.159	0.02214	0.1145	-0.0411	0.558	0.7473	0.232	0.0007923	0.002558	0.245	0.0003961	0.001302	0.307	7.368e-06	2.913e-05	-0.169
RAB3GAP1	RAB3GAP1	Tbio	Enzyme	No	No	No	black	0.69	8.93e-31	0.0171	0.667959	0.582054	-0.0688	0.3255	0.7327	0.0817	0.2428	0.4935	0.0397	0.5707	0.6573	-0.109	0.1192	0.5899	-0.0366	0.601	0.7646	0.295	1.725e-05	0.000178	0.118	0.09068	0.3963	-0.138	0.04796	0.1821	-0.0271	0.6986	0.8396	0.0345	0.623	0.7081	0.0303	0.6658	0.7454	0.0124	0.8591	0.8935	0.168
PLEKHA3	PLEKHA3	Tbio	Other	No	No	No	black	0.66	4.72e-27	0.0308	0.742684	0.669315	-0.0668	0.3402	0.7439	0.00849	0.9036	0.9529	0.03	0.669	0.7423	-0.0738	0.2919	0.7743	0.0754	0.2817	0.5	0.337	7.29e-07	1.333e-05	-0.00771	0.9124	0.9718	-0.176	0.01139	0.07591	-0.0918	0.1894	0.3954	-0.238	0.0005708	0.001912	-0.238	0.0005672	0.001794	-0.0108	0.8778	0.9076	0.12
BCL9	BCL9	Tbio	Other	No	No	No	black	0.55	8.88e-18	0.0702	0.689716	0.608136	0.00969	0.8901	0.9742	-0.0517	0.4603	0.683	0.0358	0.6095	0.6909	-0.0847	0.2263	0.7222	-0.115	0.1007	0.2732	0.231	0.0008297	0.004494	0.039	0.5777	0.8276	0.0487	0.4874	0.6864	-0.0107	0.8788	0.9374	0.0377	0.5901	0.6803	0.0467	0.5048	0.5998	0.0155	0.8253	0.8661	0.191
CACYBP	CACYBP	Tbio	Other	No	No	No	black	0.35	1.65e-07	-0.151	0.0270743	0.0130585	-0.0955	0.172	0.5996	-0.254	0.0002344	0.03626	-0.173	0.01274	0.02647	-0.0934	0.182	0.6736	0.0332	0.6356	0.7878	0.0995	0.1548	0.2984	0.134	0.05526	0.3214	0.0194	0.7816	0.8821	0.112	0.1079	0.2801	0.264	0.0001279	0.000502	0.254	0.0002341	0.0008116	0.246	0.0003563	0.001012	0.0766
ICMT	ICMT	NA	Enzyme	Yes	No	No	black	0.62	5.01e-23	0.317	0.0142863	0.00633473	-0.0924	0.1863	0.6158	0.00798	0.9093	0.9563	0.189	0.006493	0.01459	-0.131	0.05988	0.4648	-0.0294	0.6744	0.8138	0.395	4.412e-09	2.088e-07	0.107	0.1257	0.4496	-0.0511	0.4655	0.6683	-0.0504	0.472	0.6783	-0.116	0.09785	0.1576	-0.109	0.1174	0.182	-0.0461	0.5103	0.5929	0.227
C1orf21	C1orf21	NA	Other	No	No	No	black	0.15	0.0273	-0.234	6.83119e-05	1.73735e-05	-0.0257	0.7134	0.9196	0.0485	0.4883	0.7026	-0.296	1.552e-05	6.14e-05	0.0928	0.1847	0.678	0.00456	0.9482	0.9758	0.0562	0.422	0.605	0.0371	0.5966	0.8395	-0.0207	0.7681	0.8747	0.11	0.1148	0.2923	0.226	0.00108	0.003353	0.22	0.00149	0.004238	0.329	1.363e-06	6.153e-06	-0.248
KIAA2013	KIAA2013	NA	Other	No	No	No	black	0.42	3.82e-10	-0.213	0.281467	0.198826	-0.037	0.5977	0.8749	0.0665	0.3422	0.5864	-0.0895	0.2007	0.2837	-0.112	0.1091	0.5762	-0.0477	0.4957	0.6898	0.385	1.107e-08	4.392e-07	-0.0959	0.1702	0.5182	-0.0366	0.6018	0.7704	0.0043	0.9511	0.9769	0.127	0.06991	0.1217	0.115	0.09971	0.1584	0.107	0.1255	0.1824	-0.0126
MFN2	MFN2	Tbio	Other	Yes	No	Yes	black	0.5	1.78e-14	-0.188	6.95071e-07	1.12758e-07	-0.189	0.006592	0.2376	0.0211	0.7631	0.8783	-0.367	5.92e-08	3.805e-07	-0.168	0.01594	0.2869	-0.129	0.06379	0.2068	0.308	6.908e-06	8.417e-05	-0.0746	0.2863	0.6406	-0.0718	0.3052	0.5301	0.0681	0.3305	0.5526	0.345	3.729e-07	2.593e-06	0.37	4.465e-08	3.397e-07	0.434	6.832e-11	6.617e-10	-0.201
RO60	RO60	NA	NA	No	No	No	black	0.87	2.61e-65	-0.109	0.0953336	0.0553743	-0.0321	0.6474	0.8971	-0.0611	0.3827	0.6229	-0.134	0.05421	0.09356	-0.133	0.05648	0.4568	-0.178	0.01036	0.06628	0.35	2.56e-07	5.555e-06	0.0195	0.7811	0.9238	-0.202	0.003609	0.03728	0.0779	0.2655	0.4838	0.221	0.001405	0.004221	0.226	0.00108	0.00319	0.327	1.593e-06	7.118e-06	-0.137
UCHL5	UCHL5	Tbio	Enzyme	No	No	No	black	0.81	1.4e-48	-0.0613	0.283689	0.200742	-0.13	0.06308	0.4454	-0.0438	0.5316	0.7325	-0.0903	0.1966	0.2788	-0.225	0.001155	0.1296	-0.00232	0.9735	0.9874	0.482	2.325e-13	9.733e-11	-0.0679	0.332	0.68	-0.315	4.137e-06	0.0005988	0.0698	0.319	0.5401	0.0801	0.2522	0.3473	0.0798	0.254	0.3452	0.208	0.002753	0.006376	-0.0376
MAP7D1	MAP7D1	NA	Other	No	No	No	black	0.27	8.12e-05	-0.276	1.17678e-08	1.38555e-09	0.0206	0.7691	0.9397	-0.078	0.2652	0.5147	-0.41	9.197e-10	7.999e-09	-0.036	0.6074	0.9096	-0.0591	0.3988	0.6093	0.126	0.07208	0.1681	-0.159	0.02221	0.2201	-0.0103	0.8828	0.9394	0.122	0.08116	0.2344	0.365	6.947e-08	5.609e-07	0.353	1.891e-07	1.278e-06	0.392	5.778e-09	4.025e-08	-0.475
EXOC8	EXOC8	Tbio	Other	Yes	No	Yes	black	0.73	3.24e-36	-0.136	0.0160161	0.007228	-0.0869	0.2143	0.6423	-0.0159	0.8202	0.9094	-0.188	0.006796	0.01516	-0.143	0.04046	0.4021	-0.166	0.01695	0.09024	0.388	8.588e-09	3.596e-07	-0.00801	0.909	0.9707	-0.288	2.623e-05	0.001915	0.109	0.1178	0.2974	0.303	9.578e-06	4.905e-05	0.323	2.262e-06	1.226e-05	0.4	2.631e-09	1.948e-08	-0.206
AKT3	AKT3	NA	Kinase	Yes	No	Yes	black	0.71	1.6e-32	-0.433	0.000150272	4.11618e-05	-0.0444	0.5265	0.8424	-0.124	0.07599	0.2813	-0.281	4.3e-05	0.0001563	-0.19	0.006213	0.2036	-0.0877	0.2098	0.4206	0.263	0.0001362	0.0009929	0.0424	0.5452	0.8076	-0.131	0.05997	0.2073	-0.0823	0.2398	0.4552	0.226	0.001087	0.003371	0.254	0.0002244	0.0007813	0.351	2.269e-07	1.186e-06	-0.228
CTBS	CTBS	Tbio	Enzyme	No	No	No	black	0.62	1.23e-23	0.00528	0.934834	0.911262	0.0147	0.8335	0.9595	-0.0297	0.6715	0.8252	0.00789	0.9104	0.9343	-0.0335	0.6323	0.9181	0.112	0.1076	0.2835	0.346	3.393e-07	7.085e-06	0.109	0.1178	0.4389	-0.172	0.0135	0.08387	-0.0693	0.322	0.5427	-0.00878	0.9003	0.9285	-0.0215	0.7588	0.8215	0.0469	0.5034	0.5866	0.0315
SSX2IP	SSX2IP	Tbio	Other	No	No	No	black	0.67	2.11e-28	0.129	0.142657	0.0886551	-0.0912	0.1924	0.6247	0.0922	0.1873	0.4321	0.119	0.08856	0.1425	-0.196	0.004705	0.191	-0.0284	0.6857	0.8212	0.282	4.028e-05	0.0003566	-0.00476	0.9459	0.9839	-0.211	0.002356	0.0282	0.0455	0.5157	0.7146	0.0973	0.1642	0.2431	0.0928	0.1847	0.2654	0.0685	0.3276	0.4105	0.373
PRDX1	PRDX1	NA	Other	Yes	No	No	black	0.2	0.00452	-0.23	0.0213721	0.0100121	0.00638	0.9275	0.9827	-0.245	0.0003788	0.0422	-0.179	0.01011	0.02157	-0.0405	0.5635	0.8953	0.176	0.01156	0.07106	0.179	0.009857	0.03458	-0.0837	0.2315	0.5854	-0.0649	0.3537	0.5741	0.0229	0.7442	0.8611	0.0281	0.6886	0.7633	0.0116	0.8681	0.9053	-0.0395	0.5725	0.6503	0.0694
TMED5	TMED5	Tbio	Other	No	No	No	black	0.81	5.82e-49	-0.101	0.306437	0.220174	0.0608	0.3856	0.7673	-0.133	0.05597	0.2437	-0.0857	0.2204	0.3068	-0.129	0.06533	0.4792	-0.143	0.04031	0.1538	0.451	1.081e-11	2.017e-09	0.00776	0.9119	0.9718	-0.145	0.03816	0.1582	0.0544	0.4374	0.6516	0.158	0.02352	0.04815	0.151	0.0304	0.05861	0.259	0.0001735	0.0005247	-0.203
DR1	DR1	Tbio	Other	No	No	No	black	0.78	6.89e-43	-0.104	0.149688	0.0937954	0.0211	0.7632	0.9373	-0.121	0.0829	0.2938	-0.117	0.09276	0.1482	-0.109	0.1187	0.5898	0.0383	0.5843	0.7526	0.333	1.012e-06	1.736e-05	0.0256	0.7153	0.8948	-0.0957	0.1714	0.3751	0.0179	0.7987	0.8945	0.00215	0.9755	0.9827	-0.00861	0.9023	0.9302	0.0866	0.216	0.2904	-0.121
VAMP4	VAMP4	Tbio	Other	No	No	No	black	0.72	3.42e-34	-0.333	0.00590807	0.00236536	-0.0856	0.2213	0.649	-0.169	0.01499	0.1373	-0.21	0.00243	0.006049	-0.0696	0.3202	0.7879	0.00448	0.9491	0.9759	0.381	1.677e-08	6.053e-07	-0.0909	0.1936	0.5454	-0.194	0.005225	0.04755	-0.0482	0.4915	0.6948	0.0955	0.172	0.2529	0.0913	0.1917	0.2735	0.199	0.004055	0.009024	-0.132
HSD11B1	HSD11B1	Tclin	Enzyme	Yes	Yes	No	black	0.45	9.1e-12	-0.421	0.0155146	0.00696652	0.0384	0.5833	0.868	-0.132	0.05784	0.2479	-0.187	0.0072	0.01595	-0.0112	0.8736	0.9759	0.0134	0.8488	0.9206	0.238	0.0005707	0.003281	0.0126	0.857	0.9507	-0.0742	0.2889	0.5137	0.0651	0.3526	0.5734	0.0816	0.2434	0.3372	0.0902	0.1975	0.2804	0.219	0.001558	0.003823	-0.327
SYF2	SYF2	Tbio	Other	No	No	No	black	0.27	0.000104	-0.0969	0.249206	0.172031	-0.0776	0.2674	0.6842	-0.0292	0.6765	0.8276	-0.0956	0.1715	0.2487	-0.129	0.06459	0.4768	-0.0574	0.4128	0.6207	0.0618	0.3772	0.5627	0.126	0.07001	0.3558	0.00877	0.9004	0.9482	0.043	0.5391	0.7332	0.0616	0.3791	0.4822	0.0617	0.378	0.477	0.0576	0.4108	0.4955	0.00619
PPP1R8	PPP1R8	Tbio	Enzyme	No	No	No	black	0.63	2.19e-24	-0.186	0.331305	0.241506	-0.11	0.1162	0.5325	-0.0237	0.7353	0.8626	-0.0816	0.2435	0.3332	-0.105	0.132	0.6114	-0.104	0.138	0.3296	0.411	8.154e-10	5.486e-08	0.105	0.1339	0.4622	-0.0561	0.4235	0.6359	-0.183	0.008622	0.05416	0.102	0.1438	0.2178	0.0979	0.1616	0.2378	0.203	0.003355	0.007609	0.0118
CAMSAP2	CAMSAP2	Tbio	Other	No	No	No	black	0.82	3.06e-50	-0.229	0.00212322	0.000758534	-0.0392	0.5756	0.8645	-0.056	0.4244	0.6555	-0.233	0.0007424	0.002079	-0.109	0.1205	0.5919	-0.206	0.002989	0.03092	0.296	1.591e-05	0.0001662	0.000869	0.9901	0.9968	-0.197	0.004509	0.04317	0.061	0.3835	0.6019	0.367	5.647e-08	4.664e-07	0.373	3.294e-08	2.574e-07	0.427	1.532e-10	1.401e-09	-0.188
CREB1	CREB1	Tbio	Transcription Factor	No	No	No	black	0.85	9.59e-58	-0.242	0.035201	0.0175687	-0.0468	0.5042	0.8312	-0.0951	0.1737	0.4164	-0.165	0.01783	0.03562	-0.171	0.01381	0.2702	-0.0192	0.7843	0.8824	0.398	3.194e-09	1.6e-07	-0.0319	0.6487	0.8647	-0.0467	0.5051	0.6992	0.0329	0.6385	0.8057	0.222	0.001368	0.004127	0.227	0.001026	0.003049	0.311	5.324e-06	2.161e-05	-0.104
PHF3	PHF3	Tbio	Epigenetic	No	No	No	black	0.72	1.35e-34	-0.238	4.94672e-05	1.22657e-05	-0.0655	0.3496	0.7513	0.112	0.1083	0.3344	-0.301	1.09e-05	4.435e-05	-0.153	0.02798	0.3487	-0.112	0.1103	0.2881	0.214	0.00205	0.009526	0.0171	0.8072	0.9328	-0.152	0.02942	0.1352	0.0421	0.5476	0.7398	0.323	2.171e-06	1.289e-05	0.344	4.106e-07	2.603e-06	0.391	6.414e-09	4.434e-08	0.1
SGK1	SGK1	NA	Kinase	Yes	No	No	black	0.3	1.65e-05	-0.248	0.0398627	0.0202509	-0.0996	0.1545	0.5798	-0.1	0.1513	0.388	-0.161	0.02057	0.04036	-0.0628	0.3696	0.8197	-0.0156	0.8239	0.9079	0.263	0.0001312	0.0009649	-0.256	0.0002061	0.01945	-0.327	1.556e-06	0.0003664	0.0208	0.7666	0.8745	0.0771	0.2709	0.3675	0.108	0.1213	0.1872	0.173	0.01283	0.02534	-0.37
FBXL5	FBXL5	Tbio	Other	No	No	No	black	0.62	4.02e-23	-0.0758	0.126424	0.0768291	-0.0898	0.1994	0.6302	0.0637	0.3627	0.606	-0.125	0.07308	0.1212	-0.103	0.1426	0.6254	-0.161	0.02088	0.1021	0.384	1.203e-08	4.635e-07	0.0115	0.8701	0.9568	-0.0967	0.1667	0.369	0.126	0.0702	0.2132	0.328	1.506e-06	9.259e-06	0.331	1.155e-06	6.638e-06	0.431	1.05e-10	9.855e-10	-0.0595
DCLRE1B	DCLRE1B	Tbio	Enzyme	Yes	No	Yes	black	0.37	3.08e-08	-0.204	0.000173528	4.83148e-05	-0.0784	0.2628	0.6801	-0.0569	0.4162	0.6487	-0.281	4.208e-05	0.0001533	-0.014	0.8417	0.9695	-0.0279	0.6906	0.8243	0.0872	0.2124	0.3763	0.045	0.5209	0.7939	0.0548	0.4338	0.6441	0.141	0.04289	0.1553	0.49	7.262e-14	2.175e-12	0.496	3.283e-14	8.191e-13	0.525	5.249e-16	1.2e-14	-0.165
PCDH17	PCDH17	Tbio	Other	No	No	No	black	0.58	4.01e-20	-0.43	0.111941	0.0666492	-0.0551	0.4315	0.7908	-0.107	0.1246	0.3499	-0.127	0.06797	0.1138	-0.131	0.05991	0.4648	0.0146	0.8351	0.9134	0.261	0.0001554	0.001107	-0.165	0.01779	0.2031	0.0313	0.6556	0.8067	-0.058	0.4076	0.6231	0.134	0.05461	0.09879	0.131	0.06138	0.107	0.21	0.002395	0.005636	-0.21
CYP20A1	CYP20A1	Tbio	Other	No	No	No	black	0.69	2.71e-30	-0.0935	0.033901	0.0168101	-0.126	0.0713	0.4638	-0.0937	0.1803	0.4245	-0.169	0.01506	0.03075	-0.178	0.01043	0.2451	0.0997	0.1539	0.3511	0.351	2.391e-07	5.249e-06	0.0964	0.1681	0.5154	-0.26	0.0001588	0.005489	-0.0312	0.6567	0.8183	0.164	0.01865	0.03953	0.154	0.02753	0.05378	0.2	0.003971	0.008857	-0.0525
UBE2B	UBE2B	NA	Other	Yes	No	No	black	0.44	2.75e-11	-0.151	0.000916731	0.000301814	0.0517	0.4606	0.8064	-0.0265	0.7053	0.8441	-0.253	0.0002478	0.0007681	0.0486	0.4882	0.874	-0.284	3.436e-05	0.002125	0.122	0.08184	0.185	0.0583	0.4049	0.7168	-0.17	0.01486	0.08931	0.172	0.01358	0.0742	0.254	0.0002245	0.000828	0.261	0.0001546	0.0005599	0.379	1.949e-08	1.223e-07	-0.223
KLF9	KLF9	Tbio	Transcription Factor	No	No	No	black	0.4	1.66e-09	-0.393	0.00306862	0.00114026	0.0251	0.7206	0.9228	-0.0784	0.2627	0.5124	-0.224	0.001182	0.003167	0.0384	0.5834	0.9006	-0.0398	0.5696	0.7413	0.173	0.01281	0.04276	-0.135	0.053	0.3158	-0.33	1.296e-06	0.0003299	-0.0108	0.8771	0.9366	0.0246	0.7253	0.7936	0.0582	0.4063	0.5054	0.174	0.01225	0.02433	-0.238
PTBP3	PTBP3	Tbio	Other	No	No	No	black	0.78	1.64e-43	0.0344	0.618333	0.527313	0.021	0.7648	0.9378	-0.0393	0.5748	0.7623	0.0445	0.5249	0.6162	-0.112	0.1093	0.5763	-0.093	0.1835	0.3888	0.351	2.365e-07	5.212e-06	0.0857	0.2207	0.5738	-0.143	0.03965	0.1623	0.12	0.0854	0.2424	0.104	0.1381	0.2107	0.0988	0.1579	0.2332	0.126	0.07129	0.1141	0.172
FKBP15	FKBP15	Tbio	Other	No	No	No	black	0.44	2.76e-11	-0.48	0.00333029	0.00125023	0.026	0.7106	0.9188	-0.0534	0.4456	0.6714	-0.223	0.001307	0.00346	-0.117	0.09326	0.5483	-0.104	0.1376	0.3293	0.226	0.001064	0.005513	-0.0365	0.6025	0.8418	0.0986	0.1587	0.3578	-0.00515	0.9415	0.9715	0.139	0.04644	0.08616	0.142	0.04221	0.07777	0.248	0.0003209	0.0009204	-0.229
FBXW2	FBXW2	Tbio	Other	No	No	No	black	0.77	5.46e-41	-0.198	0.0235207	0.0111423	-0.0564	0.4207	0.7832	-0.14	0.0441	0.2196	-0.177	0.01114	0.02351	-0.198	0.00437	0.1879	0.00835	0.9052	0.9535	0.434	6.997e-11	8.396e-09	-0.0733	0.2949	0.6488	-0.172	0.01326	0.08312	-0.0474	0.4983	0.7	0.0455	0.5163	0.6145	0.0591	0.3988	0.498	0.135	0.05217	0.08669	-0.229
PPP6C	PPP6C	Tbio	Enzyme	No	No	No	black	0.61	3.13e-22	-0.174	4.65614e-09	5.14602e-10	-0.213	0.002069	0.1607	0.00874	0.9007	0.9515	-0.431	1.05e-10	1.079e-09	-0.0706	0.3129	0.7843	-0.148	0.03403	0.1389	0.257	0.0001878	0.001292	0.0259	0.7122	0.8928	-0.155	0.02584	0.125	0.182	0.008715	0.0545	0.513	3.229e-15	1.364e-13	0.535	1.115e-16	4.742e-15	0.596	3.069e-21	1.7e-19	-0.22
RBM18	RBM18	NA	Other	No	No	No	black	0.67	1.04e-28	0.118	0.434597	0.336664	0.0217	0.7566	0.9352	-0.114	0.1043	0.3281	0.0671	0.3382	0.436	-0.213	0.002081	0.1499	0.0979	0.1617	0.3606	0.424	2.224e-10	1.993e-08	-0.247	0.000341	0.02699	-0.211	0.00238	0.02842	-0.0624	0.3731	0.5922	-0.122	0.08082	0.1345	-0.123	0.07707	0.1271	-0.116	0.09644	0.1482	0.028
KDSR	KDSR	Tbio	Enzyme	Yes	No	Yes	black	0.72	1.91e-34	-0.179	3.41384e-05	8.18757e-06	-0.0913	0.192	0.6245	-0.0922	0.1875	0.4325	-0.31	5.894e-06	2.509e-05	-0.0816	0.2439	0.736	-0.174	0.01253	0.07476	0.373	3.25e-08	1.045e-06	0.00302	0.9656	0.9894	-0.177	0.01109	0.07478	-0.00909	0.8969	0.9486	0.279	4.731e-05	0.000207	0.297	1.446e-05	6.657e-05	0.361	9.595e-08	5.346e-07	-0.0315
YIPF4	YIPF4	Tbio	Other	No	No	No	black	0.51	9.63e-15	0.102	0.114469	0.0683786	-0.0148	0.8329	0.9593	-0.147	0.03513	0.1977	0.128	0.06694	0.1124	-0.167	0.01616	0.2869	0.192	0.005814	0.04641	0.221	0.001407	0.006944	-0.0692	0.3227	0.6719	-0.173	0.01297	0.08203	-0.0666	0.3414	0.5623	-0.139	0.04702	0.08709	-0.155	0.02634	0.05169	-0.068	0.3314	0.4145	0.0533
SMNDC1	SMNDC1	Tbio	Epigenetic	No	No	No	black	0.72	8.77e-35	-0.0365	0.53505	0.43689	0.00108	0.9877	0.9964	-0.0603	0.3895	0.6286	-0.055	0.4324	0.5305	-0.169	0.01541	0.2832	0.00496	0.9436	0.9735	0.436	5.731e-11	7.103e-09	-0.0785	0.2618	0.6191	-0.248	0.0003283	0.008573	-0.196	0.004673	0.0366	-0.0932	0.1828	0.2661	-0.0764	0.2751	0.369	-0.0553	0.4297	0.5147	-0.0256
GNA13	GNA13	Tbio	Other	No	No	No	black	0.44	2.55e-11	-0.22	0.48336	0.384112	0.105	0.1319	0.5537	-0.0214	0.7599	0.8764	-0.0607	0.3864	0.4857	-0.0921	0.1879	0.6824	0.0669	0.3395	0.5558	0.273	7.116e-05	0.0005731	0.0289	0.6799	0.8787	-0.271	8.35e-05	0.00379	-0.0101	0.8856	0.9415	-0.0374	0.5938	0.6833	-0.0368	0.5992	0.6874	0.0247	0.725	0.7818	-0.0446
CYSTM1	CYSTM1	NA	Other	No	No	No	black	0.42	3.48e-10	-0.374	2.39827e-08	3.01332e-09	-0.00783	0.9111	0.9798	-0.0313	0.6547	0.8147	-0.399	2.707e-09	2.19e-08	-0.0446	0.5243	0.8786	-0.156	0.02499	0.1135	0.263	0.0001368	0.0009966	-0.0581	0.4065	0.7181	-0.271	8.234e-05	0.003766	0.145	0.03772	0.1418	0.286	3.156e-05	0.0001438	0.29	2.381e-05	0.0001043	0.381	1.619e-08	1.033e-07	0.0966
PCDHB8	PCDHB8	NA	Other	No	No	No	black	0.32	2.96e-06	-0.0844	0.538432	0.440423	-0.174	0.01219	0.2854	0.155	0.02655	0.1759	-0.0539	0.4416	0.5394	0.0216	0.7581	0.9523	0.052	0.4579	0.66	0.0586	0.4028	0.5861	0.0354	0.6133	0.8478	-0.0505	0.4706	0.6726	-0.0373	0.5943	0.7749	0.184	0.008211	0.01949	0.187	0.007001	0.01635	0.194	0.005148	0.01119	-0.135
UFM1	UFM1	Tbio	Other	No	No	No	black	0.78	2.62e-43	-0.0825	0.468619	0.369487	-0.0174	0.8039	0.9511	-0.00437	0.9503	0.975	-0.0628	0.3702	0.4692	-0.205	0.003088	0.172	-0.145	0.03728	0.1467	0.437	5.01e-11	6.647e-09	-0.083	0.2358	0.5902	-0.202	0.003632	0.03739	-0.148	0.0334	0.1309	0.0789	0.2594	0.355	0.102	0.1458	0.2183	0.108	0.1231	0.1794	-0.0229
ELF1	ELF1	Tbio	Transcription Factor	No	No	No	black	0.85	4.49e-59	-0.306	0.0415054	0.0212176	-0.0384	0.5837	0.8683	-0.105	0.1346	0.3649	-0.16	0.02168	0.04224	-0.194	0.005219	0.1954	-0.0546	0.4357	0.6411	0.453	8.394e-12	1.664e-09	-0.0891	0.2028	0.5548	-0.225	0.001163	0.01855	-0.0599	0.3921	0.609	0.0561	0.4233	0.5272	0.0773	0.2694	0.3627	0.192	0.005584	0.01205	-0.0665
TENT4B	TENT4B	Tbio	Enzyme	No	No	No	black	0.72	1.14e-34	-0.155	0.010741	0.00461331	-0.0108	0.8771	0.9708	0.0245	0.7269	0.8575	-0.198	0.004387	0.01025	-0.0341	0.6264	0.916	-0.255	0.0002144	0.006571	0.258	0.0001794	0.001246	0.0565	0.4198	0.7281	-0.165	0.01776	0.09991	0.155	0.02623	0.1124	0.371	4.013e-08	3.419e-07	0.393	4.975e-09	4.556e-08	0.414	6.228e-10	5.121e-09	-0.00541
RNF2	RNF2	Tbio	Enzyme	Yes	No	Yes	black	0.63	3.21e-24	0.13	0.623849	0.533441	0.0357	0.6107	0.8809	-0.0929	0.1843	0.4294	0.0434	0.5354	0.6256	-0.185	0.007859	0.2237	0.0813	0.2456	0.4621	0.351	2.214e-07	4.945e-06	0.0819	0.2421	0.5979	-0.0571	0.4152	0.6282	-0.316	3.713e-06	0.0004303	-0.204	0.003239	0.008691	-0.213	0.002107	0.005758	-0.195	0.004892	0.01069	0.116
CD80	CD80	Tclin	Other	Yes	Yes	No	black	0.41	9.63e-10	-0.282	0.0630595	0.0342713	0.021	0.7643	0.9377	-0.0656	0.349	0.5936	-0.147	0.03492	0.06404	-0.0744	0.2877	0.7711	-0.143	0.04101	0.1553	0.261	0.0001544	0.001102	-0.0907	0.1947	0.5462	-0.101	0.1495	0.3453	0.163	0.01908	0.0921	0.0837	0.2315	0.323	0.0986	0.1584	0.2337	0.15	0.03149	0.05582	-0.453
TBC1D15	TBC1D15	Tbio	Other	No	No	No	black	0.74	6.71e-37	-0.195	0.00052761	0.000163593	0.000562	0.9936	0.9979	-0.0371	0.596	0.7773	-0.261	0.0001471	0.0004784	-0.159	0.02225	0.3228	-0.121	0.08257	0.242	0.336	7.701e-07	1.395e-05	-0.0105	0.8808	0.9614	-0.289	2.493e-05	0.001864	-0.036	0.6078	0.7841	0.175	0.01185	0.0268	0.182	0.008672	0.01963	0.254	0.0002323	0.0006854	-0.193
PIK3CA	PIK3CA	Tclin	Kinase	Yes	Yes	No	black	0.73	1.09e-35	-0.301	0.269885	0.189025	0.0605	0.3876	0.7673	-0.0981	0.1605	0.3993	-0.0914	0.1912	0.2723	-0.181	0.009193	0.2354	0.042	0.5487	0.7281	0.255	0.0002209	0.001481	0.00463	0.9474	0.9846	-0.0622	0.3741	0.5917	-0.00133	0.9849	0.9945	0.0515	0.462	0.5638	0.0549	0.4329	0.5313	0.14	0.04406	0.07479	-0.0224
GTDC1	GTDC1	Tbio	Enzyme	No	No	No	black	0.58	3.22e-20	-0.245	4.03231e-06	8.02694e-07	-0.0745	0.2874	0.702	0.0886	0.2055	0.4527	-0.338	6.519e-07	3.325e-06	-0.0725	0.3005	0.7772	-0.195	0.004899	0.04151	0.232	0.0007773	0.00426	0.0566	0.4194	0.728	-0.0667	0.3407	0.5636	0.0602	0.3902	0.6077	0.376	2.508e-08	2.252e-07	0.39	6.982e-09	6.155e-08	0.436	5.776e-11	5.667e-10	-0.408
POLK	POLK	Tbio	Enzyme	No	No	No	black	0.87	2.31e-65	-0.143	0.066422	0.0364549	-0.0378	0.5892	0.87	0.0378	0.5897	0.7725	-0.146	0.03614	0.06591	-0.191	0.006068	0.2013	-0.131	0.06148	0.2018	0.397	3.523e-09	1.747e-07	-0.00211	0.976	0.9926	-0.163	0.01917	0.1046	-0.0375	0.5929	0.7739	0.17	0.01475	0.0323	0.186	0.00746	0.01724	0.244	0.0004122	0.001155	-0.0711
FYTTD1	FYTTD1	Tbio	Other	No	No	No	black	0.9	4.33e-77	-0.134	0.242134	0.166118	-0.0213	0.7607	0.9361	-0.0388	0.58	0.7661	-0.0967	0.1669	0.243	-0.212	0.002266	0.1557	-0.0386	0.5816	0.7506	0.428	1.367e-10	1.384e-08	-0.0438	0.5315	0.8001	-0.167	0.0165	0.09543	-0.0885	0.2061	0.4153	0.062	0.3757	0.4786	0.0829	0.2359	0.3248	0.157	0.0244	0.04456	-0.0232
FAM126A	HYCC1	NA	NA	No	No	No	black	0.74	3.12e-37	0.039	0.732837	0.657969	-0.022	0.754	0.9342	-0.0815	0.2442	0.4949	0.031	0.6583	0.7332	-0.145	0.03702	0.3905	-0.0811	0.2468	0.4633	0.314	4.152e-06	5.555e-05	0.0447	0.5235	0.7961	-0.115	0.09993	0.27	-0.0408	0.56	0.749	0.0105	0.8806	0.914	0.00319	0.9638	0.9757	0.123	0.07785	0.1231	-0.28
RECK	RECK	Tbio	Other	No	No	No	black	0.31	6.61e-06	-0.0129	0.883496	0.841427	0.0287	0.6826	0.909	0.0494	0.4807	0.6983	-0.0141	0.841	0.8832	-0.151	0.03073	0.3635	0.0428	0.541	0.7231	0.155	0.02649	0.07698	-0.135	0.05263	0.3149	-0.245	0.0003774	0.009306	-0.0505	0.4709	0.6776	-0.0535	0.4446	0.5475	-0.0458	0.5132	0.6082	-0.0387	0.581	0.6583	-0.129
P4HA1	P4HA1	NA	Enzyme	Yes	No	No	black	0.4	1.64e-09	0.0434	0.572254	0.476412	0.0277	0.6924	0.9133	-0.135	0.05264	0.2371	0.0501	0.4749	0.5709	-0.0724	0.3007	0.7773	-0.0047	0.9465	0.9752	0.126	0.07085	0.1658	0.194	0.005291	0.1207	-0.149	0.03306	0.1451	0.116	0.09634	0.2612	-0.0521	0.4571	0.5591	-0.0675	0.3349	0.433	-0.0543	0.4382	0.5233	0.104
RNF11	RNF11	Tbio	Other	No	No	No	black	0.72	3.01e-34	-0.167	0.0630122	0.0342423	-0.108	0.1222	0.5432	-0.0268	0.7022	0.8427	-0.148	0.03426	0.063	-0.182	0.008704	0.2316	0.0195	0.7805	0.8802	0.381	1.595e-08	5.801e-07	-0.0155	0.8248	0.9406	-0.267	0.0001067	0.004341	-0.131	0.06091	0.1942	0.0925	0.186	0.2699	0.1	0.1509	0.2246	0.177	0.01092	0.02199	0.0312
ITPR2	ITPR2	Tbio	Ion Channel	No	No	No	black	0.63	5.42e-24	-0.491	0.0470357	0.0244667	-0.00729	0.9172	0.9807	-0.0677	0.3334	0.58	-0.156	0.02515	0.04815	-0.103	0.1397	0.6216	0.107	0.1266	0.3128	0.125	0.07299	0.1698	0.0723	0.302	0.6551	-0.0518	0.4593	0.6645	-0.0291	0.6779	0.833	0.157	0.02467	0.0501	0.158	0.02336	0.04656	0.15	0.03115	0.05531	-0.143
ZC3H13	ZC3H13	Tbio	Other	No	No	No	black	0.8	8.8e-48	-0.169	0.000830359	0.000270292	-0.161	0.02068	0.3312	0.0175	0.8032	0.8999	-0.254	0.0002339	0.0007282	-0.192	0.005641	0.2003	-0.184	0.007988	0.05666	0.276	5.822e-05	0.0004866	0.0366	0.6019	0.8418	-0.0787	0.261	0.4839	0.0779	0.2656	0.4838	0.422	2.761e-10	3.78e-09	0.447	1.618e-11	2.407e-10	0.47	9.777e-13	1.287e-11	-0.106
RAB9A	RAB9A	Tbio	Enzyme	No	No	No	black	0.48	4.35e-13	-0.184	2.95743e-09	3.14299e-10	-0.109	0.1179	0.5357	-0.0903	0.1968	0.4433	-0.434	7.244e-11	7.632e-10	-0.0453	0.5176	0.8754	-0.0402	0.5664	0.7398	0.266	0.0001117	0.0008421	0.0385	0.5831	0.8315	-0.181	0.009184	0.06769	0.146	0.0368	0.1396	0.407	1.238e-09	1.461e-08	0.409	1.016e-09	1.054e-08	0.474	5.818e-13	7.93e-12	-0.198
BAZ2B	BAZ2B	NA	TF-Epigenetic	Yes	No	No	black	0.7	2.14e-31	-0.336	1.65225e-05	3.73463e-06	-0.0543	0.4382	0.795	0.0814	0.2448	0.4951	-0.316	3.663e-06	1.621e-05	-0.172	0.01358	0.268	-0.187	0.007255	0.05326	0.251	0.0002735	0.00177	-0.0443	0.5272	0.7983	-0.167	0.01638	0.09497	-0.00501	0.943	0.9721	0.4	2.533e-09	2.795e-08	0.418	4.155e-10	4.685e-09	0.431	1.008e-10	9.49e-10	-0.0473
SDC4	SDC4	Tbio	Other	No	No	No	black	0.2	0.00495	-0.0681	0.562514	0.46606	0.0411	0.5576	0.8561	-0.146	0.03625	0.1999	-0.051	0.4668	0.5632	0.0201	0.774	0.9547	-0.0278	0.692	0.8251	0.199	0.004064	0.0168	-0.127	0.06918	0.3535	-0.159	0.02271	0.1163	0.128	0.06632	0.2052	-0.0101	0.8859	0.9181	-0.00448	0.9491	0.9654	0.00082	0.9907	0.9929	0.0364
VAPB	VAPB	Tbio	Other	Yes	No	Yes	black	0.34	4.53e-07	-0.0638	0.0619677	0.0335793	-0.216	0.001864	0.1554	-0.0368	0.5997	0.7792	-0.153	0.02812	0.05308	-0.0762	0.2761	0.7644	0.0467	0.5051	0.6968	0.181	0.009267	0.03286	0.00202	0.977	0.9929	-0.133	0.05615	0.2003	0.198	0.004397	0.03523	0.252	0.0002602	0.000947	0.237	0.0005913	0.001859	0.269	9.105e-05	0.0002917	0.0569
ZNFX1	ZNFX1	Tbio	Other	No	No	No	black	0.25	0.000291	-0.186	0.00154525	0.000535727	-0.0888	0.2041	0.633	0.00883	0.8998	0.9511	-0.241	0.0004947	0.001438	-0.0483	0.4904	0.874	-0.281	4.364e-05	0.002397	0.125	0.07284	0.1695	0.0142	0.8394	0.9459	0.0152	0.8284	0.9087	0.105	0.1336	0.3203	0.25	0.0002831	0.001022	0.28	4.71e-05	0.0001929	0.342	4.807e-07	2.362e-06	-0.262
TMEM189-UBE2V1	PEDS1-UBE2V1	NA	NA	No	No	No	black	0.38	1.16e-08	-0.327	0.0716084	0.0397119	-0.105	0.1332	0.5554	-0.0763	0.276	0.5256	-0.143	0.04053	0.07284	4.59e-05	0.9995	0.9997	0.0247	0.7246	0.8453	0.15	0.0317	0.08859	0.0202	0.7728	0.9204	-0.0533	0.4471	0.6554	-0.00559	0.9364	0.9688	0.0432	0.538	0.6344	0.0427	0.5424	0.6363	0.178	0.01048	0.02121	-0.081
STAU1	STAU1	Tbio	Other	No	No	No	black	0.34	4.55e-07	0.054	0.118081	0.0708687	0.0779	0.2658	0.6831	-0.0659	0.3467	0.591	0.13	0.06196	0.105	0.0574	0.4123	0.8484	0.0681	0.3309	0.548	0.111	0.1131	0.2363	0.132	0.05869	0.3286	-0.00237	0.973	0.9863	0.0659	0.3463	0.567	-0.137	0.05017	0.09188	-0.162	0.0203	0.04127	-0.151	0.03057	0.05441	0.395
SNRNP27	SNRNP27	Tbio	Other	No	No	No	black	0.74	1.22e-36	-0.147	9.19413e-05	2.41426e-05	-0.0906	0.1953	0.6271	-0.0005	0.9943	0.9973	-0.296	1.562e-05	6.177e-05	-0.0617	0.3783	0.8269	-0.145	0.03814	0.1487	0.239	0.0005557	0.003207	0.00917	0.896	0.9651	-0.226	0.001117	0.01811	0.0324	0.6438	0.8101	0.284	3.518e-05	0.0001584	0.289	2.586e-05	0.0001124	0.393	5.02e-09	3.546e-08	-0.193
MAD2L1BP	MAD2L1BP	Tbio	Other	No	No	No	black	0.19	0.00589	0.0777	0.131296	0.0803196	-0.114	0.1029	0.5144	-0.212	0.002174	0.07473	0.124	0.07687	0.1264	-0.05	0.4752	0.874	0.066	0.3459	0.5623	0.234	0.0006929	0.003855	0.00769	0.9127	0.9719	-0.144	0.0394	0.1615	0.0967	0.1667	0.3671	0.0606	0.3865	0.4898	0.0244	0.7274	0.796	0.00834	0.9053	0.9287	0.0223
RREB1	RREB1	Tbio	Transcription Factor	No	No	No	black	0.78	1.49e-42	-0.214	0.0776021	0.0436667	-0.0447	0.5234	0.8411	0.00375	0.9573	0.9781	-0.14	0.04419	0.07844	-0.188	0.00693	0.2133	-0.0793	0.2571	0.4747	0.385	1.058e-08	4.257e-07	-0.0207	0.768	0.9184	-0.141	0.04297	0.1706	-0.0169	0.8093	0.8997	0.157	0.0242	0.04927	0.16	0.02123	0.04285	0.161	0.02094	0.03893	0.113
NUP153	NUP153	Tbio	Other	No	No	No	black	0.77	9.2e-42	-0.122	0.0761513	0.0426995	-0.00431	0.951	0.9878	-0.064	0.3607	0.604	-0.142	0.04194	0.07499	-0.131	0.06057	0.466	-0.143	0.04009	0.1531	0.341	5.124e-07	9.993e-06	0.0186	0.7911	0.9271	-0.228	0.0009909	0.01694	-0.00932	0.8942	0.947	0.192	0.005746	0.01436	0.212	0.002233	0.006054	0.237	0.000598	0.001616	0.00659
ABCC4	ABCC4	NA	Transporter	Yes	No	No	black	0.52	1.16e-15	-0.211	0.136515	0.0841495	-0.0066	0.925	0.9822	-0.1	0.1522	0.3892	-0.12	0.08515	0.1378	-0.174	0.01263	0.2617	0.0387	0.5808	0.7499	0.297	1.456e-05	0.0001548	-0.105	0.1317	0.4588	-0.183	0.008631	0.06496	0.0143	0.8388	0.9158	0.131	0.06023	0.1074	0.142	0.04175	0.07703	0.139	0.04611	0.07782	-0.176
PTGER2	PTGER2	Tclin	GPCR	Yes	Yes	No	black	0.39	5.39e-09	-0.0758	0.677154	0.593467	-0.162	0.0203	0.3307	-0.046	0.5119	0.7201	-0.0373	0.5949	0.6782	-0.0528	0.4513	0.8702	0.000409	0.9953	0.9973	0.146	0.03635	0.09853	0.113	0.1066	0.4218	-0.0901	0.198	0.4094	0.0714	0.308	0.5293	-0.0264	0.7066	0.7781	-0.0266	0.704	0.7772	0.0965	0.1677	0.2339	0.0397
HS3ST3B1	HS3ST3B1	Tbio	Enzyme	No	No	No	black	0.087	0.214	-0.0112	0.970639	0.95951	-0.00309	0.9648	0.9912	0.00671	0.9238	0.9635	-0.00354	0.9597	0.9708	0.109	0.1172	0.5876	0.16	0.02146	0.1038	-0.000331	0.9962	0.998	0.0134	0.8479	0.9482	-0.0666	0.3412	0.5639	0.0557	0.4268	0.643	-0.0833	0.2338	0.3258	-0.095	0.1746	0.2532	-0.0789	0.2597	0.3386	0.0925
PSMF1	PSMF1	Tbio	Other	No	No	No	black	0.33	1.19e-06	-0.154	0.000676259	0.000215392	-0.0706	0.3135	0.7235	-0.0112	0.8728	0.9371	-0.259	0.0001755	0.0005614	0.00534	0.9393	0.9895	-0.00866	0.9017	0.9513	0.1	0.1524	0.2954	0.128	0.06781	0.3504	0.0571	0.4147	0.6277	0.136	0.05077	0.173	0.109	0.119	0.1859	0.108	0.1216	0.1876	0.234	0.0007294	0.001942	-0.0873
TMX4	TMX4	Tbio	Other	No	No	No	black	0.3	1.54e-05	-0.512	0.0933519	0.0539903	0.0316	0.6519	0.898	-0.021	0.7639	0.8786	-0.134	0.05519	0.09502	-0.103	0.1419	0.6241	-0.0736	0.2933	0.5124	0.104	0.1384	0.2753	-0.0106	0.8797	0.9608	0.105	0.1317	0.3197	0.157	0.02444	0.1073	0.366	6.515e-08	5.301e-07	0.358	1.247e-07	8.71e-07	0.27	8.473e-05	0.0002735	0.00951
MAX	MAX	Tbio	Transcription Factor	No	No	No	black	0.37	3.32e-08	-0.0828	0.0208649	0.00974465	-0.142	0.04157	0.3925	-0.00044	0.995	0.9973	-0.185	0.007871	0.01725	-0.0258	0.713	0.9416	-0.0789	0.2597	0.4776	0.0512	0.4646	0.6461	0.086	0.2192	0.5723	0.0736	0.2928	0.518	0.126	0.07109	0.2146	0.0557	0.4263	0.5301	0.0588	0.4015	0.5007	0.214	0.001993	0.004777	-0.162
RALY	RALY	Tbio	Other	No	No	No	black	0.43	9.12e-11	-0.156	8.35e-05	2.17283e-05	-0.0347	0.6201	0.8843	-0.0256	0.7145	0.8489	-0.297	1.49e-05	5.919e-05	0.031	0.6582	0.9262	-0.0774	0.2685	0.487	0.216	0.001842	0.008717	-0.141	0.04341	0.2903	0.0883	0.2071	0.4217	0.0774	0.2688	0.4873	0.233	0.0007485	0.002432	0.239	0.000527	0.00168	0.258	0.0001788	0.0005392	-0.187
AGO3	AGO3	Tbio	Other	No	No	No	black	0.66	3.71e-27	-0.0938	0.489184	0.389778	0.0508	0.4686	0.8103	-0.17	0.01451	0.1359	-0.0601	0.391	0.4904	-0.207	0.002883	0.169	0.0826	0.2378	0.454	0.301	1.089e-05	0.0001211	-0.0295	0.6738	0.8762	-0.27	8.596e-05	0.003856	-0.00704	0.92	0.9603	-0.142	0.04199	0.079	-0.137	0.04945	0.08905	-0.107	0.1274	0.1848	-0.0892
RHOJ	RHOJ	Tbio	Enzyme	No	No	No	black	0.71	1.58e-32	-0.199	0.238159	0.162759	-0.00688	0.9218	0.9815	-0.0926	0.1854	0.4299	-0.0972	0.1644	0.2401	-0.0994	0.1552	0.6413	-0.138	0.04731	0.1712	0.373	3.224e-08	1.038e-06	-0.0248	0.723	0.899	-0.155	0.02614	0.126	-0.0048	0.9454	0.9734	0.203	0.003482	0.009253	0.209	0.002561	0.006823	0.205	0.003113	0.007108	-0.118
RAP1B	RAP1B	Tbio	Enzyme	No	No	No	black	0.65	5.33e-26	-0.147	0.00756589	0.00311463	-0.0174	0.8039	0.9511	-0.0871	0.213	0.4607	-0.207	0.002883	0.00706	-0.0872	0.2124	0.714	-0.206	0.002927	0.03092	0.383	1.391e-08	5.201e-07	-0.0242	0.7297	0.9005	-0.209	0.00251	0.02953	0.0626	0.3711	0.5905	0.197	0.004576	0.01174	0.198	0.004306	0.01069	0.288	2.69e-05	9.588e-05	-0.35
DYRK2	DYRK2	NA	Kinase	Yes	No	No	black	0.56	1.07e-18	0.199	0.00637901	0.00257388	-0.0462	0.51	0.8344	0.0887	0.2047	0.4516	0.209	0.002519	0.006247	-0.115	0.0993	0.5624	-0.0957	0.1712	0.3734	0.157	0.02412	0.07142	0.0824	0.2393	0.5947	-0.0641	0.3601	0.5797	0.123	0.07829	0.229	0.133	0.05686	0.1023	0.129	0.06561	0.1132	0.203	0.003408	0.007713	0.154
RNF6	RNF6	Tbio	Enzyme	Yes	No	Yes	black	0.71	1.13e-32	0.0927	0.157894	0.0998089	-0.0866	0.2158	0.6442	-0.0425	0.544	0.7414	0.116	0.0981	0.1555	-0.0663	0.3439	0.8043	-0.0354	0.6139	0.7729	0.306	7.74e-06	9.252e-05	0.126	0.07016	0.3559	-0.216	0.001835	0.02407	0.0511	0.4655	0.6728	0.0742	0.2892	0.3877	0.0758	0.2791	0.3734	0.118	0.09125	0.1412	0.281
CCDC32	CCDC32	NA	Other	No	No	No	black	0.51	3.79e-15	0.0939	0.0504849	0.026544	-0.0762	0.2762	0.6917	-0.0613	0.3817	0.6218	0.157	0.02458	0.04722	-0.117	0.09257	0.5477	0.0847	0.2259	0.4399	0.228	0.0009569	0.005049	0.0972	0.1644	0.5098	-0.0953	0.1729	0.3773	-0.0171	0.8072	0.8989	-0.0643	0.3582	0.4611	-0.0868	0.2149	0.3005	-0.125	0.07417	0.1181	0.21
MINDY2	MINDY2	Tbio	Other	No	No	No	black	0.7	8.94e-32	-0.362	0.0864926	0.0494676	-0.00305	0.9653	0.9913	-0.0321	0.647	0.8103	-0.136	0.05049	0.08796	-0.226	0.001094	0.127	0.0336	0.6315	0.7852	0.257	0.0001973	0.001345	0.00156	0.9823	0.9944	-0.074	0.2906	0.5155	0.0361	0.6069	0.7833	0.155	0.0266	0.05346	0.148	0.03416	0.06472	0.207	0.002882	0.006639	0.0592
ARPP19	ARPP19	Tbio	Other	No	No	No	black	0.84	7.16e-55	-0.244	1.92353e-06	3.39513e-07	-0.0937	0.1805	0.6092	0.0215	0.7592	0.8762	-0.349	2.647e-07	1.53e-06	-0.111	0.1129	0.5828	-0.198	0.004258	0.03809	0.357	1.431e-07	3.491e-06	-0.0323	0.6451	0.8637	-0.2	0.003902	0.03914	0.137	0.04948	0.1701	0.395	4.402e-09	4.617e-08	0.404	1.763e-09	1.744e-08	0.514	2.687e-15	5.397e-14	-0.193
PHF20L1	PHF20L1	Tbio	Epigenetic	No	No	No	black	0.86	3.58e-60	-0.189	0.00472096	0.00184155	-0.0863	0.2173	0.646	0.00014	0.9984	0.9991	-0.217	0.001773	0.00456	-0.222	0.001367	0.1355	-0.142	0.04211	0.1579	0.437	5.302e-11	6.912e-09	-0.0244	0.7281	0.8997	-0.265	0.0001193	0.004663	-0.0412	0.5562	0.7459	0.226	0.001101	0.003409	0.243	0.0004244	0.001387	0.272	7.893e-05	0.0002565	-0.138
PUS7L	PUS7L	NA	Enzyme	No	No	No	black	0.65	2.52e-26	0.188	0.0136427	0.00601893	-0.0881	0.2079	0.6363	0.0441	0.5287	0.7306	0.191	0.005936	0.01345	-0.215	0.001905	0.1457	-0.00864	0.9019	0.9514	0.334	9e-07	1.583e-05	0.0757	0.2796	0.6344	-0.0924	0.1868	0.3954	-0.0436	0.5337	0.7289	-0.00149	0.983	0.9876	0.00438	0.9502	0.9664	0.0263	0.7076	0.7673	0.127
CDKN2D	CDKN2D	Tbio	Enzyme	No	No	No	black	0.18	0.00832	-0.586	1.3955e-11	9.93398e-13	-0.000416	0.9953	0.9983	-0.11	0.1168	0.3471	-0.47	1.02e-12	1.438e-11	0.0601	0.3905	0.8336	0.0254	0.7167	0.8402	0.0951	0.174	0.3261	0.0391	0.5765	0.8267	-0.0188	0.7883	0.8863	0.189	0.006513	0.04507	0.397	3.474e-09	3.729e-08	0.392	5.614e-09	5.07e-08	0.43	1.094e-10	1.023e-09	-0.203
SNX6	SNX6	Tbio	Other	No	No	No	black	0.51	2.86e-15	-0.0858	0.033577	0.0166263	-0.187	0.007027	0.2449	-0.0355	0.612	0.7864	-0.17	0.01446	0.02965	-0.108	0.1216	0.5936	-0.00682	0.9225	0.9619	0.179	0.009888	0.03469	0.179	0.00989	0.1579	0.00558	0.9365	0.9671	0.0819	0.2418	0.4578	0.322	2.426e-06	1.425e-05	0.321	2.499e-06	1.341e-05	0.353	2.023e-07	1.066e-06	-0.207
TULP4	TULP4	Tbio	Transcription Factor	No	No	No	black	0.78	4.23e-43	-0.153	0.249279	0.172106	-0.0165	0.8139	0.9534	-0.0168	0.8101	0.9039	-0.0952	0.1733	0.2508	-0.107	0.1248	0.6	-0.104	0.1365	0.3277	0.33	1.247e-06	2.043e-05	-0.0119	0.8657	0.9553	-0.0958	0.1708	0.3743	0.0497	0.4784	0.6838	0.0994	0.1551	0.2318	0.082	0.2411	0.3307	0.0492	0.4828	0.567	0.0425
CLIP1	CLIP1	Tbio	Other	No	No	No	black	0.85	7.71e-58	-0.0428	0.725208	0.648984	-0.0252	0.7188	0.9222	-0.0507	0.4695	0.6906	-0.0318	0.6495	0.7256	-0.163	0.01936	0.3073	-0.0661	0.3453	0.562	0.37	4.257e-08	1.304e-06	0.0509	0.4673	0.7607	-0.141	0.04297	0.1706	-0.0419	0.5494	0.7411	0.0876	0.2107	0.2989	0.1	0.1515	0.2253	0.132	0.05857	0.09609	0.0929
ZNF426	ZNF426	Tbio	Transcription Factor	No	No	No	black	0.81	1.45e-49	-0.151	0.246877	0.170028	-0.0524	0.4547	0.8035	-0.073	0.2969	0.5467	-0.0957	0.1712	0.2482	-0.169	0.01504	0.28	-0.103	0.1388	0.3311	0.496	3.261e-14	2.562e-11	0.0451	0.5201	0.7936	-0.173	0.01308	0.08244	-0.136	0.05043	0.1723	0.154	0.02719	0.0544	0.17	0.01454	0.03081	0.152	0.02964	0.05298	0.00168
PPIL4	PPIL4	NA	Enzyme	No	No	No	black	0.58	1.14e-19	0.0769	0.150157	0.0941451	-0.0168	0.8101	0.9528	-0.0106	0.8802	0.9411	0.118	0.09075	0.1455	-0.129	0.06432	0.4759	-0.0497	0.4782	0.676	0.274	6.706e-05	0.0005469	-0.00194	0.978	0.9929	-0.319	3.058e-06	0.0004897	0.0073	0.9171	0.9589	0.118	0.09034	0.1475	0.115	0.09917	0.1576	0.0825	0.2382	0.3152	0.132
AKAP12	AKAP12	Tbio	Enzyme	No	No	No	black	0.66	5.01e-27	-0.161	0.603525	0.510842	0.0417	0.5517	0.8536	-0.189	0.006453	0.1026	-0.0458	0.5129	0.6052	-0.16	0.02131	0.3183	-0.000271	0.9969	0.9984	0.291	2.212e-05	0.000219	-0.00327	0.9628	0.989	-0.205	0.003062	0.03348	-0.0585	0.4036	0.6197	-0.00189	0.9785	0.9847	0.00731	0.917	0.9413	0.00853	0.9031	0.927	-0.154
LATS1	LATS1	NA	Kinase	Yes	No	No	black	0.7	2.04e-31	-0.372	0.0212032	0.00991615	-0.0158	0.8214	0.9556	-0.0116	0.8683	0.9351	-0.179	0.0102	0.02175	-0.215	0.001918	0.1457	0.00404	0.9541	0.9783	0.321	2.624e-06	3.799e-05	-0.116	0.09735	0.4065	-0.263	0.00013	0.004913	-0.114	0.1013	0.2697	0.0413	0.5552	0.6506	0.0543	0.4385	0.5367	0.064	0.3611	0.4448	-0.0699
RLIM	RLIM	Tbio	Enzyme	Yes	No	Yes	black	0.78	1.02e-42	-0.00498	0.950228	0.932271	0.0567	0.418	0.7821	-0.117	0.09393	0.311	-0.00598	0.932	0.95	-0.11	0.1149	0.5837	-0.0754	0.2815	0.5	0.384	1.161e-08	4.508e-07	0.0354	0.6138	0.848	-0.255	0.0002164	0.006534	-0.0359	0.6083	0.7845	0.035	0.6172	0.7033	0.0327	0.641	0.724	0.0546	0.4354	0.5205	0.0272
ADGRE3	ADGRE3	Tbio	GPCR	No	No	No	black	0.31	5.25e-06	-0.938	2.56364e-06	4.62837e-07	0.0135	0.8468	0.9608	-0.087	0.2138	0.4614	-0.341	5.205e-07	2.705e-06	-0.0135	0.8473	0.9707	-0.227	0.001009	0.01738	0.203	0.003475	0.01478	-0.0732	0.2956	0.6494	-0.126	0.0722	0.2206	0.0957	0.1714	0.3733	0.39	6.635e-09	6.727e-08	0.414	6.441e-10	6.933e-09	0.49	7.843e-14	1.254e-12	-0.377
IL13RA1	IL13RA1	Tbio	Other	No	No	No	black	0.69	4.89e-31	-0.403	0.0225605	0.0106359	-0.00293	0.9666	0.9913	-0.0195	0.7807	0.8877	-0.177	0.01096	0.02317	-0.121	0.08287	0.5262	-0.0662	0.3444	0.5607	0.35	2.491e-07	5.434e-06	-0.0433	0.537	0.8029	-0.124	0.0761	0.2274	-0.0107	0.8786	0.9374	0.117	0.09354	0.1518	0.13	0.06154	0.1073	0.123	0.07916	0.1249	-0.047
EFR3A	EFR3A	Tbio	Other	No	No	No	black	0.7	4.36e-32	-0.216	0.00052798	0.000163736	-0.071	0.3103	0.721	0.0465	0.5068	0.7164	-0.261	0.0001525	0.0004941	-0.0952	0.1736	0.6594	-0.233	0.0007435	0.0144	0.261	0.0001554	0.001107	0.0187	0.7894	0.9266	-0.0943	0.1778	0.3836	0.139	0.04603	0.1621	0.409	1.004e-09	1.217e-08	0.42	3.349e-10	3.84e-09	0.509	5.977e-15	1.125e-13	-0.182
PRKAA1	PRKAA1	Tclin	Kinase	Yes	Yes	No	black	0.83	2.47e-54	-0.105	0.196888	0.129621	-0.0692	0.323	0.7316	0.0276	0.6938	0.838	-0.106	0.1291	0.1961	-0.203	0.003487	0.1726	-0.0721	0.3032	0.5213	0.439	4.149e-11	5.832e-09	-0.0104	0.8824	0.962	-0.203	0.003505	0.0366	-0.093	0.1836	0.3883	0.0769	0.2722	0.3688	0.0915	0.1906	0.2723	0.0857	0.2208	0.296	0.0672
SERINC3	SERINC3	Tbio	Other	No	No	No	black	0.6	7.29e-22	-0.103	0.360688	0.268286	-0.076	0.2776	0.6934	-0.112	0.109	0.3354	-0.0774	0.2691	0.3615	-0.204	0.003213	0.172	-0.0643	0.3588	0.5737	0.421	3.031e-10	2.471e-08	-0.122	0.08104	0.3769	-0.179	0.01021	0.07152	-0.0902	0.1972	0.405	-0.00136	0.9845	0.9885	0.00325	0.963	0.9753	0.0989	0.1571	0.221	0.0076
GIMAP4	GIMAP4	Tbio	Enzyme	No	No	No	black	0.44	4.21e-11	-0.698	6.94584e-06	1.45052e-06	-0.0835	0.233	0.6573	-0.0302	0.6668	0.8221	-0.327	1.592e-06	7.562e-06	-0.0807	0.249	0.7396	-0.0138	0.844	0.9182	0.153	0.02814	0.08067	0.00783	0.9111	0.9716	0.0101	0.8857	0.941	-0.0949	0.1749	0.3777	0.114	0.1031	0.1646	0.137	0.04992	0.08983	0.286	2.989e-05	0.0001057	-0.199
C12orf29	RLIG1	NA	NA	No	No	No	black	0.68	3.99e-29	-0.185	0.0490811	0.0256843	-0.0134	0.8486	0.9611	-0.0584	0.404	0.6396	-0.155	0.02577	0.04916	-0.0881	0.208	0.7094	-0.004	0.9546	0.9784	0.308	6.515e-06	8.026e-05	-0.0145	0.836	0.9451	-0.258	0.0001837	0.005987	-0.0439	0.5309	0.7272	0.03	0.6686	0.7466	0.0275	0.6952	0.7692	0.119	0.08762	0.1363	-0.045
ATP13A3	ATP13A3	Tbio	Transporter	Yes	No	Yes	black	0.83	1.03e-53	0.0579	0.81573	0.758407	0.0366	0.6011	0.8765	-0.132	0.05883	0.2501	0.0215	0.7595	0.8167	-0.195	0.004975	0.1922	0.0113	0.8717	0.9343	0.346	3.413e-07	7.104e-06	0.00529	0.9399	0.9817	-0.162	0.01984	0.1067	0.00806	0.9084	0.9547	0.0164	0.8151	0.8638	0.0193	0.7833	0.8411	0.0703	0.3155	0.398	-0.049
TMTC1	TMTC1	Tbio	Other	No	No	No	black	0.36	1.09e-07	-0.114	0.345771	0.25458	-0.0264	0.7059	0.9175	-0.0313	0.6555	0.8153	-0.0796	0.2556	0.347	-0.0715	0.307	0.7816	0.0666	0.3416	0.558	0.108	0.1222	0.2504	0.108	0.1235	0.4473	-0.121	0.08194	0.2381	-0.0916	0.1903	0.3963	-0.0369	0.5986	0.6873	-0.0303	0.666	0.7454	0.0313	0.6554	0.7233	0.0405
KRAS	KRAS	Tclin	Enzyme	Yes	Yes	No	black	0.82	6.72e-52	-0.224	6.75052e-05	1.71397e-05	-0.0197	0.7785	0.9423	-0.0348	0.6191	0.7917	-0.297	1.498e-05	5.948e-05	-0.105	0.1348	0.6167	-0.201	0.003684	0.03479	0.375	2.844e-08	9.4e-07	-0.00158	0.982	0.9944	-0.191	0.006023	0.05193	0.117	0.09441	0.258	0.373	3.473e-08	3.011e-07	0.378	2.068e-08	1.678e-07	0.396	3.895e-09	2.812e-08	-0.151
LRRCC1	LRRCC1	NA	Other	No	No	No	black	0.7	4.35e-32	-0.477	0.000106196	2.82881e-05	-0.0658	0.3474	0.7501	0.0607	0.3858	0.6255	-0.286	2.983e-05	0.0001114	-0.0995	0.1549	0.6409	-0.167	0.0167	0.08936	0.209	0.002565	0.01147	0.0375	0.593	0.8375	-0.0617	0.378	0.5955	0.0944	0.1773	0.3808	0.364	7.673e-08	6.138e-07	0.359	1.15e-07	8.093e-07	0.399	2.839e-09	2.089e-08	0.0303
CCDC59	CCDC59	Tbio	Other	No	No	No	black	0.5	1.97e-14	-0.205	1.32184e-06	2.25874e-07	-0.117	0.09379	0.5006	-0.0756	0.2802	0.53	-0.357	1.433e-07	8.68e-07	-0.0908	0.1945	0.6909	-0.116	0.0965	0.2662	0.211	0.002329	0.01058	-0.0524	0.4548	0.7535	-0.331	1.168e-06	0.000315	0.107	0.1253	0.3088	0.339	6.09e-07	4.067e-06	0.359	1.213e-07	8.491e-07	0.4	2.467e-09	1.829e-08	-0.143
SWAP70	SWAP70	Tbio	Other	No	No	No	black	0.74	4.57e-37	0.276	0.113737	0.0678693	0.0337	0.6311	0.8903	-0.103	0.1405	0.3734	0.127	0.06897	0.1153	-0.189	0.006432	0.2061	0.0551	0.4318	0.6382	0.498	2.77e-14	2.485e-11	-0.0449	0.5219	0.7951	-0.233	0.0007616	0.01436	-0.267	0.0001019	0.003431	-0.172	0.01333	0.02964	-0.176	0.01126	0.02468	-0.152	0.02895	0.0519	0.0745
LYVE1	LYVE1	Tbio	Other	No	No	No	black	0.15	0.0263	-0.528	0.000202255	5.72258e-05	-0.0074	0.9159	0.9807	-0.107	0.1271	0.3537	-0.276	6.076e-05	0.0002134	0.022	0.7537	0.9509	-0.125	0.07272	0.2245	0.0783	0.2635	0.4397	0.0773	0.2694	0.6248	-0.0235	0.7378	0.8567	-0.136	0.05044	0.1723	0.292	2.06e-05	9.801e-05	0.303	9.259e-06	4.458e-05	0.34	5.903e-07	2.85e-06	-0.264
RRAS2	RRAS2	Tbio	Enzyme	No	No	No	black	0.52	7.28e-16	-0.148	0.0153429	0.00687815	-0.147	0.03476	0.3756	-0.0841	0.2297	0.4793	-0.189	0.006568	0.01474	-0.0641	0.3603	0.8139	-0.102	0.1462	0.3413	0.257	0.0001944	0.001329	0.0116	0.869	0.9567	-0.285	3.314e-05	0.002238	0.158	0.02358	0.105	0.211	0.00235	0.006575	0.211	0.002306	0.006226	0.368	5.247e-08	3.063e-07	-0.136
ARL8B	ARL8B	Tbio	Enzyme	No	No	No	black	0.68	3.89e-29	-0.169	4.815e-05	1.19135e-05	-0.0147	0.8339	0.9597	-0.128	0.06688	0.2638	-0.305	8.376e-06	3.481e-05	-0.0833	0.2337	0.7275	-0.121	0.08279	0.2424	0.409	1.009e-09	6.42e-08	-0.0484	0.4901	0.7741	-0.126	0.0712	0.2188	0.0418	0.5508	0.7421	0.174	0.01214	0.02737	0.176	0.01129	0.02473	0.312	5.173e-06	2.104e-05	-0.271
DPH6	DPH6	Tbio	Enzyme	No	No	No	black	0.46	4.18e-12	0.0141	0.904005	0.868836	-0.00833	0.9054	0.9781	-0.0946	0.1764	0.4198	0.0116	0.869	0.9041	-0.0541	0.4401	0.862	0.183	0.008578	0.05882	0.376	2.517e-08	8.467e-07	-0.116	0.09706	0.406	-0.194	0.005235	0.04759	-0.0935	0.1815	0.3858	-0.173	0.01272	0.02848	-0.185	0.007871	0.01805	-0.173	0.01278	0.02524	-0.0104
YWHAQ	YWHAQ	Tbio	Other	No	No	No	black	0.45	6.65e-12	0.0582	0.776289	0.709655	-0.0352	0.6151	0.8824	-0.109	0.1181	0.3471	0.026	0.7108	0.7772	-0.0925	0.1862	0.6794	0.00702	0.9202	0.9605	0.304	9.135e-06	0.0001051	0.0445	0.5249	0.7966	-0.177	0.01091	0.07414	-0.165	0.01795	0.08814	-0.0017	0.9806	0.9861	-0.0009	0.9898	0.9938	0.0351	0.6166	0.6896	-0.0564
IL6ST	IL6ST	Tclin	Other	Yes	No	No	black	0.78	1.51e-42	-0.251	0.00222101	0.000798893	-0.0502	0.4739	0.814	-0.0369	0.5982	0.7786	-0.232	0.0007944	0.002209	-0.131	0.06025	0.4659	-0.0955	0.1723	0.3748	0.316	3.808e-06	5.191e-05	0.0209	0.7656	0.9177	-0.269	9.029e-05	0.003965	0.00337	0.9617	0.9831	0.171	0.01416	0.0312	0.179	0.01	0.02223	0.282	3.987e-05	0.0001376	-0.272
PUM1	PUM1	Tbio	Other	No	No	No	black	0.76	1.88e-40	-0.0329	0.503424	0.404568	-0.0348	0.6193	0.8841	0.0127	0.8557	0.9288	-0.0593	0.3969	0.4961	-0.114	0.1026	0.5686	-0.123	0.07867	0.2354	0.275	6.233e-05	0.0005157	0.0301	0.668	0.8733	-0.0748	0.2852	0.5093	-0.0342	0.6255	0.797	0.126	0.0717	0.1242	0.134	0.05555	0.09824	0.149	0.03252	0.05741	0.258
PRPF38A	PRPF38A	Tbio	Other	No	No	No	black	0.64	3.27e-25	0.0647	0.27439	0.192968	-0.00517	0.9412	0.9845	-0.096	0.1699	0.4117	0.0918	0.1894	0.2703	-0.191	0.005937	0.2013	0.0874	0.2117	0.423	0.345	3.849e-07	7.872e-06	-0.0286	0.6828	0.8806	-0.153	0.02832	0.1321	-0.0766	0.2739	0.4932	-0.172	0.0134	0.02976	-0.164	0.01874	0.03854	-0.161	0.02097	0.03897	0.0898
RNF138	RNF138	Tbio	Transcription Factor	No	No	No	black	0.72	7.36e-35	-0.0577	0.572684	0.476862	0.0192	0.7836	0.9444	-0.122	0.08109	0.2909	-0.0498	0.477	0.5729	-0.112	0.11	0.5769	-0.000783	0.9911	0.9955	0.363	8.107e-08	2.207e-06	0.0461	0.5105	0.7876	-0.3	1.183e-05	0.001173	-0.0543	0.4386	0.6525	-0.0221	0.7523	0.815	-0.0239	0.7331	0.8004	-0.0295	0.6735	0.7393	0.189
CLOCK	CLOCK	Tbio	TF-Epigenetic	No	No	No	black	0.83	6.55e-53	-0.155	0.0110372	0.00475868	-0.105	0.1347	0.5571	0.00739	0.916	0.9598	-0.197	0.004525	0.01054	-0.13	0.0628	0.4715	-0.0557	0.4261	0.6331	0.308	6.693e-06	8.189e-05	0.0755	0.2805	0.6353	-0.231	0.0008352	0.01534	-0.00582	0.9338	0.9674	0.215	0.001917	0.00553	0.21	0.002425	0.006508	0.233	0.0007661	0.002027	0.00365
PDGFRA	PDGFRA	Tclin	Kinase	Yes	Yes	No	black	0.45	9.43e-12	-0.359	0.0215881	0.0101225	0.0393	0.5749	0.8645	-0.0617	0.378	0.619	-0.178	0.01041	0.02212	-0.101	0.1481	0.6321	0.153	0.02807	0.1225	0.227	0.001029	0.005369	0.0333	0.6344	0.8585	-0.0878	0.2097	0.4252	-0.265	0.0001218	0.003818	-0.193	0.005337	0.01345	-0.199	0.004091	0.01024	-0.0729	0.298	0.3794	-0.101
APC	APC	NA	Other	Yes	No	No	black	0.81	2.9e-48	-0.532	0.00213265	0.000762356	-0.0228	0.7451	0.9319	-0.108	0.1211	0.3471	-0.232	0.0008014	0.002228	-0.173	0.01288	0.2639	0.00301	0.9658	0.9839	0.377	2.228e-08	7.674e-07	0.0381	0.5871	0.8342	-0.225	0.001177	0.01869	-0.0818	0.2424	0.4585	0.147	0.03499	0.0676	0.156	0.02468	0.04888	0.239	0.0005337	0.001459	-0.095
WDR36	WDR36	Tbio	Other	No	No	No	black	0.7	2.46e-31	0.0899	0.219042	0.147369	-0.127	0.06796	0.4559	-0.0163	0.8157	0.9074	0.102	0.1461	0.2173	-0.156	0.02492	0.3387	-0.0998	0.1536	0.3505	0.325	1.912e-06	2.916e-05	0.147	0.03482	0.2635	-0.111	0.1107	0.2878	-0.0557	0.4264	0.6428	0.115	0.1009	0.1618	0.111	0.1116	0.1744	0.151	0.02993	0.05341	0.0145
UBQLN1	UBQLN1	Tbio	Other	No	No	No	black	0.78	5.64e-43	-0.0882	0.496477	0.397045	0.0241	0.7305	0.9272	-0.0434	0.5354	0.7354	-0.0592	0.3982	0.4974	-0.169	0.01546	0.2838	0.0537	0.4435	0.6473	0.391	6.269e-09	2.777e-07	-0.0704	0.3144	0.6671	-0.182	0.008877	0.06621	-0.129	0.06536	0.2035	-0.179	0.009988	0.02312	-0.161	0.02044	0.04149	-0.104	0.1384	0.1983	0.0143
NAA35	NAA35	Tbio	Enzyme	No	No	No	black	0.61	1.38e-22	0.167	0.00211796	0.000756204	-0.0133	0.8491	0.9613	0.0405	0.5635	0.7538	0.235	0.0006841	0.001932	-0.176	0.01146	0.2532	0.0719	0.3045	0.5223	0.32	2.728e-06	3.922e-05	0.088	0.2083	0.5621	-0.195	0.004951	0.04597	-0.0618	0.3773	0.5963	-0.144	0.03925	0.07452	-0.152	0.02931	0.05674	-0.227	0.001061	0.002717	0.464
DNAJC14	DNAJC14	Tbio	Other	No	No	No	black	0.6	1.97e-21	-0.147	0.00112538	0.000377199	-0.152	0.02922	0.3593	-0.101	0.1506	0.3871	-0.249	0.0003104	0.0009406	-0.0571	0.4151	0.8498	-0.011	0.8756	0.9364	0.249	0.0003016	0.001929	0.0516	0.4616	0.7576	-0.00785	0.9108	0.9531	0.0476	0.497	0.6992	0.244	0.0004122	0.001428	0.257	0.0001966	0.0006942	0.336	7.904e-07	3.725e-06	0.00633
EGLN1	EGLN1	Tclin	Other	Yes	Yes	No	black	0.67	4.77e-28	0.0574	0.402563	0.306442	-0.0269	0.7006	0.916	0.00479	0.9455	0.9727	0.072	0.304	0.3997	-0.162	0.02008	0.3121	-0.0727	0.2993	0.5175	0.247	0.0003434	0.002149	0.142	0.04247	0.2877	-0.12	0.08622	0.2461	-0.00226	0.9743	0.99	0.0719	0.3041	0.4037	0.0759	0.2785	0.3727	0.0756	0.2802	0.3604	0.165
GLUL	GLUL	NA	Enzyme	Yes	No	Yes	black	0.53	2.43e-16	-0.158	0.121468	0.0733851	0.0749	0.2845	0.6994	-0.141	0.04366	0.2181	-0.125	0.07373	0.1221	-0.0357	0.6105	0.9107	0.125	0.07355	0.2258	0.329	1.334e-06	2.16e-05	-0.0401	0.5667	0.8212	-0.193	0.005499	0.04906	-0.178	0.01044	0.06131	-0.293	1.946e-05	9.321e-05	-0.287	2.924e-05	0.0001256	-0.17	0.01451	0.02823	-0.068
CEP350	CEP350	Tbio	Other	No	No	No	black	0.79	4.43e-45	-0.183	0.0733242	0.0408347	0.0152	0.8286	0.9579	-0.00665	0.9244	0.9635	-0.142	0.04109	0.0737	-0.224	0.001233	0.1323	-0.0012	0.9863	0.9934	0.249	0.0003016	0.001929	0.00357	0.9594	0.9876	-0.151	0.03028	0.1375	-0.0469	0.5034	0.7045	0.0985	0.1589	0.2366	0.111	0.1117	0.1745	0.172	0.01318	0.02592	-0.0343
LAMC1	LAMC1	Tbio	Other	No	No	No	black	0.63	2.92e-24	-0.199	0.17259	0.110876	0.00944	0.8929	0.9751	-0.138	0.04852	0.2294	-0.111	0.1121	0.174	-0.148	0.03377	0.3768	0.137	0.04975	0.1765	0.332	1.063e-06	1.798e-05	-0.144	0.03881	0.276	-0.253	0.0002405	0.007002	-0.0865	0.2162	0.4278	0.0272	0.6983	0.7714	0.0296	0.673	0.7511	0.0172	0.8058	0.8501	-0.174
TMEM127	TMEM127	Tbio	Other	Yes	No	Yes	black	0.44	4.98e-11	-0.0419	0.415995	0.318902	-0.0479	0.494	0.8254	-0.0863	0.2174	0.4656	-0.0707	0.3123	0.4088	0.00439	0.9501	0.9919	0.03	0.6682	0.8096	0.176	0.01133	0.0387	0.0828	0.237	0.5919	0.209	0.002518	0.02957	0.043	0.5393	0.7334	0.144	0.0393	0.0746	0.138	0.04722	0.08563	0.186	0.007533	0.01579	-0.078
C2orf49	C2orf49	Tbio	Other	No	No	No	black	0.61	8.81e-23	0.102	0.29801	0.212916	0.0182	0.795	0.9485	-0.133	0.05749	0.2472	0.0871	0.2131	0.2981	-0.168	0.01564	0.2844	0.0729	0.2979	0.5165	0.272	7.764e-05	0.0006179	0.0649	0.3539	0.6976	-0.11	0.1146	0.2945	0.00884	0.8996	0.9502	-0.135	0.05245	0.09539	-0.135	0.05283	0.09421	-0.0894	0.2014	0.2738	0.192
EPC2	EPC2	Tbio	Other	No	No	No	black	0.44	6.09e-11	-0.126	0.137971	0.0851789	0.00198	0.9774	0.9938	0.00315	0.9642	0.9816	-0.12	0.08494	0.1375	-0.01	0.8866	0.9775	-0.152	0.02894	0.1249	0.193	0.005471	0.02145	0.0686	0.3271	0.6753	-0.175	0.01204	0.07855	-0.174	0.01229	0.06867	0.0504	0.4721	0.5737	0.0634	0.3653	0.4642	0.16	0.02181	0.04037	-0.242
SCYL2	SCYL2	Tbio	Kinase	Yes	No	Yes	black	0.88	1.51e-67	-0.196	0.00496155	0.00195191	0.00195	0.9778	0.9939	-0.042	0.5491	0.7442	-0.215	0.001894	0.004834	-0.155	0.02563	0.3408	-0.0916	0.1904	0.3972	0.408	1.144e-09	7.087e-08	-0.028	0.6893	0.8827	-0.208	0.00275	0.03136	-0.00178	0.9797	0.9925	0.131	0.05984	0.1069	0.144	0.0387	0.07208	0.203	0.003367	0.007633	-0.0753
RAC1	RAC1	Tbio	Enzyme	Yes	No	Yes	black	0.42	3.67e-10	0.00101	0.993114	0.99001	0.0824	0.2391	0.6618	-0.192	0.005768	0.09822	0.000877	0.99	0.9931	-0.135	0.0528	0.4454	0.043	0.5396	0.7224	0.307	7.346e-06	8.842e-05	-0.0103	0.8827	0.9621	-0.0784	0.2629	0.4859	-0.0169	0.81	0.9002	-0.245	0.0003904	0.00136	-0.24	0.000498	0.001597	-0.195	0.005034	0.01096	-0.134
HUS1	HUS1	Tbio	Other	No	No	No	black	0.67	1.07e-28	0.0426	0.56586	0.469557	0.0946	0.1763	0.6048	-0.101	0.1476	0.3841	0.0509	0.4677	0.564	-0.203	0.003422	0.1724	0.0278	0.6913	0.8248	0.403	2.001e-09	1.096e-07	-0.0885	0.2059	0.5585	-0.0811	0.2464	0.4676	-0.133	0.05686	0.1856	-0.261	0.000151	0.0005809	-0.262	0.0001397	0.0005118	-0.14	0.04434	0.07516	-0.118
MTHFS	MTHFS	Tbio	Enzyme	Yes	No	Yes	black	0.26	0.000182	-0.32	3.37109e-06	6.24541e-07	-0.123	0.07905	0.4748	-0.1	0.1529	0.3902	-0.34	5.831e-07	2.997e-06	-0.132	0.05781	0.4601	0.0611	0.3828	0.5954	0.178	0.0106	0.0367	-0.0346	0.6214	0.8512	-0.119	0.08816	0.2499	0.122	0.08051	0.2332	0.073	0.2973	0.3966	0.0655	0.3497	0.4486	0.156	0.02475	0.04516	-0.139
TEX2	TEX2	Tbio	Other	No	No	No	black	0.59	2.04e-20	-0.221	8.83361e-06	1.88695e-06	-0.0876	0.2107	0.6388	-0.0601	0.3909	0.6298	-0.328	1.481e-06	7.093e-06	-0.0827	0.2372	0.7309	-0.097	0.1656	0.366	0.269	8.996e-05	0.0006986	-0.02	0.7756	0.9214	-0.148	0.03436	0.1484	-0.0436	0.5334	0.7289	0.0672	0.337	0.4384	0.0922	0.1875	0.2685	0.227	0.001048	0.00269	-0.224
43531	43531	NA	NA	No	No	No	black	0.75	2.19e-38	-0.182	0.00104858	0.000349454	-0.0897	0.1999	0.6302	0.0667	0.3408	0.5851	-0.249	0.0003155	0.0009546	-0.113	0.1072	0.5739	-0.29	2.324e-05	0.001709	0.338	6.506e-07	1.216e-05	0.0407	0.5609	0.8178	-0.15	0.03179	0.1416	0.0802	0.2518	0.4685	0.363	8.205e-08	6.522e-07	0.372	3.582e-08	2.77e-07	0.447	1.627e-11	1.739e-10	-0.156
TANK	TANK	Tbio	Other	No	No	No	black	0.73	3.4e-35	-0.226	3.27082e-06	6.03534e-07	-0.00881	0.9	0.9767	-0.0936	0.1808	0.4254	-0.343	4.536e-07	2.51e-06	-0.102	0.1431	0.6258	-0.00557	0.9367	0.97	0.424	2.153e-10	1.95e-08	-0.0366	0.6011	0.8415	-0.261	0.0001517	0.005401	0.0373	0.5949	0.775	0.0592	0.3981	0.5016	0.0697	0.3193	0.4165	0.152	0.02951	0.05279	-0.247
SKIL	SKIL	Tbio	Other	No	No	No	black	0.69	1.63e-30	-0.183	0.0769379	0.043227	0.00708	0.9195	0.9815	0.0283	0.6861	0.8329	-0.141	0.04352	0.07741	-0.122	0.08061	0.5203	-0.247	0.0003485	0.009028	0.273	7e-05	0.0005657	-0.0716	0.3068	0.6594	-0.208	0.002696	0.03101	0.111	0.1138	0.2907	0.384	1.205e-08	1.158e-07	0.387	8.89e-09	7.686e-08	0.433	8.37e-11	7.976e-10	-0.188
ABI1	ABI1	Tbio	Other	No	No	No	black	0.86	1.3e-60	-0.0827	0.0931765	0.0538641	-0.0618	0.3772	0.7673	-0.0103	0.8834	0.9425	-0.136	0.05084	0.08848	-0.109	0.1188	0.5898	-0.0755	0.2807	0.4996	0.406	1.43e-09	8.519e-08	0.0844	0.2276	0.5818	-0.0847	0.2261	0.4448	-0.0107	0.8782	0.9373	0.213	0.002161	0.006119	0.215	0.001926	0.005323	0.247	0.0003438	0.0009805	0.176
C9orf78	C9orf78	NA	Other	No	No	No	black	0.34	4.05e-07	-0.125	0.00127098	0.000431802	-0.149	0.03244	0.3684	0.121	0.08275	0.2937	-0.248	0.0003228	0.0009749	-0.0313	0.6552	0.9251	-0.181	0.00927	0.06182	0.048	0.4935	0.6722	0.0797	0.2549	0.6124	0.0542	0.4391	0.6486	0.128	0.06615	0.205	0.415	5.458e-10	7.013e-09	0.408	1.149e-09	1.18e-08	0.446	1.742e-11	1.853e-10	0.0314
SMC2	SMC2	NA	Other	Yes	No	No	black	0.69	3.76e-30	-0.258	0.206731	0.137429	-0.0909	0.1938	0.6254	-0.00537	0.939	0.9699	-0.103	0.1391	0.2089	-0.211	0.002287	0.1557	0.0317	0.6508	0.7987	0.292	2.007e-05	0.0002014	0.0413	0.556	0.8151	-0.23	0.0008712	0.01575	-0.0162	0.8173	0.9043	0.121	0.08418	0.1392	0.127	0.0694	0.1161	0.231	0.0008322	0.002185	0.0361
DERL1	DERL1	Tbio	Other	No	No	No	black	0.53	2.95e-16	-0.0167	0.932061	0.907026	-0.005	0.9431	0.985	-0.0809	0.2477	0.4978	-0.00816	0.9074	0.9324	-0.151	0.03049	0.3626	0.105	0.1321	0.3213	0.384	1.159e-08	4.508e-07	-0.126	0.07157	0.3587	-0.162	0.01991	0.107	-0.336	8.215e-07	0.0001446	-0.218	0.001608	0.004749	-0.198	0.004353	0.01079	-0.137	0.04957	0.08286	-0.0861
RANBP6	RANBP6	NA	Other	No	No	No	black	0.7	3.72e-32	0.112	0.0405949	0.0206746	-0.144	0.03909	0.3872	-0.0351	0.6165	0.7899	0.163	0.01957	0.03868	-0.172	0.01338	0.267	0.0286	0.6835	0.8195	0.41	9.151e-10	5.965e-08	0.0647	0.3558	0.6989	-0.116	0.09636	0.2645	0.000186	0.9979	0.9989	0.0966	0.1671	0.2466	0.104	0.1377	0.2083	0.155	0.02574	0.04672	0.0452
DENND4C	DENND4C	Tbio	Other	No	No	No	black	0.71	9.92e-33	-0.325	1.09749e-05	2.39621e-06	-0.0505	0.471	0.812	0.0165	0.8136	0.906	-0.322	2.309e-06	1.06e-05	-0.114	0.103	0.5688	-0.192	0.005807	0.04639	0.275	6.422e-05	0.0005278	0.0238	0.7343	0.9028	-0.108	0.1232	0.3075	-5.35e-05	0.9994	0.9998	0.325	1.887e-06	1.139e-05	0.337	7.245e-07	4.373e-06	0.407	1.299e-09	1.007e-08	-0.133
CPEB2	CPEB2	Tbio	Other	No	No	No	black	0.79	8.83e-45	-0.372	3.42535e-05	8.22426e-06	-0.0268	0.7024	0.9167	-0.0154	0.8258	0.9124	-0.305	8.34e-06	3.467e-05	-0.216	0.001863	0.1457	-0.186	0.007285	0.05339	0.343	4.621e-07	9.192e-06	-0.0651	0.3528	0.6963	-0.175	0.01196	0.07831	0.0898	0.1993	0.4077	0.323	2.151e-06	1.28e-05	0.334	9.143e-07	5.376e-06	0.419	3.618e-10	3.105e-09	-0.277
THAP12	THAP12	Tbio	Transcription Factor	No	No	No	black	0.79	3.74e-46	-0.312	0.0012547	0.00042567	-0.127	0.06983	0.4597	0.00847	0.9038	0.9531	-0.243	0.0004325	0.00127	-0.166	0.01681	0.2889	-0.144	0.03916	0.1511	0.392	5.769e-09	2.588e-07	-0.0639	0.3617	0.7009	-0.136	0.05081	0.1883	0.023	0.743	0.8604	0.33	1.232e-06	7.712e-06	0.347	3.111e-07	2.012e-06	0.379	1.861e-08	1.171e-07	-0.133
CTDSPL2	CTDSPL2	Tbio	Enzyme	No	No	No	black	0.85	4.04e-59	-0.0288	0.853918	0.804372	0.0113	0.8718	0.9684	-0.0269	0.7014	0.8424	-0.0173	0.8049	0.8543	-0.269	9.332e-05	0.08218	0.014	0.8419	0.9172	0.396	3.729e-09	1.829e-07	0.0276	0.6937	0.8846	-0.164	0.0188	0.1032	-0.0462	0.51	0.7097	0.0378	0.59	0.6802	0.0374	0.594	0.6831	0.108	0.1237	0.1802	0.0237
HAUS2	HAUS2	Tbio	Other	No	No	No	black	0.68	3.9e-29	-0.31	0.000306466	9.00136e-05	0.0434	0.5358	0.8469	-0.159	0.02231	0.1641	-0.269	9.024e-05	0.0003066	-0.0804	0.2507	0.7414	-0.0811	0.2468	0.4633	0.445	2.118e-11	3.381e-09	-0.114	0.1033	0.4164	-0.206	0.003022	0.03325	-0.0955	0.1722	0.3742	0.0669	0.3395	0.4411	0.0566	0.4193	0.5179	0.118	0.09221	0.1425	-0.225
ADAM10	ADAM10	NA	Enzyme	Yes	No	Yes	black	0.87	3.99e-63	-0.146	0.218596	0.146974	-0.0151	0.8297	0.9583	-0.059	0.3992	0.6357	-0.101	0.1478	0.2195	-0.178	0.01032	0.2444	-0.00555	0.9369	0.9701	0.364	7.272e-08	2.017e-06	0.0089	0.899	0.9668	-0.0571	0.4151	0.6282	-0.0397	0.5711	0.757	0.182	0.009027	0.02119	0.192	0.005748	0.01375	0.241	0.0004722	0.001305	-0.0737
ATAD1	ATAD1	Tbio	Enzyme	No	No	No	black	0.78	2.59e-43	-0.0224	0.681931	0.599069	-0.0709	0.3112	0.7215	0.107	0.126	0.3518	-0.0373	0.5943	0.6776	-0.143	0.0399	0.4006	-0.111	0.1112	0.2896	0.327	1.557e-06	2.457e-05	0.0457	0.5141	0.7902	-0.2	0.00395	0.03948	0.0146	0.8351	0.9135	0.146	0.0368	0.0705	0.144	0.03899	0.07252	0.204	0.003224	0.007338	0.076
ASNSD1	ASNSD1	NA	Enzyme	No	No	No	black	0.42	4.69e-10	-0.0795	0.49427	0.394855	0.0235	0.7371	0.9293	-0.159	0.02288	0.1654	-0.0595	0.3956	0.4948	-0.116	0.0977	0.5586	0.102	0.1437	0.338	0.267	0.0001057	0.0008032	-0.11	0.1171	0.4381	-0.177	0.01105	0.07461	-0.066	0.3461	0.5669	0.0301	0.6672	0.7454	0.000366	0.9958	0.9974	-0.105	0.1334	0.1924	-0.0244
NAB1	NAB1	Tbio	Other	No	No	No	black	0.85	2.83e-58	-0.0839	0.559062	0.462344	-0.0385	0.5829	0.8677	-0.0144	0.8377	0.9187	-0.0513	0.4636	0.5602	-0.215	0.001938	0.1465	-0.102	0.1449	0.3395	0.337	7.159e-07	1.315e-05	0.00853	0.9032	0.9682	-0.105	0.1337	0.3227	-0.102	0.1434	0.3334	0.113	0.1055	0.1677	0.126	0.07059	0.1175	0.139	0.04557	0.07699	0.0799
PPIG	PPIG	NA	Enzyme	Yes	No	No	black	0.79	8.21e-46	0.0272	0.721897	0.645164	-0.0573	0.4133	0.7806	-0.0529	0.4499	0.675	0.0324	0.6438	0.7206	-0.219	0.00156	0.138	-6.24e-05	0.9993	0.9994	0.512	3.484e-15	4.448e-12	-0.0269	0.7007	0.8872	-0.329	1.361e-06	0.0003418	-0.0794	0.2567	0.4739	-0.00181	0.9794	0.9853	0.0109	0.8761	0.9114	0.00887	0.8993	0.9243	0.0463
SLC49A4	SLC49A4	NA	NA	Yes	No	Yes	black	0.34	6.12e-07	-0.119	0.037537	0.0189239	-0.0496	0.4787	0.8165	-0.0157	0.8224	0.9107	-0.165	0.01803	0.03598	0.0443	0.5276	0.8796	-0.0672	0.3373	0.5541	0.251	0.0002677	0.001742	0.0327	0.6403	0.861	-0.147	0.03527	0.1505	0.125	0.07335	0.2192	0.364	7.634e-08	6.121e-07	0.361	9.542e-08	6.781e-07	0.375	2.908e-08	1.773e-07	0.0722
COX17	COX17	Tbio	Enzyme	No	No	No	black	0.17	0.0161	-0.178	1.58437e-05	3.56858e-06	-0.0484	0.4899	0.8229	-0.0952	0.1734	0.4159	-0.322	2.391e-06	1.095e-05	-0.0643	0.3588	0.8129	0.113	0.1046	0.2796	0.0164	0.8154	0.9015	-0.0504	0.4715	0.7629	-0.174	0.0123	0.07939	0.131	0.05958	0.1911	0.21	0.002473	0.006885	0.194	0.005243	0.01271	0.206	0.00301	0.006906	-0.0722
AP1AR	AP1AR	Tbio	Other	No	No	No	black	0.74	1.06e-37	-0.0645	0.359188	0.266846	-0.0333	0.6344	0.8919	-0.0781	0.2642	0.5136	-0.0781	0.2647	0.3567	-0.145	0.03703	0.3905	-0.133	0.05716	0.1932	0.436	5.56e-11	6.992e-09	0.0157	0.8225	0.9395	-0.203	0.003366	0.03571	-0.0185	0.7913	0.8896	0.0717	0.3057	0.4055	0.0792	0.2581	0.3498	0.132	0.05843	0.09589	0.0153
G3BP2	G3BP2	Tbio	Enzyme	No	No	No	black	0.86	6.92e-62	0.0722	0.221209	0.149273	0.00577	0.9344	0.9833	-0.0668	0.3402	0.5846	0.102	0.1461	0.2173	-0.118	0.09212	0.5472	-0.0652	0.3519	0.5674	0.425	2.01e-10	1.838e-08	0.047	0.5019	0.7821	-0.206	0.002997	0.03305	0.00885	0.8995	0.9502	0.108	0.1224	0.1903	0.115	0.1004	0.1593	0.135	0.05315	0.08811	0.148
43719	43719	NA	NA	No	No	No	black	0.35	3.3e-07	-0.0294	0.694462	0.613248	-0.0422	0.5474	0.8517	0.0142	0.8396	0.9199	-0.0356	0.6117	0.6928	-0.087	0.214	0.714	-0.137	0.04982	0.1766	0.0807	0.2487	0.4217	0.0612	0.3822	0.7009	-0.113	0.105	0.2789	0.0527	0.4522	0.663	0.15	0.03153	0.06171	0.141	0.04274	0.07854	0.27	8.741e-05	0.0002814	-0.436
SCARB2	SCARB2	Tbio	Other	Yes	No	Yes	black	0.5	1.17e-14	-0.0617	0.245111	0.168525	0.0639	0.3616	0.7605	-0.128	0.06629	0.2627	-0.0974	0.1638	0.2393	0.0304	0.6641	0.9287	0.0317	0.6509	0.7989	0.102	0.1462	0.2867	-0.0464	0.5076	0.7856	-0.134	0.05514	0.198	0.105	0.1326	0.319	0.0684	0.3287	0.4296	0.0536	0.4444	0.5426	0.148	0.03388	0.0595	-0.229
SEC24B	SEC24B	Tbio	Other	No	No	No	black	0.87	1.59e-65	-0.0243	0.677358	0.593794	-0.00747	0.9151	0.9805	0.0437	0.5329	0.7335	-0.0378	0.5898	0.6743	-0.175	0.01185	0.2558	-0.103	0.1396	0.3325	0.353	1.87e-07	4.332e-06	0.0394	0.574	0.8253	-0.206	0.002952	0.03268	-0.0457	0.5141	0.7132	0.123	0.0787	0.1315	0.132	0.05829	0.1025	0.17	0.0145	0.02823	0.141
RGS3	RGS3	Tbio	Other	No	No	No	black	0.2	0.00339	-0.293	0.000226093	6.46066e-05	-0.0514	0.4632	0.8083	0.0539	0.4418	0.6683	-0.275	6.379e-05	0.000223	-0.0137	0.8451	0.9696	-0.132	0.05931	0.1975	0.0538	0.4422	0.625	-0.134	0.05518	0.3214	0.0396	0.5724	0.7496	0.315	4.134e-06	0.000445	0.367	5.884e-08	4.84e-07	0.373	3.317e-08	2.589e-07	0.435	6.135e-11	5.985e-10	-0.345
AEBP2	AEBP2	Tbio	Other	No	No	No	black	0.67	1.19e-28	0.0499	0.446171	0.348188	-0.0657	0.3479	0.7502	0.0554	0.4288	0.6581	0.0661	0.3451	0.4429	-0.146	0.03615	0.3862	-0.00412	0.9531	0.9776	0.265	0.0001153	0.0008661	0.0619	0.3767	0.7009	-0.112	0.1088	0.2848	0.0197	0.7785	0.8818	0.149	0.03315	0.06448	0.158	0.02356	0.04692	0.143	0.03993	0.0686	0.214
ETNK1	ETNK1	Tbio	Kinase	No	No	No	black	0.69	3.02e-30	0.0594	0.485264	0.386034	0.0257	0.7142	0.9199	0.0479	0.4946	0.7075	0.0608	0.3853	0.4844	-0.0869	0.2144	0.714	-0.0905	0.196	0.4037	0.277	5.567e-05	0.0004695	0.0988	0.1576	0.4994	-0.127	0.06846	0.2136	0.0846	0.2266	0.4406	0.157	0.02377	0.04857	0.148	0.0335	0.06365	0.108	0.1216	0.1776	0.248
PEX5	PEX5	Tbio	Other	No	No	No	black	0.41	8.46e-10	-0.198	0.000263885	7.63582e-05	-0.0939	0.1792	0.6081	-0.151	0.03028	0.186	-0.274	6.693e-05	0.0002332	-0.0548	0.4339	0.8564	-0.0959	0.1704	0.3721	0.341	5.289e-07	1.025e-05	-0.105	0.1333	0.4613	-0.00908	0.897	0.9464	-0.0784	0.2627	0.4809	0.2	0.003941	0.01029	0.214	0.002011	0.005529	0.206	0.002958	0.006799	-0.0923
SCAF11	SCAF11	Tbio	Other	No	No	No	black	0.74	6.78e-37	0.0453	0.639466	0.550869	-0.00613	0.9304	0.9833	-0.0327	0.641	0.8069	0.0418	0.5507	0.6393	-0.279	4.785e-05	0.08218	0.0939	0.1796	0.3843	0.358	1.232e-07	3.092e-06	-0.119	0.08802	0.392	-0.175	0.0119	0.07813	-0.112	0.1103	0.2845	-0.114	0.1017	0.1628	-0.113	0.1051	0.1657	-0.0918	0.1893	0.2592	0.0729
TMTC3	TMTC3	Tbio	Other	Yes	No	Yes	black	0.6	1.66e-21	-0.678	0.0209254	0.00977509	-0.0743	0.2887	0.7037	0.0259	0.7118	0.8473	-0.179	0.01014	0.02164	-0.182	0.008785	0.2331	-0.0801	0.2525	0.4697	0.279	4.849e-05	0.0004179	0.00713	0.919	0.9742	-0.181	0.0092	0.06773	0.0582	0.4064	0.622	0.332	1.064e-06	6.749e-06	0.327	1.612e-06	9.001e-06	0.373	3.278e-08	1.981e-07	-0.0121
NEDD1	NEDD1	Tbio	Other	No	No	No	black	0.77	3.13e-42	-0.0864	0.184034	0.119596	-0.0851	0.2242	0.6514	0.042	0.5492	0.7443	-0.109	0.1176	0.1814	-0.143	0.0406	0.4024	-0.0784	0.2627	0.4812	0.286	3.052e-05	0.0002856	0.0637	0.3634	0.7009	-0.152	0.02878	0.1335	0.0595	0.3954	0.6119	0.281	4.371e-05	0.000193	0.288	2.708e-05	0.0001172	0.33	1.254e-06	5.707e-06	0.207
GAS2L3	GAS2L3	Tbio	Other	No	No	No	black	0.53	1.85e-16	-0.324	0.00737237	0.00302362	0.0467	0.5047	0.8316	-0.0707	0.3125	0.5608	-0.205	0.003102	0.007539	-0.106	0.1281	0.6049	-0.0754	0.2815	0.5	0.254	0.000235	0.001555	-0.00621	0.9295	0.9774	0.0235	0.7374	0.8565	-0.00942	0.8931	0.9466	0.16	0.02175	0.045	0.152	0.02897	0.05616	0.221	0.0014	0.00348	-0.344
FAM222A	FAM222A	NA	Other	No	No	No	black	0.28	4.05e-05	-0.495	0.000692861	0.000221452	-0.0568	0.4171	0.7819	-0.159	0.02232	0.1641	-0.254	0.0002333	0.0007266	-0.00209	0.9762	0.9946	0.0484	0.49	0.6849	0.146	0.03568	0.0971	-0.108	0.1212	0.4445	-0.241	0.0004763	0.01071	-0.0648	0.3547	0.5755	-0.0658	0.3477	0.4499	-0.065	0.3532	0.4519	0.0557	0.4264	0.5112	-0.208
NUP58	NUP58	Tbio	Other	No	No	No	black	0.79	3.76e-45	-0.294	0.00640889	0.00258798	0.0616	0.379	0.7673	-0.0606	0.3872	0.6264	-0.208	0.002639	0.006516	-0.219	0.001572	0.1383	-0.106	0.1301	0.3181	0.42	3.315e-10	2.635e-08	-0.0891	0.203	0.5552	-0.266	0.0001083	0.004375	-0.0504	0.4722	0.6785	0.063	0.3685	0.4716	0.0798	0.2545	0.3457	0.106	0.1298	0.1879	-0.196
MTMR6	MTMR6	Tbio	Enzyme	No	No	No	black	0.78	2.26e-43	-0.0505	0.435532	0.337735	-0.032	0.648	0.8971	0.00466	0.947	0.9735	-0.0676	0.3345	0.432	-0.135	0.05364	0.4492	-0.141	0.04333	0.1612	0.366	6.177e-08	1.782e-06	0.0362	0.6059	0.8436	-0.194	0.0052	0.04739	0.105	0.1349	0.3218	0.235	0.0006911	0.002263	0.247	0.000343	0.001143	0.293	1.916e-05	7.001e-05	-0.0651
MBNL2	MBNL2	Tbio	Other	No	No	No	black	0.79	5.62e-46	-0.164	0.0179757	0.00825121	-0.0639	0.3614	0.7604	0.00669	0.924	0.9635	-0.184	0.008048	0.01759	-0.12	0.08525	0.5325	-0.191	0.005859	0.04661	0.235	0.0006903	0.003843	0.0366	0.602	0.8418	-0.223	0.001261	0.01948	0.0984	0.1593	0.3568	0.318	3.272e-06	1.864e-05	0.328	1.51e-06	8.494e-06	0.424	2.035e-10	1.826e-09	-0.141
TMX1	TMX1	Tbio	Other	No	No	No	black	0.7	4.19e-31	-0.0316	0.903253	0.868011	-0.0304	0.6647	0.9017	0.14	0.04424	0.2198	-0.0116	0.8686	0.9038	-0.0856	0.221	0.7169	-0.0421	0.5478	0.7273	0.306	7.794e-06	9.304e-05	0.068	0.3311	0.6793	-0.0472	0.5004	0.6959	-0.0172	0.8064	0.8986	0.0843	0.2283	0.3195	0.1	0.1527	0.2268	0.147	0.03532	0.06166	0.0573
PELI2	PELI2	Tbio	Enzyme	No	No	No	black	0.38	2.06e-08	-0.271	0.12973	0.079155	-0.025	0.7214	0.9234	-0.0326	0.6416	0.8073	-0.122	0.08037	0.1315	-0.0665	0.342	0.8036	0.0872	0.2129	0.4246	0.133	0.05611	0.1387	0.0133	0.8492	0.9489	0.0457	0.5145	0.7056	-0.0673	0.3367	0.5583	0.0759	0.2784	0.3757	0.0851	0.2237	0.3109	0.0868	0.215	0.2893	-0.0478
NAA30	NAA30	Tbio	Enzyme	No	No	No	black	0.56	2.04e-18	0.0821	0.217742	0.146298	-0.0734	0.2946	0.7089	0.0331	0.6362	0.8035	0.102	0.1443	0.2152	-0.0648	0.3546	0.8103	-0.101	0.1471	0.3423	0.136	0.05109	0.1294	0.0626	0.3716	0.7009	0.0528	0.4507	0.6581	0.0809	0.2479	0.4647	0.168	0.01593	0.03452	0.15	0.03172	0.06073	0.216	0.001841	0.004445	0.167
WARS	WARS1	NA	NA	Yes	No	Yes	black	0.35	3.79e-07	-0.409	5.84481e-05	1.46912e-05	-0.133	0.05667	0.4301	-0.0299	0.6696	0.8242	-0.296	1.52e-05	6.02e-05	-0.101	0.1479	0.6318	-0.128	0.06719	0.2138	0.153	0.02801	0.08035	-0.106	0.1282	0.4536	-0.0485	0.4886	0.6871	-0.00495	0.9437	0.9725	0.132	0.05821	0.1044	0.158	0.02329	0.04645	0.286	3.08e-05	0.0001087	-0.368
TCF12	TCF12	Tbio	Transcription Factor	No	No	No	black	0.73	5.98e-35	0.0532	0.420124	0.322687	-0.0458	0.5133	0.8358	0.0458	0.5136	0.7209	0.0697	0.3197	0.4168	-0.111	0.1137	0.5828	-0.0621	0.3755	0.5885	0.246	0.0003703	0.002283	0.0439	0.5307	0.7996	-0.0838	0.2312	0.4514	0.0157	0.8223	0.9064	0.0892	0.2024	0.2893	0.0976	0.1628	0.2392	0.124	0.07469	0.1188	-0.0115
LYSMD2	LYSMD2	NA	Other	No	No	No	black	0.2	0.00483	-0.0847	0.129138	0.0787184	-0.0711	0.3096	0.7208	0.0459	0.5121	0.7201	-0.124	0.07606	0.1252	0.0129	0.8538	0.9723	-0.0961	0.1695	0.3708	0.0154	0.8256	0.9042	0.0503	0.4729	0.7631	0.0806	0.2497	0.4713	0.194	0.005244	0.03943	0.304	9.205e-06	4.732e-05	0.29	2.428e-05	0.0001062	0.28	4.455e-05	0.0001522	-0.0988
BNIP2	BNIP2	Tbio	Other	No	No	No	black	0.8	2.39e-46	-0.177	0.000229073	6.54947e-05	-0.0357	0.6106	0.8809	-0.0123	0.8611	0.9319	-0.278	5.372e-05	0.0001907	-0.119	0.0873	0.5378	-0.213	0.002142	0.02745	0.436	6.038e-11	7.434e-09	-0.0136	0.8463	0.9479	-0.247	0.0003405	0.008762	0.0436	0.5335	0.7289	0.331	1.186e-06	7.454e-06	0.338	6.871e-07	4.159e-06	0.349	2.762e-07	1.422e-06	-0.181
UBE2Q2	UBE2Q2	Tbio	Other	No	No	No	black	0.47	5.84e-13	0.026	0.635261	0.545863	-0.0635	0.3646	0.7618	0.143	0.04066	0.2111	0.0429	0.5408	0.6306	-0.0196	0.7801	0.9557	-0.257	0.0001873	0.006168	0.147	0.0346	0.09474	0.126	0.07086	0.3573	0.0209	0.7654	0.8736	0.157	0.02381	0.1057	0.339	6.339e-07	4.211e-06	0.333	9.971e-07	5.819e-06	0.355	1.701e-07	9.101e-07	-0.0783
NCOA2	NCOA2	Tbio	Other	No	No	No	black	0.76	8.19e-41	-0.65	0.00479461	0.00187681	0.00571	0.9351	0.9833	-0.0193	0.7828	0.889	-0.214	0.001971	0.005003	-0.212	0.002189	0.1533	-0.0161	0.8181	0.9047	0.263	0.0001316	0.0009663	0.0081	0.9081	0.9705	-0.141	0.0437	0.1722	-0.0155	0.8245	0.9076	0.168	0.01565	0.034	0.182	0.00881	0.0199	0.241	0.0004707	0.001302	-0.0949
SEC11A	SEC11A	Tbio	Enzyme	No	No	No	black	0.21	0.00211	-0.0791	0.0355385	0.0177692	-0.0339	0.6283	0.8887	-0.107	0.1261	0.352	-0.169	0.01507	0.03076	-0.0169	0.81	0.9636	0.208	0.002732	0.03092	0.166	0.01712	0.05414	0.0399	0.569	0.8222	-0.0605	0.3878	0.6039	0.0173	0.8053	0.8981	0.167	0.01653	0.0356	0.149	0.03261	0.06219	0.157	0.02421	0.04427	-0.301
CDH11	CDH11	Tbio	Other	No	No	No	black	0.5	3.72e-14	0.208	0.162535	0.103312	-0.041	0.5581	0.8561	-0.137	0.04892	0.2303	0.113	0.1045	0.1641	-0.0925	0.1862	0.6794	0.177	0.01113	0.06948	0.299	1.254e-05	0.000136	0.0092	0.8956	0.9651	-0.0424	0.5448	0.727	-0.0921	0.1877	0.3936	-0.135	0.05289	0.09604	-0.134	0.05432	0.09642	-0.0391	0.5772	0.6548	-0.215
SS18	SS18	Tbio	Other	No	No	No	black	0.8	2.32e-46	0.141	0.133427	0.0819277	-0.059	0.3992	0.7722	0.00338	0.9615	0.9807	0.121	0.08205	0.1337	-0.23	0.0008693	0.1192	-0.0154	0.8261	0.9091	0.428	1.327e-10	1.351e-08	-0.00796	0.9096	0.971	-0.156	0.02493	0.1225	-0.163	0.01894	0.09159	-0.0375	0.5922	0.6818	-0.0275	0.6944	0.7687	-0.0388	0.5793	0.6568	0.209
SMAD4	SMAD4	Tbio	Transcription Factor	No	No	No	black	0.82	4.96e-52	-0.153	0.0341045	0.0169292	-0.0584	0.4041	0.775	0.047	0.5021	0.7127	-0.167	0.01664	0.03354	-0.221	0.001381	0.1355	-0.0683	0.3291	0.5465	0.39	6.886e-09	3.003e-07	-0.0624	0.3729	0.7009	-0.188	0.006737	0.05588	-0.0756	0.2799	0.4998	0.119	0.08789	0.1443	0.135	0.05269	0.094	0.146	0.03569	0.06222	0.0421
NFIC	NFIC	Tbio	Transcription Factor	No	No	No	black	0.48	1.78e-13	-0.187	0.000890878	0.000292309	-0.11	0.1142	0.5301	-0.0454	0.5174	0.723	-0.252	0.0002646	0.0008129	-0.0109	0.8762	0.9767	-0.0614	0.3808	0.5937	0.218	0.001661	0.007992	0.0867	0.2152	0.5696	-0.0372	0.5958	0.7654	0.00932	0.8943	0.947	0.156	0.02483	0.05038	0.165	0.01806	0.03731	0.236	0.0006206	0.001672	0.0132
APP	APP	Tclin	Other	Yes	Yes	No	black	0.54	6.56e-17	0.0681	0.492534	0.39318	-0.0944	0.1772	0.606	-0.0294	0.6745	0.8268	0.0598	0.3933	0.4928	-0.0835	0.2328	0.7264	0.154	0.0269	0.1194	0.324	2.043e-06	3.079e-05	-0.0249	0.7221	0.8988	-0.154	0.02693	0.1281	-0.127	0.06849	0.2099	-0.089	0.2032	0.2903	-0.0956	0.1717	0.2498	-0.089	0.2032	0.2757	0.255
PIGK	PIGK	Tbio	Enzyme	Yes	No	Yes	black	0.51	8.74e-15	0.232	0.00975067	0.00413826	-0.00607	0.931	0.9833	-0.126	0.07116	0.2727	0.199	0.004151	0.009757	-0.187	0.007165	0.2162	0.191	0.006032	0.04764	0.328	1.446e-06	2.311e-05	-0.0373	0.5942	0.8382	-0.178	0.01048	0.07262	-0.165	0.01788	0.08798	-0.172	0.01352	0.02999	-0.195	0.004937	0.01206	-0.0647	0.3558	0.4395	0.0447
TIPRL	TIPRL	Tbio	Other	No	No	No	black	0.44	5.05e-11	-0.0408	0.899978	0.86324	0.0356	0.6111	0.8811	-0.163	0.01924	0.1533	-0.012	0.8639	0.9005	-0.195	0.004865	0.1922	0.142	0.04236	0.1587	0.3	1.212e-05	0.0001326	-0.128	0.06566	0.3456	-0.23	0.0008642	0.01567	-0.178	0.01039	0.06116	-0.267	0.0001042	0.0004205	-0.248	0.0003251	0.001091	-0.237	0.0005965	0.001613	-0.0284
RGL1	RGL1	Tbio	Other	No	No	No	black	0.5	2.96e-14	-0.183	0.00271123	0.000993359	-0.129	0.06479	0.4497	0.00705	0.9199	0.9613	-0.229	0.000932	0.002554	-0.0698	0.319	0.787	-0.105	0.1343	0.3247	0.2	0.003959	0.01647	0.161	0.02041	0.2133	-0.0204	0.7712	0.8765	0.0562	0.4223	0.6386	0.381	1.63e-08	1.518e-07	0.383	1.391e-08	1.167e-07	0.381	1.63e-08	1.039e-07	-0.118
ENSA	ENSA	Tbio	Other	No	No	No	black	0.5	3.5e-14	-0.113	0.000292843	8.5576e-05	-0.145	0.03773	0.3851	-0.0179	0.798	0.8971	-0.28	4.632e-05	0.0001671	-0.00381	0.9566	0.992	-0.0412	0.5562	0.733	0.245	0.0003934	0.002399	0.0323	0.6452	0.8637	-0.193	0.005465	0.04892	0.263	0.0001351	0.004074	0.382	1.505e-08	1.414e-07	0.367	5.84e-08	4.322e-07	0.39	6.576e-09	4.537e-08	0.107
RIT1	RIT1	Tbio	Enzyme	Yes	No	Yes	black	0.57	1.72e-19	-0.0576	0.694656	0.613456	0.0428	0.5409	0.849	-0.203	0.003402	0.08612	-0.0353	0.6145	0.6953	-0.183	0.008501	0.2281	0.17	0.01432	0.08093	0.352	2.038e-07	4.619e-06	-0.142	0.04166	0.286	-0.0672	0.337	0.561	-0.153	0.02844	0.1185	-0.208	0.00275	0.007541	-0.203	0.00336	0.00863	-0.169	0.01517	0.02936	-0.146
FBXO28	FBXO28	Tbio	Other	No	No	No	black	0.68	4.16e-29	-0.163	0.384767	0.290056	-0.0692	0.3233	0.7319	-0.0264	0.7066	0.8449	-0.0738	0.292	0.3867	-0.188	0.006795	0.2112	-0.0175	0.8033	0.8946	0.403	1.93e-09	1.068e-07	-0.12	0.08502	0.3846	-0.248	0.0003342	0.008683	-0.159	0.02208	0.101	-0.0711	0.3098	0.4098	-0.0779	0.2659	0.3587	-0.0657	0.3481	0.4315	-0.0954
ASXL2	ASXL2	Tbio	Epigenetic	No	No	No	black	0.79	3.66e-46	0.0455	0.539853	0.442044	-0.0762	0.2762	0.6917	0.0807	0.249	0.4988	0.0541	0.4402	0.538	-0.137	0.05002	0.4383	-0.134	0.055	0.1881	0.332	1.115e-06	1.87e-05	0.112	0.11	0.4263	-0.109	0.1182	0.2996	0.0865	0.2162	0.4278	0.19	0.006332	0.0156	0.193	0.005466	0.01317	0.225	0.001137	0.002884	0.18
SPOPL	SPOPL	NA	Other	No	No	No	black	0.86	1.26e-61	-0.287	8.41573e-05	2.19079e-05	-0.0201	0.7744	0.9409	0.0102	0.8841	0.9428	-0.292	2.115e-05	8.154e-05	-0.157	0.02417	0.335	-0.175	0.01174	0.07168	0.343	4.65e-07	9.221e-06	0.0239	0.7327	0.9017	-0.154	0.02696	0.1282	0.0886	0.2052	0.4143	0.313	4.534e-06	2.505e-05	0.321	2.548e-06	1.364e-05	0.405	1.589e-09	1.217e-08	-0.0552
LNPK	LNPK	Tbio	Other	Yes	No	Yes	black	0.75	6.92e-39	-0.148	0.407287	0.310968	0.0229	0.7441	0.9319	-0.0423	0.5462	0.7427	-0.0707	0.3128	0.4093	-0.259	0.0001702	0.09601	-0.0242	0.73	0.8494	0.379	1.923e-08	6.817e-07	-0.0915	0.191	0.5425	-0.09	0.198	0.4095	-0.107	0.1242	0.3072	0.0107	0.8783	0.9124	0.0195	0.7814	0.8394	0.0624	0.373	0.457	-0.133
GULP1	GULP1	Tbio	Other	No	No	No	black	0.6	3.72e-21	-0.0423	0.689042	0.607072	-0.0195	0.7806	0.9432	0.0766	0.274	0.5235	-0.036	0.6073	0.689	-0.0119	0.8652	0.9746	-0.111	0.1133	0.2927	0.154	0.02729	0.07875	0.129	0.06563	0.3456	-0.112	0.1078	0.2833	0.074	0.2908	0.5111	0.28	4.643e-05	0.0002036	0.272	7.577e-05	0.0002956	0.256	0.0002027	0.0006051	0.227
NBEAL1	NBEAL1	Tbio	Other	No	No	No	black	0.7	1.34e-31	-0.361	2.49419e-05	5.83761e-06	-0.00616	0.93	0.9833	-0.0615	0.3801	0.6206	-0.31	5.862e-06	2.497e-05	-0.125	0.07248	0.4994	-0.0994	0.1551	0.352	0.283	3.732e-05	0.0003349	-0.0475	0.4977	0.7794	-0.316	3.782e-06	0.000554	0.0833	0.2339	0.4486	0.321	2.491e-06	1.461e-05	0.334	9.105e-07	5.355e-06	0.368	5.116e-08	2.999e-07	-0.00641
GOLGA4	GOLGA4	Tbio	Other	No	No	No	black	0.81	3.42e-50	-0.076	0.157894	0.0997922	-0.106	0.1296	0.5511	-0.0577	0.4104	0.6443	-0.116	0.09634	0.1531	-0.156	0.02516	0.3388	-0.0612	0.3822	0.595	0.363	8.346e-08	2.244e-06	0.0685	0.3276	0.6758	-0.216	0.001804	0.02387	-0.027	0.6998	0.8396	0.174	0.01224	0.02756	0.166	0.01743	0.03613	0.268	9.691e-05	0.0003083	-0.0798
PTPRG	PTPRG	NA	Enzyme	Yes	No	No	black	0.78	1.22e-43	-0.593	0.000269527	7.81481e-05	-0.0927	0.185	0.6149	-0.0893	0.2017	0.4487	-0.271	8.341e-05	0.0002856	-0.234	0.000708	0.1138	0.0521	0.457	0.6595	0.315	4.099e-06	5.504e-05	-0.0247	0.7243	0.8994	-0.25	0.0002838	0.007759	-0.114	0.1026	0.2716	0.173	0.01271	0.02847	0.183	0.008497	0.01928	0.321	2.487e-06	1.072e-05	-0.223
RABL3	RABL3	Tbio	Enzyme	No	No	No	black	0.71	2.18e-32	-0.0169	0.829588	0.774981	-0.15	0.03161	0.3672	-0.0324	0.6434	0.8081	-0.0201	0.7741	0.8289	-0.189	0.00641	0.2061	-0.0493	0.4815	0.678	0.318	3.108e-06	4.402e-05	0.146	0.03622	0.2671	-0.162	0.0197	0.1064	-0.00943	0.893	0.9465	0.215	0.001867	0.005402	0.215	0.001934	0.005343	0.228	0.0009783	0.002529	0.194
SNCA	SNCA	NA	Other	Yes	No	Yes	black	0.16	0.0215	-0.0156	0.872789	0.827477	0.00586	0.9334	0.9833	-0.00476	0.9459	0.9728	-0.0153	0.8273	0.8727	0.0326	0.6422	0.9207	0.138	0.04826	0.1732	-0.0169	0.809	0.9015	0.0782	0.2642	0.6207	0.283	3.647e-05	0.002377	0.0893	0.2018	0.4101	-0.0172	0.8063	0.8573	-0.0352	0.615	0.7014	-0.0919	0.1888	0.2586	0.108
CAMK2D	CAMK2D	NA	Kinase	Yes	No	No	black	0.71	2.12e-32	0.052	0.41045	0.314014	-0.00799	0.9093	0.9791	0.0237	0.7356	0.8627	0.071	0.3106	0.4068	-0.0953	0.1728	0.6582	0.0121	0.8625	0.929	0.3	1.204e-05	0.0001319	0.129	0.0652	0.3442	-0.194	0.005321	0.04807	0.00285	0.9676	0.9864	-0.0671	0.3376	0.4392	-0.0667	0.3411	0.4398	0.00328	0.9627	0.9719	0.107
METTL14	METTL14	Tbio	Enzyme	No	No	No	black	0.68	2.77e-29	-0.112	0.184237	0.119796	-0.155	0.02654	0.3514	-0.00659	0.9251	0.9635	-0.109	0.1195	0.1838	-0.232	0.0007977	0.1174	-0.0973	0.1641	0.364	0.356	1.45e-07	3.524e-06	-0.023	0.7432	0.9069	-0.188	0.006906	0.05677	0.0221	0.753	0.8665	0.339	6.455e-07	4.277e-06	0.35	2.449e-07	1.615e-06	0.417	4.489e-10	3.779e-09	0.0315
USP53	USP53	Tbio	Enzyme	Yes	No	Yes	black	0.63	1.95e-24	-0.666	6.0586e-11	4.7953e-12	-0.0675	0.3349	0.7397	-0.045	0.5209	0.7255	-0.457	5.248e-12	6.626e-11	-0.0668	0.34	0.803	-0.113	0.1072	0.283	0.257	0.0001882	0.001294	0.000885	0.9899	0.9968	-0.289	2.533e-05	0.001886	-0.0311	0.6576	0.8189	0.182	0.009031	0.02119	0.207	0.002819	0.007407	0.339	6.382e-07	3.064e-06	-0.304
SETD7	SETD7	NA	Epigenetic	Yes	No	No	black	0.61	2.29e-22	0.0554	0.32899	0.239451	-0.11	0.1166	0.5333	-0.00651	0.926	0.9635	0.0831	0.2349	0.3237	-0.103	0.1414	0.6237	-0.0548	0.4338	0.6397	0.239	0.0005354	0.003109	0.086	0.2189	0.5721	-0.0611	0.3833	0.6001	-0.0434	0.5358	0.7305	0.103	0.1394	0.2123	0.103	0.1392	0.2101	0.201	0.003809	0.00854	-0.133
TNIP1	TNIP1	Tbio	Other	No	No	No	black	0.26	0.000144	-0.222	0.000381553	0.000114377	0.00529	0.9398	0.9839	-0.0474	0.4986	0.7101	-0.267	0.0001062	0.000356	-0.0149	0.8316	0.9683	-0.0294	0.6751	0.8143	0.0317	0.6509	0.7987	-0.0367	0.6004	0.8415	0.0418	0.5503	0.7314	0.09	0.1981	0.406	0.0299	0.6693	0.7471	0.0296	0.673	0.7511	0.149	0.03207	0.05672	-0.236
G3BP1	G3BP1	Tbio	Enzyme	No	No	No	black	0.68	1.31e-29	0.106	0.0622192	0.0337477	-0.0143	0.838	0.9602	-0.0904	0.1965	0.4429	0.149	0.03233	0.05985	-0.0867	0.2154	0.714	0.0248	0.723	0.8444	0.383	1.287e-08	4.907e-07	0.0373	0.5945	0.8383	-0.23	0.0009011	0.01606	-0.0993	0.1557	0.3513	-0.198	0.004292	0.0111	-0.19	0.006156	0.01459	-0.148	0.03428	0.06012	0.132
PHIP	PHIP	Tbio	Epigenetic	No	No	No	black	0.76	2.05e-40	-0.581	0.00955734	0.00404809	-0.0365	0.602	0.8767	0.0609	0.3849	0.6248	-0.199	0.004221	0.009899	-0.209	0.00258	0.1609	-0.0427	0.5418	0.7235	0.23	0.000867	0.004665	0.00549	0.9376	0.981	-0.15	0.03189	0.1418	0.0389	0.5785	0.7629	0.279	4.942e-05	0.0002152	0.272	7.691e-05	0.0002997	0.294	1.823e-05	6.698e-05	0.00658
SH3KBP1	SH3KBP1	Tbio	Enzyme	No	No	No	black	0.19	0.00684	-0.089	0.100379	0.0588589	-0.0792	0.2579	0.6768	0.051	0.4666	0.6882	-0.133	0.05645	0.09685	0.00322	0.9634	0.9929	0.039	0.5774	0.7473	0.0704	0.3147	0.4963	0.0937	0.1805	0.5315	-0.0307	0.6615	0.8105	0.193	0.005366	0.03991	0.12	0.08635	0.142	0.121	0.08272	0.1348	0.241	0.0004848	0.001336	-0.365
DIAPH2	DIAPH2	Tbio	Other	No	No	No	black	0.63	1.35e-24	-0.426	3.68027e-05	8.87736e-06	-0.00855	0.9029	0.9776	-0.142	0.04236	0.2149	-0.304	9.218e-06	3.806e-05	-0.123	0.0792	0.517	-0.0451	0.5195	0.7072	0.303	9.44e-06	0.0001076	-0.034	0.6281	0.8557	-0.233	0.0007556	0.0143	0.0633	0.3657	0.5852	0.367	5.589e-08	4.624e-07	0.374	3.075e-08	2.412e-07	0.353	1.892e-07	1.004e-06	-0.279
CCDC25	CCDC25	Tbio	Other	No	No	No	black	0.6	1.02e-21	0.0089	0.909468	0.875818	-0.153	0.02825	0.3569	-0.09	0.1982	0.4445	0.011	0.8752	0.9089	-0.205	0.003156	0.172	0.028	0.69	0.824	0.419	3.531e-10	2.794e-08	0.0226	0.7472	0.9084	-0.304	9.209e-06	0.001015	-0.0215	0.7595	0.8697	0.0138	0.8436	0.8855	0.0159	0.82	0.8682	0.0638	0.3624	0.4462	0.0137
GOLGA7	GOLGA7	Tbio	Other	No	No	No	black	0.67	2.86e-28	-0.184	4.9054e-07	7.80416e-08	-0.25	0.0002929	0.06811	-0.0105	0.8805	0.9412	-0.372	3.816e-08	2.546e-07	-0.113	0.107	0.5735	-0.146	0.03611	0.1439	0.298	1.396e-05	0.0001492	0.0744	0.2877	0.6415	-0.127	0.06883	0.214	0.0355	0.6123	0.7876	0.405	1.623e-09	1.86e-08	0.42	3.435e-10	3.924e-09	0.513	3.343e-15	6.594e-14	-0.272
LACTB2	LACTB2	Tbio	Enzyme	No	No	No	black	0.28	4.03e-05	-0.0348	0.714478	0.636537	-0.0275	0.6946	0.9139	-0.0637	0.3629	0.6061	-0.0331	0.6363	0.7144	-0.0889	0.2036	0.7035	0.148	0.03412	0.139	0.332	1.051e-06	1.786e-05	-0.0623	0.3741	0.7009	-0.0994	0.1552	0.3532	-0.0783	0.2631	0.4813	-0.101	0.1489	0.2239	-0.121	0.08327	0.1356	-0.0698	0.3188	0.4015	-0.088
MTDH	MTDH	Tbio	Other	No	No	No	black	0.85	4.71e-59	-0.0718	0.607792	0.515388	0.0345	0.6228	0.8861	-0.0899	0.1989	0.4454	-0.0455	0.5165	0.6087	-0.173	0.01285	0.2639	0.0277	0.6925	0.8254	0.355	1.67e-07	3.958e-06	-0.0301	0.6672	0.8728	-0.177	0.01075	0.0736	-0.041	0.5583	0.7476	-0.00983	0.8885	0.9201	-0.00931	0.8944	0.9252	0.0489	0.4855	0.5695	0.027
MFSD14B	MFSD14B	NA	Other	No	No	No	black	0.51	3.5e-15	-0.083	0.0331363	0.0163834	-0.125	0.07448	0.4692	0.0149	0.8316	0.9153	-0.171	0.01405	0.02887	-0.0249	0.7223	0.9444	-0.172	0.01329	0.07743	0.234	0.0007214	0.003996	0.119	0.08825	0.3924	-0.0557	0.4266	0.6383	0.201	0.003843	0.03219	0.364	7.753e-08	6.196e-07	0.357	1.355e-07	9.4e-07	0.398	3.253e-09	2.374e-08	-0.0108
UGCG	UGCG	Tclin	Enzyme	Yes	Yes	No	black	0.65	1.88e-26	0.542	0.00651168	0.00263433	0.0222	0.7514	0.9336	-0.0226	0.7476	0.8695	0.208	0.002751	0.006765	-0.121	0.08239	0.5257	0.00406	0.9538	0.9781	0.279	4.958e-05	0.0004253	-0.047	0.5021	0.7822	-0.179	0.01018	0.07136	-0.066	0.3461	0.5669	-0.168	0.01609	0.03483	-0.165	0.01794	0.03708	-0.152	0.02959	0.0529	0.195
STOM	STOM	Tbio	Other	No	No	No	black	0.5	1.11e-14	-0.178	0.00194464	0.000688712	-0.0543	0.4386	0.7952	-0.0372	0.596	0.7772	-0.236	0.0006339	0.0018	0.00195	0.9778	0.9946	-0.081	0.247	0.4636	0.173	0.01299	0.04319	-0.0742	0.2893	0.6429	-0.282	3.958e-05	0.002458	-0.0198	0.7773	0.8812	0.0737	0.2926	0.3913	0.0915	0.191	0.2727	0.2	0.003915	0.008748	-0.309
USP6NL	USP6NL	Tbio	Other	No	No	No	black	0.68	2.27e-29	-0.101	0.0496519	0.0260357	-0.113	0.1071	0.5202	0.0421	0.5478	0.7434	-0.157	0.02446	0.04703	-0.0413	0.5559	0.8921	-0.186	0.007479	0.05444	0.297	1.467e-05	0.0001557	-0.0702	0.3159	0.6678	-0.179	0.009977	0.07068	0.102	0.1443	0.3349	0.313	4.588e-06	2.531e-05	0.324	2.075e-06	1.132e-05	0.257	0.0001895	0.0005697	0.124
FAM171A1	FAM171A1	NA	Other	No	No	No	black	0.33	8.65e-07	0.0194	0.936156	0.912898	-0.111	0.1113	0.5262	-0.0662	0.3443	0.589	0.00763	0.9133	0.9364	-0.0648	0.3546	0.8103	0.0248	0.7232	0.8445	0.12	0.08661	0.1932	0.0109	0.8761	0.9593	-0.0277	0.6927	0.8292	-0.00803	0.9088	0.9548	0.126	0.07033	0.1223	0.143	0.04082	0.07556	0.143	0.04	0.06871	-0.0578
RSU1	RSU1	Tbio	Other	No	No	No	black	0.32	3.44e-06	-0.000366	0.996052	0.994547	-0.0269	0.7008	0.916	-0.0851	0.2237	0.473	-0.000482	0.9945	0.996	-0.025	0.7215	0.9441	0.184	0.008013	0.05676	0.117	0.09497	0.207	-0.0474	0.499	0.7803	0.0312	0.6567	0.8076	-0.227	0.001055	0.01439	-0.106	0.1301	0.2005	-0.098	0.161	0.2371	0.0115	0.8694	0.9014	-0.0913
NRBF2	NRBF2	Tbio	Other	No	No	No	black	0.29	1.85e-05	-0.173	0.160874	0.102111	0.0291	0.6777	0.9071	0.0244	0.7277	0.858	-0.114	0.103	0.162	0.00638	0.9275	0.986	-0.0385	0.5824	0.7512	0.214	0.001979	0.009257	-0.155	0.02579	0.2339	0.0659	0.3465	0.5686	0.21	0.002505	0.02464	0.259	0.0001693	0.0006451	0.255	0.0002199	0.0007678	0.27	8.458e-05	0.000273	-0.14
HTR7	HTR7	Tclin	GPCR	Yes	Yes	No	black	0.22	0.00129	-0.143	0.48738	0.388109	-0.0897	0.1997	0.6302	0.0642	0.3592	0.6029	-0.0602	0.3901	0.4894	0.0655	0.3497	0.808	-0.0644	0.3578	0.5729	0.133	0.05732	0.1411	0.033	0.6377	0.8599	0.152	0.029	0.1342	0.0518	0.4592	0.6677	0.14	0.04436	0.08276	0.146	0.03671	0.0689	0.117	0.09303	0.1436	0.0124
FADS1	FADS1	NA	Enzyme	Yes	Yes	No	black	0.34	6e-07	-0.497	1.1488e-11	8.09243e-13	-0.0458	0.5129	0.8356	-0.11	0.1162	0.3468	-0.472	7.481e-13	1.075e-11	-0.0346	0.6218	0.9138	-0.0498	0.4775	0.6759	0.267	0.0001072	0.0008122	0.0687	0.3264	0.6746	-0.0991	0.1564	0.3546	-0.011	0.875	0.9352	0.13	0.0624	0.1106	0.151	0.03039	0.05859	0.253	0.0002474	0.0007271	-0.401
MS4A3	MS4A3	Tbio	Other	No	No	No	black	0.32	2.27e-06	-1.01	7.50431e-05	1.93006e-05	-0.0816	0.2437	0.6655	-0.0386	0.5818	0.7671	-0.292	2.117e-05	8.158e-05	-0.0977	0.1624	0.6504	0.0659	0.3465	0.5625	0.0408	0.5604	0.7294	0.0909	0.1939	0.5457	-0.00368	0.9582	0.9789	0.0461	0.5107	0.7104	0.217	0.001696	0.004972	0.226	0.001093	0.003223	0.247	0.0003386	0.0009673	-0.211
EI24	EI24	Tbio	Other	Yes	No	Yes	black	0.69	5.8e-30	-0.0131	0.925943	0.89832	-0.0359	0.6087	0.88	-0.0368	0.5993	0.779	-0.00894	0.8986	0.9261	-0.157	0.02407	0.3341	-0.0731	0.2966	0.5156	0.411	8.416e-10	5.582e-08	0.0612	0.3822	0.7009	-0.12	0.08508	0.2439	-0.0013	0.9852	0.9945	-0.0343	0.6243	0.7093	-0.0274	0.6961	0.77	-0.00619	0.9297	0.9472	0.143
ITGB1	ITGB1	Tclin	Other	Yes	Yes	No	black	0.69	7.04e-31	0.00508	0.959444	0.944694	-0.0449	0.5213	0.8405	-0.0347	0.6209	0.7931	0.00487	0.9447	0.9593	-0.126	0.0712	0.4967	-0.0758	0.2791	0.498	0.315	3.978e-06	5.367e-05	-0.0761	0.2767	0.6322	-0.117	0.09469	0.2615	-0.0156	0.8242	0.9074	0.15	0.03196	0.06245	0.148	0.03375	0.06405	0.169	0.0152	0.0294	-0.238
LATS2	LATS2	NA	Kinase	Yes	No	No	black	0.28	6.12e-05	-0.183	0.65126	0.563621	0.00855	0.9029	0.9776	-0.104	0.1363	0.3674	-0.0403	0.5656	0.653	-0.0555	0.4285	0.8547	-0.0717	0.3059	0.5238	0.15	0.03167	0.08857	0.0784	0.2624	0.6196	0.0068	0.9227	0.9602	0.0417	0.5515	0.7425	-0.00491	0.9441	0.9594	-0.00841	0.9045	0.9316	0.0469	0.5028	0.586	-0.135
CCDC102B	CCDC102B	Tbio	Other	No	No	No	black	0.33	1.13e-06	-0.144	0.198164	0.13063	-0.0715	0.3073	0.7187	0.0193	0.7831	0.889	-0.105	0.1313	0.199	-0.0715	0.3074	0.7816	-0.118	0.08994	0.2546	0.0958	0.1708	0.3217	-0.0149	0.8316	0.9439	-0.178	0.01067	0.07334	0.0201	0.7738	0.8789	0.121	0.08435	0.1394	0.13	0.0629	0.1093	0.229	0.0009485	0.00246	-0.393
THRB	THRB	Tclin	Nuclear Receptor	Yes	Yes	No	black	0.63	1.44e-24	-0.387	0.0479232	0.0249893	0.0172	0.8059	0.9517	-0.0729	0.2978	0.5477	-0.156	0.02562	0.04891	-0.154	0.02662	0.3421	-0.103	0.14	0.333	0.2	0.003904	0.01627	-0.142	0.04127	0.2848	-0.188	0.006753	0.05599	0.00143	0.9837	0.9942	0.11	0.1142	0.1794	0.107	0.1265	0.1938	0.147	0.03439	0.06028	0.0979
UEVLD	UEVLD	NA	Other	No	No	No	black	0.79	8.13e-45	-0.0459	0.689792	0.608283	-0.0535	0.4449	0.7992	-0.0139	0.843	0.9214	-0.0359	0.6088	0.6904	-0.263	0.0001371	0.09014	-0.00232	0.9737	0.9874	0.489	9e-14	5.169e-11	0.0115	0.8692	0.9568	-0.157	0.02463	0.1215	-0.137	0.05023	0.1719	-0.0218	0.7558	0.8178	-0.0139	0.8426	0.8851	-0.0102	0.884	0.9124	0.0837
GXYLT1	GXYLT1	Tbio	Enzyme	No	No	No	black	0.47	1.39e-12	0.796	0.0142313	0.00630731	0.0309	0.6594	0.9006	-0.033	0.6375	0.8042	0.189	0.006575	0.01475	-0.174	0.01234	0.2598	-0.0346	0.6214	0.7782	0.324	1.997e-06	3.022e-05	0.121	0.08253	0.3793	0.0236	0.7363	0.8557	-0.178	0.01061	0.06186	0.0178	0.7996	0.852	-0.00453	0.9485	0.9652	0.0546	0.4354	0.5205	0.0436
CSNK1G3	CSNK1G3	NA	Kinase	Yes	No	No	black	0.8	1.65e-47	-0.0782	0.196063	0.128995	-0.0881	0.208	0.6363	0.0555	0.4282	0.6576	-0.107	0.1263	0.1926	-0.131	0.05973	0.4648	-0.201	0.003684	0.03479	0.301	1.126e-05	0.0001245	0.0634	0.3655	0.7009	-0.16	0.02174	0.1131	0.145	0.03709	0.1403	0.344	4.139e-07	2.853e-06	0.348	2.861e-07	1.865e-06	0.43	1.144e-10	1.066e-09	0.0409
FAM177A1	FAM177A1	NA	Other	No	No	No	black	0.38	1.87e-08	-0.31	1.16031e-08	1.36492e-09	-0.00572	0.935	0.9833	-0.0873	0.2119	0.4595	-0.409	1.032e-09	8.902e-09	-0.0563	0.4219	0.8519	-0.0186	0.7902	0.8862	0.29	2.396e-05	0.000234	-0.146	0.03596	0.2662	-0.369	4.963e-08	5.771e-05	0.0347	0.62	0.7934	0.111	0.112	0.1763	0.126	0.07152	0.1189	0.242	0.0004509	0.001253	-0.199
EXT2	EXT2	Tbio	Enzyme	Yes	No	Yes	black	0.35	3.38e-07	0.052	0.209105	0.139305	-0.115	0.09845	0.5083	-0.047	0.5023	0.7128	0.106	0.1307	0.1982	0.0294	0.675	0.9309	0.0726	0.2999	0.5181	0.128	0.06586	0.1567	0.0249	0.7219	0.8987	0.0134	0.8488	0.9198	-0.0926	0.1856	0.3909	0.0809	0.2478	0.3421	0.0734	0.2946	0.3905	0.0907	0.195	0.2659	-0.0455
TMEM18	TMEM18	Tbio	Other	No	No	No	black	0.19	0.00694	-0.0594	0.176942	0.114142	-0.102	0.1462	0.5712	-0.145	0.03738	0.2025	-0.112	0.1075	0.168	0.0177	0.8003	0.9596	0.0972	0.1644	0.3642	0.128	0.06685	0.1585	0.101	0.1497	0.4881	-0.123	0.0775	0.23	-0.0518	0.4599	0.6682	-0.0643	0.3589	0.4617	-0.0708	0.3122	0.4092	-0.0333	0.6344	0.7047	-0.0364
ADAMTS12	ADAMTS12	Tbio	Enzyme	No	No	No	black	0.14	0.0379	-0.315	0.0262594	0.0126181	-0.11	0.1166	0.5331	0.0449	0.5219	0.7261	-0.173	0.01292	0.02678	0.0215	0.759	0.9526	0.00428	0.9513	0.977	0.0109	0.8759	0.9327	0.13	0.06327	0.34	-0.0501	0.4749	0.676	0.0522	0.4559	0.6656	0.0499	0.4765	0.5776	0.0746	0.2865	0.3814	0.0791	0.2586	0.3374	-0.206
NEK7	NEK7	NA	Kinase	Yes	No	No	black	0.84	1.38e-55	-0.528	0.0114954	0.00498185	-0.0428	0.5414	0.8495	-0.105	0.1347	0.365	-0.194	0.00518	0.01191	-0.241	0.0004835	0.1062	0.0144	0.8371	0.9143	0.411	8.339e-10	5.551e-08	-0.0254	0.717	0.8958	-0.233	0.0007463	0.01421	-0.0169	0.8099	0.9002	0.127	0.06888	0.1202	0.141	0.04264	0.07841	0.207	0.002822	0.006518	-0.0589
ANKRD50	ANKRD50	NA	Other	No	No	No	black	0.54	5.82e-17	0.191	0.676007	0.591928	-0.0196	0.7798	0.9427	-0.0824	0.2392	0.4902	0.0374	0.5938	0.6775	-0.141	0.04303	0.4127	0.0533	0.4465	0.6502	0.433	8.25e-11	9.745e-09	-0.0743	0.2888	0.6426	-0.193	0.005481	0.04896	-0.176	0.01146	0.0654	-0.0544	0.437	0.5402	-0.0709	0.3112	0.4083	-0.131	0.06031	0.09862	0.023
SAV1	SAV1	Tbio	Other	No	No	No	black	0.56	3.51e-18	-0.109	0.035405	0.0176875	0.026	0.7105	0.9188	-0.0474	0.4988	0.7102	-0.167	0.01653	0.03334	0.0479	0.4939	0.874	-0.202	0.003587	0.03447	0.143	0.0409	0.1085	0.105	0.1344	0.4632	-0.167	0.01631	0.09474	0.0107	0.8792	0.9377	0.213	0.00209	0.005958	0.21	0.002409	0.00647	0.225	0.00117	0.002961	0.0957
FAM168B	FAM168B	NA	Other	No	No	No	black	0.41	1e-09	-0.127	0.0024347	0.000882607	-0.186	0.007467	0.2481	0.0258	0.7126	0.8478	-0.234	0.0007133	0.002007	-0.041	0.5585	0.8933	-0.154	0.0269	0.1194	0.183	0.008306	0.03004	0.0662	0.3444	0.6902	-0.0386	0.5818	0.756	0.0673	0.3364	0.558	0.45	1.158e-11	2.156e-10	0.459	3.883e-12	6.456e-11	0.452	9.442e-12	1.048e-10	-0.121
MGAT5	MGAT5	Tbio	Enzyme	No	No	No	black	0.38	1.48e-08	0.19	0.0629389	0.0341957	0.0582	0.4063	0.7763	-0.0503	0.4725	0.6924	0.147	0.03444	0.06328	-0.0146	0.8346	0.969	-0.063	0.368	0.5819	0.128	0.06618	0.1572	0.136	0.05068	0.3102	-0.0366	0.6015	0.7702	0.135	0.05357	0.1785	0.0244	0.7282	0.796	0.0152	0.8286	0.8743	0.0278	0.6912	0.7538	0.181
HOMER1	HOMER1	Tbio	Other	No	No	No	black	0.57	1.68e-19	-0.274	0.0551932	0.0294366	-0.063	0.3685	0.7656	-0.0478	0.495	0.7077	-0.151	0.02998	0.05606	-0.112	0.1095	0.5763	-0.21	0.002459	0.02989	0.316	3.749e-06	5.117e-05	-0.11	0.1148	0.4341	-0.169	0.01536	0.09097	0.0613	0.3812	0.5995	0.347	3.24e-07	2.274e-06	0.372	3.621e-08	2.798e-07	0.396	3.662e-09	2.652e-08	-0.0322
CAMK4	CAMK4	Tbio	Kinase	No	No	No	black	0.29	1.91e-05	-0.184	0.429388	0.331877	0.0463	0.5083	0.8336	0.0335	0.6331	0.8015	-0.0676	0.3341	0.4315	-0.0821	0.2408	0.7341	0.000108	0.9988	0.9992	-0.0651	0.3526	0.537	0.0508	0.4688	0.7612	-0.101	0.1506	0.3465	0.0569	0.4163	0.6321	0.145	0.03733	0.07141	0.158	0.02318	0.04625	0.18	0.009572	0.01954	-0.113
TMEM123	TMEM123	Tbio	Other	No	No	No	black	0.7	3.33e-32	-0.143	0.092484	0.053395	-0.0829	0.2363	0.6594	-0.0283	0.6865	0.8333	-0.135	0.05324	0.09218	-0.061	0.3836	0.8304	-0.106	0.1287	0.3158	0.333	1.022e-06	1.748e-05	0.0317	0.6506	0.866	-0.115	0.0989	0.2687	0.0731	0.2966	0.5174	0.31	5.648e-06	3.055e-05	0.319	3.02e-06	1.582e-05	0.369	4.722e-08	2.792e-07	0.196
MBNL1	MBNL1	Tbio	Other	No	No	No	black	0.72	8.65e-34	-0.041	0.538822	0.440972	-0.0035	0.9602	0.9898	0.122	0.08005	0.2891	-0.0543	0.4381	0.5359	-0.13	0.06228	0.4711	-0.175	0.01178	0.07188	0.298	1.401e-05	0.0001494	0.0775	0.268	0.624	-0.082	0.2416	0.4628	0.178	0.01056	0.06167	0.363	8.346e-08	6.62e-07	0.369	4.812e-08	3.636e-07	0.367	5.671e-08	3.298e-07	-0.19
UTRN	UTRN	NA	Other	Yes	No	No	black	0.76	9.48e-41	-0.522	2.94166e-10	2.61404e-11	-0.112	0.1096	0.5239	0.0434	0.5356	0.7354	-0.443	2.615e-11	2.973e-10	-0.172	0.01331	0.267	-0.186	0.007469	0.05439	0.273	7.161e-05	0.000576	-0.0336	0.6314	0.8569	-0.138	0.04727	0.1805	0.05	0.4756	0.6814	0.408	1.102e-09	1.315e-08	0.436	5.883e-11	7.871e-10	0.501	1.705e-14	2.993e-13	-0.197
PTPRK	PTPRK	Tbio	Enzyme	No	No	No	black	0.75	3.75e-38	-0.0785	0.205221	0.136251	0.0239	0.7327	0.9286	-0.115	0.1004	0.3216	-0.105	0.1337	0.2018	-0.0739	0.2912	0.7741	0.00517	0.9413	0.9723	0.313	4.521e-06	5.935e-05	0.00763	0.9133	0.9722	-0.205	0.003185	0.03445	0.0951	0.1741	0.3769	0.215	0.001922	0.005542	0.223	0.001281	0.003706	0.205	0.003123	0.00713	0.131
CAST	CAST	Tbio	Other	No	No	No	black	0.78	2.67e-44	-0.0638	0.228687	0.155278	0.0322	0.646	0.8966	0.0159	0.8203	0.9094	-0.1	0.1507	0.2229	-0.133	0.05718	0.458	-0.0859	0.2193	0.4321	0.314	4.337e-06	5.75e-05	0.0401	0.5675	0.8212	-0.166	0.01688	0.09695	0.182	0.009004	0.05566	0.111	0.1116	0.1758	0.105	0.1316	0.2005	0.102	0.1427	0.2034	0.304
RASSF3	RASSF3	Tbio	Other	No	No	No	black	0.56	9.52e-19	-0.407	0.0118305	0.00514222	0.00478	0.9457	0.9864	-0.107	0.126	0.3519	-0.194	0.005317	0.01219	-0.142	0.04223	0.4101	0.00968	0.8901	0.9449	0.229	0.000928	0.004933	-0.0273	0.6969	0.886	0.0352	0.6154	0.7788	-0.0167	0.8117	0.9012	0.154	0.02683	0.05382	0.187	0.007192	0.01671	0.187	0.006985	0.01475	-0.0681
TMEM87B	TMEM87B	NA	Other	Yes	No	Yes	black	0.59	1.59e-20	0.326	0.385212	0.290494	0.0773	0.2694	0.6867	-0.085	0.2244	0.474	0.0736	0.2929	0.3876	-0.148	0.03362	0.3768	0.0621	0.3754	0.5885	0.318	3.316e-06	4.634e-05	-0.327	1.657e-06	0.0006935	-0.122	0.08117	0.2367	-0.0557	0.4265	0.6428	-0.142	0.04195	0.07895	-0.169	0.0149	0.03145	-0.133	0.05683	0.09356	0.0478
ING1	ING1	Tbio	Epigenetic	No	No	No	black	0.35	1.88e-07	-0.0628	0.367434	0.274161	0.034	0.6277	0.8884	-0.0384	0.5837	0.7683	-0.0769	0.2719	0.3647	0.0419	0.5502	0.8909	-0.03	0.6689	0.81	0.103	0.1405	0.2783	0.0204	0.7706	0.9193	-0.222	0.001376	0.02049	0.0475	0.4981	0.6998	0.128	0.06745	0.1181	0.129	0.06387	0.1108	0.145	0.03814	0.06594	0.174
RMND5A	RMND5A	Tbio	Other	No	No	No	black	0.54	8.9e-17	0.475	0.314515	0.226979	0.164	0.01878	0.3241	-0.0279	0.6904	0.8354	0.0841	0.2294	0.3175	-0.14	0.04437	0.4171	-0.04	0.5684	0.7406	0.367	5.788e-08	1.685e-06	0.0674	0.3357	0.683	-0.184	0.008098	0.06224	-0.153	0.02843	0.1185	-0.131	0.06063	0.108	-0.142	0.04105	0.07594	-0.0959	0.1704	0.2371	0.0645
LURAP1L	LURAP1L	NA	Other	No	No	No	black	0.25	0.000228	-0.636	9.21578e-08	1.28076e-08	-0.00699	0.9206	0.9815	-0.206	0.002946	0.08185	-0.382	1.405e-08	1.007e-07	-0.02	0.775	0.9548	0.0202	0.7729	0.876	0.18	0.009825	0.03449	-0.156	0.02481	0.2301	-0.311	5.283e-06	0.0007143	0.181	0.00923	0.05649	0.152	0.02892	0.05723	0.169	0.01527	0.03214	0.175	0.01173	0.02342	-0.245
TRIP12	TRIP12	Tbio	Enzyme	Yes	No	Yes	black	0.87	3.13e-64	0.0409	0.486416	0.387263	0.0288	0.6806	0.9083	-0.0436	0.5337	0.7343	0.0611	0.3827	0.4817	-0.187	0.00722	0.2166	0.00351	0.9601	0.9809	0.423	2.411e-10	2.105e-08	-0.00681	0.9226	0.9756	-0.226	0.001109	0.01803	-0.128	0.06602	0.2047	-0.0602	0.3903	0.4935	-0.0604	0.3883	0.4876	-0.0509	0.4679	0.5528	0.0861
HS2ST1	HS2ST1	Tbio	Enzyme	No	No	No	black	0.46	3.16e-12	-0.126	0.152493	0.0958037	0.0894	0.2011	0.6309	-0.155	0.02589	0.1737	-0.116	0.09569	0.1522	-0.0407	0.561	0.8938	0.0964	0.1683	0.3696	0.203	0.003384	0.01445	-0.0886	0.2053	0.5579	-0.0381	0.5869	0.7592	-0.124	0.07636	0.2251	0.173	0.01284	0.0287	0.16	0.0212	0.04281	0.171	0.01376	0.02695	-0.18
CACNA2D1	CACNA2D1	Tclin	Ion Channel	Yes	Yes	No	black	0.66	1e-26	-0.0979	0.609023	0.516852	-0.0768	0.2725	0.6882	0.0891	0.2028	0.4498	-0.0452	0.5185	0.6105	-0.168	0.01607	0.2869	0.0209	0.7652	0.8701	0.231	0.0008403	0.00454	0.0626	0.3716	0.7009	-0.148	0.03429	0.1482	-0.0129	0.854	0.925	0.236	0.0006495	0.002142	0.235	0.000679	0.002107	0.295	1.651e-05	6.127e-05	-0.00232
PPP2R5E	PPP2R5E	Tbio	Enzyme	No	No	No	black	0.8	4.45e-48	0.0623	0.639175	0.550511	0.0236	0.7367	0.9292	-0.0782	0.2636	0.5132	0.0417	0.5515	0.6398	-0.208	0.002647	0.1622	-0.02	0.7759	0.8773	0.308	6.691e-06	8.189e-05	0.0815	0.2444	0.6008	-0.0776	0.2677	0.4907	0.0344	0.6237	0.7957	-0.0692	0.3229	0.4235	-0.0543	0.4386	0.5368	-0.00335	0.9619	0.9713	0.0914
OTULIN	OTULIN	Tbio	Enzyme	Yes	No	Yes	black	0.79	6.34e-46	0.0785	0.309147	0.222498	0.0319	0.6491	0.8973	-0.0832	0.2344	0.4849	0.0856	0.2213	0.3079	-0.148	0.03385	0.3768	0.0178	0.7997	0.8921	0.381	1.672e-08	6.046e-07	-0.0867	0.2155	0.5697	-0.172	0.01332	0.08318	0.0211	0.7632	0.8718	-0.0933	0.1821	0.2652	-0.0948	0.1754	0.2541	-0.0508	0.4688	0.5536	0.13
BTG3	BTG3	Tbio	Other	No	No	No	black	0.41	1.32e-09	-0.176	0.0144064	0.00639947	0.112	0.1079	0.5219	-0.127	0.06843	0.267	-0.19	0.006265	0.01414	0.0308	0.6608	0.9271	-0.0186	0.7911	0.8864	0.264	0.0001228	0.000913	-0.148	0.03385	0.2611	-0.195	0.005045	0.04652	0.183	0.008631	0.0542	0.117	0.0936	0.1518	0.127	0.06998	0.1168	0.116	0.09595	0.1476	-0.0532
C21orf91	C21orf91	NA	NA	No	No	No	black	0.62	5.52e-23	-0.387	0.0464409	0.0240932	-0.0521	0.4567	0.8047	-0.0655	0.3497	0.5943	-0.156	0.02471	0.04744	-0.167	0.01657	0.2889	0.0488	0.4859	0.6813	0.353	2.014e-07	4.583e-06	-0.053	0.4495	0.7496	-0.251	0.0002792	0.007701	-0.0364	0.604	0.7809	-0.00469	0.9467	0.9612	0.0184	0.7928	0.8482	0.035	0.6176	0.6905	-0.0559
NCAM2	NCAM2	Tbio	Other	No	No	No	black	0.5	1.53e-14	-0.102	0.610125	0.518208	-0.0555	0.4279	0.788	-0.0499	0.4759	0.6947	-0.0451	0.5199	0.6118	-0.077	0.2716	0.7601	0.13	0.06161	0.2021	0.309	6.081e-06	7.576e-05	0.00693	0.9213	0.975	-0.151	0.03057	0.1386	-0.376	2.608e-08	1.116e-05	-0.0949	0.175	0.2564	-0.104	0.1368	0.2072	-0.0155	0.8251	0.866	-0.317
GABPA	GABPA	Tbio	Transcription Factor	No	No	No	black	0.57	2.88e-19	-0.261	0.000977164	0.000323577	-0.123	0.07839	0.4748	0.13	0.06256	0.2559	-0.248	0.0003197	0.0009663	-0.0615	0.3798	0.8281	-0.293	1.958e-05	0.001524	0.116	0.09678	0.2099	0.117	0.09417	0.4023	-0.0493	0.4816	0.6818	0.147	0.03471	0.1345	0.539	6.703e-17	4.113e-15	0.555	4.735e-18	2.655e-16	0.596	3.385e-21	1.838e-19	-0.14
DPH3	DPH3	NA	Other	No	No	No	black	0.48	2.58e-13	-0.123	0.0908448	0.0523185	0.021	0.7646	0.9378	-0.128	0.06647	0.263	-0.136	0.05164	0.08969	-0.156	0.02493	0.3387	-0.00229	0.9739	0.9874	0.27	8.951e-05	0.0006962	-0.0341	0.6266	0.8551	-0.139	0.04642	0.1786	-0.000355	0.996	0.9983	-0.0369	0.5982	0.687	-0.0491	0.4838	0.5802	0.0195	0.7809	0.8295	-0.239
RAB6B	RAB6B	Tbio	Enzyme	No	No	No	black	0.26	0.000161	0.464	0.263875	0.184186	-0.00659	0.9251	0.9822	-0.0346	0.6217	0.7937	0.0924	0.1865	0.2666	-0.087	0.2139	0.714	0.115	0.09918	0.2705	0.097	0.1653	0.3139	0.00503	0.9428	0.9826	-0.193	0.005527	0.04916	-0.157	0.02404	0.1063	-0.0918	0.1892	0.2738	-0.112	0.1103	0.1727	0.0124	0.8598	0.894	0.166
AZIN1	AZIN1	Tbio	Enzyme	No	No	No	black	0.69	1.06e-30	0.255	0.0299742	0.0146243	0.101	0.149	0.5744	-0.072	0.3039	0.5529	0.17	0.01486	0.0304	-0.15	0.03187	0.3697	0.0609	0.3849	0.597	0.305	8.059e-06	9.535e-05	0.0906	0.1954	0.5465	-0.132	0.05823	0.2048	-0.156	0.02486	0.1085	-0.227	0.001011	0.003164	-0.231	0.0008462	0.002568	-0.227	0.001056	0.002705	0.358
OTUD6B	OTUD6B	Tbio	Other	Yes	No	Yes	black	0.82	7.31e-52	-0.0483	0.597006	0.503516	-0.0987	0.1581	0.5855	0.00291	0.9669	0.9828	-0.0469	0.5031	0.5966	-0.158	0.02321	0.3286	-0.126	0.07042	0.2202	0.376	2.477e-08	8.363e-07	0.0376	0.5919	0.8367	-0.181	0.0094	0.0685	-0.00739	0.9161	0.9585	0.181	0.009062	0.02126	0.19	0.006273	0.01483	0.226	0.001073	0.002743	0.0589
SETD9	SETD9	NA	Other	No	No	No	black	0.4	1.87e-09	-0.0611	0.416428	0.319384	0.0561	0.4235	0.7856	-0.116	0.09704	0.3157	-0.07	0.3177	0.4145	-0.0706	0.3134	0.7847	0.0101	0.8852	0.9417	0.135	0.05377	0.1344	0.00641	0.9272	0.9765	-0.157	0.02404	0.1198	-0.18	0.009633	0.05811	0.079	0.2589	0.3545	0.0833	0.2342	0.3229	0.136	0.05196	0.0864	0.0724
MIER3	MIER3	Tbio	Transcription Factor	No	No	No	black	0.8	2.93e-47	-0.184	0.0184567	0.00850037	-0.00411	0.9532	0.9886	0.0262	0.7083	0.8456	-0.183	0.008411	0.01828	-0.126	0.07182	0.4978	-0.193	0.005355	0.04405	0.299	1.295e-05	0.0001398	0.0382	0.5856	0.8333	-0.115	0.1009	0.2716	0.0406	0.5627	0.751	0.332	1.12e-06	7.065e-06	0.345	3.814e-07	2.432e-06	0.353	1.93e-07	1.022e-06	-0.0214
PIK3AP1	PIK3AP1	Tbio	Enzyme	No	No	No	black	0.58	7.2e-20	0.00208	0.995458	0.993582	0.0293	0.6757	0.9059	-0.0425	0.5445	0.7416	0.000561	0.9936	0.9955	-0.146	0.03608	0.3861	-0.0387	0.5806	0.7498	0.291	2.184e-05	0.0002166	0.0395	0.5733	0.8246	-0.0653	0.3507	0.5717	0.0141	0.8403	0.9166	-0.0511	0.4655	0.5671	-0.0566	0.4194	0.518	0.0185	0.7913	0.8383	-0.091
SLC26A2	SLC26A2	Tbio	Transporter	Yes	No	Yes	black	0.59	6.96e-21	-0.347	5.98692e-05	1.50769e-05	-0.0627	0.3709	0.767	-0.0854	0.2221	0.4713	-0.296	1.516e-05	6.007e-05	-0.0422	0.5467	0.8898	-0.0591	0.3985	0.6091	0.273	7.039e-05	0.0005686	-0.1	0.1525	0.4921	-0.358	1.267e-07	7.697e-05	-0.103	0.1394	0.3286	0.208	0.002714	0.007454	0.229	0.0009435	0.002828	0.307	6.93e-06	2.758e-05	-0.122
TMBIM4	TMBIM4	Tbio	Other	No	No	No	black	0.58	1.23e-19	-0.111	0.00228417	0.000823431	-0.087	0.2136	0.642	-0.00244	0.9723	0.9852	-0.237	0.0006021	0.001716	-0.0826	0.2382	0.7309	-0.0123	0.861	0.9281	0.362	8.751e-08	2.322e-06	0.0959	0.1703	0.5182	-0.225	0.001147	0.01837	0.0715	0.3071	0.5286	0.322	2.45e-06	1.439e-05	0.298	1.404e-05	6.48e-05	0.342	4.997e-07	2.446e-06	-0.0214
CLIC2	CLIC2	Tbio	Ion Channel	Yes	No	Yes	black	0.65	3.5e-26	-0.514	7.57483e-05	1.9506e-05	-0.0811	0.2464	0.6677	-0.168	0.01564	0.1395	-0.292	2.071e-05	8.002e-05	-0.143	0.04051	0.4021	-0.0125	0.8588	0.9269	0.289	2.584e-05	0.000249	0.0372	0.595	0.8387	-0.195	0.005081	0.04676	-0.243	0.0004234	0.008188	0.097	0.1655	0.2447	0.126	0.07025	0.1171	0.207	0.002842	0.006561	-0.283
CARNMT1	CARNMT1	Tbio	Enzyme	No	No	No	black	0.47	1.72e-12	-0.083	0.783894	0.718646	0.106	0.1311	0.5529	-0.241	0.0004907	0.04509	-0.0251	0.7199	0.7849	-0.146	0.03671	0.3894	-0.0436	0.5341	0.7187	0.155	0.02576	0.07528	-0.252	0.0002635	0.02313	-0.0977	0.1623	0.3626	0.0625	0.372	0.5913	0.00514	0.9416	0.9576	0.0213	0.7609	0.8228	0.0473	0.4992	0.5824	-0.0308
ADK	ADK	NA	Kinase	Yes	No	Yes	black	0.36	1.33e-07	-0.109	0.0675158	0.0371412	-0.0314	0.6546	0.8987	-0.149	0.03297	0.1923	-0.146	0.03587	0.06552	-0.0793	0.2571	0.7479	0.132	0.05763	0.1941	0.26	0.0001638	0.001156	-0.128	0.06646	0.3473	-0.232	0.0008062	0.01496	0.103	0.1419	0.3313	0.095	0.1745	0.2557	0.0942	0.1781	0.2574	0.12	0.08703	0.1356	-0.0589
DPY19L4	DPY19L4	NA	Enzyme	No	No	No	black	0.68	7.35e-29	-0.211	0.00580992	0.00232298	-0.124	0.07591	0.4714	0.0723	0.3017	0.5513	-0.211	0.002288	0.005731	-0.193	0.00535	0.1972	-0.164	0.01874	0.09597	0.226	0.001111	0.00571	0.0386	0.5821	0.8309	-0.151	0.03018	0.1372	0.0647	0.3558	0.5765	0.403	1.987e-09	2.238e-08	0.408	1.12e-09	1.152e-08	0.464	2.246e-12	2.8e-11	0.0115
BACH1	BACH1	Tbio	Transcription Factor	No	No	No	black	0.74	1.56e-36	-0.266	0.0229284	0.0108325	0.0658	0.3477	0.7501	-0.0845	0.2271	0.477	-0.177	0.01102	0.02328	-0.162	0.02033	0.3128	-0.144	0.03842	0.1493	0.373	3.278e-08	1.05e-06	-0.132	0.05948	0.3304	-0.117	0.09274	0.2579	0.017	0.808	0.8992	0.154	0.0269	0.05394	0.164	0.01852	0.03814	0.25	0.0002902	0.0008413	-0.289
PTDSS1	PTDSS1	Tbio	Enzyme	Yes	No	Yes	black	0.49	6.35e-14	-0.078	0.10448	0.0615755	0.00198	0.9775	0.9938	-0.11	0.1149	0.3446	-0.132	0.05803	0.09916	-0.0594	0.396	0.8371	0.0461	0.5107	0.701	0.321	2.574e-06	3.747e-05	0.0117	0.868	0.9561	0.0696	0.32	0.5447	-0.0111	0.8741	0.935	0.057	0.4155	0.5193	0.0695	0.3205	0.4179	0.15	0.03194	0.05652	-0.18
PHF6	PHF6	Tbio	Epigenetic	No	No	No	black	0.7	1.76e-31	-0.0194	0.791989	0.729432	-0.0986	0.1586	0.5858	0.0976	0.1629	0.402	-0.0244	0.7281	0.791	-0.119	0.08971	0.5429	-0.117	0.09265	0.2594	0.23	0.0008662	0.004663	0.0669	0.3394	0.6855	-0.055	0.4319	0.6426	0.0516	0.461	0.6687	0.161	0.02119	0.044	0.169	0.01488	0.03143	0.219	0.001543	0.003791	0.0868
ZFAND3	ZFAND3	Tbio	Other	No	No	No	black	0.55	6.23e-18	0.0718	0.331827	0.241956	0.121	0.08267	0.4814	-0.196	0.004718	0.09434	0.0822	0.2404	0.3298	-0.0291	0.6783	0.932	0.00648	0.9264	0.9638	0.304	9.109e-06	0.0001048	-0.0695	0.3211	0.6711	-0.0392	0.576	0.7519	-0.0134	0.8485	0.9213	-0.17	0.01474	0.03228	-0.188	0.006771	0.01587	-0.202	0.003517	0.007941	0.118
SAMD8	SAMD8	Tbio	Enzyme	No	No	No	black	0.58	1.55e-19	-0.245	0.24408	0.167725	-0.0453	0.5183	0.8387	-0.0634	0.3654	0.6084	-0.0961	0.1696	0.2461	-0.189	0.006433	0.2061	-0.0516	0.4611	0.6625	0.0819	0.2416	0.4137	0.0299	0.6701	0.8745	-0.0388	0.5796	0.7547	-0.0932	0.1825	0.3871	-0.0221	0.7522	0.8149	0.00106	0.988	0.9923	0.0398	0.5701	0.6481	-0.0983
NRG1	NRG1	Tbio	Other	No	No	No	black	0.47	1.75e-12	-0.154	0.160222	0.101638	0.022	0.754	0.9342	-0.0118	0.866	0.9341	-0.114	0.1022	0.161	-0.0683	0.3294	0.7956	-0.000252	0.9971	0.9984	0.229	0.000907	0.004836	-0.133	0.05756	0.3261	-0.0676	0.3344	0.5589	0.0664	0.3427	0.5637	0.147	0.03534	0.06813	0.139	0.04664	0.08472	0.13	0.0625	0.1018	-0.0888
ERG	ERG	Tbio	Transcription Factor	No	No	No	black	0.43	7.42e-11	-0.456	7.3833e-06	1.54737e-06	-0.129	0.06455	0.4488	-0.0499	0.4767	0.6956	-0.327	1.614e-06	7.657e-06	-0.0703	0.3155	0.7859	-0.231	0.0008479	0.01538	0.226	0.001108	0.005696	-0.0681	0.3307	0.6787	-0.133	0.05628	0.2006	0.00399	0.9546	0.9786	0.375	2.815e-08	2.491e-07	0.403	1.923e-09	1.881e-08	0.413	7.068e-10	5.742e-09	-0.378
TAB3	TAB3	Tbio	Enzyme	No	No	No	black	0.79	1.02e-44	-0.221	0.000101911	2.70493e-05	-0.0803	0.2512	0.6717	0.00985	0.8883	0.9452	-0.29	2.393e-05	9.114e-05	-0.133	0.05663	0.4571	-0.244	0.0004205	0.01011	0.368	5.318e-08	1.57e-06	0.00478	0.9456	0.9838	-0.15	0.03104	0.1399	0.0882	0.2074	0.4168	0.305	8.102e-06	4.229e-05	0.332	1.076e-06	6.235e-06	0.334	9.251e-07	4.311e-06	0.00372
PALM2-AKAP2	PALM2AKAP2	NA	NA	No	No	No	black	0.69	3.13e-30	-0.0811	0.707798	0.62882	-0.116	0.09606	0.5044	-0.0933	0.1824	0.4276	-0.0337	0.6303	0.709	-0.139	0.04618	0.4253	-0.0379	0.589	0.7556	0.28	4.552e-05	0.0003952	0.00959	0.8912	0.9646	-0.0861	0.2187	0.4358	0.0111	0.8737	0.9349	0.0996	0.1543	0.2308	0.102	0.1433	0.2152	0.151	0.03063	0.05448	-0.0866
SLC34A2	SLC34A2	NA	Transporter	Yes	No	Yes	black	0.38	2.24e-08	-0.266	0.161136	0.102286	-0.0412	0.5569	0.856	-0.186	0.007541	0.1097	-0.114	0.1037	0.1631	-0.0672	0.337	0.7999	0.0215	0.7591	0.867	0.385	1.154e-08	4.508e-07	-0.103	0.1413	0.4752	-0.0868	0.2147	0.4315	0.0671	0.3376	0.5591	0.0111	0.8746	0.9095	0.0166	0.8131	0.8628	0.053	0.4489	0.5339	-0.0433
AGAP1	AGAP1	Tbio	Enzyme	No	No	No	black	0.58	1.36e-19	-0.0875	0.208002	0.138395	-0.0491	0.4835	0.8193	-0.0797	0.2549	0.5049	-0.104	0.1368	0.2058	-0.0853	0.223	0.7181	-0.109	0.1176	0.299	0.246	0.000364	0.00225	-0.0351	0.617	0.8497	-0.252	0.0002607	0.007373	0.0373	0.594	0.7747	0.187	0.007001	0.01704	0.181	0.009137	0.02055	0.219	0.001528	0.003757	0.152
PRXL2C	PRXL2C	NA	Other	No	No	No	black	0.43	1.16e-10	-0.0958	0.127094	0.0773037	0.0075	0.9148	0.9805	-0.0626	0.3712	0.6137	-0.124	0.07556	0.1246	-0.155	0.02639	0.3419	-0.0701	0.3167	0.5347	0.263	0.000137	0.0009974	-0.0643	0.3586	0.7009	-0.249	0.0003085	0.008198	0.125	0.07251	0.2175	0.331	1.218e-06	7.629e-06	0.347	3.116e-07	2.014e-06	0.389	7.398e-09	5.052e-08	-0.0738
MRAS	MRAS	Tbio	Enzyme	Yes	No	Yes	black	0.22	0.00154	0.0804	0.209965	0.13998	-0.00515	0.9414	0.9845	0.0215	0.7594	0.8762	0.104	0.1377	0.207	-0.0966	0.1674	0.6538	-0.082	0.2411	0.4578	0.135	0.05282	0.1327	-0.0745	0.2869	0.6413	0.133	0.05693	0.202	-0.0153	0.8271	0.9088	-0.0369	0.5985	0.6873	-0.0386	0.5814	0.6719	0.0625	0.3723	0.4562	-0.223
CDA	CDA	Tclin	Enzyme	Yes	Yes	No	black	0.17	0.0174	-0.117	0.670535	0.585285	-0.016	0.8195	0.9549	-0.0424	0.5454	0.7425	-0.0381	0.5871	0.6719	0.0759	0.2783	0.7662	0.101	0.1483	0.3438	0.123	0.07837	0.1793	0.0398	0.5696	0.8222	-0.00465	0.9471	0.9733	-0.00247	0.9719	0.9887	-0.0509	0.4677	0.5693	-0.064	0.3609	0.4598	-0.0648	0.3546	0.4384	-0.0498
CDC42SE2	CDC42SE2	Tbio	Other	No	No	No	black	0.47	1.23e-12	0.0312	0.669672	0.584212	-0.0464	0.5075	0.8329	0.172	0.0134	0.1319	0.0385	0.5824	0.6683	-0.0901	0.1978	0.6959	-0.0876	0.2105	0.4216	0.246	0.0003623	0.002241	0.0186	0.7909	0.9271	-0.134	0.05566	0.199	0.252	0.0002608	0.006204	0.209	0.002531	0.007027	0.226	0.001097	0.003233	0.246	0.0003597	0.001021	-0.0156
RAPGEF6	RAPGEF6	Tbio	Other	No	No	No	black	0.78	1.37e-42	-0.308	0.00111484	0.000373548	-0.142	0.0417	0.3928	0.00892	0.8988	0.9507	-0.245	0.0003787	0.001127	-0.119	0.0878	0.5397	-0.134	0.05404	0.1858	0.247	0.0003402	0.002132	0.00928	0.8947	0.965	-0.187	0.007122	0.05763	0.162	0.01965	0.09389	0.384	1.215e-08	1.167e-07	0.405	1.516e-09	1.517e-08	0.447	1.673e-11	1.783e-10	-0.244
LAD1	LAD1	Tbio	Other	No	No	No	black	0.076	0.276	0.354	0.0211162	0.00986985	0.0337	0.6304	0.8902	-0.191	0.006019	0.09984	0.179	0.01014	0.02164	0.00413	0.953	0.992	0.219	0.001544	0.02249	0.215	0.001949	0.009138	-0.0583	0.4048	0.7168	-0.0195	0.7807	0.8814	0.0433	0.5363	0.7309	-0.316	3.675e-06	2.071e-05	-0.316	3.693e-06	1.897e-05	-0.331	1.148e-06	5.26e-06	0.194
EFCAB14	EFCAB14	NA	Other	No	No	No	black	0.88	1.98e-69	-0.335	0.00700038	0.00285197	-0.0752	0.2829	0.6982	-0.0495	0.4802	0.6979	-0.206	0.002931	0.007168	-0.249	0.0003042	0.09913	-0.0231	0.742	0.8571	0.385	1.126e-08	4.433e-07	0.0294	0.6746	0.8765	-0.121	0.08275	0.2395	-0.0132	0.8505	0.9225	0.161	0.0206	0.04299	0.178	0.01064	0.0235	0.244	0.0004085	0.001146	-0.111
LYPD5	LYPD5	NA	Other	No	No	No	black	0.39	7.97e-09	-0.423	0.00505175	0.00199222	0.0146	0.835	0.9598	-0.0717	0.3058	0.5545	-0.213	0.002069	0.005227	-0.0657	0.3478	0.8064	-0.159	0.02225	0.1059	0.237	0.0006026	0.003437	-0.0982	0.1601	0.5027	0.00414	0.9529	0.9759	0.117	0.09378	0.2571	0.0473	0.4996	0.5993	0.0684	0.3287	0.4265	0.134	0.05503	0.09091	-0.204
ZBTB8A	ZBTB8A	NA	Transcription Factor	No	No	No	black	0.68	8.92e-30	-0.295	0.0947747	0.0549892	-0.0352	0.6154	0.8826	-0.0941	0.1786	0.4222	-0.133	0.05597	0.09616	-0.186	0.007351	0.2183	0.00971	0.8898	0.9447	0.252	0.0002528	0.00166	-0.0688	0.326	0.6744	-0.0957	0.171	0.3745	-0.0303	0.6654	0.8237	0.0445	0.5252	0.6227	0.0555	0.4281	0.5266	0.185	0.007619	0.01595	0.0347
AGPAT3	AGPAT3	Tbio	Enzyme	No	No	No	black	0.75	1.08e-38	-0.309	0.00130368	0.000444157	-0.056	0.4241	0.7857	-0.0735	0.2935	0.5432	-0.242	0.000451	0.001321	-0.187	0.007244	0.217	-0.125	0.07289	0.2248	0.427	1.567e-10	1.514e-08	-0.014	0.8415	0.9464	-0.128	0.0667	0.2103	-0.0261	0.7099	0.8403	0.000143	0.9984	0.9984	0.0155	0.8252	0.872	0.0667	0.341	0.4241	-0.0334
TAOK1	TAOK1	NA	Kinase	Yes	No	Yes	black	0.9	1.3e-77	-0.195	0.00212967	0.000761153	-0.0587	0.4017	0.7737	-0.00401	0.9544	0.9769	-0.234	0.00072	0.002024	-0.178	0.01054	0.2458	-0.144	0.03855	0.1496	0.321	2.594e-06	3.77e-05	0.0129	0.8544	0.9499	-0.17	0.01473	0.08888	0.0809	0.2479	0.4646	0.352	2.058e-07	1.512e-06	0.355	1.713e-07	1.169e-06	0.43	1.112e-10	1.038e-09	-0.156
DEDD2	DEDD2	Tbio	Other	No	No	No	black	0.19	0.00616	-0.172	0.00228436	0.000823622	0.029	0.6788	0.9074	-0.196	0.004685	0.09421	-0.233	0.0007543	0.002108	-0.0114	0.8704	0.975	0.0337	0.6306	0.7846	0.0502	0.4739	0.6549	0.0906	0.1954	0.5465	0.0732	0.2959	0.5208	0.103	0.1394	0.3286	0.112	0.1102	0.174	0.113	0.1051	0.1657	0.133	0.05609	0.09248	0.123
ANO10	ANO10	Tbio	Other	Yes	No	Yes	black	0.21	0.00198	-0.0168	0.745645	0.672996	-0.0265	0.7054	0.9174	-0.0222	0.7515	0.8719	-0.0301	0.6681	0.7414	-0.0192	0.7838	0.9564	0.154	0.02721	0.1202	0.00625	0.929	0.9615	-0.0379	0.5883	0.8352	0.0418	0.5503	0.7314	-0.0688	0.326	0.5474	-0.0984	0.1592	0.237	-0.111	0.1128	0.176	-0.0495	0.48	0.5644	-0.211
NACC1	NACC1	Tbio	Other	No	No	No	black	0.51	2.84e-15	-0.324	0.601673	0.508474	-0.103	0.1395	0.5622	-0.0635	0.3644	0.6078	-0.0461	0.5107	0.6034	-0.197	0.004633	0.1892	-0.00714	0.9189	0.9598	0.443	2.632e-11	4.031e-09	-0.0847	0.226	0.5798	-0.291	2.198e-05	0.001769	-0.102	0.1443	0.3349	0.198	0.004297	0.01111	0.212	0.00221	0.006	0.138	0.0485	0.08126	-0.0973
ACOX1	ACOX1	NA	Enzyme	Yes	No	Yes	black	0.57	7.28e-19	-0.236	7.41811e-05	1.90451e-05	-0.0628	0.3695	0.7666	-0.00739	0.9161	0.9598	-0.295	1.712e-05	6.711e-05	-0.109	0.1177	0.5888	-0.0382	0.586	0.7538	0.391	6.333e-09	2.794e-07	0.000567	0.9936	0.9977	-0.189	0.006555	0.05477	-0.081	0.2471	0.4638	0.227	0.001027	0.003206	0.238	0.0005693	0.001799	0.208	0.002686	0.006242	-0.23
LARP4	LARP4	Tbio	Other	No	No	No	black	0.74	3.12e-37	-0.0852	0.485157	0.38586	0.0162	0.8174	0.9541	-0.112	0.108	0.334	-0.0606	0.3868	0.4861	-0.155	0.0266	0.3421	-0.0347	0.6203	0.7773	0.467	1.416e-12	3.989e-10	-0.0892	0.2022	0.5543	-0.305	8.043e-06	0.0009353	-0.196	0.004647	0.0365	-0.127	0.06907	0.1205	-0.106	0.1297	0.1981	-0.0828	0.237	0.3139	0.0226
CMPK1	CMPK1	NA	Kinase	Yes	No	No	black	0.65	1.73e-26	-0.0809	0.0599756	0.0323629	-0.0994	0.1552	0.581	0.0624	0.3731	0.6151	-0.152	0.02932	0.05499	-0.0839	0.2305	0.7248	-0.16	0.0212	0.103	0.284	3.546e-05	0.0003212	0.076	0.2777	0.633	-0.169	0.01509	0.09006	0.147	0.03504	0.1355	0.314	4.423e-06	2.449e-05	0.301	1.094e-05	5.192e-05	0.42	3.38e-10	2.914e-09	0.115
PLPP3	PLPP3	Tbio	Enzyme	No	No	No	black	0.65	4.44e-26	-0.225	0.109577	0.0650093	-0.12	0.08461	0.4854	-0.0528	0.4509	0.6755	-0.128	0.06587	0.1108	-0.0159	0.8205	0.9659	-0.0473	0.4993	0.6925	0.352	2.098e-07	4.745e-06	-0.0229	0.744	0.9074	-0.123	0.07828	0.2314	-0.0459	0.512	0.7115	0.0386	0.5816	0.6732	0.0586	0.4027	0.5018	0.0465	0.507	0.5899	-0.0626
GMEB1	GMEB1	Tbio	Transcription Factor	No	No	No	black	0.62	3.87e-23	-0.0885	0.104692	0.0617215	-0.147	0.03506	0.3761	-0.0597	0.3939	0.6319	-0.132	0.05929	0.1009	-0.159	0.02234	0.3235	-0.00822	0.9066	0.9544	0.208	0.002669	0.01186	0.0959	0.1705	0.5184	-0.0583	0.4052	0.6198	0.0225	0.7481	0.8639	0.189	0.006588	0.01616	0.205	0.003134	0.008122	0.278	5.116e-05	0.0001726	-0.0656
DNAJB4	DNAJB4	Tbio	Other	No	No	No	black	0.6	1.94e-21	-0.0102	0.954183	0.937519	-0.0517	0.4607	0.8064	-0.115	0.1002	0.3212	-0.00548	0.9377	0.9544	-0.205	0.003173	0.172	0.0901	0.1975	0.4057	0.363	8.092e-08	2.206e-06	-0.0291	0.6778	0.8777	-0.276	5.764e-05	0.003102	-0.217	0.001761	0.01976	-0.0745	0.2871	0.3853	-0.0716	0.3065	0.4033	-0.0329	0.6388	0.7088	0.055
ZNF281	ZNF281	Tbio	Transcription Factor	No	No	No	black	0.69	1.38e-30	-0.0936	0.211013	0.140836	0.00905	0.8973	0.9755	-0.124	0.07509	0.2795	-0.103	0.1397	0.2095	-0.0941	0.1786	0.6671	-0.0908	0.1944	0.4019	0.356	1.447e-07	3.521e-06	-0.0569	0.4165	0.7256	-0.284	3.515e-05	0.002315	0.0326	0.6417	0.8085	0.182	0.00883	0.02077	0.2	0.003889	0.009816	0.299	1.308e-05	4.936e-05	-0.23
DDR2	DDR2	NA	Kinase	Yes	Yes	No	black	0.38	2.41e-08	0.128	0.159841	0.101354	-0.0716	0.3065	0.7183	0.0447	0.5234	0.7272	0.114	0.1014	0.16	-0.0658	0.3471	0.8061	-0.0959	0.1704	0.3721	0.123	0.07834	0.1793	0.134	0.05495	0.3209	-0.0189	0.7876	0.8859	-0.000961	0.9891	0.9951	0.203	0.00343	0.009139	0.203	0.003497	0.008934	0.252	0.0002576	0.0007547	-0.176
WDR26	WDR26	Tbio	Other	No	No	No	black	0.8	3.11e-46	-0.0917	0.0857392	0.0489158	-0.041	0.5589	0.8563	-0.0331	0.6366	0.8037	-0.139	0.04669	0.08226	-0.162	0.01985	0.3108	-0.0622	0.3741	0.5873	0.429	1.188e-10	1.257e-08	0.0388	0.5795	0.8292	-0.142	0.04108	0.1656	-0.116	0.09779	0.2637	0.102	0.1434	0.2173	0.111	0.1114	0.1741	0.161	0.02112	0.03922	-0.0332
REL	REL	Tbio	Transcription Factor	No	No	No	black	0.78	4.95e-43	-0.263	0.056821	0.0304013	0.0812	0.246	0.6671	-0.106	0.1311	0.36	-0.15	0.03093	0.05762	-0.138	0.04835	0.4342	-0.155	0.02642	0.118	0.386	1.031e-08	4.187e-07	-0.0536	0.4443	0.7459	-0.24	0.0005094	0.01113	-0.0156	0.8235	0.9071	0.178	0.01053	0.02419	0.195	0.00497	0.01214	0.261	0.0001485	0.0004552	-0.171
CDC42EP3	CDC42EP3	Tbio	Other	No	No	No	black	0.5	1.7e-14	-0.166	0.0257204	0.0123236	0.0689	0.3252	0.7327	-0.0555	0.4284	0.6576	-0.174	0.01214	0.0254	0.000507	0.9942	0.9977	-0.00852	0.9032	0.9522	0.135	0.05385	0.1345	-0.00429	0.9512	0.985	0.0302	0.6663	0.8137	0.0135	0.8471	0.9202	-0.0096	0.8911	0.922	-0.00892	0.8987	0.9278	-0.0144	0.8373	0.8757	0.164
TGFA	TGFA	Tbio	Other	No	No	No	black	0.59	6.98e-21	0.287	0.277051	0.195192	-0.0612	0.382	0.7673	0.0962	0.1689	0.4101	0.0902	0.1973	0.2797	-0.098	0.161	0.6483	-0.0151	0.8289	0.9105	0.314	4.207e-06	5.621e-05	0.0876	0.2103	0.5644	-0.0875	0.2112	0.4272	0.00302	0.9657	0.9852	-0.0564	0.4206	0.5246	-0.0633	0.3663	0.4651	-0.0688	0.3261	0.4091	0.244
ANTXR2	ANTXR2	NA	Other	Yes	No	No	black	0.51	4.26e-15	-0.0517	0.520779	0.421837	0.0175	0.8032	0.9506	-0.118	0.0914	0.3067	-0.0564	0.4206	0.5198	-0.0162	0.8167	0.965	0.0508	0.4682	0.668	0.187	0.006967	0.02603	0.122	0.08095	0.3768	-0.0094	0.8933	0.9448	0.0532	0.4473	0.6599	0.125	0.0723	0.1251	0.129	0.06505	0.1124	0.203	0.003451	0.007801	-0.185
HIPK1	HIPK1	NA	Kinase	Yes	No	No	black	0.65	5.77e-26	-0.0152	0.874935	0.830626	0.0524	0.4543	0.8033	0.0872	0.2126	0.4603	-0.015	0.8304	0.8747	-0.0496	0.4787	0.874	-0.119	0.08909	0.2531	0.215	0.001913	0.008993	0.118	0.09102	0.3965	-0.222	0.00131	0.01996	0.0872	0.2125	0.4236	0.185	0.007639	0.01835	0.19	0.006355	0.01501	0.165	0.01762	0.03342	0.386
KBTBD8	KBTBD8	Tbio	Other	No	No	No	black	0.53	2.46e-16	0.196	0.121416	0.0733212	0.00649	0.9262	0.9824	-0.0223	0.7505	0.8714	0.125	0.07409	0.1225	-0.13	0.06271	0.4715	-0.0698	0.319	0.5371	0.338	6.639e-07	1.236e-05	-0.0183	0.7937	0.9281	-0.18	0.009783	0.06994	0.0305	0.663	0.8223	-0.0161	0.8182	0.8659	-0.00132	0.985	0.9902	0.0763	0.2758	0.3556	-0.229
CWC22	CWC22	Tbio	Other	No	No	No	black	0.86	3.33e-61	-0.387	0.00444629	0.001723	-0.107	0.1241	0.5448	-0.0961	0.1695	0.4112	-0.216	0.001784	0.004582	-0.212	0.002183	0.1533	-0.0697	0.3196	0.5377	0.422	2.553e-10	2.186e-08	-0.0448	0.5222	0.7953	-0.15	0.03154	0.141	-0.0274	0.696	0.8396	0.248	0.0003184	0.001135	0.262	0.0001414	0.0005174	0.361	1.019e-07	5.653e-07	-0.0463
NUAK2	NUAK2	NA	Kinase	Yes	No	Yes	black	0.23	0.000724	-0.0976	0.356252	0.264116	0.0599	0.3922	0.7673	0.0242	0.7297	0.8593	-0.0781	0.2646	0.3567	-0.00616	0.93	0.9868	0.0147	0.834	0.9128	0.128	0.06641	0.1576	0.0682	0.3304	0.6785	0.00976	0.8893	0.9425	0.00258	0.9707	0.9884	-0.0592	0.3981	0.5017	-0.068	0.3316	0.4295	-0.121	0.08374	0.1311	0.192
PPM1L	PPM1L	Tbio	Enzyme	No	No	No	black	0.75	5.09e-38	-0.212	0.170354	0.109214	-0.0101	0.8851	0.9725	-0.0206	0.7684	0.8808	-0.112	0.1105	0.172	-0.159	0.02229	0.3231	0.0537	0.4432	0.6472	0.34	5.617e-07	1.075e-05	-0.103	0.1395	0.4719	-0.133	0.05631	0.2006	-0.00543	0.9383	0.9698	0.0463	0.5088	0.6077	0.0451	0.5196	0.6145	0.113	0.1045	0.1559	0.0134
PPP4R2	PPP4R2	Tbio	Enzyme	No	No	No	black	0.87	2.52e-63	-0.0472	0.49569	0.396252	-0.0077	0.9126	0.98	-0.0593	0.3968	0.6341	-0.0597	0.3937	0.4931	-0.174	0.01254	0.2605	-0.124	0.07681	0.2319	0.423	2.431e-10	2.108e-08	0.00978	0.889	0.9641	-0.214	0.00203	0.02557	0.0429	0.5402	0.7341	0.123	0.07855	0.1313	0.125	0.07324	0.1215	0.164	0.01879	0.0354	0.0236
WDFY3	WDFY3	Tbio	Other	No	No	No	black	0.84	5.14e-56	-0.294	3.1736e-05	7.56084e-06	-0.0134	0.8484	0.9611	-0.106	0.1293	0.3571	-0.307	7.204e-06	3.025e-05	-0.139	0.04568	0.4226	-0.0558	0.4259	0.6329	0.339	6.172e-07	1.164e-05	0.0682	0.3298	0.6781	-0.168	0.01599	0.09335	-0.0464	0.5077	0.708	0.201	0.003696	0.009725	0.204	0.003246	0.008372	0.275	6.426e-05	0.0002126	-0.0553
PPM1K	PPM1K	Tbio	Enzyme	Yes	No	Yes	black	0.75	7.9e-39	-0.646	9.54815e-07	1.59203e-07	-0.0488	0.4863	0.8213	-0.0288	0.6809	0.8301	-0.354	1.746e-07	1.041e-06	-0.259	0.0001733	0.09601	-0.0794	0.2567	0.4744	0.359	1.126e-07	2.879e-06	-0.0621	0.3754	0.7009	-0.137	0.04991	0.1865	-0.0634	0.3656	0.5852	0.242	0.0004601	0.001575	0.262	0.0001411	0.0005165	0.332	1.074e-06	4.95e-06	-0.2
RPL9	RPL9	Tbio	Other	No	No	No	black	0.1	0.149	0.18	0.298049	0.21296	-0.0569	0.4167	0.7819	-0.0267	0.7037	0.8434	0.0868	0.2147	0.2999	-0.0835	0.2328	0.7264	-0.0946	0.1762	0.38	0.0988	0.1576	0.3025	-0.0465	0.5073	0.7856	-0.217	0.001707	0.02309	0.0886	0.2054	0.4147	0.0447	0.5235	0.6215	0.0551	0.4316	0.5301	0.0314	0.6545	0.7227	-0.00253
SMIM14	SMIM14	NA	Other	No	No	No	black	0.65	2.87e-26	0.275	0.00985655	0.00419	0.0291	0.6782	0.9073	-0.0254	0.717	0.8508	0.198	0.00426	0.009987	-0.175	0.01171	0.2542	0.174	0.01253	0.07476	0.391	6.5e-09	2.861e-07	0.128	0.06575	0.3458	-0.185	0.007898	0.06138	-0.11	0.116	0.2943	-0.155	0.02603	0.05249	-0.172	0.01334	0.02855	-0.195	0.00492	0.01074	0.269
RBM47	RBM47	Tbio	Other	No	No	No	black	0.43	1.34e-10	-0.022	0.810108	0.751279	0.0031	0.9648	0.9912	-0.118	0.08997	0.3048	-0.0222	0.7509	0.8098	-0.0389	0.5788	0.8987	0.0607	0.3863	0.5984	0.334	9.506e-07	1.649e-05	-0.00572	0.935	0.9798	-0.103	0.1392	0.3302	0.121	0.08328	0.2386	0.078	0.2648	0.3608	0.0707	0.3124	0.4094	0.0773	0.2695	0.3491	0.262
RCHY1	RCHY1	Tbio	Other	No	No	No	black	0.68	5.55e-29	-0.157	0.00082192	0.000267327	-0.182	0.008864	0.253	-0.14	0.04496	0.2207	-0.254	0.000223	0.0006972	-0.184	0.00813	0.2248	-0.0494	0.4811	0.678	0.378	2.09e-08	7.249e-07	0.0579	0.4087	0.7196	-0.159	0.02265	0.1162	0.0585	0.4032	0.6195	0.222	0.001352	0.004084	0.229	0.0009527	0.002854	0.357	1.335e-07	7.289e-07	-0.15
ZNF148	ZNF148	Tbio	Transcription Factor	No	No	No	black	0.89	7e-72	-0.218	0.00250537	0.000911284	-0.0816	0.2437	0.6655	0.00133	0.9849	0.992	-0.23	0.0008873	0.002443	-0.205	0.003176	0.172	-0.161	0.0205	0.1013	0.333	1.025e-06	1.75e-05	0.0436	0.5337	0.8009	-0.161	0.02072	0.1098	0.0873	0.212	0.4232	0.336	7.694e-07	5.01e-06	0.341	5.087e-07	3.152e-06	0.428	1.397e-10	1.283e-09	-0.0406
SENP2	SENP2	NA	Enzyme	Yes	No	No	black	0.77	1.03e-41	-0.0437	0.705189	0.625603	-0.0429	0.5408	0.8489	0.00423	0.9519	0.9756	-0.0341	0.6261	0.7054	-0.198	0.004429	0.1879	-0.0484	0.4897	0.6846	0.424	2.242e-10	1.993e-08	-0.065	0.3532	0.6968	-0.115	0.09865	0.2682	-0.128	0.06571	0.2043	-0.0211	0.7633	0.8239	-0.0031	0.9648	0.9765	0.0144	0.8374	0.8758	0.0944
PBRM1	PBRM1	NA	TF-Epigenetic	Yes	No	No	black	0.84	4.45e-57	-0.0393	0.548214	0.450986	-0.103	0.1398	0.5626	-0.0136	0.8464	0.9233	-0.0532	0.4479	0.5453	-0.225	0.001153	0.1296	-0.0522	0.4566	0.6594	0.362	9.122e-08	2.403e-06	0.0719	0.3042	0.6572	-0.118	0.09213	0.2565	0.0314	0.6541	0.8166	0.258	0.0001818	0.0006871	0.261	0.0001537	0.0005573	0.281	4.182e-05	0.0001437	0.174
RNF168	RNF168	Tbio	Enzyme	Yes	No	Yes	black	0.6	1.96e-21	-0.158	0.000183724	5.15046e-05	-0.0208	0.7666	0.9385	-0.0584	0.4045	0.6398	-0.283	3.842e-05	0.000141	-0.0135	0.8476	0.9707	-0.16	0.02133	0.1034	0.281	4.427e-05	0.0003863	0.163	0.01934	0.2091	0.0451	0.5195	0.7093	0.0553	0.43	0.6455	0.366	6.367e-08	5.197e-07	0.367	5.755e-08	4.268e-07	0.38	1.765e-08	1.118e-07	-0.205
SGMS2	SGMS2	NA	Enzyme	Yes	No	Yes	black	0.58	4.21e-20	-0.181	0.302043	0.216423	0.0798	0.254	0.6741	-0.118	0.0899	0.3046	-0.0862	0.2182	0.3042	-0.0409	0.5592	0.8933	-0.0616	0.3792	0.5923	0.396	3.984e-09	1.91e-07	-0.000233	0.9973	0.9988	-0.246	0.0003552	0.008943	0.0446	0.5244	0.7218	0.131	0.06035	0.1076	0.139	0.04686	0.08505	0.151	0.03009	0.05369	0.0107
DNAJB14	DNAJB14	Tbio	Other	No	No	No	black	0.8	7.81e-47	-0.327	0.0103145	0.00441206	-0.0372	0.595	0.8731	-0.0387	0.5809	0.7666	-0.197	0.004529	0.01055	-0.239	0.0005285	0.1082	-0.000691	0.9921	0.996	0.45	1.113e-11	2.056e-09	-0.0549	0.4335	0.7375	-0.201	0.003834	0.0387	-0.215	0.001888	0.02057	0.0766	0.2736	0.3703	0.0879	0.209	0.2938	0.119	0.08931	0.1386	-0.0815
EMCN	EMCN	Tbio	Other	No	No	No	black	0.4	2.36e-09	-0.16	0.159612	0.101165	-0.103	0.1405	0.5636	0.0153	0.8273	0.9134	-0.114	0.1018	0.1605	-0.0641	0.3603	0.8139	0.0627	0.3705	0.5837	0.173	0.0128	0.04272	0.00102	0.9883	0.9963	-0.205	0.003132	0.03399	0.0337	0.6309	0.8002	0.314	4.227e-06	2.35e-05	0.326	1.704e-06	9.453e-06	0.285	3.385e-05	0.0001186	-0.277
C4orf3	ARLN	NA	NA	No	No	No	black	0.32	3.38e-06	-0.0915	0.029135	0.0141654	-0.146	0.03579	0.3793	0.0917	0.1898	0.4354	-0.174	0.01243	0.0259	-0.00602	0.9316	0.9874	-0.23	0.0008716	0.01559	0.0169	0.8099	0.9015	0.122	0.08056	0.3766	-0.0272	0.6978	0.832	0.241	0.0004735	0.008755	0.522	8.848e-16	4.296e-14	0.51	4.79e-15	1.421e-13	0.497	3.207e-14	5.39e-13	0.011
MAP9	MAP9	Tbio	Other	No	No	No	black	0.65	1.32e-26	0.44	0.0585136	0.0314653	-0.0214	0.76	0.9361	0.0272	0.6975	0.8405	0.149	0.03226	0.05973	-0.223	0.001257	0.1333	0.0946	0.1763	0.38	0.303	9.691e-06	0.0001099	0.0949	0.1748	0.5242	-0.215	0.00187	0.02436	-0.0471	0.501	0.7024	-0.0901	0.1976	0.2837	-0.112	0.1089	0.1709	-0.177	0.01096	0.02208	0.33
OTUD4	OTUD4	Tbio	Other	No	No	No	black	0.73	2.82e-35	-0.0721	0.397147	0.301328	-0.0189	0.7871	0.9459	0.028	0.6895	0.8348	-0.0725	0.3007	0.3963	-0.099	0.1567	0.6427	-0.223	0.001289	0.02014	0.31	5.873e-06	7.379e-05	0.0547	0.4352	0.7386	-0.133	0.05743	0.2028	0.0179	0.7988	0.8945	0.185	0.007641	0.01836	0.202	0.003599	0.009163	0.208	0.002647	0.006164	0.11
TMEM184C	TMEM184C	NA	Other	No	No	No	black	0.69	4.25e-30	-0.094	0.129662	0.0790997	-0.153	0.0277	0.3558	-0.0376	0.5913	0.7736	-0.123	0.07725	0.127	-0.156	0.02512	0.3388	-0.0328	0.6395	0.7903	0.274	6.642e-05	0.0005426	0.0997	0.1541	0.4951	-0.052	0.4576	0.663	-0.0123	0.8611	0.9276	0.201	0.00372	0.009775	0.213	0.002153	0.005868	0.279	5.004e-05	0.0001692	0.0112
NSA2	NSA2	Tbio	Other	No	No	No	black	0.25	0.000369	0.0893	0.0628524	0.0341354	0.00161	0.9817	0.9948	-0.0425	0.5439	0.7414	0.15	0.03178	0.05897	-0.0573	0.4132	0.8492	0.084	0.23	0.445	0.2	0.004005	0.01663	0.0976	0.163	0.5085	-0.0641	0.3599	0.5795	0.0481	0.4927	0.6957	0.0746	0.2863	0.3846	0.0725	0.3002	0.3964	0.0423	0.5464	0.6265	0.0782
TMEM200A	TMEM200A	Tbio	Other	No	No	No	black	0.29	2.24e-05	0.201	0.0690792	0.0381467	-0.0244	0.7273	0.9257	0.00256	0.9708	0.9844	0.144	0.03852	0.06966	0.0477	0.4955	0.874	0.0197	0.7783	0.8786	0.173	0.01302	0.04324	0.131	0.06138	0.3349	0.0221	0.7526	0.8655	0.13	0.06283	0.1984	-0.0377	0.5908	0.6809	-0.0384	0.5835	0.6738	0.073	0.2969	0.3782	-0.24
STXBP5	STXBP5	Tbio	Other	No	No	No	black	0.77	5.37e-42	-0.169	0.0074324	0.00305258	-0.117	0.09537	0.5028	-0.0282	0.6872	0.8334	-0.206	0.002914	0.007131	-0.122	0.08064	0.5203	-0.0916	0.1904	0.3973	0.359	1.21e-07	3.047e-06	0.0906	0.1954	0.5465	-0.13	0.06274	0.2073	0.0791	0.2586	0.4758	0.349	2.732e-07	1.952e-06	0.352	2.141e-07	1.431e-06	0.398	3.23e-09	2.359e-08	-0.203
COG5	COG5	Tbio	Other	No	No	No	black	0.79	8.55e-46	0.000651	0.991115	0.987485	-0.065	0.3529	0.7539	0.0538	0.4426	0.6688	0.00112	0.9873	0.991	-0.184	0.00815	0.2248	-0.0659	0.3466	0.5625	0.307	7.367e-06	8.862e-05	0.086	0.2191	0.5722	-0.129	0.06503	0.2074	-0.0153	0.8271	0.9088	0.067	0.3388	0.4405	0.0841	0.2291	0.3171	0.117	0.09485	0.1461	0.162
RAD21	RAD21	Tbio	Other	No	No	No	black	0.66	7.2e-27	-0.388	9.11456e-16	3.58525e-17	-0.126	0.07046	0.4605	0.0469	0.5034	0.7135	-0.547	1.662e-17	4.499e-16	-0.0835	0.2326	0.7264	-0.173	0.01309	0.0767	0.228	0.0009642	0.005078	-0.0349	0.6184	0.8505	-0.176	0.01118	0.07512	0.106	0.1288	0.3135	0.448	1.53e-11	2.75e-10	0.477	3.981e-13	8.117e-12	0.546	1.966e-17	5.638e-16	-0.283
OSGIN2	OSGIN2	Tbio	Other	No	No	No	black	0.58	5.76e-20	-0.61	1.1488e-11	8.08196e-13	-0.0811	0.2463	0.6675	0.0093	0.8945	0.949	-0.472	8.444e-13	1.208e-11	-0.195	0.004974	0.1922	-0.166	0.01722	0.09089	0.33	1.245e-06	2.042e-05	-0.099	0.157	0.4986	-0.256	0.0002047	0.00628	0.0522	0.4565	0.6659	0.343	4.381e-07	3.001e-06	0.359	1.138e-07	8.005e-07	0.483	2.003e-13	2.968e-12	-0.269
PHAX	PHAX	Tbio	Other	No	No	No	black	0.68	2.72e-29	-0.0195	0.78709	0.722704	-0.241	0.0004875	0.08692	-0.00482	0.9452	0.9727	-0.025	0.7212	0.7855	-0.182	0.008833	0.2331	-0.0274	0.6957	0.8272	0.296	1.555e-05	0.0001633	0.0558	0.4259	0.7326	-0.0938	0.18	0.3866	0.105	0.134	0.3208	0.265	0.0001178	0.0004683	0.256	0.0001989	0.0007007	0.345	3.946e-07	1.972e-06	0.12
YWHAZ	YWHAZ	NA	Other	Yes	No	No	black	0.62	5.53e-23	0.0397	0.501961	0.402837	0.0584	0.4043	0.775	0.0391	0.5772	0.7643	0.0591	0.3984	0.4976	0.027	0.7005	0.9385	-0.144	0.03865	0.1499	0.367	5.855e-08	1.697e-06	0.164	0.0188	0.2068	-0.0964	0.1683	0.3709	0.151	0.02994	0.1217	0.153	0.02838	0.0563	0.145	0.03812	0.07117	0.215	0.001867	0.004499	0.0431
ABCA1	ABCA1	Tclin	Transporter	Yes	Yes	No	black	0.43	9.2e-11	-0.121	0.591691	0.497086	0.0296	0.6728	0.9048	-0.0886	0.2053	0.4523	-0.0474	0.499	0.5933	-0.15	0.03187	0.3697	0.179	0.01019	0.06557	0.247	0.0003512	0.002187	-0.128	0.06743	0.3498	-0.187	0.007065	0.05742	-0.0227	0.7459	0.8624	-0.0842	0.2291	0.3204	-0.0834	0.2332	0.3219	-0.0512	0.4649	0.55	-0.208
ZHX1	ZHX1	Tbio	Transcription Factor	No	No	No	black	0.71	3.65e-33	-0.199	0.0013684	0.000467877	-0.146	0.03653	0.3809	0.0781	0.2645	0.5137	-0.243	0.0004388	0.001287	-0.0965	0.1675	0.6538	-0.172	0.01327	0.07738	0.278	5.184e-05	0.0004429	0.0627	0.3706	0.7009	-0.114	0.1017	0.2731	0.0406	0.5625	0.7508	0.332	1.103e-06	6.975e-06	0.343	4.323e-07	2.724e-06	0.321	2.6e-06	1.116e-05	-0.172
NDUFB6	NDUFB6	Tclin	Enzyme	Yes	No	No	black	0.32	1.89e-06	-0.0605	0.262845	0.183355	-0.111	0.1126	0.5283	-0.0454	0.5168	0.7225	-0.0941	0.1787	0.2572	-0.0959	0.1704	0.656	0.109	0.1181	0.2998	0.0974	0.1636	0.3114	-0.00831	0.9056	0.9692	-0.304	8.777e-06	0.0009842	0.00838	0.9048	0.9527	0.142	0.04138	0.07801	0.137	0.05012	0.09012	0.0714	0.3078	0.3899	0.031
BRWD3	BRWD3	Tbio	Epigenetic	No	No	No	black	0.84	1.16e-55	-0.275	0.00195254	0.000691959	-0.0601	0.3907	0.7673	-0.034	0.6276	0.7974	-0.234	0.0006952	0.001961	-0.191	0.005947	0.2013	-0.158	0.02334	0.1094	0.374	3.138e-08	1.017e-06	-0.0452	0.5185	0.793	-0.0952	0.1736	0.3782	-0.0657	0.3483	0.569	0.246	0.0003656	0.001284	0.269	9.238e-05	0.000353	0.301	1.131e-05	4.326e-05	-0.0316
GTF2A1	GTF2A1	NA	Other	Yes	No	No	black	0.71	2.59e-32	-0.358	0.035967	0.0180102	-0.0824	0.2392	0.6618	-0.09	0.1984	0.4449	-0.164	0.01847	0.03675	-0.271	8.402e-05	0.08218	0.0192	0.7844	0.8824	0.438	4.405e-11	6.057e-09	-0.0321	0.6465	0.8644	-0.224	0.00124	0.01928	-0.0873	0.2121	0.4232	0.114	0.1019	0.1631	0.114	0.1018	0.1612	0.132	0.05846	0.09593	0.0581
REEP3	REEP3	Tbio	Other	No	No	No	black	0.46	3.54e-12	0.348	0.240554	0.164805	0.112	0.1077	0.5219	-0.132	0.05954	0.251	0.0967	0.1669	0.243	-0.155	0.02589	0.3408	0.252	0.0002535	0.007391	0.218	0.001652	0.007955	-0.126	0.07111	0.358	-0.202	0.003609	0.03728	-0.0645	0.357	0.5776	-0.189	0.006435	0.01583	-0.197	0.004522	0.01115	-0.261	0.0001477	0.000453	0.0678
PRPF18	PRPF18	Tbio	Other	No	No	No	black	0.26	0.000169	-0.00185	0.993913	0.991169	-0.0905	0.1958	0.6271	-0.17	0.01464	0.1359	-0.000773	0.9912	0.994	-0.0033	0.9624	0.9929	-0.0943	0.1775	0.3818	0.207	0.002802	0.01235	0.0132	0.8503	0.9489	0.0561	0.4233	0.6358	0.0464	0.5076	0.708	-0.0879	0.2091	0.2971	-0.107	0.1241	0.1907	0.0156	0.824	0.8651	0.0135
PDZD8	PDZD8	Tbio	Other	No	No	No	black	0.75	4.22e-39	-0.375	0.368365	0.275169	0.0187	0.7892	0.9469	-0.0908	0.1945	0.4409	-0.076	0.2776	0.371	-0.224	0.00122	0.1323	0.0291	0.6782	0.8163	0.334	9.304e-07	1.621e-05	0.0225	0.7479	0.9087	-0.209	0.002562	0.02992	-0.0846	0.2264	0.4404	-0.0712	0.309	0.4089	-0.071	0.3108	0.4079	0.00667	0.9242	0.943	-0.0604
BORCS5	BORCS5	NA	Other	No	No	No	black	0.055	0.431	-0.025	0.767178	0.698556	0.0614	0.3808	0.7673	0.0891	0.203	0.4499	-0.0272	0.6978	0.7667	-0.048	0.4929	0.874	-0.0425	0.544	0.7246	-0.0635	0.3646	0.5499	0.0421	0.5476	0.8096	0.152	0.02907	0.1345	0.146	0.03606	0.138	-0.0114	0.8706	0.9063	0.00459	0.9478	0.9649	-0.0778	0.2663	0.3458	-0.12
DDX21	DDX21	Tbio	Enzyme	No	No	No	black	0.44	3.28e-11	-0.266	0.335664	0.245297	-0.0847	0.2262	0.6526	-0.0192	0.7839	0.8894	-0.0809	0.2476	0.3378	-0.0787	0.2611	0.7514	0.00939	0.8935	0.9468	0.34	5.644e-07	1.079e-05	0.132	0.0595	0.3304	-0.233	0.0007685	0.01445	-0.052	0.4582	0.6668	-0.054	0.4404	0.5436	-0.0261	0.7098	0.782	-0.0201	0.7738	0.8232	-0.0562
CPSF2	CPSF2	Tbio	Other	No	No	No	black	0.78	8.38e-44	0.0647	0.366529	0.273374	-0.0251	0.7202	0.9225	-0.0434	0.5353	0.7354	0.077	0.2714	0.3641	-0.17	0.01463	0.2779	0.0689	0.325	0.5422	0.364	7.665e-08	2.105e-06	-0.0248	0.7233	0.899	-0.118	0.09168	0.2556	-0.0528	0.4506	0.6622	-0.0725	0.3007	0.4	-0.0834	0.2336	0.3223	-0.0311	0.6577	0.7255	0.109
RAB8B	RAB8B	Tbio	Enzyme	No	No	No	black	0.8	8e-48	-0.681	0.000806289	0.000261644	-0.0171	0.8068	0.9519	-0.0901	0.1976	0.444	-0.251	0.0002788	0.0008519	-0.249	0.0003159	0.09913	-0.015	0.8302	0.9109	0.366	6.58e-08	1.858e-06	-0.142	0.04208	0.2863	-0.336	7.813e-07	0.000254	-0.0167	0.8115	0.9011	0.119	0.08717	0.1432	0.13	0.06255	0.1088	0.183	0.008438	0.01748	-0.236
BAG5	BAG5	Tbio	Other	No	No	No	black	0.65	1.12e-25	-0.0931	0.0158981	0.00716505	-0.139	0.0471	0.407	0.0316	0.6516	0.813	-0.191	0.005938	0.01345	-0.0488	0.4862	0.874	-0.134	0.05471	0.1874	0.273	7.377e-05	0.0005904	0.0504	0.4716	0.7629	-0.193	0.005454	0.04892	0.0847	0.2262	0.4402	0.366	6.163e-08	5.047e-07	0.38	1.711e-08	1.414e-07	0.409	1.014e-09	7.995e-09	0.0232
API5	API5	Tbio	Other	No	No	No	black	0.69	2.33e-30	0.00754	0.877168	0.833724	-0.189	0.006588	0.2376	0.0544	0.4371	0.665	0.015	0.8303	0.8746	-0.131	0.06136	0.4681	-0.0356	0.6113	0.7717	0.278	5.179e-05	0.0004427	0.0649	0.3541	0.6978	-0.0621	0.3753	0.5931	0.0968	0.1662	0.3666	0.224	0.001226	0.003748	0.228	0.000977	0.00292	0.259	0.000173	0.0005232	0.116
COPS2	COPS2	Tbio	Other	No	No	No	black	0.72	1.47e-34	0.054	0.427211	0.329786	-0.0547	0.4351	0.7934	-0.076	0.2775	0.527	0.0686	0.3272	0.4246	-0.166	0.01706	0.2904	-0.00135	0.9846	0.9926	0.366	6.551e-08	1.853e-06	0.0903	0.1968	0.5483	-0.166	0.01689	0.09695	-0.0947	0.1757	0.3789	-0.0643	0.3583	0.4611	-0.0841	0.2296	0.3176	0.0494	0.4808	0.5651	0.00399
FRS2	FRS2	Tbio	Other	No	No	No	black	0.85	6.2e-60	-0.13	0.113118	0.0674454	-0.0734	0.2945	0.7089	-0.0168	0.8106	0.9042	-0.128	0.06714	0.1127	-0.169	0.01527	0.2824	-0.197	0.004513	0.03946	0.337	7.075e-07	1.303e-05	0.089	0.2035	0.5556	-0.174	0.01244	0.07998	0.112	0.1099	0.2838	0.314	4.306e-06	2.387e-05	0.323	2.171e-06	1.18e-05	0.388	8.573e-09	5.794e-08	-0.0776
CLMP	CLMP	Tbio	Other	No	No	No	black	0.53	2.53e-16	0.793	0.00120781	0.000407904	0.0529	0.4498	0.8014	-0.16	0.02196	0.1629	0.243	0.0004347	0.001276	-0.139	0.04657	0.4269	0.0578	0.4091	0.6178	0.331	1.206e-06	1.983e-05	0.0141	0.8408	0.9463	-0.015	0.8302	0.9098	-0.0495	0.4799	0.685	-0.221	0.001396	0.004197	-0.241	0.0004963	0.001592	-0.247	0.0003415	0.0009747	-0.0327
BORCS7	BORCS7	Tbio	Other	No	No	No	black	0.41	1.1e-09	0.00432	0.950522	0.932711	-0.08	0.2531	0.6734	0.0193	0.7827	0.889	0.00596	0.9322	0.9502	-0.0633	0.3659	0.8173	-0.286	3.159e-05	0.001997	0.236	0.0006437	0.003626	0.15	0.03126	0.2526	-0.249	0.0003071	0.008183	0.136	0.05162	0.1747	0.418	4.096e-10	5.411e-09	0.414	6.402e-10	6.907e-09	0.404	1.783e-09	1.355e-08	0.18
TRIM44	TRIM44	Tbio	Other	No	No	No	black	0.75	1.93e-38	-0.433	0.298313	0.213196	-0.0291	0.6775	0.907	-0.0597	0.3942	0.6322	-0.0866	0.2156	0.301	-0.191	0.006091	0.2017	-0.0652	0.3516	0.5672	0.25	0.0002886	0.001855	0.0362	0.6058	0.8436	-0.106	0.1307	0.3184	0.0035	0.9602	0.9822	0.0749	0.2846	0.3827	0.0809	0.2477	0.3384	0.147	0.03522	0.0615	0.0086
SLFN5	SLFN5	Tbio	Other	No	No	No	black	0.78	2.75e-43	-0.493	0.0348831	0.0173778	-0.0904	0.1961	0.6273	-0.0765	0.2743	0.5236	-0.165	0.01791	0.03576	-0.273	7.406e-05	0.08218	-0.176	0.01142	0.07044	0.464	2.207e-12	6.026e-10	-0.089	0.2034	0.5556	-0.119	0.0888	0.2508	-0.0211	0.7631	0.8717	0.148	0.03328	0.06468	0.177	0.01099	0.02415	0.216	0.001845	0.004454	-0.117
CLPX	CLPX	Tbio	Enzyme	No	No	No	black	0.77	7.45e-42	-0.0141	0.826083	0.770917	-0.0393	0.5753	0.8645	-0.0949	0.1749	0.4178	-0.0206	0.769	0.8246	-0.23	0.0008969	0.1192	0.112	0.1094	0.2865	0.529	2.977e-16	1.601e-12	-0.0657	0.3481	0.6928	-0.159	0.02278	0.1164	-0.155	0.02622	0.1124	-0.0895	0.2006	0.2873	-0.0782	0.264	0.3565	0.011	0.8749	0.9054	0.0559
YWHAB	YWHAB	Tbio	Other	No	No	No	black	0.53	2.76e-16	-0.164	0.000767582	0.000247657	-0.0103	0.8834	0.9721	-0.0896	0.2004	0.4471	-0.255	0.0002102	0.0006604	-0.0605	0.3879	0.8322	-0.113	0.1046	0.2796	0.207	0.002802	0.01235	-0.0212	0.7625	0.9159	-0.0727	0.2987	0.5238	0.142	0.0411	0.1507	0.0343	0.6241	0.7091	0.0445	0.5249	0.62	0.132	0.05858	0.09609	-0.254
NUDT21	NUDT21	Tbio	Other	No	No	No	black	0.43	8.31e-11	0.246	0.224693	0.152077	0.119	0.08954	0.4943	-0.159	0.02282	0.1653	0.0997	0.1538	0.2268	-0.169	0.01492	0.2797	0.252	0.0002522	0.007367	0.252	0.0002543	0.001667	-0.263	0.0001339	0.01535	-0.14	0.04463	0.1746	-0.143	0.0398	0.1474	-0.332	1.114e-06	7.038e-06	-0.342	4.723e-07	2.953e-06	-0.303	9.684e-06	3.754e-05	0.0668
CRK	CRK	NA	Other	Yes	No	No	black	0.4	4.13e-09	-0.267	6.94053e-09	7.9213e-10	-0.25	0.0002924	0.06811	-0.0254	0.7165	0.8505	-0.416	4.867e-10	4.451e-09	-0.0027	0.9693	0.9938	-0.088	0.2083	0.4192	0.203	0.00335	0.01433	-0.0125	0.8585	0.9515	-0.223	0.001295	0.01984	0.129	0.06368	0.2001	0.412	7.97e-10	9.91e-09	0.414	6.505e-10	6.995e-09	0.484	1.644e-13	2.478e-12	-0.311
RAB8A	RAB8A	Tbio	Enzyme	No	No	No	black	0.56	2.25e-18	-0.153	0.240257	0.164537	-0.0724	0.3009	0.7137	-0.0108	0.8774	0.9397	-0.0969	0.1657	0.2417	-0.0724	0.3008	0.7773	-0.106	0.1302	0.3182	0.302	9.942e-06	0.000112	0.0594	0.3967	0.7108	0.0501	0.4743	0.6754	-0.0294	0.675	0.8308	0.0865	0.2165	0.306	0.105	0.1332	0.2026	0.2	0.004002	0.00892	-0.0227
AXL	AXL	NA	Kinase	Yes	Yes	No	black	0.6	9.36e-22	-0.238	0.100391	0.0588713	0.0419	0.5497	0.8526	-0.09	0.1983	0.4447	-0.131	0.05972	0.1016	-0.0873	0.212	0.7138	-0.139	0.04653	0.1693	0.407	1.333e-09	8.072e-08	-0.125	0.07382	0.3636	-0.0423	0.5464	0.7281	-0.11	0.1159	0.2942	0.194	0.00524	0.01324	0.2	0.003875	0.009784	0.259	0.00017	0.0005151	-0.202
CDC42EP5	CDC42EP5	Tbio	Other	No	No	No	black	0.084	0.229	0.0285	0.789149	0.725391	-0.0386	0.5819	0.8672	-0.0586	0.4031	0.6387	0.0246	0.7255	0.7891	0.0129	0.8536	0.9722	0.0124	0.8594	0.9273	0.0452	0.5193	0.6951	-0.0525	0.454	0.7531	-0.17	0.01457	0.08826	-0.0737	0.2924	0.5129	-0.112	0.1088	0.1722	-0.113	0.1074	0.1688	-0.0782	0.2639	0.3433	-0.0646
IL7R	IL7R	Tbio	Other	No	No	No	black	0.66	1.34e-27	-1.24	1.50278e-10	1.26841e-11	-0.0412	0.5564	0.8555	-0.0454	0.5167	0.7224	-0.447	1.56e-11	1.831e-10	-0.137	0.04898	0.4361	-0.122	0.08074	0.2393	0.292	2.102e-05	0.0002098	-0.14	0.04542	0.2954	-0.164	0.01871	0.1029	0.0212	0.7625	0.8714	0.2	0.004039	0.01052	0.226	0.001094	0.003226	0.352	2.111e-07	1.109e-06	-0.402
DNAJC21	DNAJC21	Tbio	Other	No	No	No	black	0.71	2.5e-32	-0.148	0.000154125	4.23071e-05	-0.0164	0.8145	0.9534	-0.0837	0.2317	0.482	-0.287	2.928e-05	0.0001095	-0.204	0.00322	0.172	-0.0106	0.8799	0.9388	0.308	6.588e-06	8.095e-05	-0.0799	0.2539	0.6116	-0.231	0.0008529	0.01554	0.132	0.05915	0.1904	0.252	0.0002562	0.000934	0.261	0.0001467	0.0005346	0.346	3.509e-07	1.77e-06	-0.151
TET2	TET2	NA	Enzyme	Yes	No	Yes	black	0.8	3.01e-46	-0.231	0.00296064	0.00109558	-0.00977	0.8892	0.974	-0.017	0.8078	0.9027	-0.226	0.001081	0.002926	-0.121	0.08252	0.5257	-0.155	0.02584	0.1161	0.361	9.4e-08	2.466e-06	0.0373	0.5946	0.8383	-0.144	0.03878	0.1597	0.0449	0.522	0.7199	0.29	2.315e-05	0.0001091	0.309	6.346e-06	3.132e-05	0.307	7.388e-06	2.92e-05	-0.0326
PXDC1	PXDC1	NA	Other	No	No	No	black	0.22	0.00173	-0.345	1.52098e-05	3.41529e-06	-0.124	0.07604	0.4717	0.0087	0.9012	0.9518	-0.317	3.372e-06	1.501e-05	-0.0176	0.8013	0.9597	-0.174	0.01217	0.0734	0.0485	0.489	0.6682	-0.129	0.06482	0.3432	-0.239	0.0005392	0.01157	0.0678	0.3332	0.555	0.245	0.0003865	0.00135	0.265	0.0001167	0.0004364	0.423	2.379e-10	2.108e-09	-0.323
DHRSX	DHRSX	NA	Enzyme	No	No	No	black	0.23	0.000734	0.045	0.306524	0.220285	0.147	0.03513	0.3762	-0.0346	0.6213	0.7935	0.0875	0.2112	0.2959	-0.00774	0.9121	0.983	0.0421	0.5475	0.7272	-0.0154	0.8261	0.9045	-0.0403	0.5648	0.8198	-0.00456	0.9482	0.9739	0.0665	0.3425	0.5635	0.0729	0.2976	0.3968	0.0625	0.3722	0.4712	0.12	0.08704	0.1356	0.256
SLC25A6	SLC25A6	NA	Transporter	Yes	Yes	No	black	0.43	1.27e-10	-0.127	0.373165	0.27961	-0.0282	0.6877	0.9114	-0.0715	0.3075	0.5559	-0.0755	0.2811	0.3749	-0.00166	0.9811	0.9953	0.0476	0.4967	0.6903	0.313	4.795e-06	6.191e-05	0.00221	0.9748	0.9923	-0.00464	0.9472	0.9734	-0.0617	0.3783	0.5971	-0.101	0.1493	0.2244	-0.0996	0.1545	0.2291	-0.0528	0.4507	0.5356	0.0887
APEX2	APEX2	Tbio	Enzyme	No	No	No	black	0.26	0.000122	-0.44	0.0486517	0.0254209	-0.122	0.0797	0.4754	0.0506	0.4698	0.6908	-0.155	0.0261	0.04972	0.0282	0.687	0.9352	-0.12	0.08677	0.2491	0.252	0.0002533	0.001662	0.0635	0.3644	0.7009	-0.211	0.002342	0.02809	0.016	0.8191	0.9047	0.162	0.01962	0.04126	0.169	0.01544	0.03247	0.21	0.002509	0.005873	-0.143
LMAN2	LMAN2	Tbio	Other	No	No	No	black	0.61	1.94e-22	0.171	0.133437	0.081941	-0.104	0.1369	0.5577	0.0216	0.7577	0.8751	0.121	0.08256	0.1343	-0.133	0.05638	0.4568	0.0454	0.5167	0.7053	0.477	3.999e-13	1.537e-10	0.0678	0.3327	0.6806	-0.0562	0.4223	0.6352	-0.219	0.001525	0.01794	-0.223	0.001298	0.003941	-0.219	0.001571	0.004439	-0.184	0.008163	0.01697	0.146
PRELID1	PRELID1	Tbio	Other	No	No	No	black	0.15	0.0346	0.0167	0.917913	0.888239	-0.0321	0.6469	0.897	-0.113	0.106	0.3307	0.00982	0.8886	0.9183	-0.0653	0.3512	0.8088	-0.0235	0.7369	0.8534	0.0594	0.3963	0.5802	0.0478	0.4949	0.7777	-0.0155	0.8252	0.9076	-0.0628	0.3696	0.5891	-0.163	0.01899	0.04014	-0.152	0.02934	0.0568	-0.0792	0.2579	0.3368	-0.12
NMD3	NMD3	Tbio	Other	No	No	No	black	0.85	8.62e-59	-0.034	0.585858	0.490972	-0.0748	0.285	0.7	-0.0414	0.5547	0.748	-0.0487	0.4874	0.5824	-0.196	0.004763	0.1917	-0.104	0.1353	0.3259	0.362	8.716e-08	2.316e-06	0.0187	0.7895	0.9266	-0.174	0.01216	0.07891	-0.017	0.8083	0.8994	0.168	0.01573	0.03415	0.177	0.01091	0.02399	0.236	0.0006423	0.001726	-0.0167
ARL13B	ARL13B	Tbio	Enzyme	No	No	No	black	0.7	1.04e-31	-0.249	0.00115724	0.000388982	-0.0475	0.4973	0.827	-0.0473	0.5	0.711	-0.245	0.0003822	0.001136	-0.0954	0.1726	0.658	-0.19	0.006342	0.04888	0.318	3.159e-06	4.459e-05	0.0108	0.8781	0.96	-0.271	7.931e-05	0.003698	0.0989	0.1572	0.3539	0.344	4.091e-07	2.821e-06	0.353	1.913e-07	1.291e-06	0.346	3.484e-07	1.76e-06	0.0526
PTPN9	PTPN9	NA	Enzyme	Yes	No	No	black	0.4	1.66e-09	-0.0641	0.121143	0.0731247	-0.0703	0.3154	0.7254	0.129	0.06429	0.2595	-0.128	0.06724	0.1128	0.0114	0.8708	0.975	-0.098	0.161	0.36	0.122	0.08036	0.1826	0.0914	0.1914	0.5429	-0.0228	0.7453	0.8613	0.0812	0.2462	0.4629	0.22	0.001522	0.004526	0.21	0.002406	0.006464	0.289	2.439e-05	8.772e-05	-0.0866
SDC2	SDC2	Tbio	Other	No	No	No	black	0.48	2.72e-13	0.187	0.0585494	0.0314876	0.0376	0.5912	0.8706	-0.0859	0.2194	0.4678	0.15	0.03167	0.05879	-0.0846	0.2268	0.7222	0.0682	0.3297	0.5471	0.396	3.909e-09	1.883e-07	-0.131	0.06101	0.3337	0.0208	0.7671	0.8745	-0.207	0.002831	0.02655	0.0272	0.6979	0.7712	0.0152	0.8281	0.874	0.0161	0.8188	0.8606	-0.0797
MMGT1	MMGT1	Tbio	Other	No	No	No	black	0.63	3.92e-24	-0.141	7.41811e-05	1.90404e-05	-0.0633	0.3657	0.7628	-0.034	0.6279	0.7977	-0.3	1.147e-05	4.644e-05	-0.0784	0.2624	0.752	-0.148	0.0333	0.1368	0.285	3.306e-05	0.0003035	0.0291	0.6784	0.8778	-0.146	0.03572	0.1518	0.171	0.01396	0.07539	0.42	3.401e-10	4.579e-09	0.418	4.274e-10	4.801e-09	0.484	1.754e-13	2.626e-12	-0.183
CLIC4	CLIC4	Tbio	Ion Channel	No	No	No	black	0.5	2.11e-14	-0.205	0.410738	0.314257	0.0511	0.4655	0.8094	-0.0755	0.281	0.5307	-0.0701	0.3165	0.4133	-0.155	0.02564	0.3408	0.0705	0.3138	0.5316	0.27	8.955e-05	0.0006962	-0.0849	0.2251	0.5793	-0.125	0.07429	0.2243	0.0211	0.7633	0.8718	-0.0501	0.4742	0.5756	-0.0407	0.5614	0.6543	-0.0963	0.1685	0.2349	-0.121
LUZP1	LUZP1	Tbio	Other	No	No	No	black	0.67	2.07e-28	-0.197	0.00620278	0.00249817	-0.0592	0.3978	0.7711	-0.1	0.1511	0.3878	-0.21	0.002439	0.006069	-0.0952	0.1735	0.6594	-0.137	0.04939	0.1758	0.241	0.0004866	0.002874	-0.0581	0.4071	0.7186	-0.0443	0.5275	0.7149	-0.0105	0.8808	0.9386	0.304	8.999e-06	4.637e-05	0.308	6.716e-06	3.305e-05	0.325	1.937e-06	8.516e-06	-0.186
CNBP	CNBP	Tbio	Other	No	No	No	black	0.57	1.62e-19	-0.125	0.000222978	6.36218e-05	-0.112	0.1079	0.5219	-0.0622	0.3748	0.6162	-0.283	3.819e-05	0.0001403	-0.0765	0.2743	0.7631	-0.0805	0.2502	0.4669	0.284	3.409e-05	0.0003113	0.0267	0.7036	0.8885	-0.175	0.01195	0.07831	0.12	0.08664	0.2445	0.34	5.554e-07	3.726e-06	0.339	6.109e-07	3.736e-06	0.417	4.288e-10	3.626e-09	-0.21
LIMS1	LIMS1	Tbio	Other	No	No	No	black	0.79	7.25e-46	0.00626	0.947259	0.9275	-0.0259	0.7115	0.9191	-0.113	0.1044	0.3282	0.00639	0.9274	0.947	-0.0776	0.2678	0.7574	-0.0555	0.4286	0.635	0.401	2.407e-09	1.27e-07	-0.00228	0.9741	0.9919	-0.208	0.002701	0.03104	0.0776	0.2678	0.4866	0.109	0.1192	0.1862	0.111	0.1121	0.1751	0.157	0.02433	0.04447	-0.0894
NLGN1	NLGN1	Tbio	Enzyme	Yes	No	Yes	black	0.3	1.26e-05	0.674	5.48386e-06	1.1193e-06	0.0104	0.8825	0.972	-0.0755	0.281	0.5307	0.33	1.226e-06	5.949e-06	0.00434	0.9506	0.992	-0.0121	0.8631	0.9294	0.178	0.01031	0.03588	0.224	0.001203	0.05653	-0.113	0.1066	0.2815	-0.177	0.0107	0.06222	-0.157	0.02439	0.04959	-0.147	0.0352	0.0665	-0.222	0.001358	0.003385	0.168
MAP3K2	MAP3K2	NA	Kinase	Yes	No	No	black	0.83	3.2e-54	0.0129	0.869393	0.823103	-0.0111	0.8742	0.9694	0.0401	0.5673	0.7566	0.0157	0.8223	0.8688	-0.168	0.01555	0.2843	-0.106	0.1312	0.3202	0.45	1.124e-11	2.056e-09	-0.00172	0.9804	0.9937	-0.215	0.001949	0.02494	0.0654	0.3502	0.5712	0.216	0.00179	0.005213	0.216	0.001784	0.004978	0.25	0.0002834	0.0008233	-0.0108
IFFO2	IFFO2	NA	Other	No	No	No	black	0.5	2.95e-14	0.0601	0.867788	0.820776	0.0607	0.386	0.7673	-0.0953	0.1731	0.4156	0.0158	0.8216	0.8685	-0.18	0.009532	0.2388	-0.0329	0.6385	0.7899	0.328	1.443e-06	2.311e-05	0.0476	0.4971	0.7793	-0.253	0.0002429	0.00703	0.002	0.9773	0.9914	-0.135	0.05384	0.09756	-0.132	0.05887	0.1033	-0.228	0.0009678	0.002506	0.00241
TMEM192	TMEM192	Tbio	Other	No	No	No	black	0.61	1.52e-22	-0.142	0.0841552	0.0478896	-0.123	0.07847	0.4748	-0.0916	0.1901	0.4356	-0.138	0.04766	0.08374	-0.142	0.04155	0.4066	0.0296	0.6731	0.8129	0.392	5.756e-09	2.588e-07	0.0559	0.4251	0.7321	-0.135	0.05234	0.192	-0.0396	0.572	0.7575	0.183	0.008383	0.01985	0.184	0.008226	0.01874	0.286	3.151e-05	0.0001109	-0.0515
UBE2E1	UBE2E1	Tbio	Other	No	No	No	black	0.54	6.25e-17	-0.137	7.10661e-05	1.81758e-05	-0.0921	0.188	0.6174	0.0387	0.5811	0.7667	-0.302	1.047e-05	4.272e-05	-0.0168	0.8108	0.9636	-0.174	0.01251	0.07476	0.164	0.01864	0.05809	0.0637	0.3634	0.7009	-0.0659	0.3467	0.5688	0.195	0.0049	0.03783	0.408	1.15e-09	1.367e-08	0.4	2.637e-09	2.528e-08	0.46	3.494e-12	4.182e-11	-0.165
USP38	USP38	Tbio	Enzyme	No	No	No	black	0.82	3.08e-52	-0.188	0.00742404	0.00304875	0.013	0.8531	0.9629	-0.143	0.04079	0.2114	-0.206	0.002967	0.007245	-0.105	0.1343	0.6155	-0.0511	0.4653	0.6661	0.403	2.002e-09	1.096e-07	-0.0111	0.8741	0.9582	-0.214	0.001997	0.02535	0.0735	0.2938	0.5141	0.093	0.1837	0.2672	0.103	0.1394	0.2105	0.194	0.005116	0.01113	-0.196
CRTAP	CRTAP	Tbio	Other	No	No	No	black	0.17	0.0129	-0.0639	0.355699	0.26365	-0.0341	0.6266	0.8878	0.0155	0.8246	0.9119	-0.0786	0.2614	0.353	0.0178	0.7991	0.9595	0.0614	0.3805	0.5935	0.0315	0.6532	0.8002	0.109	0.1197	0.442	0.116	0.09777	0.2667	-0.0377	0.5902	0.7718	0.0894	0.2013	0.2882	0.0951	0.174	0.2525	0.196	0.004668	0.01026	-0.31
SGCD	SGCD	Tbio	Other	No	No	No	black	0.32	2.82e-06	0.22	0.0438347	0.0225596	-0.0377	0.5905	0.8702	0.113	0.106	0.3307	0.159	0.02281	0.04421	0.0626	0.3717	0.821	-0.00731	0.917	0.959	0.0573	0.4137	0.5964	0.0346	0.621	0.851	0.0424	0.5447	0.7269	0.0675	0.3352	0.557	0.106	0.1308	0.2014	0.0895	0.2009	0.2844	0.136	0.0514	0.08556	-0.018
SOCS6	SOCS6	Tbio	Other	No	No	No	black	0.54	2.92e-17	-0.205	0.372753	0.279219	0.0251	0.7201	0.9225	-0.0597	0.3941	0.6322	-0.0754	0.2814	0.3752	-0.0966	0.167	0.6537	-0.0385	0.5827	0.7513	0.281	4.309e-05	0.0003777	4.07e-05	0.9995	0.9999	-0.0662	0.3444	0.5669	0.00507	0.9424	0.9719	0.0781	0.2646	0.3607	0.087	0.2137	0.2991	0.133	0.05593	0.09224	0.041
FOXN2	FOXN2	Tbio	Transcription Factor	No	No	No	black	0.81	6.41e-50	-0.755	0.00184414	0.00065012	-0.00223	0.9746	0.9927	-0.0834	0.2333	0.4839	-0.235	0.0006898	0.001948	-0.215	0.001945	0.1465	-0.0346	0.6218	0.7783	0.285	3.23e-05	0.0002978	-0.0375	0.5922	0.837	-0.0919	0.189	0.3984	0.0218	0.7559	0.868	0.167	0.01665	0.03583	0.181	0.009338	0.02094	0.254	0.0002336	0.0006889	-0.151
KBTBD2	KBTBD2	NA	Other	No	No	No	black	0.72	3.18e-34	-0.374	0.000625085	0.000197434	-0.0477	0.4962	0.8263	-0.0539	0.4414	0.668	-0.256	0.0002038	0.000642	-0.153	0.02834	0.3501	-0.175	0.01166	0.07139	0.418	4.062e-10	3.135e-08	-0.064	0.3604	0.7009	-0.294	1.847e-05	0.001586	-0.0841	0.2296	0.4439	0.22	0.001504	0.004483	0.24	0.0005161	0.001649	0.272	7.561e-05	0.0002468	-0.241
KIAA0232	KIAA0232	NA	Other	No	No	No	black	0.7	3.73e-31	-0.105	0.093571	0.0541418	-0.0565	0.4203	0.783	0.106	0.13	0.3585	-0.135	0.05278	0.09152	-0.122	0.07962	0.5177	-0.185	0.0077	0.05541	0.301	1.085e-05	0.0001208	0.0072	0.9181	0.974	-0.164	0.01823	0.1015	0.13	0.0627	0.1982	0.373	3.228e-08	2.819e-07	0.373	3.314e-08	2.588e-07	0.365	7.103e-08	4.056e-07	0.233
RNF139	RNF139	Tbio	Enzyme	Yes	No	Yes	black	0.57	2.3e-19	-0.033	0.557819	0.46102	-0.0988	0.1578	0.5852	-0.0769	0.2717	0.5213	-0.0522	0.456	0.5528	-0.0698	0.3188	0.7869	-0.176	0.01153	0.07097	0.369	4.669e-08	1.405e-06	-0.0181	0.7962	0.9294	-0.323	2.219e-06	0.0004099	0.127	0.06903	0.2108	0.381	1.568e-08	1.468e-07	0.396	3.87e-09	3.609e-08	0.443	2.509e-11	2.606e-10	-0.198
PYGO1	PYGO1	Tbio	Epigenetic	No	No	No	black	0.63	2.42e-24	0.0616	0.513739	0.414662	-0.0777	0.2669	0.6836	-0.0128	0.8547	0.9284	0.0572	0.4145	0.5135	-0.0606	0.3869	0.8321	-0.133	0.05723	0.1933	0.244	0.0004022	0.002447	0.0882	0.2077	0.5614	-0.18	0.009593	0.0694	0.197	0.004616	0.03641	0.285	3.228e-05	0.0001467	0.281	4.176e-05	0.0001732	0.324	2.086e-06	9.112e-06	-0.114
PKIA	PKIA	Tbio	Enzyme	No	No	No	black	0.37	6.32e-08	-0.442	4.57831e-06	9.21835e-07	-0.0779	0.2655	0.6826	-0.0751	0.2834	0.5327	-0.334	9.533e-07	4.705e-06	-0.0465	0.5071	0.874	-0.166	0.01738	0.09141	0.0466	0.506	0.6835	0.00489	0.9444	0.9834	-0.0684	0.3284	0.5526	0.133	0.05579	0.1833	0.442	2.996e-11	5.013e-10	0.465	1.927e-12	3.421e-11	0.532	1.866e-16	4.605e-15	-0.34
NETO2	NETO2	Tbio	Other	No	No	No	black	0.4	2.99e-09	-0.449	7.50842e-05	1.93151e-05	-0.0723	0.3017	0.7144	-0.000824	0.9906	0.9951	-0.292	2.024e-05	7.835e-05	-0.0416	0.5524	0.8911	-0.0309	0.6595	0.8045	0.105	0.1342	0.2689	-0.127	0.06918	0.3535	-0.174	0.01224	0.07921	-0.0518	0.4593	0.6677	0.171	0.01379	0.03051	0.2	0.004028	0.01011	0.313	4.749e-06	1.942e-05	-0.4
LRG1	LRG1	Tbio	Other	No	No	No	black	0.44	4.75e-11	0.221	0.400583	0.304637	-0.00126	0.9857	0.9956	-0.125	0.07274	0.2759	0.0715	0.3069	0.4027	-0.0263	0.7071	0.9401	0.0428	0.5417	0.7235	0.288	2.613e-05	0.0002507	0.0818	0.2426	0.5985	-0.105	0.1345	0.3239	0.0554	0.4287	0.6449	-0.157	0.02398	0.04892	-0.141	0.04395	0.08049	-0.106	0.1288	0.1866	0.207
PTGER4	PTGER4	Tclin	GPCR	Yes	Yes	No	black	0.46	2.5e-12	-0.612	0.00103236	0.000343609	-0.0587	0.4021	0.7738	-0.0703	0.3151	0.5631	-0.246	0.0003644	0.001089	-0.0414	0.5545	0.8917	-0.185	0.007827	0.05612	0.355	1.648e-07	3.914e-06	-0.0146	0.8345	0.9447	-0.0423	0.5457	0.7276	0.107	0.1251	0.3084	0.134	0.05528	0.09985	0.155	0.02598	0.0511	0.21	0.002408	0.005664	-0.268
PWWP2B	PWWP2B	NA	Epigenetic	No	No	No	black	0.12	0.09	-0.179	0.152305	0.0956619	-0.152	0.02971	0.3598	0.055	0.432	0.6609	-0.116	0.09651	0.1533	0.0302	0.6661	0.9289	0.0173	0.8049	0.8958	0.0591	0.3984	0.5821	0.029	0.6793	0.8785	0.0038	0.9567	0.9781	0.0816	0.2438	0.4599	0.202	0.003638	0.009596	0.199	0.00421	0.01049	0.207	0.002855	0.006589	0.073
PTEN	PTEN	Tbio	Enzyme	Yes	No	Yes	black	0.63	8.66e-24	-0.0341	0.780629	0.714502	0.106	0.1293	0.5507	-0.108	0.1223	0.3471	-0.0256	0.7149	0.7809	-0.21	0.002413	0.1557	0.162	0.01995	0.09956	0.303	9.461e-06	0.0001078	-0.0825	0.2384	0.5938	-0.299	1.273e-05	0.001242	-0.196	0.00485	0.03755	-0.278	5.332e-05	0.0002301	-0.279	4.932e-05	0.0002007	-0.167	0.01669	0.03188	-0.091
ZNF217	ZNF217	Tbio	Transcription Factor	No	No	No	black	0.65	1.52e-26	0.0458	0.542327	0.444646	0.0444	0.5263	0.8423	-0.0406	0.5623	0.753	0.0537	0.4429	0.5407	-0.0263	0.707	0.9401	-0.0912	0.1923	0.3994	0.263	0.0001375	0.0009997	0.106	0.129	0.4549	-0.0937	0.1805	0.3871	0.00953	0.8918	0.9457	0.0719	0.3042	0.4039	0.0748	0.2854	0.3801	0.111	0.1108	0.1641	0.0958
SHLD1	SHLD1	Tbio	Other	No	No	No	black	0.26	0.000156	-0.0585	0.569628	0.473591	-0.0302	0.667	0.9024	0.00468	0.9468	0.9734	-0.0502	0.4738	0.5698	-0.178	0.01062	0.2463	0.145	0.03712	0.1463	0.204	0.003259	0.01401	-0.0959	0.1703	0.5182	-0.124	0.07652	0.2281	-0.0528	0.4513	0.6625	0.0247	0.7247	0.7931	0.0184	0.7933	0.8485	0.0745	0.2871	0.3675	-0.00826
MALT1	MALT1	NA	Other	Yes	No	Yes	black	0.75	9.32e-38	-0.0197	0.826791	0.771754	0.0497	0.4782	0.8161	-0.0758	0.279	0.5287	-0.0204	0.7714	0.8266	-0.184	0.008048	0.2247	-0.0454	0.517	0.7056	0.417	4.308e-10	3.263e-08	-0.0413	0.5557	0.815	-0.231	0.0008197	0.01511	-0.054	0.4409	0.6546	0.0121	0.8631	0.9007	0.0295	0.6742	0.7521	0.0836	0.232	0.3086	-0.22
CERS6	CERS6	Tbio	Transcription Factor	No	No	No	black	0.66	2.61e-27	0.23	0.0124103	0.00541986	0.0406	0.5622	0.8573	-0.0101	0.8853	0.9436	0.193	0.005447	0.01246	-0.134	0.05487	0.4529	0.0837	0.2316	0.4468	0.188	0.006834	0.02569	0.135	0.05228	0.314	-0.12	0.08598	0.2455	-0.00437	0.9502	0.9766	-0.104	0.135	0.2069	-0.111	0.1128	0.176	-0.0359	0.6085	0.6826	0.333
BPGM	BPGM	Tbio	Enzyme	Yes	No	Yes	black	0.43	1.89e-10	0.235	0.171218	0.109868	0.0238	0.7341	0.9286	-0.211	0.002283	0.07556	0.111	0.1113	0.173	-0.0991	0.1563	0.6427	-0.0339	0.6285	0.7836	0.261	0.0001485	0.001066	-0.00937	0.8936	0.9648	-0.13	0.06216	0.2073	0.00576	0.9345	0.9678	-0.0842	0.2291	0.3203	-0.0732	0.2955	0.3913	0.0723	0.302	0.3835	0.0486
ZNF24	ZNF24	Tbio	Transcription Factor	No	No	No	black	0.72	1.2e-34	-0.177	0.000906156	0.000298044	-0.0887	0.2047	0.633	0.0306	0.6628	0.8202	-0.252	0.0002641	0.000812	-0.155	0.02617	0.3419	-0.227	0.001029	0.01752	0.321	2.556e-06	3.731e-05	-0.0155	0.825	0.9407	-0.193	0.005338	0.04821	0.0869	0.214	0.4253	0.342	4.788e-07	3.255e-06	0.355	1.686e-07	1.152e-06	0.414	5.9e-10	4.864e-09	-0.0225
MANEA	MANEA	Tbio	Enzyme	No	No	No	black	0.54	4.68e-17	0.335	0.126912	0.0771791	0.0399	0.5694	0.8619	-0.177	0.01105	0.1219	0.123	0.07852	0.1288	-0.159	0.02215	0.3222	0.122	0.08157	0.2405	0.251	0.0002775	0.001793	-0.0353	0.6142	0.8481	-0.311	5.347e-06	0.0007143	-0.0405	0.5634	0.7513	-0.161	0.02045	0.04271	-0.155	0.02589	0.05095	-0.177	0.01094	0.02204	0.0819
ZMAT3	ZMAT3	Tbio	Other	No	No	No	black	0.65	7.47e-26	0.574	0.00216063	0.000774651	0.0262	0.708	0.918	0.0228	0.7448	0.8677	0.231	0.0008161	0.002265	-0.164	0.01872	0.3039	0.0267	0.7032	0.8314	0.152	0.02868	0.08188	0.0675	0.3351	0.6825	-0.000159	0.9982	0.9993	-0.0605	0.388	0.6054	-0.155	0.02591	0.05228	-0.174	0.01222	0.02648	-0.143	0.04034	0.06918	0.0367
TMCC1	TMCC1	Tbio	Other	No	No	No	black	0.8	6.09e-47	-0.109	0.0145529	0.00647532	-0.0118	0.8665	0.9672	-0.0562	0.4222	0.6535	-0.192	0.005676	0.01293	-0.194	0.005282	0.1966	-0.0425	0.5437	0.7245	0.385	1.093e-08	4.352e-07	-0.0279	0.6907	0.8834	-0.233	0.0007605	0.01436	0.00459	0.9478	0.9749	0.106	0.1309	0.2015	0.117	0.09358	0.1499	0.19	0.006244	0.01335	0.00564
DCP2	DCP2	Tbio	Enzyme	No	No	No	black	0.24	0.000587	-0.263	9.97039e-05	2.63841e-05	0.0369	0.5988	0.8754	-0.0315	0.6526	0.8135	-0.289	2.493e-05	9.466e-05	-0.0338	0.6293	0.9169	0.0624	0.3732	0.5864	0.173	0.01314	0.0436	0.024	0.7317	0.901	-0.115	0.1001	0.2703	0.0912	0.1922	0.3983	0.0533	0.4466	0.5496	0.0639	0.3615	0.4605	0.041	0.5585	0.638	-0.215
SP3	SP3	Tbio	Transcription Factor	No	No	No	black	0.87	4.44e-65	-0.0537	0.435471	0.337595	-0.0692	0.323	0.7316	0.0185	0.7913	0.8932	-0.0675	0.3351	0.4325	-0.158	0.02306	0.328	-0.0409	0.5598	0.7357	0.349	2.767e-07	5.937e-06	0.0659	0.3466	0.6916	-0.103	0.1403	0.3318	0.0286	0.683	0.8361	0.131	0.05972	0.1067	0.134	0.05503	0.09745	0.219	0.001534	0.003771	0.102
BNC2	BNC2	Tbio	Transcription Factor	No	No	No	black	0.53	1.41e-16	0.442	0.00331455	0.00124362	0.0155	0.8252	0.9567	-0.0364	0.6038	0.7818	0.223	0.001296	0.003434	-0.0639	0.3616	0.8141	0.0101	0.8853	0.9417	0.261	0.0001482	0.001064	0.0513	0.4642	0.7593	-0.0712	0.3094	0.535	-0.191	0.005884	0.04224	-0.2	0.004008	0.01044	-0.199	0.004176	0.01041	-0.194	0.005244	0.01139	0.0814
RAPH1	RAPH1	Tbio	Other	No	No	No	black	0.78	3.3e-44	-0.722	0.000828929	0.000269783	-0.0704	0.3148	0.7252	-0.136	0.05141	0.2349	-0.25	0.0002878	0.0008776	-0.189	0.006455	0.2064	-0.0973	0.1643	0.3642	0.285	3.2e-05	0.0002958	-0.0502	0.474	0.7636	-0.119	0.08927	0.2515	0.0364	0.6039	0.7809	0.135	0.05241	0.09533	0.145	0.03734	0.06991	0.231	0.0008365	0.002194	-0.145
PPP1R3B	PPP1R3B	Tbio	Enzyme	No	No	No	black	0.33	1.32e-06	0.129	0.633899	0.544572	0.00469	0.9467	0.9867	-0.0287	0.682	0.8306	0.0423	0.5465	0.6357	-0.137	0.05033	0.4386	-0.00956	0.8915	0.9457	0.0894	0.2011	0.362	0.0915	0.191	0.5425	-0.044	0.5298	0.7166	0.0508	0.4684	0.6753	0.14	0.0444	0.08283	0.129	0.06525	0.1127	0.123	0.07843	0.1238	0.0271
HEG1	HEG1	Tbio	Other	No	No	No	black	0.75	4.51e-39	-0.788	3.59354e-06	6.69949e-07	-0.0564	0.4209	0.7834	-0.0598	0.393	0.6313	-0.337	7.442e-07	3.753e-06	-0.203	0.003366	0.172	-0.141	0.04326	0.1611	0.293	1.95e-05	0.0001969	-0.0927	0.1852	0.5374	-0.107	0.1271	0.3136	0.0301	0.6676	0.8252	0.357	1.389e-07	1.055e-06	0.373	3.315e-08	2.588e-07	0.426	1.701e-10	1.543e-09	-0.34
PHC3	PHC3	Tbio	Other	No	No	No	black	0.77	4.14e-41	-0.242	0.037953	0.0191518	0.00724	0.9178	0.981	-0.0271	0.6986	0.8411	-0.163	0.01943	0.03844	-0.212	0.002233	0.1552	0.0332	0.6353	0.7877	0.34	5.605e-07	1.074e-05	-0.0769	0.2722	0.6281	-0.238	0.0005678	0.01206	0.0131	0.8513	0.9231	0.0745	0.287	0.3852	0.085	0.2243	0.3115	0.139	0.04621	0.07798	-0.0565
UBXN2A	UBXN2A	Tbio	Other	No	No	No	black	0.5	1.46e-14	-0.22	2.86631e-06	5.23416e-07	-0.122	0.08179	0.4797	0.0212	0.7622	0.878	-0.345	3.802e-07	2.134e-06	-0.0468	0.5037	0.874	-0.0583	0.4055	0.615	0.188	0.006753	0.02542	-0.00999	0.8867	0.9629	-0.0886	0.2055	0.4197	0.101	0.1481	0.3403	0.405	1.526e-09	1.765e-08	0.393	5.32e-09	4.839e-08	0.378	2.173e-08	1.355e-07	-0.095
KLHL15	KLHL15	Tbio	Other	No	No	No	black	0.63	1.78e-24	-0.15	0.0967398	0.0563092	0.0746	0.2864	0.7008	-0.114	0.1021	0.3246	-0.133	0.05633	0.09668	-0.0319	0.6485	0.9228	-0.19	0.006242	0.04845	0.295	1.706e-05	0.0001762	-0.026	0.7102	0.8924	-0.3	1.162e-05	0.001164	0.0236	0.736	0.8561	0.299	1.29e-05	6.427e-05	0.318	3.285e-06	1.704e-05	0.35	2.605e-07	1.347e-06	-0.184
SRP72	SRP72	Tbio	Other	Yes	No	Yes	black	0.45	6.77e-12	0.32	0.280262	0.197796	0.138	0.04773	0.4087	-0.0164	0.815	0.9068	0.0897	0.2	0.2829	-0.174	0.01219	0.2583	-0.107	0.1276	0.3142	0.19	0.006226	0.0238	-0.0775	0.2682	0.624	-0.116	0.09817	0.2674	-0.353	1.971e-07	5.304e-05	0.00113	0.9871	0.9904	-0.0035	0.9602	0.9733	-0.104	0.1354	0.1948	0.12
PDE12	PDE12	NA	Enzyme	Yes	No	No	black	0.76	2.04e-39	0.174	0.338164	0.24778	0.0403	0.5649	0.8589	-0.139	0.04578	0.2228	0.0806	0.2497	0.3401	-0.181	0.009051	0.2344	0.121	0.08289	0.2426	0.385	1.104e-08	4.386e-07	-0.0772	0.2703	0.6261	-0.184	0.008103	0.06225	-0.148	0.03323	0.1305	-0.11	0.114	0.1791	-0.113	0.1058	0.1666	-0.103	0.1406	0.2008	0.0271
RAB1B	RAB1B	Tbio	Enzyme	No	No	No	black	0.25	0.000363	-0.472	0.183688	0.119313	0.0645	0.3572	0.7574	-0.125	0.07458	0.2789	-0.108	0.1212	0.186	-0.0613	0.3814	0.8292	0.077	0.2714	0.4904	0.0634	0.3651	0.5505	-0.0645	0.3571	0.7002	-0.0426	0.5436	0.7263	0.077	0.271	0.4899	-0.0149	0.8312	0.8759	-0.0159	0.8207	0.8687	-0.0156	0.8238	0.8649	-0.104
MRPS22	MRPS22	Tbio	Other	No	No	No	black	0.52	1.03e-15	-0.0826	0.0542886	0.028885	-0.22	0.001503	0.145	-0.084	0.2299	0.4796	-0.155	0.02607	0.04967	-0.15	0.03122	0.3649	0.0265	0.7057	0.8327	0.303	9.298e-06	0.0001066	0.0565	0.4197	0.7281	-0.188	0.006877	0.05668	0.0516	0.461	0.6687	0.214	0.001998	0.005729	0.198	0.004332	0.01075	0.288	2.621e-05	9.372e-05	0.002
DDIT3	DDIT3	Tbio	Other	Yes	No	No	black	0.19	0.00715	-0.279	0.00033325	9.86411e-05	0.0451	0.5196	0.8394	-0.164	0.01843	0.1504	-0.268	9.705e-05	0.0003279	-0.0208	0.7669	0.9545	-0.129	0.06523	0.2099	-0.0156	0.8242	0.9035	0.159	0.02242	0.221	-0.0568	0.4171	0.6301	0.0615	0.3799	0.5983	-0.00993	0.8873	0.9192	-0.00713	0.919	0.9427	0.125	0.0734	0.1171	-0.165
SMAD2	SMAD2	Tbio	Transcription Factor	No	No	No	black	0.73	1.93e-35	-0.0415	0.389027	0.293928	0.0199	0.7764	0.9414	-0.0128	0.8551	0.9286	-0.0747	0.2862	0.3805	-0.099	0.157	0.6427	0.0232	0.741	0.8566	0.315	3.862e-06	5.241e-05	0.089	0.2034	0.5556	-0.0606	0.3867	0.6031	0.0063	0.9284	0.9646	0.0355	0.6129	0.6996	0.0212	0.7618	0.8235	0.113	0.1066	0.1587	0.226
YES1	YES1	Tclin	Kinase	Yes	Yes	No	black	0.59	9.96e-21	-0.36	0.000429916	0.000130449	-0.00609	0.9307	0.9833	-0.084	0.2299	0.4797	-0.263	0.0001339	0.0004399	-0.124	0.07582	0.5095	-0.0101	0.8851	0.9417	0.301	1.124e-05	0.0001244	-0.118	0.09244	0.3989	-0.129	0.06437	0.2073	-0.0163	0.8157	0.9036	0.273	7.354e-05	0.0003069	0.275	6.159e-05	0.0002453	0.229	0.0009261	0.002405	-0.135
EID2	EID2	Tbio	Other	No	No	No	black	0.18	0.00934	0.00182	0.970226	0.958896	-0.114	0.103	0.5145	-0.152	0.02967	0.1843	0.00369	0.958	0.9695	0.0503	0.4729	0.874	0.0791	0.2586	0.4764	0.152	0.02897	0.08245	-0.00267	0.9697	0.9903	-0.047	0.5021	0.697	0.271	8.263e-05	0.003052	0.181	0.009306	0.02175	0.168	0.016	0.0335	0.181	0.009083	0.01865	0.0516
B3GNT5	B3GNT5	Tbio	Enzyme	No	No	No	black	0.68	4.88e-29	0.118	0.496477	0.397065	0.00607	0.931	0.9833	0.0419	0.55	0.7448	0.0591	0.3988	0.498	-0.163	0.0189	0.3042	-0.0309	0.6592	0.8043	0.414	6.496e-10	4.635e-08	0.0726	0.2996	0.6531	-0.188	0.006864	0.05662	-0.0101	0.8855	0.9415	-0.0477	0.4958	0.5957	-0.0474	0.4991	0.5944	-0.0491	0.4832	0.5673	0.345
RNF152	RNF152	Tbio	Enzyme	No	No	No	black	0.41	7.08e-10	-0.489	0.00399672	0.00153193	-0.00551	0.9374	0.9835	-0.0902	0.1972	0.4436	-0.219	0.001601	0.004158	-0.0662	0.3442	0.8043	-0.00162	0.9816	0.991	0.133	0.05612	0.1387	-0.0729	0.2979	0.6513	-0.00417	0.9526	0.9758	0.0423	0.5458	0.7386	0.315	4.112e-06	2.294e-05	0.301	1.12e-05	5.297e-05	0.244	0.0004179	0.001169	-0.194
FAM91A1	FAM91A1	Tbio	Other	No	No	No	black	0.83	3.2e-54	-0.393	0.00589821	0.00236047	-0.015	0.8301	0.9584	-0.0423	0.5463	0.7427	-0.21	0.002444	0.00608	-0.252	0.0002642	0.09913	-0.0198	0.7771	0.878	0.387	9.021e-09	3.743e-07	-0.0933	0.1822	0.5329	-0.232	0.0007736	0.01451	-0.0991	0.1565	0.3527	0.133	0.05673	0.1021	0.148	0.03377	0.06406	0.194	0.005126	0.01115	-0.121
RHOG	RHOG	Tbio	Enzyme	No	No	No	black	0.23	0.000695	-0.403	0.00596424	0.00239007	0.0286	0.6827	0.909	-0.067	0.3383	0.5832	-0.21	0.002477	0.006154	0.0116	0.8684	0.975	0.0727	0.2991	0.5175	0.21	0.002454	0.01106	0.0474	0.4988	0.7802	0.00271	0.9692	0.984	-0.0192	0.7846	0.8859	0.179	0.01003	0.02318	0.167	0.01643	0.03428	0.119	0.08903	0.1382	-0.341
CHD9	CHD9	Tbio	Epigenetic	No	No	No	black	0.76	8.48e-41	-0.194	0.00532001	0.00210846	-0.0845	0.2274	0.6532	0.056	0.424	0.6552	-0.214	0.002046	0.005176	-0.183	0.008476	0.2281	-0.0885	0.2057	0.4157	0.311	5.228e-06	6.677e-05	0.0538	0.4426	0.7448	-0.162	0.0201	0.1076	0.0384	0.5838	0.7671	0.328	1.52e-06	9.338e-06	0.327	1.65e-06	9.197e-06	0.369	4.931e-08	2.899e-07	-0.0497
ZBTB38	ZBTB38	Tbio	Transcription Factor	No	No	No	black	0.87	1.27e-63	-0.182	0.0107449	0.00461611	-0.0338	0.6295	0.8895	-0.0394	0.574	0.7618	-0.197	0.004508	0.01051	-0.228	0.000995	0.1245	-0.134	0.05554	0.1895	0.315	4.095e-06	5.504e-05	-0.0288	0.6813	0.8794	-0.223	0.00126	0.01948	0.0463	0.5085	0.7085	0.294	1.771e-05	8.583e-05	0.311	5.548e-06	2.769e-05	0.375	2.729e-08	1.672e-07	-0.2
C18orf32	C18orf32	NA	Other	No	No	No	black	0.45	8.06e-12	-0.102	0.0344923	0.0171491	-0.136	0.05177	0.4175	0.00926	0.8949	0.9491	-0.168	0.01575	0.03194	-0.0676	0.334	0.7973	-0.0932	0.1829	0.3881	0.312	4.877e-06	6.276e-05	0.0253	0.718	0.8964	-0.202	0.003646	0.03739	0.151	0.03	0.1219	0.36	1.068e-07	8.299e-07	0.347	3.259e-07	2.097e-06	0.375	2.739e-08	1.677e-07	-0.0818
NECTIN3	NECTIN3	Tbio	Other	No	No	No	black	0.76	1.83e-39	-0.695	1.10368e-05	2.41089e-06	-0.123	0.07941	0.475	-0.0759	0.278	0.5276	-0.321	2.639e-06	1.199e-05	-0.192	0.005605	0.2003	-0.078	0.2652	0.4834	0.429	1.309e-10	1.341e-08	-0.0355	0.6126	0.8474	-0.306	7.445e-06	0.0008765	0.0118	0.8661	0.9307	0.275	6.527e-05	0.0002753	0.287	2.86e-05	0.0001231	0.354	1.757e-07	9.384e-07	-0.245
ZBTB41	ZBTB41	NA	Transcription Factor	No	No	No	black	0.63	8.01e-24	-0.0591	0.540289	0.442459	-0.0563	0.4219	0.7838	0.105	0.1318	0.361	-0.0538	0.4424	0.5402	-0.0818	0.2422	0.7341	-0.214	0.002032	0.02653	0.195	0.00491	0.01965	0.0846	0.2268	0.5808	-0.0883	0.2067	0.4215	0.144	0.0383	0.1435	0.391	5.954e-09	6.096e-08	0.386	9.999e-09	8.593e-08	0.412	7.983e-10	6.424e-09	0.144
ZNF518B	ZNF518B	NA	Other	No	No	No	black	0.59	2e-20	-0.111	0.13501	0.0830571	-0.0702	0.3158	0.7259	-0.216	0.001863	0.07119	-0.121	0.08223	0.1339	-0.0143	0.8383	0.9692	-0.084	0.2302	0.4453	0.232	0.0007926	0.004327	0.00727	0.9174	0.9736	-0.179	0.01006	0.07086	0.0584	0.4046	0.6204	0.264	0.0001274	0.0005002	0.263	0.0001362	0.0005007	0.254	0.0002265	0.0006699	0.0212
SPINK6	SPINK6	Tbio	Enzyme	No	No	No	black	0.00046	0.995	-0.0224	0.950599	0.932988	-0.0182	0.7948	0.9485	-0.0786	0.2614	0.5112	-0.00587	0.9333	0.9508	-0.0041	0.9534	0.992	-0.0809	0.2479	0.4646	0.173	0.01316	0.04364	0.0475	0.4978	0.7794	-0.0804	0.2506	0.4723	-0.0174	0.8042	0.8979	0.15	0.03108	0.061	0.156	0.02489	0.04923	0.224	0.001196	0.003019	-0.161
ZFAND2A	ZFAND2A	Tbio	Other	No	No	No	black	0.23	0.000747	-0.329	7.49934e-06	1.57487e-06	-0.0417	0.5514	0.8534	-0.255	0.0002211	0.03591	-0.328	1.514e-06	7.227e-06	-0.0486	0.4874	0.874	-0.103	0.139	0.3315	0.108	0.1218	0.2498	-0.106	0.1293	0.455	-0.269	9.529e-05	0.004098	0.105	0.135	0.3219	0.209	0.002554	0.007081	0.227	0.00105	0.003109	0.321	2.456e-06	1.061e-05	-0.264
CD28	CD28	Tbio	Other	No	No	No	black	0.36	6.94e-08	-0.163	0.655789	0.568724	-0.0375	0.5926	0.8716	0.0271	0.6995	0.8417	-0.0397	0.5707	0.6573	-0.0731	0.2962	0.7763	-0.0955	0.1721	0.3747	0.256	0.0002096	0.001417	0.14	0.04478	0.2941	-0.119	0.08781	0.2492	-0.00687	0.9219	0.961	0.202	0.003578	0.009462	0.194	0.005259	0.01274	0.248	0.0003253	0.0009315	-0.189
CTNNBIP1	CTNNBIP1	Tbio	Other	No	No	No	black	0.53	2.3e-16	-0.404	0.000265472	7.68879e-05	-0.124	0.07524	0.4696	-0.0887	0.205	0.452	-0.271	7.982e-05	0.0002741	-0.202	0.003585	0.1734	0.024	0.7323	0.8509	0.283	3.873e-05	0.0003461	-0.0778	0.2663	0.6224	-0.162	0.01976	0.1065	-0.107	0.1271	0.3111	0.154	0.02694	0.05398	0.165	0.01786	0.03694	0.156	0.0253	0.04601	-0.113
TAF7	TAF7	Tbio	Other	No	No	No	black	0.48	1.78e-13	-0.225	7.82286e-06	1.65028e-06	-0.106	0.1306	0.5525	-0.0302	0.6667	0.8221	-0.33	1.305e-06	6.307e-06	-0.04	0.5682	0.896	-0.188	0.006869	0.05151	0.125	0.07367	0.171	0.131	0.06064	0.3331	-0.0995	0.1546	0.3524	0.214	0.001977	0.02115	0.472	7.579e-13	1.814e-11	0.485	1.496e-13	3.343e-12	0.469	1.198e-12	1.557e-11	-0.0509
SNX18	SNX18	Tbio	Other	No	No	No	black	0.45	1.14e-11	-0.499	0.000218863	6.23007e-05	-0.0275	0.6946	0.9139	-0.0432	0.5378	0.7369	-0.274	6.588e-05	0.0002298	-0.0722	0.3025	0.7791	-0.11	0.1164	0.2972	0.309	6.138e-06	7.637e-05	-0.131	0.06068	0.3332	-0.129	0.06463	0.2073	0.174	0.01245	0.06937	0.106	0.1279	0.1976	0.122	0.08169	0.1333	0.118	0.09184	0.142	-0.151
SPTY2D1	SPTY2D1	NA	Other	No	No	No	black	0.46	3.25e-12	0.316	0.464961	0.365912	0.00616	0.9299	0.9833	-0.104	0.1364	0.3676	0.063	0.3684	0.4673	-0.0968	0.1661	0.6533	-0.0687	0.3262	0.5433	0.298	1.314e-05	0.0001416	-0.0687	0.3265	0.6747	-0.139	0.04595	0.1777	-0.0489	0.4855	0.6903	-0.0122	0.8621	0.8999	-0.0172	0.8067	0.8583	0.0971	0.1652	0.2309	0.0123
PTPN11	PTPN11	NA	Enzyme	Yes	No	Yes	black	0.83	6.63e-53	-0.286	1.75947e-07	2.58158e-08	-0.122	0.08051	0.4772	0.029	0.6793	0.8294	-0.378	2.046e-08	1.42e-07	-0.145	0.03717	0.3915	-0.206	0.003031	0.03092	0.322	2.394e-06	3.529e-05	-0.00245	0.9722	0.9912	-0.216	0.00182	0.02401	0.0685	0.3278	0.5495	0.416	4.973e-10	6.434e-09	0.43	1.098e-10	1.395e-09	0.52	1.122e-15	2.427e-14	-0.2
KLHL28	KLHL28	NA	Other	No	No	No	black	0.86	2.63e-61	-0.0926	0.249963	0.172671	-0.0808	0.2485	0.6695	0.0494	0.4811	0.6983	-0.0955	0.1719	0.2492	-0.173	0.01302	0.2645	-0.161	0.02054	0.1014	0.363	7.877e-08	2.15e-06	0.0857	0.2209	0.574	-0.165	0.01774	0.0999	0.061	0.3841	0.6023	0.283	3.71e-05	0.0001659	0.291	2.15e-05	9.521e-05	0.33	1.276e-06	5.804e-06	0.0863
MYADM	MYADM	Tbio	Other	No	No	No	black	0.4	2.74e-09	-0.155	0.290476	0.206577	-0.018	0.7972	0.9487	0.0364	0.6037	0.7817	-0.0881	0.208	0.2922	-0.0832	0.2347	0.7287	-0.208	0.002678	0.03092	0.328	1.518e-06	2.411e-05	-0.0492	0.4828	0.7694	-0.145	0.03818	0.1582	0.134	0.05519	0.1821	0.238	0.0005773	0.001932	0.277	5.453e-05	0.0002199	0.314	4.356e-06	1.795e-05	-0.199
SOCS4	SOCS4	Tbio	Other	No	No	No	black	0.78	8.62e-43	0.019	0.784659	0.719839	-0.00567	0.9355	0.9833	-0.015	0.83	0.9144	0.0253	0.7181	0.7833	-0.13	0.06233	0.4712	-0.137	0.0495	0.176	0.4	2.601e-09	1.354e-07	0.0127	0.8561	0.9505	-0.243	0.0004358	0.01011	-0.00223	0.9746	0.9901	0.142	0.04141	0.07806	0.157	0.02435	0.04833	0.176	0.01122	0.02253	-0.0138
ZNRF2	ZNRF2	Tbio	Enzyme	No	No	No	black	0.29	3.13e-05	-0.434	0.146915	0.0918238	0.0154	0.826	0.9569	0.0136	0.8464	0.9233	-0.117	0.09343	0.1491	0.0213	0.7613	0.9534	-0.0827	0.2373	0.4535	0.128	0.06728	0.1593	0.0219	0.7549	0.9121	-0.0639	0.3614	0.581	0.0204	0.771	0.8775	0.183	0.008639	0.02039	0.169	0.01532	0.03224	0.199	0.004105	0.009122	-0.0978
PAK2	PAK2	NA	Kinase	Yes	No	Yes	black	0.84	5.77e-57	-0.119	0.0132623	0.00583702	-0.0205	0.7695	0.9398	-0.0577	0.4103	0.6443	-0.194	0.005237	0.01202	-0.148	0.03388	0.3768	-0.0998	0.1536	0.3506	0.348	2.979e-07	6.326e-06	0.0755	0.2806	0.6353	-0.0813	0.2456	0.4669	0.0829	0.236	0.4512	0.271	8.132e-05	0.0003357	0.274	6.756e-05	0.0002666	0.355	1.64e-07	8.815e-07	-0.126
MCFD2	MCFD2	Tbio	Other	Yes	No	Yes	black	0.74	1.21e-37	-0.0898	0.0393012	0.0199218	-0.138	0.04809	0.409	-0.0394	0.5744	0.762	-0.165	0.01787	0.0357	-0.102	0.1464	0.6301	-0.0921	0.1881	0.3947	0.396	3.654e-09	1.802e-07	0.000864	0.9902	0.9968	-0.243	0.000423	0.01002	-0.114	0.1031	0.2724	0.233	0.0007628	0.002474	0.239	0.0005378	0.001711	0.307	6.927e-06	2.758e-05	-0.13
MIGA1	MIGA1	Tbio	Other	No	No	No	black	0.78	7.18e-43	-0.28	0.000187671	5.26811e-05	-0.106	0.128	0.5495	0.0748	0.285	0.5341	-0.278	5.135e-05	0.0001833	-0.177	0.0109	0.2489	-0.201	0.003732	0.03503	0.263	0.0001332	0.0009756	0.0348	0.619	0.8505	-0.143	0.04093	0.1654	0.0463	0.5085	0.7085	0.384	1.185e-08	1.142e-07	0.4	2.515e-09	2.417e-08	0.47	1.009e-12	1.326e-11	-0.0671
NRIP1	NRIP1	Tbio	Other	No	No	No	black	0.58	2.86e-20	0.18	0.315355	0.227619	-0.0271	0.699	0.9157	-0.149	0.03314	0.1928	0.0841	0.2295	0.3175	-0.0992	0.1559	0.6423	-0.0857	0.2204	0.4334	0.236	0.0006245	0.003539	0.0458	0.513	0.7893	-0.0124	0.86	0.926	-0.0094	0.8933	0.9466	-0.154	0.02712	0.05427	-0.147	0.0354	0.06681	-0.048	0.4934	0.577	-0.0477
PCGF5	PCGF5	NA	Other	No	No	No	black	0.64	4.45e-25	-0.37	9.35037e-11	7.629e-12	-0.0974	0.1639	0.5914	-0.000626	0.9929	0.9965	-0.456	5.71e-12	7.166e-11	-0.139	0.04563	0.4226	-0.131	0.06064	0.2001	0.268	9.823e-05	0.0007547	-0.0193	0.7834	0.9245	-0.218	0.001608	0.02229	0.114	0.1021	0.2709	0.335	8.827e-07	5.69e-06	0.358	1.234e-07	8.624e-07	0.477	4.457e-13	6.165e-12	-0.345
SLC36A4	SLC36A4	Tbio	Transporter	No	No	No	black	0.72	2.58e-34	-0.0173	0.904964	0.870136	0.124	0.07642	0.4729	-0.107	0.1257	0.3514	-0.0114	0.8705	0.9051	-0.148	0.03395	0.3768	0.0828	0.2367	0.4529	0.478	3.629e-13	1.454e-10	-0.0767	0.273	0.6285	-0.275	6.254e-05	0.003269	-0.152	0.02896	0.1197	-0.281	4.363e-05	0.0001927	-0.279	5.04e-05	0.0002046	-0.247	0.0003443	0.0009816	-0.0436
ZDHHC20	ZDHHC20	Tbio	Enzyme	No	No	No	black	0.71	6.49e-33	-0.188	0.011865	0.00515906	0.0322	0.6456	0.8965	0.0137	0.8445	0.9222	-0.195	0.005072	0.01168	-0.103	0.1393	0.6206	-0.123	0.07845	0.2349	0.304	8.693e-06	0.0001012	-0.0193	0.7829	0.9243	-0.0406	0.562	0.741	0.0722	0.3027	0.5243	0.223	0.001292	0.003929	0.233	0.000748	0.0023	0.327	1.563e-06	6.992e-06	-0.0965
ARSJ	ARSJ	NA	Enzyme	No	No	No	black	0.71	2.75e-32	0.0178	0.898202	0.861011	-0.0872	0.2126	0.6406	-0.106	0.1305	0.3591	0.0122	0.8613	0.8984	-0.173	0.01314	0.2654	-0.0221	0.7525	0.8634	0.389	7.458e-09	3.193e-07	-0.118	0.09038	0.3959	-0.227	0.001012	0.01713	-0.045	0.5211	0.7192	-0.00195	0.9778	0.9842	0.0244	0.7277	0.7962	0.0595	0.3953	0.4797	0.0289
ZNF678	ZNF678	NA	Transcription Factor	No	No	No	black	0.71	1.71e-32	-0.206	0.0142338	0.00630915	-0.126	0.07143	0.4638	0.149	0.03238	0.1907	-0.19	0.006288	0.01418	-0.125	0.07439	0.5064	-0.219	0.001574	0.02272	0.242	0.000465	0.002768	0.0763	0.2757	0.6313	-0.107	0.1263	0.3122	0.104	0.1363	0.3237	0.343	4.665e-07	3.181e-06	0.356	1.562e-07	1.073e-06	0.393	5.039e-09	3.556e-08	0.097
SETD2	SETD2	NA	Epigenetic	Yes	No	Yes	black	0.73	6.21e-36	-0.133	0.00306346	0.00113802	-0.0819	0.2416	0.6634	0.0877	0.2101	0.4574	-0.228	0.0009578	0.002619	-0.101	0.1487	0.6328	-0.168	0.0156	0.08536	0.176	0.01125	0.03854	0.108	0.1215	0.445	-0.0579	0.4083	0.6226	0.0897	0.1999	0.4082	0.301	1.122e-05	5.656e-05	0.325	1.904e-06	1.045e-05	0.34	5.839e-07	2.822e-06	0.197
MEX3D	MEX3D	NA	Other	No	No	No	black	0.28	6.3e-05	-0.103	0.130784	0.0799716	-0.0768	0.2726	0.6882	-0.0309	0.6595	0.818	-0.123	0.0787	0.129	0.0257	0.7138	0.9422	-0.0794	0.2569	0.4745	-0.0111	0.8747	0.9322	-0.0446	0.5243	0.7964	-0.187	0.007264	0.05833	0.193	0.005347	0.03983	0.33	1.301e-06	8.108e-06	0.331	1.205e-06	6.902e-06	0.376	2.595e-08	1.596e-07	-0.0799
YIPF6	YIPF6	NA	Other	No	No	No	black	0.78	3.75e-44	-0.14	0.0226904	0.010708	-0.0682	0.3304	0.7363	-0.0743	0.2882	0.5376	-0.178	0.01027	0.02187	-0.129	0.0648	0.4776	-0.0809	0.2476	0.4642	0.384	1.253e-08	4.788e-07	-0.0178	0.8	0.9301	-0.21	0.00241	0.02868	-0.148	0.03359	0.1313	0.152	0.02971	0.05858	0.159	0.0225	0.0451	0.252	0.0002547	0.000747	-0.0557
RFX7	RFX7	NA	Transcription Factor	No	No	No	black	0.73	9.24e-36	-0.0149	0.87445	0.829795	-0.0675	0.3353	0.7399	0.116	0.09828	0.3184	-0.0151	0.8296	0.874	-0.173	0.01315	0.2654	-0.0954	0.1728	0.3755	0.249	0.0003061	0.001955	0.0639	0.3616	0.7009	-0.137	0.04944	0.1856	0.0494	0.4807	0.6858	0.196	0.004809	0.01226	0.199	0.004137	0.01033	0.192	0.00567	0.01223	0.12
RNF41	RNF41	Tbio	Enzyme	No	No	No	black	0.73	7.75e-36	-0.245	8.98201e-08	1.24541e-08	-0.155	0.02564	0.3486	0.0137	0.8455	0.9228	-0.388	8.082e-09	6.073e-08	-0.112	0.1095	0.5763	-0.184	0.008019	0.05677	0.34	5.791e-07	1.101e-05	-0.0348	0.6199	0.8507	-0.0383	0.5843	0.7577	0.0611	0.383	0.6015	0.275	6.35e-05	0.0002688	0.295	1.728e-05	7.823e-05	0.462	2.709e-12	3.327e-11	-0.19
ERCC6L2	ERCC6L2	Tbio	Other	No	No	No	black	0.77	2.22e-41	-0.26	0.000799412	0.0002592	-0.123	0.07872	0.4748	0.0784	0.2626	0.5123	-0.252	0.0002552	0.000788	-0.192	0.005722	0.2008	-0.156	0.02557	0.1152	0.24	0.000518	0.003026	0.0216	0.7577	0.9131	-0.145	0.03817	0.1582	0.0952	0.1734	0.3759	0.401	2.434e-09	2.696e-08	0.419	3.47e-10	3.96e-09	0.404	1.782e-09	1.355e-08	-0.0649
C8orf33	C8orf33	NA	Other	No	No	No	black	0.28	3.88e-05	-0.204	0.000326752	9.6423e-05	-0.164	0.01839	0.3206	-0.0776	0.2677	0.5174	-0.27	8.637e-05	0.0002945	-0.00238	0.9729	0.9941	-0.17	0.01436	0.0811	0.119	0.08749	0.1946	0.0541	0.4399	0.7426	0.0254	0.7172	0.8436	0.14	0.04428	0.1584	0.212	0.002248	0.006327	0.211	0.002339	0.006308	0.292	2.083e-05	7.565e-05	-0.171
CEP97	CEP97	Tbio	Other	No	No	No	black	0.69	6.86e-30	0.522	0.0126829	0.00555643	0.0618	0.3776	0.7673	-0.0112	0.8729	0.9371	0.192	0.005773	0.01312	-0.159	0.02257	0.3246	0.0385	0.5827	0.7513	0.31	5.589e-06	7.085e-05	0.0115	0.8693	0.9568	-0.0867	0.2151	0.4319	-0.161	0.02064	0.09669	-0.0153	0.8268	0.8726	-0.0163	0.816	0.865	-0.0456	0.5147	0.5969	0.247
RWDD4	RWDD4	NA	Other	No	No	No	black	0.57	5.34e-19	0.0498	0.594923	0.501289	-0.0658	0.3476	0.7501	-0.0821	0.2407	0.4917	0.0471	0.501	0.595	-0.17	0.01476	0.2783	0.12	0.08519	0.2462	0.362	9.234e-08	2.429e-06	0.0815	0.2443	0.6007	-0.393	5.115e-09	1.377e-05	-0.178	0.0106	0.06183	-0.247	0.0003352	0.001188	-0.245	0.0003801	0.001255	-0.189	0.006626	0.01408	0.168
C16orf72	HAPSTR1	NA	NA	No	No	No	black	0.78	2.24e-43	-0.0856	0.400919	0.304935	0.000162	0.9982	0.9991	-0.0686	0.3274	0.5745	-0.0718	0.3053	0.401	-0.21	0.002416	0.1557	-0.0847	0.2261	0.4402	0.493	5.096e-14	3.39e-11	-0.0304	0.6641	0.8717	-0.231	0.0008418	0.01543	-0.0103	0.883	0.9402	0.136	0.05071	0.09268	0.148	0.03402	0.06449	0.178	0.01032	0.02092	-0.127
ZNF721	ZNF721	NA	Transcription Factor	No	No	No	black	0.78	1.33e-43	-0.082	0.172628	0.110926	-0.041	0.5584	0.8561	0.0917	0.1898	0.4354	-0.112	0.1084	0.169	-0.166	0.01741	0.2927	-0.0751	0.2833	0.5013	0.406	1.386e-09	8.342e-08	-0.0279	0.691	0.8836	-0.211	0.002327	0.02798	-0.119	0.08804	0.2471	0.146	0.03675	0.07042	0.154	0.02671	0.05235	0.178	0.01041	0.02109	0.0496
SLC8A1	SLC8A1	NA	Transporter	Yes	Yes	No	black	0.66	5.24e-27	0.0814	0.516046	0.417125	0.0569	0.4167	0.7819	0.021	0.7644	0.8786	0.0567	0.4181	0.5171	-0.117	0.09466	0.5502	-0.0303	0.6652	0.8079	0.29	2.365e-05	0.0002317	0.0197	0.7784	0.9228	0.0709	0.3112	0.5363	0.0367	0.6009	0.7791	0.185	0.007673	0.01842	0.189	0.00652	0.01535	0.218	0.001683	0.004097	-0.0891
DAZAP2	DAZAP2	Tbio	Other	No	No	No	black	0.51	6.79e-15	-0.155	2.70599e-05	6.37355e-06	-0.146	0.03676	0.3817	-0.00524	0.9404	0.9707	-0.316	3.84e-06	1.691e-05	-0.095	0.1745	0.6607	0.0149	0.8315	0.9115	0.328	1.509e-06	2.401e-05	0.0223	0.75	0.9101	-0.148	0.03419	0.1479	0.113	0.107	0.2789	0.342	4.946e-07	3.349e-06	0.355	1.587e-07	1.09e-06	0.402	2.043e-09	1.539e-08	0.0127
ASB7	ASB7	Tbio	Other	No	No	No	black	0.68	1.41e-29	-0.00954	0.854092	0.804809	-0.173	0.01264	0.2885	0.127	0.06867	0.2677	-0.0176	0.8015	0.8513	-0.109	0.1199	0.5912	-0.149	0.03261	0.1352	0.282	3.91e-05	0.0003486	0.0712	0.3089	0.6614	-0.0116	0.8688	0.9306	0.125	0.07366	0.2197	0.213	0.002155	0.006104	0.217	0.001763	0.004928	0.234	0.0007107	0.001897	0.194
ARSI	ARSI	Tbio	Enzyme	No	No	No	black	0.31	5.6e-06	0.112	0.791989	0.729395	-0.0707	0.3124	0.7225	-0.156	0.02544	0.1724	0.0241	0.7307	0.7928	0.0231	0.7413	0.9477	-0.0255	0.7162	0.84	0.208	0.002699	0.01197	-0.0521	0.4567	0.754	0.0207	0.7681	0.8747	0.00203	0.9769	0.9912	0.0187	0.7893	0.8442	0.00901	0.8977	0.9273	0.201	0.00374	0.00839	-0.15
ST6GALNAC3	ST6GALNAC3	Tbio	Enzyme	No	No	No	black	0.51	3.3e-15	-0.72	1.9374e-06	3.42167e-07	-0.0488	0.4858	0.8213	-0.107	0.1258	0.3515	-0.345	3.786e-07	2.127e-06	-0.0731	0.2963	0.7763	0.0297	0.672	0.8121	0.295	1.641e-05	0.0001706	-0.0181	0.7964	0.9295	-0.326	1.793e-06	0.0003927	-0.036	0.6076	0.7839	-0.00616	0.93	0.9504	0.0194	0.7821	0.8401	0.142	0.04197	0.07167	-0.22
PCDH9	PCDH9	Tbio	Other	No	No	No	black	0.4	3.79e-09	-0.995	4.83303e-11	3.73804e-12	-0.0442	0.5282	0.8433	-0.125	0.07446	0.2787	-0.458	4.507e-12	5.76e-11	-0.0527	0.4516	0.8703	-0.0632	0.3669	0.5809	0.29	2.339e-05	0.0002297	-0.00842	0.9044	0.9689	-0.0742	0.2892	0.5141	0.0521	0.4568	0.6659	0.36	1.053e-07	8.192e-07	0.368	5.467e-08	4.082e-07	0.415	5.477e-10	4.543e-09	-0.278
MAML2	MAML2	Tbio	Other	No	No	No	black	0.62	2.63e-23	-0.471	0.329476	0.239945	0.13	0.0632	0.4454	-0.0722	0.3026	0.5518	-0.0818	0.2424	0.3322	-0.0703	0.3155	0.7859	-0.0604	0.3882	0.6	0.286	3.053e-05	0.0002856	0.0272	0.6981	0.8864	-0.0893	0.202	0.4151	0.0599	0.3924	0.6091	0.107	0.1274	0.197	0.096	0.17	0.2477	0.103	0.1411	0.2014	0.0325
KCNH7	KCNH7	Tclin	Ion Channel	Yes	Yes	No	black	0.39	4.44e-09	-0.657	9.01688e-05	2.36072e-05	0.0172	0.806	0.9517	-0.0989	0.1571	0.3957	-0.289	2.547e-05	9.655e-05	-0.0216	0.7582	0.9523	0.119	0.08874	0.2525	0.283	3.696e-05	0.0003319	-0.0835	0.2326	0.586	-0.184	0.007963	0.0616	0.0207	0.7675	0.8752	0.0145	0.8356	0.8795	0.01	0.8862	0.9188	0.00884	0.8997	0.9245	-0.126
ATL3	ATL3	Tbio	Other	Yes	No	Yes	black	0.43	1.52e-10	-0.00967	0.865172	0.817545	-0.159	0.02232	0.341	0.152	0.0287	0.1817	-0.0164	0.8151	0.8629	-0.0255	0.7164	0.9423	-0.143	0.03963	0.1523	0.139	0.04583	0.1188	0.163	0.01932	0.2091	0.123	0.0778	0.2305	0.0957	0.171	0.3729	0.326	1.728e-06	1.052e-05	0.318	3.104e-06	1.621e-05	0.334	9.084e-07	4.239e-06	-0.132
AP3M1	AP3M1	Tbio	Other	No	No	No	black	0.67	1.36e-28	-0.0188	0.764516	0.69528	-0.137	0.05006	0.4134	-0.0107	0.8788	0.9406	-0.0277	0.6926	0.7619	-0.177	0.01072	0.2471	0.0183	0.7945	0.8884	0.317	3.566e-06	4.917e-05	0.0763	0.2759	0.6315	-0.0195	0.7813	0.882	-0.0506	0.47	0.6768	0.0361	0.6066	0.6942	0.0411	0.5579	0.651	0.109	0.12	0.1757	0.00538
FAM43A	FAM43A	NA	Other	No	No	No	black	0.02	0.771	-0.112	0.366037	0.272944	-0.154	0.02676	0.3525	-0.0949	0.1749	0.4178	-0.0766	0.274	0.3669	0.0399	0.5686	0.896	-0.11	0.1166	0.2973	0.00833	0.9054	0.9496	0.147	0.03481	0.2635	-0.0223	0.7502	0.8638	-0.106	0.1276	0.3119	0.217	0.001736	0.005074	0.213	0.002095	0.005732	0.143	0.04	0.06871	-0.212
C6orf120	C6orf120	NA	Other	No	No	No	black	0.61	8.15e-23	0.0246	0.697517	0.616761	-0.197	0.004544	0.2083	0.015	0.8303	0.9146	0.0354	0.6138	0.6947	-0.13	0.06177	0.4692	-0.0421	0.5476	0.7272	0.344	4.114e-07	8.307e-06	0.131	0.05985	0.331	-0.181	0.009191	0.06771	0.0197	0.7781	0.8816	0.167	0.01642	0.03542	0.169	0.01524	0.03209	0.261	0.0001494	0.0004577	-0.101
PURA	PURA	Tbio	Other	No	No	No	black	0.72	1.36e-33	-0.24	0.000615887	0.0001943	-0.0925	0.186	0.6155	0.0724	0.3014	0.551	-0.257	0.000187	0.0005943	-0.114	0.1038	0.5695	-0.214	0.002012	0.02639	0.197	0.004586	0.01858	0.0628	0.3698	0.7009	-0.083	0.2356	0.4564	0.0632	0.3669	0.5867	0.377	2.348e-08	2.126e-07	0.386	1.018e-08	8.741e-08	0.443	2.643e-11	2.728e-10	-0.0256
KIAA0825	KIAA0825	NA	Other	No	No	No	black	0.63	3.8e-24	0.226	0.0414254	0.0211719	-0.0172	0.8059	0.9517	0.129	0.06551	0.2615	0.16	0.02143	0.0418	-0.132	0.0588	0.463	-0.0513	0.4637	0.6647	0.238	0.000579	0.003318	0.103	0.1395	0.472	-0.154	0.02675	0.1275	-0.0219	0.7544	0.8674	0.0357	0.61	0.6971	0.0409	0.5592	0.6523	0.0138	0.8438	0.8814	0.428
UBALD2	UBALD2	NA	Other	No	No	No	black	0.34	6.7e-07	-0.351	0.00727715	0.00297993	-0.0813	0.2451	0.666	-0.0875	0.2113	0.4586	-0.205	0.003069	0.007469	0.0453	0.5175	0.8754	-0.106	0.1287	0.3159	0.133	0.05761	0.1415	-0.0173	0.8055	0.9324	-0.034	0.6274	0.7873	0.000725	0.9918	0.996	-0.0561	0.4231	0.5271	-0.0294	0.6747	0.7523	0.0855	0.2215	0.2967	-0.0242
ROR1	ROR1	Tbio	Kinase	Yes	No	Yes	black	0.57	4.32e-19	-0.63	2.82831e-10	2.50731e-11	-0.125	0.0736	0.4681	-0.0291	0.6775	0.8282	-0.443	2.709e-11	3.063e-10	-0.105	0.1322	0.6117	-0.184	0.007988	0.05666	0.289	2.565e-05	0.0002473	-0.135	0.05309	0.3161	-0.13	0.06192	0.2073	0.126	0.072	0.2165	0.457	5.33e-12	1.061e-10	0.475	5.372e-13	1.07e-11	0.603	9.607e-22	5.782e-20	-0.329
BCAP31	BCAP31	Tbio	Other	Yes	No	Yes	black	0.45	1.36e-11	-0.0647	0.573568	0.47775	-0.0396	0.5723	0.8629	-0.0475	0.4982	0.7098	-0.0497	0.4784	0.5743	-0.0753	0.2818	0.7684	-0.0434	0.5355	0.7194	0.473	6.783e-13	2.411e-10	0.0741	0.2901	0.6439	-0.00777	0.9118	0.9534	-0.149	0.03267	0.1289	-0.0356	0.6114	0.6982	-0.031	0.6579	0.7382	0.0303	0.6656	0.7328	-0.0825
EVI2B	EVI2B	Tbio	Other	No	No	No	black	0.45	1.44e-11	-0.364	0.252537	0.174784	-0.00552	0.9372	0.9835	-0.1	0.1526	0.3897	-0.0944	0.1769	0.2552	0.0374	0.594	0.9051	0.049	0.484	0.6798	0.318	3.143e-06	4.442e-05	-0.0834	0.2331	0.5866	-0.0888	0.2043	0.418	0.0921	0.1879	0.3937	0.00507	0.9423	0.9581	0.0191	0.7857	0.843	0.0855	0.222	0.2972	-0.173
POMK	POMK	Tbio	Kinase	Yes	No	Yes	black	0.83	8.34e-55	-0.0625	0.580386	0.485247	-0.102	0.1456	0.5703	-0.0285	0.6838	0.8314	-0.0488	0.4858	0.581	-0.215	0.00188	0.1457	-0.0503	0.4728	0.6719	0.395	4.14e-09	1.979e-07	0.00143	0.9837	0.995	-0.103	0.1397	0.331	0.00404	0.9541	0.9783	0.12	0.08476	0.1399	0.117	0.09272	0.1487	0.162	0.02001	0.03743	0.0205
CCIN	CCIN	Tbio	Other	No	No	No	black	0.19	0.00598	0.0321	0.857863	0.809	0.0526	0.4524	0.8026	-0.134	0.05444	0.241	0.0169	0.8097	0.8583	-0.0969	0.1661	0.6533	-0.122	0.08145	0.2403	0.211	0.002365	0.01072	-0.0837	0.2319	0.5857	0.0135	0.8478	0.9195	0.222	0.001349	0.01672	0.276	5.944e-05	0.0002534	0.279	4.742e-05	0.000194	0.333	9.949e-07	4.615e-06	-0.256
NDUFA13	NDUFA13	Tclin	Enzyme	Yes	No	No	black	0.13	0.0691	0.0549	0.440726	0.342886	-0.064	0.3609	0.7599	-0.0129	0.8538	0.9279	0.0667	0.3407	0.4384	-0.00225	0.9744	0.9944	0.0266	0.7046	0.8322	0.0195	0.7812	0.8872	-0.0524	0.4547	0.7535	-0.112	0.1098	0.2864	0.134	0.05464	0.181	-0.128	0.06712	0.1177	-0.119	0.08976	0.1447	-0.0716	0.3064	0.3884	0.0794
KPNA4	KPNA4	Tbio	Other	No	No	No	black	0.55	8.28e-18	-0.259	0.440469	0.342616	0.136	0.05137	0.4164	-0.0759	0.2784	0.5277	-0.0661	0.345	0.4428	-0.156	0.02504	0.3388	0.0254	0.7171	0.8405	0.299	1.287e-05	0.0001391	-0.0823	0.2397	0.595	-0.215	0.00189	0.02449	-0.111	0.1107	0.2851	-0.117	0.09289	0.151	-0.117	0.09369	0.15	-0.117	0.09313	0.1437	-0.0714
GNG2	GNG2	Tbio	Other	No	No	No	black	0.44	4.54e-11	-0.154	0.146542	0.0915516	-0.0733	0.2949	0.7091	0.00446	0.9493	0.9744	-0.118	0.09203	0.1472	-0.109	0.1172	0.5876	-0.129	0.06448	0.2082	0.143	0.04039	0.1075	0.103	0.1412	0.4752	0.0106	0.8802	0.9375	0.189	0.006524	0.04509	0.408	1.191e-09	1.412e-08	0.413	7.113e-10	7.606e-09	0.436	5.566e-11	5.49e-10	-0.306
CYP4F3	CYP4F3	Tbio	Enzyme	No	No	No	black	0.41	1.49e-09	0.228	0.540544	0.442811	0.108	0.1239	0.5445	-0.1	0.1524	0.3895	0.0535	0.4451	0.5428	-0.0283	0.6865	0.9352	-0.0135	0.8477	0.9201	0.354	1.725e-07	4.073e-06	-0.0101	0.8852	0.9626	-0.0604	0.3883	0.6044	-0.158	0.02336	0.1043	-0.185	0.007713	0.01849	-0.185	0.007742	0.0178	-0.101	0.1477	0.2096	0.0944
CCK	CCK	Tbio	Other	No	No	No	black	0.28	4.32e-05	-2.26	3.02685e-15	1.29506e-16	0.101	0.1503	0.5761	-0.152	0.02888	0.1824	-0.532	1.828e-16	4.23e-15	0.1	0.1516	0.6362	-0.0868	0.2147	0.427	0.15	0.03086	0.08674	-0.0866	0.2157	0.5699	-0.166	0.01741	0.09885	0.109	0.1176	0.2971	0.383	1.327e-08	1.264e-07	0.398	3.157e-09	2.987e-08	0.375	2.926e-08	1.783e-07	-0.158
NAP1L1	NAP1L1	Tbio	Other	No	No	No	black	0.41	8.29e-10	-0.00435	0.939753	0.917603	-0.0448	0.5223	0.8408	-0.0183	0.794	0.8946	-0.00735	0.9165	0.9388	-0.171	0.01374	0.2693	0.277	5.689e-05	0.002934	0.207	0.002772	0.01224	0.00199	0.9774	0.9929	-0.167	0.01664	0.09594	-0.17	0.01484	0.07834	-0.266	0.0001096	0.0004399	-0.265	0.0001201	0.0004475	-0.267	0.0001073	0.0003376	-0.114
SESTD1	SESTD1	Tbio	Other	No	No	No	black	0.67	7.38e-28	-0.318	0.00145472	0.000501174	-0.00594	0.9324	0.9833	-0.142	0.04186	0.2139	-0.24	0.0005109	0.001479	-0.131	0.06107	0.4669	0.0103	0.8827	0.9407	0.421	3.1e-10	2.507e-08	-0.0149	0.832	0.9441	-0.327	1.666e-06	0.0003781	-0.0594	0.3964	0.6127	0.141	0.04347	0.08133	0.141	0.04347	0.07971	0.217	0.001717	0.004171	-0.0758
C11orf96	C11orf96	NA	Other	No	No	No	black	0.053	0.45	-0.304	0.198212	0.130671	-0.0854	0.2221	0.6497	-0.0112	0.8728	0.9371	-0.105	0.1325	0.2004	0.0702	0.3161	0.7864	-0.0818	0.2422	0.459	0.0614	0.3807	0.5663	-0.0566	0.419	0.7278	-0.0843	0.2285	0.448	0.105	0.1327	0.319	0.000173	0.998	0.9982	0.0209	0.7653	0.8264	0.0916	0.1903	0.2603	-0.188
PTMA	PTMA	Tbio	Other	No	No	No	black	0.24	0.000421	0.0507	0.34089	0.250303	-0.0808	0.2481	0.6691	0.0378	0.5894	0.7723	0.0814	0.2447	0.3346	0.0415	0.5533	0.8911	-0.0932	0.1826	0.3877	0.0285	0.6845	0.8224	0.146	0.03628	0.2671	0.157	0.02455	0.1213	0.162	0.02004	0.0951	0.175	0.01193	0.02696	0.17	0.01456	0.03083	0.0707	0.3124	0.3947	0.246
TCEA1	TCEA1	Tbio	Other	No	No	No	black	0.28	5.68e-05	0.116	0.241584	0.165664	-0.0036	0.959	0.9896	0.0654	0.3506	0.5948	0.0969	0.166	0.2419	-0.054	0.4405	0.862	0.143	0.04004	0.1531	0.0988	0.1576	0.3025	0.0236	0.7363	0.9033	-0.00678	0.9229	0.9602	0.0956	0.1715	0.3734	0.0286	0.6834	0.7593	0.0205	0.7695	0.8294	0.0641	0.3598	0.4435	0.113
UBQLN2	UBQLN2	Tbio	Other	No	No	No	black	0.44	2.38e-11	0.0869	0.0150431	0.0067278	0.00689	0.9217	0.9815	-0.0293	0.6763	0.8275	0.193	0.005332	0.01222	0.0126	0.8576	0.9736	-0.0194	0.7821	0.8813	0.094	0.1791	0.3328	0.154	0.02689	0.2379	0.134	0.05541	0.1986	0.112	0.1091	0.2823	0.0418	0.5505	0.6459	0.0216	0.7583	0.8211	0.0585	0.4038	0.4885	0.191
TMPPE	TMPPE	NA	Enzyme	No	No	No	black	0.5	3.89e-14	-0.0279	0.868979	0.82252	0.0182	0.7951	0.9485	0.0227	0.7462	0.8684	-0.0157	0.8231	0.8694	-0.221	0.001395	0.1358	0.0162	0.8168	0.9039	0.18	0.009732	0.03424	-0.178	0.01057	0.1638	0.0999	0.1532	0.3502	0.0325	0.6431	0.8096	0.142	0.04104	0.07747	0.158	0.02356	0.04692	0.134	0.05503	0.09091	-0.014
ZNF626	ZNF626	NA	Transcription Factor	No	No	No	black	0.59	1.97e-20	0.0269	0.775497	0.708725	-0.0302	0.6666	0.9023	0.0889	0.2041	0.451	0.0262	0.7085	0.7756	-0.131	0.06039	0.4659	-0.0912	0.1924	0.3995	0.228	0.0009762	0.005127	0.123	0.07824	0.372	-0.129	0.06474	0.2073	-0.0902	0.1975	0.4052	0.213	0.002062	0.005891	0.199	0.004063	0.01018	0.183	0.008292	0.01721	0.197
NCR3LG1	NCR3LG1	Tbio	Other	No	No	No	black	0.66	4.56e-27	0.416	0.00767258	0.00316304	0.0765	0.2744	0.6902	-0.178	0.01066	0.1201	0.204	0.003279	0.007923	-0.139	0.04684	0.4279	0.0441	0.5294	0.715	0.379	2.004e-08	7.044e-07	-0.0403	0.5648	0.8198	-0.0646	0.3562	0.5765	-0.186	0.007503	0.04898	-0.291	2.218e-05	0.0001048	-0.296	1.546e-05	7.066e-05	-0.293	1.958e-05	7.15e-05	0.131
ZNF669	ZNF669	NA	Transcription Factor	No	No	No	black	0.57	4.13e-19	-0.0655	0.342833	0.25202	-0.157	0.02414	0.3439	-0.045	0.5204	0.7249	-0.0805	0.2498	0.3402	-0.0967	0.1666	0.6534	-0.102	0.1446	0.3393	0.35	2.556e-07	5.554e-06	0.0577	0.4103	0.7206	-0.285	3.373e-05	0.002245	-0.114	0.1034	0.2727	0.366	6.261e-08	5.119e-07	0.367	5.642e-08	4.193e-07	0.381	1.583e-08	1.013e-07	-0.0119
SUMO2	SUMO2	Tbio	Other	No	No	No	black	0.2	0.00391	-0.0234	0.494347	0.394942	-0.151	0.02975	0.3598	0.0509	0.4675	0.6888	-0.062	0.3759	0.4751	0.0829	0.2363	0.7309	-0.0609	0.3844	0.5967	0.0133	0.8497	0.9174	0.153	0.02801	0.2414	-0.0559	0.4248	0.637	0.161	0.02097	0.0977	0.336	7.742e-07	5.038e-06	0.333	1.028e-06	5.978e-06	0.387	8.873e-09	5.975e-08	0.113
PTAR1	PTAR1	NA	Enzyme	No	No	No	black	0.81	7.83e-50	-0.106	0.144305	0.0899172	-0.08	0.2532	0.6734	0.0917	0.1901	0.4356	-0.119	0.08893	0.1431	-0.156	0.02544	0.3403	-0.162	0.01997	0.09956	0.335	8.9e-07	1.573e-05	-0.00804	0.9087	0.9706	-0.191	0.005939	0.05159	0.056	0.4241	0.6403	0.257	0.0001897	0.0007128	0.266	0.0001128	0.0004229	0.299	1.26e-05	4.77e-05	-0.0293
CALHM6	CALHM6	Tbio	Ion Channel	No	No	No	black	0.16	0.0193	-0.243	0.115132	0.0687995	-0.136	0.05072	0.415	0.0317	0.6509	0.8125	-0.127	0.06979	0.1165	-0.163	0.01935	0.3073	-0.0144	0.8375	0.9145	0.0118	0.8658	0.9261	0.0702	0.3162	0.6678	0.019	0.7863	0.8852	0.172	0.01365	0.07442	0.165	0.01764	0.03768	0.19	0.006173	0.01462	0.276	6.12e-05	0.0002033	-0.229
NELFB	NELFB	Tbio	Other	No	No	No	black	0.63	2.6e-24	-1.04	0.0298003	0.0145268	-0.132	0.05777	0.4316	0.0567	0.4179	0.65	-0.169	0.01505	0.03073	-0.111	0.112	0.581	-0.166	0.01741	0.09151	0.41	9.44e-10	6.069e-08	-0.000894	0.9898	0.9968	-0.0418	0.5507	0.7315	0.0226	0.7469	0.8633	0.196	0.004835	0.01232	0.209	0.002617	0.006943	0.27	8.444e-05	0.0002726	0.0226
HUS1B	HUS1B	Tbio	Other	No	No	No	black	0.25	0.000323	-0.299	0.212271	0.141878	0.0391	0.5764	0.8645	0.0568	0.4172	0.6495	-0.102	0.1437	0.2145	0.0126	0.8573	0.9736	-0.0425	0.5439	0.7246	0.0119	0.8648	0.9259	0.0901	0.198	0.5496	-0.222	0.001355	0.0203	0.105	0.1348	0.3218	-0.0223	0.7499	0.8133	-0.00859	0.9025	0.9303	-0.059	0.3998	0.4845	-0.0546
LIN54	LIN54	Tbio	Other	No	No	No	black	0.75	3.86e-38	-0.318	0.000267438	7.74998e-05	-0.0321	0.6465	0.8968	0.00671	0.9237	0.9634	-0.272	7.79e-05	0.0002679	-0.0853	0.2229	0.7181	-0.145	0.03695	0.1461	0.274	6.675e-05	0.0005448	0.0589	0.4007	0.7142	0.0506	0.4698	0.6721	-0.0194	0.7818	0.8841	0.176	0.01118	0.02549	0.199	0.004176	0.01041	0.31	5.783e-06	2.334e-05	-0.0889
NEMP2	NEMP2	NA	Other	No	No	No	black	0.45	1.87e-11	0.256	0.111227	0.0661054	-0.105	0.1317	0.5534	-0.0321	0.6472	0.8104	0.128	0.06712	0.1126	-0.115	0.1011	0.565	0.0721	0.3032	0.5213	0.145	0.03707	0.1002	0.000419	0.9952	0.998	0.0356	0.6114	0.7758	-0.00699	0.9206	0.9604	-0.0237	0.735	0.8013	-0.0216	0.7578	0.8207	0.00679	0.9229	0.9418	0.00382
ZNF699	ZNF699	Tbio	Transcription Factor	No	No	No	black	0.79	1.53e-44	-0.302	0.0232552	0.0110042	-0.0986	0.1586	0.5858	0.0157	0.8227	0.9107	-0.176	0.01125	0.02372	-0.219	0.001559	0.138	-0.0912	0.1921	0.3992	0.245	0.000382	0.002343	-0.0136	0.8466	0.9479	-0.0997	0.1539	0.3511	0.0462	0.5095	0.7093	0.274	6.694e-05	0.0002816	0.281	4.18e-05	0.0001733	0.351	2.231e-07	1.168e-06	-0.0954
FAT4	FAT4	Tbio	Other	No	No	No	black	0.62	1.62e-23	-0.0843	0.434284	0.336399	-0.129	0.06547	0.4506	0.00977	0.8892	0.9458	-0.0672	0.3369	0.4346	-0.0634	0.3654	0.8173	-0.0155	0.8249	0.9083	0.169	0.01496	0.04845	0.0865	0.2162	0.5703	-0.0814	0.2448	0.4662	0.0293	0.676	0.8315	0.28	4.453e-05	0.0001962	0.278	5.069e-05	0.0002056	0.319	2.923e-06	1.245e-05	-0.196
LCOR	LCOR	Tbio	Transcription Factor	No	No	No	black	0.69	4.79e-31	0.0137	0.869801	0.823674	-0.046	0.5112	0.8351	0.0321	0.6468	0.8102	0.0157	0.8231	0.8694	-0.0989	0.1574	0.6433	-0.109	0.118	0.2996	0.277	5.41e-05	0.0004589	0.0627	0.3709	0.7009	-0.111	0.113	0.2916	0.0648	0.3544	0.5753	0.1	0.1512	0.2269	0.112	0.1087	0.1706	0.104	0.1373	0.197	0.308
TRRAP	TRRAP	Tbio	Other	No	No	No	black	0.64	9.48e-25	0.0518	0.350938	0.2593	-0.098	0.161	0.5891	0.0898	0.1991	0.4455	0.0798	0.2543	0.3456	-0.132	0.05793	0.4601	-0.0295	0.6742	0.8137	0.212	0.002189	0.01007	0.127	0.06914	0.3535	0.0564	0.4206	0.6335	0.0204	0.7712	0.8776	0.178	0.01028	0.02369	0.188	0.006678	0.01569	0.14	0.04454	0.07544	0.245
PTPN1	PTPN1	NA	Enzyme	Yes	No	No	black	0.16	0.0247	-0.153	0.0403715	0.020544	0.0219	0.7546	0.9342	-0.0618	0.3775	0.6187	-0.162	0.02027	0.03986	0.00692	0.9213	0.9851	0.0314	0.6537	0.8003	0.152	0.02902	0.0825	-0.197	0.004599	0.1135	-0.107	0.1243	0.3091	-0.0551	0.4312	0.6462	-0.118	0.09036	0.1475	-0.101	0.1487	0.222	0.0192	0.7841	0.8322	-0.4
TCF4	TCF4	Tbio	Transcription Factor	No	No	No	black	0.67	3.14e-28	-0.0547	0.577706	0.482454	-0.0603	0.3891	0.7673	0.000335	0.9962	0.9979	-0.0492	0.4824	0.5779	-0.105	0.1313	0.6102	-0.188	0.006754	0.05083	0.24	0.0005245	0.003056	0.0754	0.2812	0.6357	-0.168	0.01605	0.09358	-0.0642	0.3594	0.5799	0.269	9.426e-05	0.0003845	0.281	4.179e-05	0.0001733	0.286	3.05e-05	0.0001077	-0.143
TRAPPC4	TRAPPC4	Tbio	Other	No	No	No	black	0.18	0.0107	-0.115	0.00330813	0.00124068	-0.13	0.06174	0.4422	-0.19	0.006224	0.101	-0.228	0.0009721	0.002656	0.00897	0.8982	0.9798	0.0247	0.7245	0.8453	0.0728	0.2982	0.4784	-0.0673	0.3366	0.6841	-0.0539	0.4419	0.6506	0.0903	0.1968	0.4045	0.149	0.03222	0.0629	0.126	0.07093	0.1181	0.214	0.001965	0.004718	-0.0406
VKORC1L1	VKORC1L1	Tbio	Enzyme	Yes	Yes	No	black	0.58	9.37e-20	-0.0551	0.77492	0.707991	0.153	0.02811	0.3569	-0.118	0.08986	0.3046	-0.0261	0.7091	0.7758	-0.059	0.3994	0.8394	-0.145	0.03814	0.1487	0.263	0.0001336	0.000978	0.0538	0.4427	0.7448	-0.0413	0.5559	0.736	-0.16	0.02147	0.09917	-0.0446	0.5244	0.6222	-0.0342	0.6257	0.7107	0.0175	0.8026	0.8471	-0.0386
HIST1H2AI	H2AC13	NA	NA	No	No	No	black	0.11	0.101	0.101	0.76696	0.698284	-0.0081	0.908	0.9789	-0.0525	0.4537	0.6778	0.027	0.6997	0.7683	0.0465	0.5065	0.874	0.106	0.1286	0.3158	0.0336	0.6313	0.7847	0.193	0.005557	0.123	-0.122	0.08052	0.2354	0.0238	0.7343	0.8554	-0.161	0.02097	0.04365	-0.13	0.06342	0.11	-0.0191	0.7851	0.8328	0.172
KPNA5	KPNA5	Tbio	Other	No	No	No	black	0.7	2.91e-31	-0.105	0.251413	0.173886	-0.0914	0.1913	0.6233	0.0861	0.2184	0.4667	-0.0951	0.1738	0.2514	-0.193	0.005543	0.2003	-0.109	0.1204	0.3033	0.257	0.0001875	0.001291	0.0452	0.5193	0.7931	-0.222	0.001325	0.02007	0.118	0.08992	0.2502	0.265	0.0001151	0.0004588	0.274	6.854e-05	0.0002702	0.283	3.875e-05	0.0001341	0.236
ARHGEF12	ARHGEF12	NA	Other	Yes	No	No	black	0.76	1e-40	-0.45	5.99285e-10	5.62128e-11	-0.104	0.1377	0.5589	-0.00219	0.9751	0.9868	-0.437	5.233e-11	5.614e-10	-0.129	0.0647	0.4772	-0.206	0.002971	0.03092	0.243	0.0004422	0.002649	-0.0422	0.5473	0.8093	-0.19	0.006305	0.05359	0.0357	0.6108	0.7866	0.348	2.897e-07	2.055e-06	0.376	2.46e-08	1.96e-07	0.441	3.298e-11	3.352e-10	-0.183
GMFB	GMFB	Tbio	Other	No	No	No	black	0.81	7.63e-49	-0.171	0.232086	0.157993	0.0111	0.8738	0.9693	-0.0349	0.6182	0.791	-0.0984	0.1593	0.2338	-0.178	0.0105	0.2455	0.0122	0.8618	0.9287	0.428	1.382e-10	1.39e-08	-0.0482	0.4911	0.7752	-0.208	0.002735	0.03124	-0.11	0.1168	0.2957	0.0476	0.4968	0.5968	0.051	0.4669	0.5644	0.0924	0.1864	0.2558	-0.104
HIST1H4C	H4C3	NA	NA	No	No	No	black	0.2	0.00425	-0.582	0.0937174	0.0542514	-0.184	0.008004	0.2509	-0.0124	0.8596	0.9312	-0.134	0.05548	0.09545	-0.0229	0.7433	0.9484	0.0559	0.4252	0.6322	0.103	0.1421	0.2805	0.0976	0.1627	0.5082	-0.142	0.04106	0.1656	0.116	0.09619	0.261	0.101	0.1505	0.226	0.098	0.161	0.2371	0.0317	0.651	0.7197	-0.0963
PGAP1	PGAP1	Tbio	Enzyme	No	No	No	black	0.74	1.53e-37	-0.155	0.4169	0.319812	0.0411	0.5572	0.8561	-0.0782	0.2639	0.5134	-0.0694	0.3218	0.419	-0.0467	0.5049	0.874	-0.0325	0.6431	0.793	0.232	0.000773	0.00424	0.0207	0.768	0.9184	-0.158	0.02334	0.1178	0.00794	0.9099	0.9553	0.117	0.09509	0.1539	0.126	0.0702	0.117	0.168	0.01556	0.02998	0.0686
C1D	C1D	Tbio	Other	No	No	No	black	0.55	1.53e-17	-0.0822	0.13481	0.0829128	-0.138	0.04807	0.409	0.0112	0.8729	0.9371	-0.122	0.08003	0.1309	-0.06	0.3916	0.8343	-0.0896	0.2004	0.4091	0.29	2.298e-05	0.0002263	-0.00698	0.9206	0.9748	-0.145	0.03709	0.1555	0.0878	0.2095	0.4198	0.384	1.172e-08	1.131e-07	0.364	7.735e-08	5.58e-07	0.394	4.841e-09	3.427e-08	0.128
LRP10	LRP10	Tbio	Other	No	No	No	black	0.47	8.95e-13	-0.15	0.237222	0.162006	-0.092	0.1883	0.618	-0.0542	0.4387	0.6661	-0.0975	0.1631	0.2386	-0.035	0.6179	0.9138	-0.0769	0.2718	0.4907	0.21	0.002469	0.01112	0.037	0.5974	0.8396	0.0275	0.6951	0.8304	-0.00887	0.8993	0.9501	0.0223	0.7503	0.8136	0.0473	0.4997	0.595	0.141	0.0439	0.07458	-0.0636
PELI1	PELI1	Tbio	Enzyme	No	No	No	black	0.73	8.1e-36	-0.453	0.0306526	0.0150009	0.0373	0.595	0.8731	-0.0795	0.2559	0.5061	-0.169	0.01546	0.03144	-0.188	0.006742	0.2106	-0.07	0.3172	0.5352	0.352	2.21e-07	4.944e-06	-0.139	0.04605	0.297	-0.279	4.928e-05	0.002805	-0.083	0.2358	0.4509	0.163	0.01954	0.04117	0.195	0.004928	0.01204	0.22	0.001474	0.00364	-0.132
ZNF628	ZNF628	NA	Transcription Factor	No	No	No	black	0.32	2.6e-06	-0.249	0.0904437	0.0520539	-0.119	0.08971	0.4943	0.0297	0.672	0.8253	-0.135	0.05286	0.09164	-0.0541	0.4396	0.8615	-0.096	0.1701	0.3716	0.197	0.004569	0.01853	-0.0474	0.4987	0.7802	-0.0505	0.4712	0.6732	0.0529	0.4499	0.6616	0.0288	0.6815	0.7577	0.0488	0.4862	0.5825	0.107	0.1261	0.1831	0.00571
PIGN	PIGN	Tbio	Enzyme	No	No	No	black	0.66	1.76e-27	0.087	0.169738	0.108756	-0.0478	0.4955	0.826	0.0747	0.2862	0.5355	0.113	0.1067	0.1669	-0.174	0.01238	0.2598	-0.00353	0.9598	0.9808	0.273	7.154e-05	0.0005757	0.0398	0.5703	0.8223	-0.174	0.01212	0.07883	-0.114	0.1023	0.2712	0.0749	0.2844	0.3825	0.0835	0.2327	0.3213	0.0566	0.419	0.5037	0.211
FAR1	FAR1	Tbio	Enzyme	Yes	No	Yes	black	0.82	2.59e-50	-0.268	0.0805364	0.0455224	-0.0075	0.9147	0.9805	0.0514	0.4629	0.6853	-0.139	0.0463	0.08168	-0.23	0.0008766	0.1192	-0.104	0.1355	0.3262	0.319	2.859e-06	4.098e-05	0.00104	0.9882	0.9963	-0.14	0.04404	0.1731	-0.0958	0.1708	0.3727	0.181	0.009078	0.02129	0.193	0.005451	0.01315	0.225	0.001136	0.002883	-0.0457
ZNF460	ZNF460	Tbio	Transcription Factor	No	No	No	black	0.63	2.7e-24	-0.00362	0.985547	0.980035	-0.0124	0.8601	0.965	-0.0522	0.4559	0.6795	-0.00175	0.9801	0.9856	-0.213	0.002078	0.1499	-0.0983	0.1598	0.3582	0.264	0.0001287	0.0009501	0.0469	0.5033	0.7826	-0.222	0.001318	0.02002	-0.1	0.1513	0.3447	-0.0214	0.7602	0.8215	0.0183	0.7945	0.8492	0.101	0.1492	0.2115	-0.028
RPS26	RPS26	Tbio	Other	No	No	No	black	0.038	0.587	-0.0901	0.533402	0.435165	0.0393	0.575	0.8645	-0.032	0.6483	0.8109	-0.0545	0.4365	0.5345	0.00217	0.9753	0.9946	0.0975	0.1635	0.3631	-0.0747	0.2856	0.4654	-0.027	0.6998	0.8866	0.06	0.3918	0.6077	0.208	0.002705	0.02588	-0.116	0.09683	0.1563	-0.14	0.04546	0.08282	-0.118	0.09041	0.1401	-0.0896
ZNF71	ZNF71	Tbio	Transcription Factor	No	No	No	black	0.38	1.14e-08	-0.0712	0.144221	0.0898566	-0.215	0.001888	0.1567	0.0569	0.4166	0.649	-0.12	0.08553	0.1383	-0.0995	0.1547	0.6403	-0.00935	0.8939	0.947	0.0767	0.2733	0.4511	-0.0963	0.1685	0.516	0.139	0.04656	0.1788	0.175	0.012	0.06745	0.347	3.105e-07	2.192e-06	0.337	7.466e-07	4.479e-06	0.371	4.031e-08	2.408e-07	-0.0836
CD2AP	CD2AP	Tbio	Other	Yes	No	Yes	black	0.74	1.08e-37	-0.201	0.00503566	0.00198481	-0.0552	0.4305	0.7903	0.0141	0.8408	0.9206	-0.215	0.001935	0.004927	-0.0941	0.1784	0.6669	-0.225	0.001166	0.01896	0.275	6.369e-05	0.0005246	0.0452	0.5191	0.793	-0.138	0.04799	0.1822	0.153	0.0283	0.1183	0.432	8.955e-11	1.353e-09	0.437	5.373e-11	7.24e-10	0.472	8.022e-13	1.067e-11	0.099
ZNF770	ZNF770	NA	Transcription Factor	No	No	No	black	0.9	1.11e-76	-0.0639	0.560325	0.463715	-0.0626	0.3712	0.7672	-0.0108	0.8778	0.9399	-0.0513	0.4642	0.5608	-0.167	0.01644	0.2889	-0.099	0.157	0.3547	0.353	2.003e-07	4.574e-06	0.0704	0.3145	0.6671	-0.15	0.03084	0.1393	0.000481	0.9945	0.9975	0.139	0.04589	0.08522	0.149	0.03211	0.06135	0.223	0.00126	0.003168	0.0404
MIER1	MIER1	Tbio	Other	No	No	No	black	0.8	2.91e-47	-0.242	1.18426e-05	2.60199e-06	-0.0888	0.2042	0.633	0.0953	0.1731	0.4156	-0.323	2.204e-06	1.02e-05	-0.131	0.06023	0.4659	-0.336	7.845e-07	0.0002816	0.278	5.298e-05	0.0004512	0.0742	0.2891	0.6428	-0.143	0.0405	0.1643	0.118	0.09105	0.2526	0.42	3.304e-10	4.452e-09	0.442	2.994e-11	4.244e-10	0.513	3.338e-15	6.591e-14	-0.189
MAN1A2	MAN1A2	Tbio	Enzyme	No	No	No	black	0.72	1.67e-34	0.191	0.00383602	0.00146411	-0.0564	0.4204	0.783	0.0592	0.3982	0.635	0.221	0.001404	0.003691	-0.154	0.02683	0.343	0.0333	0.6342	0.7869	0.261	0.0001546	0.001102	0.166	0.01723	0.1998	-0.155	0.02633	0.1264	0.0201	0.7745	0.8793	0.102	0.1465	0.2212	0.0841	0.2294	0.3174	0.0627	0.3708	0.4549	0.266
HELZ	HELZ	Tbio	Enzyme	No	No	No	black	0.7	2.19e-31	-0.397	0.0113348	0.00490205	0.0235	0.7379	0.9297	-0.113	0.1054	0.3301	-0.195	0.005066	0.01167	-0.146	0.03563	0.3842	-0.00036	0.9959	0.9977	0.253	0.0002396	0.00158	0.0531	0.4488	0.7492	-0.241	0.0004883	0.01082	-0.0145	0.8359	0.9139	-0.0301	0.6672	0.7454	-0.0198	0.7779	0.8365	0.0274	0.696	0.758	-0.12
ZKSCAN8	ZKSCAN8	Tbio	Transcription Factor	No	No	No	black	0.79	2.94e-45	-0.284	0.272667	0.191365	-0.0538	0.4421	0.7978	-0.0249	0.7221	0.854	-0.091	0.1935	0.2751	-0.284	3.562e-05	0.08218	-0.0436	0.5339	0.7187	0.337	7.478e-07	1.361e-05	-0.0346	0.6213	0.8511	-0.14	0.04434	0.1737	-0.0355	0.612	0.7874	0.083	0.2353	0.3277	0.097	0.1656	0.2426	0.124	0.07552	0.1199	-0.00522
ASPH	ASPH	NA	Enzyme	Yes	No	Yes	black	0.46	5.18e-12	-0.0163	0.858575	0.80979	-0.00159	0.9819	0.9948	-0.129	0.06519	0.2612	-0.0169	0.8094	0.8582	-0.0712	0.3092	0.7827	0.0697	0.3193	0.5374	0.44	3.559e-11	5.117e-09	0.0297	0.6717	0.875	-0.2	0.003906	0.03916	-0.0247	0.7243	0.8489	-0.106	0.1312	0.2018	-0.121	0.08244	0.1345	-0.0228	0.7447	0.7989	0.0279
TCAF1	TCAF1	Tbio	Enzyme	No	No	No	black	0.74	3.67e-37	-0.217	0.118691	0.0713229	-0.0971	0.1651	0.5926	-0.0894	0.2012	0.4483	-0.126	0.07222	0.12	-0.183	0.008497	0.2281	-0.0505	0.4713	0.6708	0.328	1.521e-06	2.412e-05	-0.118	0.09123	0.3971	-0.0902	0.1972	0.4085	-0.0186	0.7903	0.889	0.186	0.007297	0.01766	0.193	0.005414	0.01307	0.268	9.566e-05	0.0003046	-0.161
ZXDB	ZXDB	NA	Transcription Factor	No	No	No	black	0.67	4.52e-28	-0.0298	0.65005	0.562333	-0.00371	0.9578	0.9895	0.088	0.2082	0.4558	-0.0409	0.5595	0.6475	-0.102	0.1443	0.6274	-0.255	0.0002137	0.006568	0.228	0.0009682	0.005095	0.11	0.1144	0.4332	-0.21	0.002508	0.02953	0.0811	0.2462	0.463	0.352	2.059e-07	1.512e-06	0.364	7.6e-08	5.487e-07	0.361	1.022e-07	5.667e-07	0.121
TLK1	TLK1	NA	Kinase	Yes	No	No	black	0.75	5.76e-39	-0.02	0.831675	0.77746	-0.0988	0.1575	0.5848	0.0815	0.244	0.4948	-0.0198	0.7772	0.8315	-0.0951	0.1739	0.6599	-0.122	0.08081	0.2393	0.301	1.113e-05	0.0001232	0.048	0.4932	0.7766	-0.108	0.1219	0.3053	0.086	0.2188	0.4315	0.159	0.02206	0.04556	0.163	0.01928	0.03949	0.202	0.003628	0.008166	0.116
C6orf89	C6orf89	Tbio	Other	No	No	No	black	0.56	3.71e-18	-0.0805	0.0870745	0.0498652	-0.176	0.0116	0.2821	0.0161	0.818	0.9084	-0.139	0.04661	0.08215	-0.111	0.111	0.578	-0.0433	0.5365	0.72	0.306	7.71e-06	9.227e-05	0.0671	0.338	0.685	0.0314	0.654	0.8057	-0.00156	0.9822	0.9936	0.247	0.0003503	0.001237	0.258	0.0001853	0.0006576	0.283	3.714e-05	0.000129	0.0135
TUSC1	TUSC1	Tbio	Other	No	No	No	black	0.091	0.194	-0.125	0.0521596	0.0275285	-0.149	0.03285	0.3697	-0.0487	0.4868	0.7017	-0.154	0.02677	0.05085	0.0574	0.4124	0.8484	-0.0471	0.5018	0.6946	-0.0187	0.79	0.8923	0.0748	0.2852	0.6399	-0.0778	0.2663	0.4892	0.0887	0.2047	0.4136	0.339	6.261e-07	4.17e-06	0.337	7.398e-07	4.442e-06	0.294	1.849e-05	6.783e-05	-0.0252
CNOT7	CNOT7	NA	Other	Yes	No	No	black	0.8	7.42e-48	0.07	0.301731	0.216093	-0.000619	0.993	0.9977	0.0152	0.8281	0.914	0.087	0.2138	0.2989	-0.198	0.004269	0.1879	0.0988	0.1578	0.3554	0.347	3.32e-07	6.972e-06	0.0115	0.8694	0.9568	-0.182	0.008774	0.06569	-0.06	0.3914	0.6087	-0.0426	0.5432	0.6392	-0.0398	0.5698	0.6617	0.0026	0.9704	0.9777	0.114
GK	GK	Tbio	Kinase	Yes	No	Yes	black	0.56	1.14e-18	-0.0651	0.655788	0.568689	0.134	0.05474	0.4252	-0.202	0.003648	0.08662	-0.0398	0.5698	0.6567	-0.113	0.1049	0.5706	0.049	0.4843	0.68	0.396	3.813e-09	1.856e-07	-0.0291	0.678	0.8777	-0.156	0.02557	0.1246	-0.139	0.0456	0.1611	-0.23	0.0008961	0.002849	-0.235	0.0006788	0.002107	-0.138	0.04804	0.08064	-0.0445
OPA1	OPA1	NA	Other	Yes	No	Yes	black	0.75	4.96e-39	0.129	0.0742486	0.0414323	0.0229	0.7434	0.9316	-0.0665	0.3419	0.5862	0.143	0.04085	0.07335	-0.22	0.001514	0.1374	0.0967	0.1667	0.3673	0.389	7.359e-09	3.165e-07	-0.0709	0.3113	0.6638	-0.101	0.1487	0.3439	-0.147	0.0346	0.1343	-0.0749	0.2848	0.3829	-0.0917	0.1897	0.2711	-0.0804	0.2508	0.3292	0.0956
ZNF277	ZNF277	Tbio	Other	No	No	No	black	0.51	3.11e-15	-0.173	0.000195542	5.50462e-05	0.0134	0.8484	0.9611	0.0141	0.8409	0.9206	-0.281	4.411e-05	0.00016	-0.0492	0.4826	0.874	0.0428	0.5415	0.7234	0.248	0.0003302	0.002078	-0.0543	0.4383	0.7415	-0.072	0.3036	0.5286	0.158	0.02322	0.1039	0.292	2.077e-05	9.871e-05	0.301	1.085e-05	5.151e-05	0.338	6.72e-07	3.206e-06	-0.133
CCDC152	CCDC152	NA	Other	No	No	No	black	0.055	0.433	-1.14	0.00429994	0.00166013	0.0167	0.8114	0.9529	-0.0236	0.7366	0.8632	-0.217	0.001755	0.004514	0.0825	0.2384	0.7309	-0.169	0.01547	0.08496	-0.0093	0.8944	0.9431	0.105	0.1345	0.4632	-0.00617	0.9298	0.9637	0.234	0.0006969	0.01099	0.413	6.575e-10	8.312e-09	0.41	9.32e-10	9.721e-09	0.456	5.796e-12	6.686e-11	-0.216
CAPZA2	CAPZA2	Tbio	Other	No	No	No	black	0.74	6.58e-37	-0.18	0.0159709	0.00720375	-0.105	0.132	0.5537	-0.0881	0.2081	0.4556	-0.187	0.00709	0.01573	-0.192	0.005793	0.2013	-0.032	0.648	0.7965	0.454	7.221e-12	1.495e-09	-0.0435	0.5349	0.8017	-0.191	0.005865	0.0512	0.0189	0.7878	0.8878	0.225	0.001153	0.003548	0.222	0.001324	0.003818	0.331	1.176e-06	5.377e-06	-0.167
SGMS1	SGMS1	NA	Enzyme	Yes	No	No	black	0.79	4.81e-45	-0.471	4.34568e-08	5.66798e-09	-0.0343	0.6244	0.8866	-0.122	0.07984	0.2888	-0.392	5.738e-09	4.42e-08	-0.161	0.0206	0.3155	-0.117	0.09446	0.2626	0.36	1.058e-07	2.72e-06	0.00218	0.9752	0.9923	-0.195	0.004948	0.04597	0.0133	0.8495	0.922	0.327	1.649e-06	1.006e-05	0.328	1.441e-06	8.142e-06	0.353	1.958e-07	1.035e-06	-0.224
CHML	CHML	Tbio	Enzyme	No	No	No	black	0.71	5.45e-33	-0.59	2.51385e-11	1.8629e-12	-0.121	0.08199	0.4801	-0.0266	0.7044	0.8437	-0.465	1.928e-12	2.619e-11	-0.146	0.03671	0.3894	-0.249	0.0003002	0.008195	0.237	0.0006149	0.003491	-0.0373	0.595	0.8387	-0.136	0.05173	0.1907	0.0953	0.173	0.3753	0.528	3.551e-16	1.858e-14	0.54	5.686e-17	2.514e-15	0.589	1.199e-20	6.071e-19	-0.304
HIST2H2AA3	H2AC18	NA	NA	No	No	No	black	-0.057	0.419	-0.227	0.76897	0.700637	0.108	0.1231	0.5437	-0.0659	0.3463	0.5909	-0.0268	0.7022	0.7703	0.091	0.1931	0.6891	0.0251	0.7205	0.8424	-0.156	0.02556	0.07481	0.116	0.09585	0.4048	-0.153	0.0281	0.1314	0.0907	0.195	0.4023	-0.162	0.01997	0.04188	-0.155	0.02565	0.05053	-0.176	0.01116	0.02244	0.0482
SYS1	SYS1	Tbio	Other	No	No	No	black	0.43	8.96e-11	0.0123	0.91968	0.890485	-0.0103	0.8827	0.972	-0.0868	0.2146	0.4623	0.00964	0.8906	0.9198	-0.0443	0.5271	0.8796	0.0315	0.6529	0.7997	0.272	7.808e-05	0.0006204	0.0638	0.3621	0.7009	-0.151	0.02985	0.1363	-0.136	0.05086	0.1732	-0.0885	0.2058	0.2932	-0.0866	0.2157	0.3014	-0.0869	0.2142	0.2883	0.2
GIGYF2	GIGYF2	NA	Other	Yes	No	No	black	0.72	4.07e-34	-0.0163	0.759715	0.689573	-0.112	0.1077	0.5219	0.0357	0.61	0.785	-0.0284	0.6852	0.7561	-0.137	0.05008	0.4383	0.0223	0.7498	0.8625	0.304	8.884e-06	0.0001028	0.026	0.7109	0.8924	-0.0886	0.2053	0.4195	-0.14	0.04518	0.1601	0.0669	0.3392	0.4409	0.0797	0.2549	0.3461	0.0891	0.2028	0.2753	0.221
C6orf47	C6orf47	NA	Other	No	No	No	black	0.17	0.0125	-0.0982	0.01613	0.00728498	-0.179	0.00991	0.2644	-0.167	0.0167	0.1435	-0.19	0.006196	0.014	-0.031	0.6579	0.9262	0.0568	0.4178	0.6256	0.0591	0.399	0.5825	0.0205	0.77	0.9189	0.145	0.03733	0.1561	0.154	0.02716	0.1149	0.194	0.005127	0.01298	0.196	0.004824	0.01182	0.301	1.129e-05	4.318e-05	-0.17
ZNF805	ZNF805	NA	Transcription Factor	No	No	No	black	0.77	5.5e-42	0.051	0.638557	0.549814	0.00665	0.9244	0.9821	-0.0106	0.8794	0.9408	0.0419	0.5502	0.6388	-0.248	0.0003165	0.09913	-0.109	0.1183	0.3001	0.282	3.931e-05	0.0003501	-0.0259	0.7116	0.8925	-0.224	0.001187	0.01875	0.037	0.5971	0.7761	0.156	0.02476	0.05026	0.158	0.02326	0.0464	0.155	0.02648	0.04791	0.0191
ZBTB10	ZBTB10	Tbio	Transcription Factor	No	No	No	black	0.68	1.54e-29	-0.189	0.0199785	0.00928411	0.0102	0.8846	0.9724	0.0759	0.2782	0.5277	-0.181	0.009222	0.01987	-0.0661	0.3449	0.8046	-0.212	0.002231	0.02828	0.161	0.02061	0.063	0.0696	0.3205	0.6711	-0.238	0.0005686	0.01206	0.0676	0.3344	0.5563	0.347	3.277e-07	2.298e-06	0.354	1.778e-07	1.21e-06	0.394	4.454e-09	3.182e-08	0.132
SERF1B	SERF1B	NA	NA	No	No	No	black	0.32	3.06e-06	-0.185	0.00739393	0.00303442	-0.121	0.08226	0.4801	-0.0362	0.6058	0.7832	-0.206	0.002945	0.007195	-0.0753	0.2824	0.7686	-0.175	0.01182	0.07204	0.0546	0.4358	0.6185	0.0085	0.9035	0.9684	0.0295	0.6735	0.8176	0.117	0.09467	0.2583	0.313	4.742e-06	2.607e-05	0.299	1.241e-05	5.803e-05	0.325	1.848e-06	8.156e-06	-0.0547
ITPRIPL2	ITPRIPL2	NA	Other	No	No	No	black	0.68	2.82e-29	-0.08	0.285579	0.202321	-0.152	0.02898	0.3588	-0.099	0.1568	0.3953	-0.0895	0.201	0.2839	-0.172	0.01345	0.267	-0.0292	0.6771	0.8154	0.364	7.529e-08	2.076e-06	0.0545	0.4368	0.7398	-0.0888	0.2046	0.4185	-0.0183	0.7936	0.8909	0.249	0.0003159	0.001127	0.268	0.0001005	0.0003812	0.388	8.47e-09	5.729e-08	-0.228
DEFA1	DEFA1	Tbio	Other	No	No	No	black	0.25	0.000343	-2.38	0.00019656	5.53743e-05	-0.0607	0.3863	0.7673	-0.176	0.01122	0.1224	-0.276	6.066e-05	0.0002131	0.00378	0.957	0.992	0.139	0.04587	0.1677	-0.00849	0.9036	0.9486	-0.0111	0.8743	0.9583	0.125	0.0731	0.2224	0.134	0.05448	0.1806	0.121	0.08416	0.1392	0.134	0.05504	0.09747	0.252	0.0002638	0.0007713	-0.0885
DOK6	DOK6	Tbio	Other	No	No	No	black	0.35	2.32e-07	-0.371	0.239206	0.16364	-0.0377	0.5904	0.8702	-0.039	0.5775	0.7645	-0.0969	0.1657	0.2417	-0.0284	0.6858	0.9347	-0.0206	0.769	0.8727	0.0562	0.4224	0.6054	0.118	0.0909	0.3965	-0.059	0.3999	0.6154	-0.134	0.05567	0.1831	0.00902	0.8976	0.9265	0.00254	0.9711	0.9811	0.106	0.1289	0.1867	-0.156
VGLL3	VGLL3	Tbio	Other	No	No	No	black	0.69	4.98e-30	-0.776	1.08035e-05	2.3542e-06	-0.0672	0.3372	0.7415	-0.13	0.06259	0.2559	-0.321	2.595e-06	1.181e-05	-0.214	0.002021	0.1494	0.0062	0.9296	0.9655	0.283	3.809e-05	0.0003409	0.0131	0.8514	0.9492	-0.281	4.179e-05	0.002523	-0.0747	0.286	0.5062	0.196	0.00473	0.01208	0.199	0.004188	0.01044	0.321	2.58e-06	1.108e-05	-0.213
STK38L	STK38L	NA	Kinase	Yes	No	No	black	0.76	2e-39	0.177	0.2763	0.194619	0.0136	0.8456	0.9607	-0.0561	0.423	0.6544	0.0904	0.1963	0.2784	-0.157	0.02401	0.3338	0.102	0.1443	0.3389	0.42	3.296e-10	2.631e-08	0.0264	0.7065	0.89	-0.247	0.0003527	0.008932	-0.117	0.09321	0.2562	-0.0923	0.187	0.2712	-0.0865	0.2162	0.302	-0.0532	0.4474	0.5323	0.0528
DENND1B	DENND1B	Tbio	Other	No	No	No	black	0.65	1.85e-26	-0.183	0.0774243	0.0435455	0.0233	0.74	0.9305	0.0131	0.8515	0.9262	-0.141	0.04384	0.07788	-0.148	0.03374	0.3768	-0.104	0.1351	0.3257	0.32	2.696e-06	3.886e-05	0.005	0.9432	0.9829	-0.148	0.03368	0.1467	0.112	0.1098	0.2836	0.252	0.0002524	0.0009213	0.251	0.0002726	0.0009286	0.299	1.308e-05	4.936e-05	-0.1
SUPT4H1	SUPT4H1	Tbio	Other	No	No	No	black	0.36	8.71e-08	-0.0384	0.463458	0.364347	-0.0961	0.1694	0.5963	-0.136	0.05054	0.2338	-0.0644	0.358	0.4563	-0.136	0.05075	0.4396	0.0383	0.5844	0.7526	0.181	0.009282	0.0329	0.0789	0.2594	0.6168	-0.0649	0.3542	0.5747	0.229	0.0009125	0.01326	0.209	0.002599	0.007183	0.212	0.002259	0.006118	0.216	0.001813	0.004385	-0.125
SYNJ2BP	SYNJ2BP	Tbio	Other	No	No	No	black	0.42	4.45e-10	-0.0207	0.92878	0.9026	0.0586	0.4025	0.7738	-0.103	0.1418	0.3757	-0.00854	0.903	0.9291	-0.189	0.006594	0.2081	0.0289	0.6805	0.8174	0.119	0.08827	0.196	0.0396	0.5719	0.8237	-0.00503	0.9427	0.9712	-0.141	0.04333	0.1563	-0.0353	0.6141	0.7005	-0.0154	0.8267	0.8729	0.068	0.3317	0.4148	0.092
RBMXL1	RBMXL1	NA	Other	No	No	No	black	0.61	1.66e-22	-0.244	4.08051e-05	9.94676e-06	-0.0375	0.5924	0.8714	-0.0209	0.765	0.8788	-0.304	8.882e-06	3.676e-05	-0.0717	0.3061	0.7815	-0.185	0.007704	0.05541	0.235	0.0006808	0.003797	0.0284	0.6852	0.8811	-0.195	0.004988	0.04624	0.159	0.02257	0.1023	0.405	1.539e-09	1.778e-08	0.431	1.049e-10	1.337e-09	0.451	1.038e-11	1.137e-10	-0.00959
PPP1CB	PPP1CB	Tbio	Enzyme	Yes	No	Yes	black	0.59	4.37e-21	0.102	0.191594	0.125492	0.0922	0.1875	0.6171	0.0485	0.4887	0.7029	0.107	0.1247	0.1906	-0.0165	0.8135	0.9642	0.00133	0.9849	0.9928	0.24	0.0004991	0.002937	0.0074	0.9159	0.973	-0.278	5.183e-05	0.002891	0.00395	0.9551	0.979	-0.0705	0.3143	0.4145	-0.077	0.2711	0.3645	0.0368	0.5992	0.6743	0.171
SOGA3	MTCL3	NA	NA	No	No	No	black	0.58	1.29e-19	-1.12	3.33732e-09	3.58392e-10	-0.0322	0.6458	0.8965	-0.0737	0.2926	0.5424	-0.418	4.274e-10	3.957e-09	-0.17	0.01474	0.2783	-0.245	0.0003858	0.009691	0.163	0.01938	0.06001	-0.0612	0.382	0.7009	-0.0903	0.197	0.4082	0.076	0.2774	0.497	0.359	1.203e-07	9.251e-07	0.391	6.087e-09	5.439e-08	0.352	2.057e-07	1.083e-06	-0.135
ISPD	CRPPA	NA	NA	Yes	No	Yes	black	0.22	0.00186	0.248	0.303276	0.217564	0.0567	0.4184	0.7822	0.00175	0.9801	0.9895	0.0859	0.2197	0.3058	-0.0367	0.6005	0.9072	0.0618	0.3772	0.5903	0.0508	0.4686	0.65	-0.00434	0.9506	0.985	-0.12	0.08574	0.245	-0.0177	0.8004	0.8957	-0.038	0.5876	0.6782	-0.0248	0.723	0.7925	0.0572	0.4142	0.4987	0.0223
RSC1A1	RSC1A1	Tbio	Other	No	No	No	black	0.48	3.72e-13	0.031	0.950525	0.932812	0.0772	0.2703	0.6877	-0.178	0.01054	0.1195	0.00588	0.9332	0.9507	-0.122	0.07952	0.5177	0.0233	0.7394	0.8551	0.355	1.603e-07	3.824e-06	-0.029	0.6787	0.878	-0.169	0.01527	0.09057	-0.0518	0.4599	0.6682	-0.13	0.06315	0.1117	-0.128	0.06599	0.1133	-0.0809	0.2478	0.3258	-0.0553
TMEM167B	TMEM167B	NA	Other	No	No	No	black	0.85	9.15e-58	-0.148	0.000271967	7.89279e-05	-0.0392	0.5755	0.8645	-0.121	0.08354	0.295	-0.276	5.774e-05	0.0002039	-0.144	0.0385	0.3956	-0.122	0.08115	0.2399	0.451	1.038e-11	1.975e-09	-0.118	0.09062	0.3963	-0.249	0.0003144	0.008304	-0.0613	0.3812	0.5995	0.167	0.01642	0.03543	0.17	0.01453	0.03079	0.242	0.0004487	0.001248	-0.159
ZNF844	ZNF844	NA	Transcription Factor	No	No	No	black	0.59	1.17e-20	-0.464	0.239217	0.16366	-0.0531	0.4482	0.8009	0.0191	0.785	0.8899	-0.0969	0.1658	0.2418	-0.112	0.1083	0.5755	-0.0556	0.4273	0.6341	0.26	0.0001607	0.001138	0.0679	0.332	0.68	0.126	0.07214	0.2206	-0.000887	0.9899	0.9954	0.0369	0.5981	0.6869	0.0472	0.5009	0.5961	0.0827	0.2376	0.3145	0.071
SMIM13	SMIM13	NA	Other	No	No	No	black	0.22	0.00184	0.0357	0.891287	0.851875	-0.00957	0.8914	0.9747	-0.0667	0.341	0.5854	0.013	0.8525	0.8918	-0.197	0.004468	0.1879	0.035	0.6177	0.7752	0.086	0.2189	0.3846	0.000189	0.9978	0.9992	-0.0691	0.324	0.5484	-0.0923	0.1871	0.3929	-0.188	0.006837	0.0167	-0.191	0.005984	0.01422	-0.136	0.05108	0.0851	0.0244
SPINK8	SPINK8	NA	Enzyme	No	No	No	black	0.18	0.00982	-0.458	0.219	0.147329	-0.0246	0.7251	0.9246	-0.129	0.06543	0.2615	-0.101	0.1494	0.2213	0.0322	0.6458	0.9221	0.0316	0.6525	0.7996	0.118	0.08997	0.1988	0.0523	0.4556	0.7538	0.0476	0.4971	0.6938	-0.0364	0.6035	0.7807	-0.067	0.3389	0.4405	-0.0475	0.4976	0.5932	-0.00892	0.8987	0.924	0.00287
H2BFS	H2BC12L	NA	NA	No	No	No	black	0.0077	0.912	-0.0935	0.169592	0.108635	0.0967	0.1668	0.5936	-0.0118	0.8668	0.9344	-0.113	0.1071	0.1674	0.0903	0.1969	0.6946	0.0701	0.3164	0.5343	-0.0592	0.398	0.5819	-0.000844	0.9904	0.9968	0.0323	0.6445	0.7994	0.142	0.04139	0.1514	0.0203	0.7724	0.8309	0.0162	0.8167	0.8654	0.139	0.04693	0.07901	-0.154
HNRNPUL2-BSCL2	HNRNPUL2-BSCL2	NA	NA	No	No	No	black	0.63	2.52e-24	-0.168	0.0805809	0.0455519	-0.114	0.1015	0.5117	-0.0418	0.5505	0.745	-0.139	0.04571	0.08077	-0.0822	0.2403	0.7336	-0.0122	0.8617	0.9287	0.293	1.879e-05	0.000191	0.0608	0.3852	0.7009	-0.0475	0.4977	0.6942	-0.0528	0.4507	0.6622	-0.003	0.9659	0.9759	0.0191	0.7857	0.843	0.112	0.1083	0.1609	0.0607
ISY1	ISY1	NA	Other	No	No	No	black	0.3	1.26e-05	-0.0655	0.0812288	0.0459613	-0.183	0.008488	0.2529	-0.147	0.03523	0.1977	-0.143	0.04049	0.07278	-0.133	0.05684	0.4578	0.132	0.05765	0.1941	0.0136	0.8462	0.9157	0.209	0.002616	0.08621	-0.0253	0.7181	0.8441	-0.00647	0.9264	0.9638	-0.0612	0.382	0.4852	-0.064	0.3605	0.4596	-0.00142	0.9838	0.9875	-0.0683
ARFGAP3	ARFGAP3	Tbio	Enzyme	No	No	No	black	0.45	1.65e-11	0.124	0.48752	0.388246	0.0661	0.3452	0.7487	-0.0872	0.2128	0.4604	0.0602	0.3901	0.4894	-0.0768	0.2727	0.7608	0.058	0.4077	0.6168	0.315	3.859e-06	5.241e-05	-0.157	0.02412	0.2278	-0.414	6.195e-10	3.89e-06	-0.22	0.001488	0.0177	-0.315	3.939e-06	2.207e-05	-0.311	5.23e-06	2.626e-05	-0.163	0.01922	0.03612	-0.00256
STON1	STON1	Tbio	Other	No	No	No	black	0.48	4.21e-13	-0.266	0.00217899	0.000782045	-0.0874	0.2114	0.6392	-0.0741	0.29	0.5396	-0.232	0.0007836	0.002182	0.00188	0.9786	0.9947	-0.00651	0.926	0.9635	0.211	0.002291	0.01045	0.0774	0.2688	0.6242	-0.197	0.004477	0.043	-0.0903	0.1966	0.4043	0.0925	0.1862	0.2702	0.107	0.1251	0.192	0.235	0.0006888	0.001842	-0.423
PALM2	PALM2AKAP2	NA	NA	No	No	No	black	0.57	6.71e-19	0.0808	0.717429	0.640118	0.075	0.2837	0.6987	-0.127	0.06831	0.2667	0.0326	0.6416	0.7188	-0.0687	0.3268	0.7932	-0.00391	0.9556	0.9784	0.236	0.0006325	0.003575	0.0343	0.6243	0.8534	-0.211	0.002343	0.02809	-0.0735	0.2937	0.5141	0.0259	0.7121	0.7827	0.0248	0.7238	0.7931	0.0737	0.2927	0.3736	-0.0644
AL645922.1	AL645922.1	NA	NA	No	No	No	black	0.2	0.00418	0.148	0.47863	0.379388	0.0273	0.6965	0.9147	-0.111	0.1109	0.3386	0.0613	0.3814	0.4806	-0.00228	0.974	0.9942	0.0498	0.4769	0.6755	0.299	1.24e-05	0.000135	-0.0914	0.1913	0.5429	-0.0462	0.51	0.7027	-0.0972	0.1646	0.3639	-0.147	0.03553	0.06843	-0.141	0.0436	0.07992	0.00149	0.9831	0.9869	-0.12
RBM12	RBM12	Tbio	Other	No	No	No	black	0.8	1.2e-47	-0.00751	0.951252	0.933905	-0.0215	0.7586	0.9355	-0.119	0.08729	0.3003	-0.00581	0.934	0.9512	-0.195	0.005074	0.1928	0.00584	0.9337	0.9679	0.518	1.527e-15	3.196e-12	-0.0342	0.6251	0.8537	-0.22	0.001483	0.02118	-0.0937	0.1803	0.3842	-0.00139	0.9841	0.9883	0.00894	0.8985	0.9277	0.00305	0.9653	0.9739	0.0191
PCDHAC1	PCDHAC1	NA	Other	No	No	No	black	0.27	8.46e-05	0.13	0.367916	0.274658	-0.159	0.02276	0.3413	-0.0434	0.5355	0.7354	0.0762	0.2761	0.3694	-0.087	0.2139	0.714	0.112	0.1088	0.2855	0.249	0.0003141	0.001996	0.0595	0.3954	0.7097	-0.216	0.001836	0.02407	0.107	0.1257	0.3093	-0.154	0.02755	0.05499	-0.175	0.01196	0.02599	-0.108	0.1229	0.1792	0.0659
LY75-CD302	LY75-CD302	NA	NA	No	No	No	black	0.64	1.05e-24	-0.308	0.301322	0.215715	0.00645	0.9267	0.9826	-0.11	0.1145	0.3442	-0.0862	0.218	0.3039	-0.207	0.002778	0.1656	0.122	0.0813	0.2401	0.326	1.77e-06	2.727e-05	-0.048	0.4933	0.7766	-0.229	0.0009195	0.0163	-0.0605	0.3875	0.605	0.0451	0.5199	0.618	0.0407	0.5612	0.6541	0.115	0.1012	0.1515	-0.0426
AL669918.1	AL669918.1	NA	NA	No	No	No	black	0.28	6.18e-05	0.659	0.00601605	0.00241402	-0.0121	0.8629	0.9656	-0.128	0.06775	0.2655	0.209	0.002531	0.006274	-0.118	0.08991	0.5434	0.124	0.07542	0.2295	0.224	0.001213	0.006142	-0.163	0.01893	0.2069	-0.0553	0.43	0.641	-0.0551	0.4319	0.6467	-0.0733	0.2947	0.3938	-0.0608	0.3854	0.4846	-0.0177	0.8006	0.8454	0.0525
MSANTD3-TMEFF1	MSANTD3-TMEFF1	NA	NA	No	No	No	black	0.34	4.39e-07	-0.214	0.0199769	0.0092822	0.027	0.7003	0.916	-0.0968	0.1663	0.4066	-0.181	0.009321	0.02006	-0.0169	0.8095	0.9636	-0.249	0.0003094	0.008314	0.0656	0.3491	0.533	0.0141	0.8409	0.9463	0.0635	0.3643	0.5836	0.0411	0.5571	0.7466	0.252	0.0002621	0.0009526	0.238	0.0005711	0.001802	0.342	4.744e-07	2.333e-06	-0.313
PCDHGB6	PCDHGB6	NA	Other	No	No	No	black	0.38	1.45e-08	-0.295	0.000244401	7.03442e-05	-0.071	0.3106	0.7211	-0.0925	0.1862	0.4309	-0.273	6.963e-05	0.0002421	0.021	0.764	0.9543	-0.0783	0.2635	0.482	0.172	0.0136	0.04484	0.0743	0.2886	0.6425	-0.0693	0.3222	0.5468	-0.0732	0.2957	0.5164	0.227	0.001045	0.003256	0.259	0.0001692	0.0006078	0.237	0.0006042	0.001631	-0.18
PCDHGA10	PCDHGA10	NA	Other	No	No	No	black	0.34	5.56e-07	-0.0358	0.671134	0.586129	-0.0851	0.2237	0.6513	0.000219	0.9975	0.9986	-0.0382	0.5853	0.6705	-0.0556	0.4273	0.8544	0.0597	0.3944	0.6054	0.183	0.00849	0.03057	0.121	0.08436	0.3834	-0.01	0.8866	0.9416	-0.0246	0.7256	0.8496	0.0882	0.2076	0.2954	0.104	0.1363	0.2066	0.0967	0.1667	0.2327	-0.13
PCDHGB1	PCDHGB1	NA	Other	No	No	No	black	0.34	4.28e-07	-0.332	0.0151373	0.00677313	-0.0661	0.3452	0.7487	0.0321	0.6469	0.8103	-0.188	0.006953	0.01547	0.0508	0.4681	0.874	0.0399	0.5693	0.7412	0.0694	0.3217	0.5034	0.0288	0.6809	0.8793	-0.108	0.1231	0.3074	0.0683	0.3294	0.5515	0.101	0.1469	0.2216	0.0986	0.1584	0.2338	0.172	0.01348	0.02646	-0.174
SIGLEC12	SIGLEC12	Tbio	Other	No	No	No	black	0.16	0.0222	-0.217	0.423454	0.326054	-0.0266	0.7038	0.9174	-0.106	0.1288	0.3563	-0.0684	0.3284	0.4257	0.0323	0.6445	0.9212	0.0407	0.5618	0.7367	0.0944	0.1771	0.3306	-0.151	0.03018	0.2489	-0.0166	0.8123	0.9003	-0.0295	0.6742	0.8305	0.0298	0.671	0.7485	0.018	0.797	0.8511	-0.0369	0.5984	0.6735	-0.147
ZFP91-CNTF	ZFP91-CNTF	NA	NA	No	No	No	black	0.42	4.04e-10	-0.239	0.403452	0.307349	0.0815	0.2442	0.6657	-0.176	0.0115	0.1237	-0.0711	0.3097	0.4057	-0.138	0.04865	0.4354	0.0182	0.7955	0.8892	0.251	0.000271	0.001758	-0.147	0.03508	0.2642	-0.126	0.07179	0.22	0.102	0.143	0.3329	0.0232	0.7402	0.8054	0.0185	0.7921	0.8477	-0.00597	0.9321	0.9489	-0.045
CHMP1B	CHMP1B	Tbio	Other	No	No	No	black	0.38	1.3e-08	-0.0278	0.641045	0.552705	0.0435	0.5349	0.8466	-0.0867	0.2152	0.463	-0.042	0.5488	0.6376	0.0579	0.4085	0.846	-0.0236	0.7368	0.8534	0.232	0.0007864	0.004299	-0.0914	0.1914	0.5429	-0.23	0.0009014	0.01606	0.033	0.6376	0.805	0.309	6.21e-06	3.326e-05	0.327	1.567e-06	8.78e-06	0.369	4.91e-08	2.89e-07	-0.0826
HCAR3	HCAR3	NA	GPCR	Yes	Yes	No	black	0.23	0.000781	-0.244	0.21978	0.148076	0.0742	0.2889	0.7037	0.0316	0.6524	0.8134	-0.101	0.1498	0.2218	-0.00697	0.9208	0.9851	-0.159	0.0221	0.1055	0.107	0.1245	0.2543	-0.041	0.5582	0.8156	-0.0449	0.522	0.7111	0.109	0.1201	0.3014	0.232	0.0007834	0.00253	0.255	0.000222	0.0007739	0.369	4.915e-08	2.892e-07	-0.0854
TRAPPC2B	TRAPPC2B	NA	Other	No	No	No	black	0.35	2.44e-07	-0.0207	0.731162	0.655903	-0.0156	0.8236	0.9566	-0.106	0.1284	0.3556	-0.0315	0.6526	0.7283	-0.108	0.121	0.5927	0.000835	0.9905	0.9951	0.131	0.05974	0.1456	-0.0566	0.4189	0.7278	-0.274	6.89e-05	0.003481	0.0943	0.1776	0.381	0.244	0.000417	0.001443	0.241	0.0004835	0.001557	0.249	0.0003047	0.0008794	-0.0537
LSM14A	LSM14A	Tbio	Other	No	No	No	black	0.72	1.81e-34	-0.168	6.45584e-05	1.63641e-05	-0.187	0.007232	0.2476	-0.00908	0.8969	0.9501	-0.3	1.177e-05	4.752e-05	-0.128	0.0674	0.4864	-0.0727	0.2987	0.5172	0.236	0.0006528	0.003664	0.0176	0.8016	0.9307	-0.0782	0.2638	0.4869	0.0951	0.174	0.3768	0.295	1.634e-05	7.954e-05	0.308	6.775e-06	3.33e-05	0.395	4.147e-09	2.978e-08	-0.0696
ZBED6	ZBED6	Tbio	Other	No	No	No	black	0.73	4.44e-36	-0.516	0.0470032	0.0244448	-0.0137	0.8456	0.9607	-0.0147	0.8338	0.917	-0.156	0.02514	0.04813	-0.179	0.009976	0.2413	-0.0556	0.4277	0.6344	0.159	0.02232	0.06726	0.0563	0.4212	0.7294	-0.0874	0.2115	0.4274	0.0342	0.6258	0.797	0.242	0.0004643	0.001588	0.246	0.0003716	0.001231	0.262	0.0001458	0.000448	-0.0643
MGAM2	MGAM2	NA	Enzyme	No	No	No	black	0.41	8.36e-10	-0.973	2.06049e-05	4.73613e-06	-0.0838	0.2313	0.6562	-0.176	0.0115	0.1237	-0.311	5.247e-06	2.263e-05	-0.13	0.0631	0.4719	0.0744	0.2877	0.506	0.228	0.001006	0.005269	-0.0288	0.681	0.8793	-0.00633	0.928	0.963	0.0517	0.4609	0.6687	0.29	2.425e-05	0.0001138	0.317	3.38e-06	1.748e-05	0.379	1.912e-08	1.201e-07	-0.164
AC002996.1	AC002996.1	NA	NA	No	No	No	black	0.32	2.56e-06	-0.286	0.594258	0.500472	0.0148	0.8324	0.9591	-0.0284	0.685	0.8322	-0.047	0.5027	0.5963	-0.0749	0.2845	0.7693	-0.037	0.5977	0.762	0.309	6.407e-06	7.915e-05	0.00553	0.9371	0.9807	-0.166	0.01744	0.09894	-0.0212	0.7627	0.8715	0.0373	0.5944	0.6838	0.0341	0.627	0.7115	-0.0327	0.6412	0.7107	-0.0189
CHURC1	CHURC1	Tbio	Other	No	No	No	black	0.51	2.84e-15	0.0369	0.453523	0.355065	-0.128	0.06667	0.4534	-0.025	0.7216	0.8537	0.0658	0.3475	0.4453	-0.18	0.009779	0.2397	0.0416	0.5525	0.7304	0.293	1.858e-05	0.0001893	0.0296	0.673	0.8754	-0.227	0.001008	0.0171	0.0159	0.8206	0.9053	0.165	0.0175	0.03742	0.146	0.03631	0.06824	0.156	0.02501	0.04555	0.024
AC022826.2	AC022826.2	NA	NA	No	No	No	black	0.59	1.54e-20	0.0529	0.927789	0.900892	-0.0102	0.8838	0.9722	-0.135	0.05238	0.237	0.00868	0.9014	0.9281	-0.143	0.04081	0.4027	0.0711	0.3101	0.5282	0.308	6.498e-06	8.012e-05	0.0539	0.442	0.7443	-0.0662	0.3447	0.5672	-0.205	0.003158	0.02839	-0.0282	0.6872	0.7622	-0.039	0.5779	0.6688	0.0596	0.3946	0.4789	0.0183
AC008575.1	AC008575.1	NA	NA	No	No	No	black	0.17	0.013	-0.0401	0.92505	0.897305	-0.0889	0.2038	0.633	-0.0901	0.1979	0.4441	-0.009	0.8978	0.9256	0.0187	0.7894	0.9572	0.069	0.3245	0.542	0.211	0.002346	0.01064	-0.101	0.1478	0.4864	-0.255	0.0002113	0.006452	0.198	0.004301	0.03474	0.0749	0.2849	0.383	0.0505	0.4707	0.5677	0.0934	0.1818	0.2504	-0.00606
AC093525.2	AC093525.2	NA	NA	No	No	No	black	0.051	0.469	0.199	0.56613	0.469902	0.0644	0.3577	0.7579	-0.0965	0.1678	0.4083	0.0504	0.4721	0.5683	-0.00475	0.9459	0.9911	0.0783	0.2633	0.4817	0.0898	0.1991	0.3595	0.0194	0.7824	0.9243	-0.172	0.01321	0.08303	0.0197	0.7782	0.8816	-0.168	0.01584	0.03435	-0.172	0.0133	0.02846	-0.185	0.007715	0.01612	-0.0609
AC026464.4	AC026464.4	NA	NA	No	No	No	black	0.42	3.18e-10	-0.293	5.20643e-10	4.82558e-11	-0.175	0.01211	0.2854	-0.0632	0.3667	0.6096	-0.442	2.884e-11	3.248e-10	-0.0356	0.6117	0.9114	-0.214	0.001984	0.02622	0.266	0.0001081	0.0008181	-0.0576	0.4112	0.7217	-0.0334	0.6332	0.7916	0.0404	0.564	0.7516	0.322	2.416e-06	1.421e-05	0.336	8.102e-07	4.818e-06	0.428	1.366e-10	1.258e-09	-0.378
CCPG1	CCPG1	Tbio	Other	No	No	No	black	0.63	8.4e-24	0.0424	0.427556	0.330211	-0.0903	0.1969	0.6278	0.0914	0.1914	0.4372	0.069	0.3243	0.4216	-0.136	0.05046	0.4386	-0.0625	0.3723	0.5853	0.363	8.126e-08	2.209e-06	0.0714	0.3079	0.6605	-0.196	0.004739	0.04464	0.0281	0.6884	0.8396	0.19	0.006331	0.0156	0.185	0.007734	0.01779	0.206	0.003041	0.006968	0.159
PECAM1	PECAM1	Tbio	Other	No	No	No	black	0.71	2.64e-33	-0.337	0.0887837	0.0509995	-0.00236	0.9731	0.9924	-0.054	0.4407	0.6674	-0.136	0.05201	0.09027	-0.172	0.01342	0.267	-0.0761	0.2772	0.4963	0.493	5.095e-14	3.39e-11	-0.0234	0.7389	0.9045	-0.0982	0.1601	0.3596	-0.0936	0.1808	0.3849	0.216	0.001821	0.005286	0.227	0.001018	0.003029	0.295	1.62e-05	6.019e-05	-0.303
ISY1-RAB43	ISY1-RAB43	NA	NA	No	No	No	black	0.44	3.19e-11	-0.146	0.00355543	0.00134588	-0.149	0.03215	0.3684	-0.13	0.06307	0.2568	-0.224	0.001194	0.003194	-0.0742	0.289	0.7726	-0.00877	0.9005	0.9506	0.189	0.006544	0.0248	-0.00383	0.9564	0.9867	0.0419	0.5499	0.7311	0.0333	0.6351	0.8031	0.245	0.0003761	0.001316	0.244	0.0004172	0.001365	0.301	1.115e-05	4.271e-05	-0.123
PCDHGA9	PCDHGA9	NA	Other	No	No	No	black	0.35	3.07e-07	-0.0337	0.746248	0.673715	-0.042	0.5488	0.8525	-0.00986	0.8882	0.9452	-0.0295	0.6738	0.7464	0.0225	0.7482	0.9493	-0.0217	0.7569	0.8659	0.118	0.09105	0.2005	0.102	0.1449	0.4815	-0.0207	0.7683	0.8747	-0.0889	0.2039	0.4126	0.0645	0.3567	0.4596	0.0666	0.3419	0.4404	0.0909	0.1936	0.2642	-0.0457
AC006538.2	AC006538.2	NA	NA	No	No	No	black	0.33	1.37e-06	-0.723	0.201769	0.133467	-0.0301	0.668	0.903	-0.162	0.02007	0.1558	-0.104	0.1355	0.2042	0.0511	0.4656	0.874	-0.0546	0.4358	0.6412	0.171	0.01402	0.04603	-0.0867	0.2154	0.5696	-0.0262	0.708	0.8386	0.0654	0.3501	0.571	0.12	0.08483	0.14	0.111	0.1111	0.1738	0.197	0.004586	0.01009	-0.00675
AC005943.1	AC005943.1	NA	NA	No	No	No	black	0.56	4.57e-18	-0.0106	0.986271	0.981088	-0.00706	0.9198	0.9815	-0.0852	0.2234	0.4727	-0.00165	0.9812	0.9864	-0.056	0.4239	0.8532	-0.145	0.03708	0.1463	0.318	3.16e-06	4.459e-05	-0.02	0.7755	0.9213	-0.103	0.14	0.3313	-0.00821	0.9067	0.954	0.139	0.04588	0.08522	0.123	0.0785	0.1291	0.158	0.02331	0.0428	0.0514
AC093155.3	AC093155.3	NA	NA	No	No	No	black	0.2	0.00495	0.765	0.00295183	0.0010917	-0.0484	0.4897	0.8229	0.0343	0.625	0.796	0.225	0.001154	0.003105	-0.0656	0.3486	0.8069	-0.00651	0.926	0.9635	0.072	0.3034	0.484	0.036	0.6071	0.8443	-0.0634	0.3649	0.5839	0.0607	0.3864	0.604	-0.231	0.0008196	0.002637	-0.257	0.0001951	0.0006898	-0.162	0.01981	0.03708	0.109
AC007192.1	AC007192.1	NA	NA	No	No	No	black	0.12	0.0862	0.18	0.617348	0.526191	-0.0975	0.1632	0.5914	0.0481	0.4922	0.7059	0.0442	0.5283	0.6191	0.0925	0.186	0.6794	-0.0862	0.2178	0.4306	0.0674	0.3359	0.5189	0.151	0.03045	0.2496	0.147	0.03483	0.1496	0.209	0.002615	0.02527	0.0225	0.748	0.8117	0.0276	0.6934	0.7679	-0.0731	0.2962	0.3775	0.0567
AC008764.4	AC008764.4	NA	NA	No	No	No	black	0.27	7.46e-05	-0.109	0.435481	0.337626	-0.0578	0.4094	0.7781	-0.0602	0.3901	0.6291	-0.0669	0.339	0.4367	-0.113	0.1061	0.5732	0.0134	0.8485	0.9205	0.236	0.000646	0.003637	0.197	0.004444	0.1125	0.107	0.1267	0.3129	-0.0687	0.3263	0.5477	0.0914	0.1915	0.2764	0.0784	0.2627	0.3551	0.0181	0.7962	0.8417	-0.0125
ZNF728	ZNF728	NA	Other	No	No	No	black	0.41	8.44e-10	0.215	0.23282	0.158566	-0.136	0.05198	0.4176	0.0497	0.4783	0.6967	0.0982	0.1602	0.235	-0.0944	0.1773	0.6652	-0.0624	0.3731	0.5862	0.11	0.1166	0.2416	0.11	0.115	0.4344	0.114	0.1019	0.2736	-0.106	0.1278	0.3121	0.137	0.04909	0.09025	0.151	0.0301	0.05811	0.166	0.01718	0.03274	0.00864
AL589666.1	AL589666.1	NA	NA	No	No	No	black	0.64	7.54e-25	-0.0987	0.338731	0.248321	-0.0536	0.4442	0.7989	-0.165	0.01813	0.1491	-0.0807	0.2487	0.3391	-0.0436	0.5335	0.8834	-0.024	0.7317	0.8505	0.272	7.886e-05	0.0006253	0.122	0.08012	0.3759	-0.129	0.06561	0.2084	0.00626	0.9288	0.9646	0.0835	0.2328	0.3246	0.0852	0.2234	0.3105	0.204	0.003324	0.007546	0.0248
AC022384.1	AC022384.1	NA	NA	No	No	No	black	0.54	4.24e-17	-0.319	0.38425	0.289421	-0.0361	0.606	0.8785	0.0166	0.8133	0.9057	-0.0738	0.2919	0.3866	-0.161	0.02096	0.3166	-0.135	0.05231	0.1823	0.314	4.249e-06	5.66e-05	-0.0185	0.7913	0.9271	-0.181	0.009205	0.06773	-0.0329	0.6382	0.8056	0.0422	0.547	0.6429	0.0856	0.2211	0.3077	0.119	0.08881	0.1379	0.00376
NOL12	NOL12	Tbio	Other	No	No	No	black	0.28	5.4e-05	-0.143	0.00684356	0.00278167	-0.213	0.002153	0.1635	-0.179	0.009965	0.1176	-0.209	0.002539	0.006289	-0.0863	0.2175	0.7151	0.047	0.5024	0.6948	0.155	0.02614	0.07611	-0.00782	0.9112	0.9717	-0.094	0.1792	0.3855	0.163	0.01956	0.09361	0.309	6.241e-06	3.341e-05	0.293	1.918e-05	8.592e-05	0.275	6.307e-05	0.0002091	0.0067
INO80B-WBP1	INO80B-WBP1	NA	NA	No	No	No	black	0.22	0.00162	-0.0684	0.700112	0.619762	0.0484	0.4899	0.8229	-0.00738	0.9162	0.9598	-0.0346	0.6211	0.7012	0.0597	0.3944	0.8359	-0.0218	0.7563	0.8655	0.0115	0.8699	0.9292	0.0123	0.861	0.9527	0.0414	0.5545	0.7351	0.0207	0.7683	0.8756	0.0257	0.7134	0.7837	-0.0138	0.8438	0.8859	-0.000715	0.9919	0.9938	0.114
CU639417.1	CU639417.1	NA	NA	No	No	No	black	0.0077	0.912	-0.0935	0.169592	0.108635	0.0967	0.1668	0.5936	-0.0118	0.8668	0.9344	-0.113	0.1071	0.1674	0.0903	0.1969	0.6946	0.0701	0.3164	0.5343	-0.0592	0.398	0.5819	-0.000844	0.9904	0.9968	0.0323	0.6445	0.7994	0.142	0.04139	0.1514	0.0203	0.7724	0.8309	0.0162	0.8167	0.8654	0.139	0.04693	0.07901	-0.154
SYNRG	SYNRG	Tbio	Other	No	No	No	black	0.8	7.08e-47	0.022	0.838461	0.785673	0.0139	0.8427	0.9605	0.0856	0.2209	0.4701	0.0191	0.7857	0.8386	-0.224	0.001223	0.1323	-0.0377	0.5902	0.7566	0.378	2.063e-08	7.197e-07	0.00629	0.9285	0.9769	-0.179	0.01016	0.07133	-0.0605	0.3878	0.6054	0.0111	0.8738	0.9091	0.0167	0.8116	0.8619	0.00374	0.9575	0.9679	0.098
AC091959.3	AC091959.3	NA	NA	No	No	No	black	0.81	1.07e-49	-0.048	0.834015	0.780179	-0.017	0.8085	0.9526	-0.0737	0.2922	0.5421	-0.0195	0.7811	0.8347	-0.251	0.00028	0.09913	0.0292	0.6771	0.8154	0.382	1.45e-08	5.391e-07	-0.0131	0.8514	0.9492	-0.0361	0.6063	0.7732	-0.0759	0.2779	0.4974	0.0732	0.2957	0.3948	0.0767	0.2734	0.3669	0.0854	0.2223	0.2976	0.134
PCDHGB5	PCDHGB5	NA	Other	No	No	No	black	0.41	6.92e-10	-0.49	2.34361e-08	2.9348e-09	-0.174	0.01226	0.2854	-0.0445	0.5253	0.7284	-0.398	2.994e-09	2.396e-08	-0.104	0.1368	0.6179	-0.0713	0.3082	0.5261	0.161	0.02095	0.06376	-0.0281	0.6886	0.8823	-0.0989	0.1574	0.3561	0.0637	0.3632	0.5832	0.22	0.00147	0.004393	0.245	0.0003785	0.001251	0.32	2.747e-06	1.175e-05	-0.243
AC068547.1	AC068547.1	NA	NA	No	No	No	black	0.29	2.56e-05	0.108	0.790439	0.727289	0.0758	0.2789	0.6951	-0.0306	0.6628	0.8202	0.0243	0.7286	0.7914	-0.1	0.1511	0.6358	0.0433	0.5367	0.72	0.131	0.06072	0.1474	0.0836	0.232	0.5857	-0.135	0.05381	0.195	-0.00952	0.892	0.9457	-0.154	0.02753	0.05496	-0.145	0.03729	0.06983	-0.111	0.1123	0.1659	0.00553
AC019117.3	AC019117.3	NA	NA	No	No	No	black	0.65	8.66e-26	0.621	0.0490576	0.0256668	0.0519	0.4587	0.8057	-0.0567	0.4179	0.65	0.155	0.02641	0.05023	-0.188	0.006792	0.2112	0.156	0.02541	0.1146	0.272	7.613e-05	0.0006071	-0.293	1.894e-05	0.004141	-0.0433	0.537	0.7214	-0.0163	0.8163	0.9038	-0.0702	0.3157	0.416	-0.0775	0.2679	0.361	-0.0509	0.4678	0.5527	0.285
AC020915.5	AC020915.5	NA	NA	No	No	No	black	0.59	9.26e-21	-0.258	0.409928	0.313506	-0.0296	0.6726	0.9047	-0.0266	0.704	0.8434	-0.0702	0.3159	0.4125	-0.139	0.0465	0.4267	-0.142	0.04179	0.1572	0.31	5.837e-06	7.341e-05	-0.0234	0.7384	0.9042	-0.0581	0.407	0.6215	-0.0383	0.5845	0.7676	0.115	0.09868	0.1587	0.115	0.09835	0.1565	0.108	0.1217	0.1777	0.03
AC107959.5	AC107959.5	NA	NA	No	No	No	black	0.25	0.000261	-0.0107	0.979926	0.972366	0.0931	0.1832	0.6122	-0.0562	0.4221	0.6534	-0.00242	0.9725	0.98	0.0146	0.835	0.969	-0.0337	0.6307	0.7846	0.206	0.002992	0.01302	-0.105	0.132	0.4592	0.0979	0.1617	0.3618	-0.126	0.07149	0.2153	-0.106	0.1286	0.1985	-0.0927	0.1851	0.2659	0.00245	0.9721	0.9791	-0.0101
C1orf112	FIRRM	NA	NA	No	No	No	blue	0.54	6.3e-17	0.172	0.00960805	0.00407315	-0.0849	0.225	0.6522	-0.0145	0.8363	0.9178	0.2	0.003933	0.009313	-0.109	0.1197	0.5907	0.183	0.008648	0.05911	0.195	0.004921	0.01967	0.0322	0.6461	0.8641	-0.0291	0.6784	0.8198	-0.0466	0.506	0.7068	-0.0232	0.741	0.806	-0.0313	0.6551	0.7359	-0.0338	0.6297	0.7006	0.161
SEMA3F	SEMA3F	Tbio	Other	No	No	No	blue	0.072	0.307	-0.405	2.71322e-05	6.39345e-06	-0.13	0.06208	0.443	-0.0821	0.2406	0.4917	-0.308	6.575e-06	2.782e-05	0.0295	0.6743	0.9307	-0.0464	0.5076	0.6987	-0.00208	0.9764	0.9872	-0.186	0.007493	0.14	-0.165	0.01804	0.1008	-0.0898	0.1992	0.4075	0.0796	0.2552	0.3505	0.0952	0.1733	0.2517	0.135	0.05372	0.08895	0.00205
CFTR	CFTR	Tclin	Ion Channel	Yes	Yes	No	blue	0.43	7.34e-11	-0.283	0.0131466	0.0057805	-0.0429	0.54	0.8483	-0.108	0.1211	0.3471	-0.191	0.005893	0.01336	-0.124	0.0751	0.5082	0.0192	0.7847	0.8826	0.242	0.0004664	0.002774	-0.0918	0.1894	0.541	-0.205	0.003097	0.03374	0.00295	0.9664	0.9856	0.11	0.1165	0.1826	0.123	0.07799	0.1284	0.0552	0.4304	0.5155	0.183
SNX11	SNX11	Tbio	Other	No	No	No	blue	0.41	1.01e-09	-0.12	0.00122785	0.00041552	-0.3	1.217e-05	0.006552	0.1	0.1516	0.3884	-0.249	0.0002998	0.0009113	-0.128	0.06585	0.4809	-0.0657	0.3482	0.564	0.196	0.004839	0.01941	0.0694	0.3216	0.6714	0.0601	0.3911	0.6069	0.00431	0.9509	0.9769	0.416	4.894e-10	6.354e-09	0.426	1.699e-10	2.088e-09	0.488	9.746e-14	1.534e-12	-0.221
ICA1	ICA1	Tbio	Other	No	No	No	blue	0.57	8.99e-19	0.0732	0.296877	0.211981	-0.0587	0.402	0.7737	0.119	0.08762	0.3009	0.0877	0.21	0.2945	0.0339	0.6291	0.9169	0.0222	0.7515	0.8631	0.192	0.005744	0.02233	-0.107	0.1267	0.4511	-0.172	0.01335	0.08334	-0.226	0.001106	0.01474	-0.118	0.09255	0.1506	-0.125	0.07408	0.1227	-0.2	0.00393	0.008776	0.241
CASP10	CASP10	NA	Enzyme	Yes	No	Yes	blue	0.72	8.53e-34	0.0373	0.601441	0.508246	-0.0426	0.543	0.85	0.164	0.01877	0.1517	0.0466	0.5061	0.5993	-0.108	0.1216	0.5936	-0.0985	0.159	0.3571	0.213	0.00213	0.009833	-0.0537	0.4429	0.7448	-0.0238	0.7339	0.8544	-0.274	6.799e-05	0.002792	-0.0338	0.6292	0.7133	-0.0159	0.8206	0.8687	-0.0283	0.6864	0.7502	-0.0341
MTMR7	MTMR7	Tbio	Enzyme	No	No	No	blue	0.39	1.06e-08	-0.179	0.270135	0.189244	-0.0316	0.6524	0.8982	-0.0173	0.8051	0.901	-0.0915	0.1909	0.2721	-0.109	0.1195	0.5902	-0.0659	0.3466	0.5625	0.198	0.004378	0.01789	-0.114	0.1035	0.4166	-0.165	0.01786	0.1004	-0.105	0.132	0.3178	-0.106	0.1288	0.1988	-0.0844	0.2279	0.3158	-0.151	0.0304	0.05414	0.112
POLDIP2	POLDIP2	Tbio	Enzyme	No	No	No	blue	0.065	0.352	-0.735	0.0818153	0.0463582	-0.0709	0.3111	0.7213	0.0794	0.2566	0.5066	-0.138	0.0475	0.0835	0.0111	0.8737	0.976	-0.201	0.00376	0.03515	-0.0177	0.8001	0.8987	-0.0978	0.162	0.5068	-0.178	0.01029	0.07188	0.0651	0.3526	0.5734	0.0748	0.2851	0.3831	0.0937	0.1802	0.26	0.123	0.07828	0.1237	-0.0601
VPS50	VPS50	Tbio	Other	No	No	No	blue	0.78	1.12e-43	-0.0495	0.632339	0.542768	-0.0542	0.439	0.7956	0.154	0.02681	0.1769	-0.0426	0.5429	0.6325	-0.0938	0.1797	0.6689	-0.183	0.008372	0.05807	0.083	0.2358	0.4065	-0.0251	0.7203	0.898	0.0561	0.4233	0.6358	-0.0515	0.4624	0.6699	0.0181	0.7958	0.8494	0.0436	0.5342	0.6287	0.0438	0.5317	0.6125	0.0812
PDK4	PDK4	NA	Kinase	Yes	No	No	blue	0.5	1.27e-14	-0.473	0.0915907	0.0528015	0.003	0.9659	0.9913	0.0141	0.8411	0.9208	-0.134	0.05397	0.09322	-0.106	0.1304	0.609	0.0731	0.2967	0.5157	0.169	0.01521	0.04911	-0.155	0.02588	0.234	-0.303	9.32e-06	0.001015	-0.204	0.003343	0.02943	-0.0885	0.206	0.2934	-0.0706	0.3131	0.4101	-0.0224	0.749	0.8025	-0.0934
ABCB5	ABCB5	Tbio	Transporter	No	No	No	blue	0.17	0.0168	0.588	0.000457491	0.000139637	0.0652	0.3517	0.7528	0.0508	0.4687	0.6897	0.261	0.0001486	0.0004828	0.00386	0.9561	0.992	0.0433	0.5362	0.7197	0.0649	0.3539	0.5383	0.0411	0.5571	0.8154	0.0857	0.2206	0.4379	-0.0125	0.8585	0.9268	-0.0285	0.684	0.7597	-0.0666	0.3417	0.4403	-0.233	0.0007663	0.002028	0.134
SLC25A13	SLC25A13	Tbio	Transporter	Yes	No	Yes	blue	0.46	5.76e-12	0.0406	0.492789	0.393457	-0.0823	0.2394	0.6621	-0.0343	0.6244	0.7957	0.0603	0.389	0.4883	-0.103	0.1393	0.6206	0.0954	0.1725	0.375	0.321	2.483e-06	3.641e-05	-0.0436	0.5338	0.801	-0.193	0.005502	0.04906	-0.289	2.568e-05	0.00148	-0.28	4.502e-05	0.0001979	-0.266	0.0001098	0.0004127	-0.261	0.0001482	0.0004546	0.0455
SLC4A1	SLC4A1	Tbio	Transporter	Yes	No	Yes	blue	0.3	1.45e-05	-0.448	4.29925e-05	1.05324e-05	-0.00598	0.932	0.9833	0.0577	0.4103	0.6443	-0.301	1.102e-05	4.48e-05	0.0279	0.6906	0.9356	-0.0731	0.2964	0.5153	-0.162	0.02024	0.06212	-0.0974	0.1636	0.5091	-0.0108	0.878	0.9363	0.0752	0.2826	0.5026	0.276	6.114e-05	0.0002601	0.29	2.341e-05	0.0001027	0.339	6.322e-07	3.038e-06	-0.166
CALCR	CALCR	Tclin	GPCR	Yes	No	No	blue	0.37	6.65e-08	-0.785	0.00202785	0.000721235	-0.0485	0.4889	0.8227	0.0963	0.1684	0.4095	-0.233	0.0007651	0.002137	-0.117	0.09501	0.5512	-0.188	0.006724	0.05069	0.159	0.02211	0.06675	-0.0435	0.535	0.8017	-0.134	0.05531	0.1984	-0.128	0.06581	0.2045	0.187	0.00717	0.01738	0.192	0.005814	0.01388	0.261	0.0001536	0.0004696	-0.145
THSD7A	THSD7A	Tbio	Other	No	No	No	blue	0.23	0.00108	0.652	0.00167001	0.000583678	0.0346	0.622	0.8858	0.0133	0.8494	0.9248	0.237	0.000618	0.001758	-0.0906	0.1955	0.6922	0.158	0.02352	0.1098	0.227	0.001052	0.00546	0.0248	0.723	0.899	-0.0966	0.1672	0.3696	0.00993	0.8874	0.9431	-0.0645	0.357	0.4598	-0.0682	0.33	0.4279	-0.128	0.06639	0.1072	0.122
LIG3	LIG3	Tbio	Enzyme	Yes	No	Yes	blue	0.62	4.83e-23	0.103	0.149096	0.0933772	-0.0646	0.3563	0.7565	0.107	0.1246	0.3499	0.118	0.09228	0.1475	-0.187	0.00711	0.2153	-0.0949	0.1746	0.378	0.275	6.396e-05	0.000526	-0.0281	0.688	0.882	-0.137	0.05013	0.1869	-0.128	0.06759	0.208	-0.064	0.3608	0.4636	-0.0452	0.5192	0.6141	-0.0643	0.3583	0.4421	0.311
PRKAR2B	PRKAR2B	NA	Enzyme	Yes	No	No	blue	0.18	0.0109	-0.346	0.335529	0.245173	-0.0175	0.8027	0.9505	-0.0346	0.6213	0.7935	-0.0809	0.2476	0.3378	-0.173	0.01295	0.2641	-0.0381	0.5868	0.7542	0.158	0.02376	0.07064	-0.0694	0.3219	0.6718	-0.22	0.001475	0.02114	0.0298	0.6707	0.8279	-0.159	0.02213	0.04568	-0.148	0.03336	0.06342	-0.122	0.07968	0.1256	-0.0765
PON1	PON1	Tbio	Enzyme	Yes	No	Yes	blue	0.31	5.46e-06	-0.486	0.00503242	0.00198285	-0.0567	0.4183	0.7822	0.0834	0.2331	0.4836	-0.213	0.002069	0.005227	-0.00854	0.903	0.9813	0.0114	0.8712	0.934	0.06	0.3918	0.5761	0.00613	0.9304	0.9781	-0.116	0.09547	0.2629	-0.0868	0.2145	0.426	0.17	0.01461	0.03206	0.194	0.005112	0.01242	0.161	0.02048	0.03818	-0.266
GCFC2	GCFC2	Tbio	Other	No	No	No	blue	0.58	4.2e-20	0.0922	0.107045	0.0632846	-0.0802	0.252	0.6727	0.184	0.008156	0.111	0.131	0.06116	0.1038	-0.0929	0.1843	0.6773	-0.171	0.01378	0.07906	-0.085	0.2245	0.3922	0.0934	0.1816	0.5323	0.105	0.1333	0.3223	0.0428	0.5412	0.735	0.0809	0.2475	0.3417	0.0893	0.2018	0.2854	0.0217	0.7567	0.8088	0.2
MYCBP2	MYCBP2	Tbio	Enzyme	No	No	No	blue	0.44	3.78e-11	0.0889	0.101137	0.0593628	-0.143	0.04062	0.3893	0.247	0.0003422	0.04138	0.133	0.05695	0.09756	-0.0565	0.4196	0.8511	-0.0631	0.3679	0.5818	-0.0744	0.2879	0.4677	0.22	0.001481	0.064	0.121	0.08384	0.2417	0.0789	0.2594	0.4768	0.0738	0.2921	0.3908	0.0912	0.1924	0.2744	0.148	0.03409	0.05983	-0.0809
ITGA3	ITGA3	NA	Other	Yes	No	No	blue	0.3	1.37e-05	-0.402	1.44588e-05	3.23438e-06	-0.0714	0.3076	0.7188	0.131	0.06124	0.2534	-0.318	3.307e-06	1.475e-05	0.103	0.1403	0.6224	-0.158	0.02338	0.1095	-0.123	0.07794	0.1786	-0.288	2.633e-05	0.004978	-0.0127	0.8565	0.9244	0.153	0.0286	0.1188	0.507	7.077e-15	2.778e-13	0.521	9.92e-16	3.546e-14	0.552	7.851e-18	2.393e-16	-0.0459
ZFX	ZFX	Tbio	Transcription Factor	No	No	No	blue	0.7	2.36e-31	-0.241	0.00530482	0.00210132	-0.538	7.487e-17	8.297e-14	0.146	0.03688	0.2018	-0.213	0.002102	0.005305	-0.215	0.001956	0.1468	-0.205	0.003079	0.03119	0.224	0.001224	0.006184	-0.0497	0.4778	0.7663	-0.151	0.0299	0.1363	0.0718	0.3051	0.5266	0.358	1.27e-07	9.708e-07	0.388	8.603e-09	7.461e-08	0.438	4.75e-11	4.722e-10	-0.0759
CACNG3	CACNG3	Tbio	Ion Channel	Yes	Yes	No	blue	0.39	1.04e-08	0.209	0.260495	0.181342	0.0931	0.1832	0.6122	0.0263	0.7078	0.8453	0.0931	0.1831	0.2625	-0.0528	0.4509	0.8699	0.0555	0.4285	0.635	0.168	0.01603	0.05121	0.00521	0.9407	0.9818	-0.141	0.04275	0.1701	-0.121	0.08241	0.2368	-0.121	0.08275	0.1371	-0.109	0.1201	0.1856	-0.102	0.1463	0.2078	0.0363
CX3CL1	CX3CL1	Tbio	Other	No	No	No	blue	0.39	7.69e-09	-0.615	0.00197664	0.000701116	-0.113	0.105	0.5169	0.188	0.006767	0.1054	-0.233	0.0007404	0.002075	-0.0903	0.1968	0.6946	-0.227	0.001029	0.01752	0.176	0.01147	0.03907	-0.0391	0.5765	0.8267	-0.272	7.463e-05	0.003634	-0.0276	0.6933	0.8396	0.171	0.01408	0.03105	0.197	0.00446	0.01102	0.212	0.002271	0.005379	-0.117
BAIAP2L1	BAIAP2L1	Tbio	Other	No	No	No	blue	0.53	3.13e-16	-0.411	0.000299857	8.78657e-05	-0.0059	0.933	0.9833	0.0556	0.4273	0.6572	-0.269	9.139e-05	0.0003102	-0.0891	0.2026	0.7014	-0.137	0.0502	0.1774	0.28	4.44e-05	0.0003872	-0.0932	0.1826	0.5335	-0.16	0.02147	0.1123	-0.0723	0.3017	0.5231	0.166	0.0174	0.03724	0.21	0.002507	0.006702	0.242	0.0004494	0.001249	0.0191
AGK	AGK	Tbio	Enzyme	Yes	No	Yes	blue	0.67	5.49e-28	0.0266	0.604869	0.512299	-0.187	0.007052	0.2449	0.14	0.04401	0.2194	0.0466	0.506	0.5992	-0.0991	0.1564	0.6427	0.0684	0.3283	0.5456	0.208	0.002638	0.01175	0.000664	0.9924	0.9973	0.0404	0.5643	0.7428	-0.136	0.05153	0.1745	-0.0709	0.3112	0.4111	-0.0322	0.6461	0.7283	-0.0472	0.5001	0.5834	0.184
CCL26	CCL26	Tbio	Other	No	No	No	blue	-0.12	0.0892	-0.51	0.024951	0.011906	-0.0475	0.4974	0.827	-0.0747	0.2861	0.5354	-0.174	0.0123	0.02569	0.0213	0.7614	0.9535	0.105	0.1332	0.3227	-0.0596	0.3946	0.5786	0.078	0.265	0.6212	-0.0742	0.2892	0.514	-0.245	0.0003891	0.007765	0.119	0.08723	0.1433	0.129	0.06554	0.1131	0.0886	0.2056	0.2785	-0.0495
ARSD	ARSD	Tbio	Enzyme	No	No	No	blue	0.39	5.14e-09	-0.0311	0.76302	0.693596	-0.443	2.499e-11	2.14e-08	0.114	0.1026	0.3252	-0.0276	0.6936	0.7629	-0.126	0.07138	0.4967	0.00102	0.9884	0.9944	0.225	0.001144	0.005854	-0.0995	0.1549	0.4963	-0.321	2.601e-06	0.0004623	-0.105	0.1326	0.3189	0.152	0.02925	0.05782	0.171	0.01375	0.02931	0.113	0.1055	0.1572	0.161
PRSS21	PRSS21	Tbio	Enzyme	No	No	No	blue	0.099	0.156	-0.628	0.00703657	0.00286797	-0.0165	0.8142	0.9534	-0.0123	0.8609	0.9319	-0.206	0.003001	0.007321	0.035	0.6172	0.9133	0.00395	0.955	0.9784	-0.0375	0.5927	0.7554	-0.0742	0.2893	0.6429	0.0907	0.1948	0.4055	-0.0164	0.8152	0.9033	0.128	0.06593	0.116	0.134	0.05458	0.09684	0.227	0.001055	0.002705	-0.126
SLC13A2	SLC13A2	Tbio	Transporter	No	No	No	blue	0.43	1.73e-10	-1.33	1.65127e-05	3.73154e-06	-0.209	0.002587	0.1717	0.0405	0.5633	0.7537	-0.314	4.173e-06	1.829e-05	0.00396	0.9549	0.992	-0.232	0.0007743	0.01471	-0.0391	0.5767	0.7427	-0.0378	0.5898	0.8354	-0.192	0.005667	0.05012	0.159	0.02276	0.1027	0.468	1.378e-12	3.104e-11	0.49	7.773e-14	1.808e-12	0.527	3.915e-16	9.184e-15	0.198
TKTL1	TKTL1	Tbio	Enzyme	No	No	No	blue	0.11	0.103	-0.979	1.11386e-06	1.87969e-07	-0.0507	0.469	0.8105	-0.0613	0.3815	0.6217	-0.352	2.132e-07	1.254e-06	-0.109	0.119	0.5898	-0.244	0.00042	0.01011	0.0341	0.6263	0.781	-0.0566	0.4191	0.7278	0.0686	0.3275	0.5519	0.163	0.01892	0.09153	0.323	2.262e-06	1.338e-05	0.342	4.955e-07	3.079e-06	0.364	7.698e-08	4.37e-07	-0.221
PAX6	PAX6	Tbio	Transcription Factor	No	No	No	blue	0.51	7.6e-15	0.321	0.00678582	0.00275604	-0.0627	0.3706	0.7668	0.134	0.05497	0.2417	0.207	0.002826	0.006931	0.0217	0.7573	0.9519	-0.0521	0.4569	0.6595	0.202	0.003531	0.01498	0.0391	0.577	0.8269	-0.0207	0.7675	0.8745	-0.233	0.0007544	0.0116	-0.0822	0.2403	0.3337	-0.0621	0.3753	0.4743	-0.14	0.04432	0.07512	0.0654
FMO3	FMO3	Tbio	Enzyme	Yes	No	Yes	blue	0.56	1.97e-18	0.235	0.115361	0.0689727	-0.166	0.01712	0.3167	0.235	0.0006856	0.05027	0.127	0.06993	0.1167	-0.0873	0.2121	0.7138	-0.0521	0.4574	0.6598	0.084	0.2297	0.3985	0.0616	0.3788	0.7009	-0.129	0.06496	0.2073	-0.0214	0.7596	0.8697	0.0217	0.7573	0.819	0.0297	0.6715	0.7499	0.027	0.7001	0.7613	0.147
NOX1	NOX1	NA	Enzyme	Yes	No	Yes	blue	0.12	0.0761	-0.447	0.0521592	0.0275249	-0.15	0.03175	0.3676	0.139	0.04647	0.2248	-0.153	0.02825	0.05329	0.0155	0.825	0.9665	-0.0823	0.2398	0.4569	-0.0657	0.348	0.5318	0.108	0.1213	0.4448	0.0644	0.3578	0.5776	0.0233	0.7397	0.8583	0.263	0.0001346	0.0005239	0.282	4.028e-05	0.0001675	0.297	1.412e-05	5.306e-05	-0.224
SYPL1	SYPL1	Tbio	Other	No	No	No	blue	0.42	2.37e-10	-0.0693	0.101571	0.0596281	-0.125	0.07444	0.4692	0.1	0.152	0.3889	-0.134	0.05477	0.0944	0.0507	0.4692	0.874	-0.163	0.01955	0.0986	0.07	0.3176	0.4991	0.124	0.07646	0.3686	-0.0854	0.2222	0.4401	0.159	0.0222	0.1013	0.391	6.491e-09	6.588e-08	0.384	1.2e-08	1.02e-07	0.356	1.497e-07	8.089e-07	0.302
AASS	AASS	Tbio	Enzyme	Yes	No	Yes	blue	0.65	2.21e-26	-0.318	0.00655267	0.00265439	-0.0442	0.5278	0.8433	0.0228	0.7449	0.8677	-0.208	0.00272	0.006696	0.015	0.8308	0.9683	-0.091	0.1934	0.4008	0.14	0.04472	0.1164	-0.107	0.1257	0.4496	-0.146	0.03565	0.1517	-0.229	0.0009279	0.01337	-0.00692	0.9214	0.9441	0.0232	0.7406	0.8069	0.00305	0.9654	0.9739	-0.0681
CRY1	CRY1	NA	Other	Yes	No	No	blue	0.35	2.22e-07	0.079	0.609203	0.517101	0.0859	0.2197	0.6477	0.0637	0.3631	0.6063	0.0452	0.5184	0.6104	-0.00835	0.9052	0.9818	-0.0882	0.2075	0.4183	0.108	0.1226	0.2511	-0.0551	0.4313	0.7363	-0.201	0.003818	0.03859	-0.0989	0.1573	0.3541	-0.0488	0.4858	0.5863	-0.0372	0.5951	0.684	-0.054	0.4407	0.5257	0.013
NFIX	NFIX	Tbio	Transcription Factor	No	No	No	blue	0.25	0.00031	-0.202	0.00958738	0.00406285	-0.14	0.04492	0.4018	0.0855	0.2218	0.4709	-0.2	0.004015	0.009487	0.0272	0.6979	0.9375	-0.218	0.001672	0.0237	0.0633	0.3664	0.5518	0.106	0.1308	0.4572	0.00972	0.8897	0.9428	0.135	0.05257	0.1765	0.313	4.61e-06	2.541e-05	0.319	2.876e-06	1.514e-05	0.365	6.963e-08	3.986e-07	0.0248
HEATR5B	HEATR5B	NA	Other	No	No	No	blue	0.67	7.28e-28	-0.291	0.0354188	0.0176981	-0.0529	0.4503	0.8015	0.165	0.01782	0.1479	-0.165	0.01807	0.03606	-0.0789	0.2595	0.7506	-0.131	0.06052	0.1999	0.14	0.04407	0.1149	-0.0476	0.497	0.7793	-0.238	0.0005872	0.0123	-0.146	0.03677	0.1396	0.162	0.02036	0.04256	0.213	0.002136	0.005826	0.109	0.1181	0.1731	-0.057
REV3L	REV3L	Tbio	Enzyme	No	No	No	blue	0.68	4.06e-29	0.00745	0.899136	0.862145	-0.0415	0.5536	0.8538	0.0668	0.3403	0.5846	0.0123	0.8604	0.8978	-0.0122	0.8619	0.9741	-0.0874	0.2115	0.4228	0.152	0.02957	0.08378	0.0723	0.3017	0.655	-0.122	0.08111	0.2366	-0.0507	0.4689	0.6758	0.214	0.002034	0.005819	0.225	0.001138	0.003337	0.19	0.006193	0.01325	0.0618
TENM1	TENM1	Tbio	Other	No	No	No	blue	0.6	3.65e-21	-0.0134	0.930145	0.904222	-0.0683	0.3292	0.7357	0.0596	0.395	0.6329	-0.00841	0.9045	0.9303	-0.0297	0.6715	0.9297	-0.0588	0.4012	0.6114	0.27	8.53e-05	0.0006676	0.0417	0.5514	0.8123	-0.0913	0.1921	0.4024	-0.123	0.07739	0.2271	0.187	0.007207	0.01747	0.19	0.006094	0.01446	0.158	0.02366	0.04336	-0.0994
IYD	IYD	Tbio	Enzyme	Yes	No	Yes	blue	0.38	1.61e-08	0.223	0.109431	0.0648816	0.0194	0.7822	0.944	0.0692	0.3232	0.5713	0.128	0.06573	0.1106	-0.0668	0.3401	0.803	0.00656	0.9255	0.9633	0.123	0.07845	0.1794	0.00157	0.9821	0.9944	-0.0984	0.1595	0.3586	0.00527	0.9401	0.9706	0.0052	0.9408	0.957	0.0213	0.7607	0.8228	-0.0569	0.4162	0.5007	0.234
FAM76A	FAM76A	NA	Other	No	No	No	blue	0.77	3.62e-41	-0.0731	0.335381	0.245011	-0.112	0.1101	0.5247	0.144	0.03848	0.2054	-0.0816	0.2436	0.3334	-0.0357	0.6108	0.9107	-0.119	0.08746	0.2501	0.192	0.005707	0.02221	-0.0359	0.6083	0.8448	-0.195	0.004996	0.04627	-0.00712	0.9191	0.9597	0.176	0.01121	0.02554	0.209	0.002594	0.006895	0.195	0.005049	0.01099	0.13
NCAPD2	NCAPD2	Tbio	Other	No	No	No	blue	0.69	2.14e-30	-0.0575	0.633182	0.543774	-0.119	0.0876	0.4911	0.184	0.008006	0.1108	-0.0425	0.5445	0.6338	-0.095	0.1744	0.6605	0.00624	0.929	0.9654	0.132	0.05809	0.1425	-0.0125	0.859	0.9516	0.0841	0.2296	0.4496	-0.0503	0.4727	0.6789	0.086	0.219	0.3088	0.104	0.1361	0.2063	0.0945	0.1767	0.2443	0.133
ZNF200	ZNF200	NA	Transcription Factor	No	No	No	blue	0.47	1.12e-12	-0.00382	0.958443	0.943383	-0.12	0.08563	0.4881	-0.0721	0.3031	0.5521	-0.00501	0.943	0.9583	-0.17	0.01438	0.2758	-0.0778	0.2665	0.485	0.338	6.526e-07	1.218e-05	-0.0416	0.5526	0.8125	-0.219	0.001554	0.02188	-0.215	0.001952	0.02104	0.111	0.1125	0.1769	0.136	0.05096	0.09141	0.184	0.00824	0.01712	-0.0775
SCMH1	SCMH1	Tbio	Epigenetic	No	No	No	blue	0.58	8.28e-20	-0.148	0.000195213	5.49433e-05	-0.184	0.00812	0.2516	0.0917	0.19	0.4356	-0.283	3.882e-05	0.0001424	-0.0289	0.6799	0.932	-0.0992	0.1559	0.353	0.0715	0.3073	0.4883	0.0459	0.5123	0.7891	-0.0569	0.4162	0.6292	0.0528	0.4512	0.6625	0.169	0.01539	0.03348	0.197	0.004582	0.01128	0.18	0.009716	0.0198	0.205
BTBD7	BTBD7	Tbio	Other	No	No	No	blue	0.58	1.15e-19	-0.0219	0.654457	0.567186	-0.0706	0.3133	0.7235	0.0215	0.7591	0.8761	-0.0408	0.5603	0.6482	-0.0829	0.236	0.7306	-0.135	0.05326	0.1844	0.0977	0.1622	0.3094	0.0931	0.1834	0.5347	-0.0912	0.1922	0.4024	0.0801	0.2525	0.4692	0.0928	0.1848	0.2685	0.11	0.1152	0.179	0.0958	0.1708	0.2376	0.104
ANOS1	ANOS1	Tbio	Other	No	No	No	blue	0.086	0.218	0.0681	0.568621	0.472483	-0.219	0.001571	0.1453	-0.0723	0.302	0.5514	0.0502	0.4733	0.5694	-0.0226	0.7473	0.9491	0.0959	0.1704	0.3721	0.0248	0.7236	0.8481	-0.113	0.1067	0.4218	0.131	0.06013	0.2073	0.0954	0.1728	0.3751	0.209	0.002607	0.007201	0.211	0.002285	0.00618	0.158	0.02342	0.043	0.0525
RNF216	RNF216	Tbio	Enzyme	Yes	No	Yes	blue	0.36	7.09e-08	0.0709	0.0664014	0.0364365	-0.157	0.02455	0.3443	0.108	0.1236	0.3479	0.149	0.03211	0.05949	-0.0734	0.2942	0.7755	0.0237	0.7353	0.8525	0.16	0.02138	0.06491	0.0886	0.2056	0.5581	0.0861	0.2187	0.4358	-0.0616	0.3787	0.5974	0.0199	0.7764	0.8339	0.0198	0.7776	0.8363	-0.01	0.886	0.914	0.113
TTC19	TTC19	Tbio	Other	No	No	No	blue	0.74	2.29e-36	-0.0771	0.0709024	0.0392714	-0.115	0.1003	0.5111	0.157	0.02407	0.1689	-0.146	0.0357	0.06525	-0.0487	0.4867	0.874	-0.0962	0.1692	0.3703	0.141	0.04266	0.112	-0.131	0.06146	0.335	-0.0811	0.2463	0.4675	-0.000936	0.9894	0.9953	0.164	0.01883	0.03987	0.189	0.006451	0.01521	0.143	0.04031	0.06914	0.159
RABGAP1	RABGAP1	Tbio	Enzyme	No	No	No	blue	0.83	8.52e-53	-0.0186	0.893061	0.854186	-0.102	0.144	0.5681	0.14	0.04502	0.2207	-0.0129	0.8545	0.8934	-0.0863	0.2174	0.715	-0.212	0.00224	0.02835	0.168	0.01573	0.05046	-0.0268	0.7019	0.8877	-0.00668	0.9241	0.9608	-0.144	0.03894	0.1452	0.0891	0.2031	0.2901	0.117	0.09485	0.1515	0.0374	0.5934	0.6691	0.193
MAP4K3	MAP4K3	NA	Kinase	Yes	No	No	blue	0.74	8.65e-37	-0.328	5.08901e-07	8.10979e-08	-0.16	0.02132	0.3366	0.0833	0.2337	0.4843	-0.364	7.312e-08	4.635e-07	-0.0219	0.7547	0.9515	-0.287	2.894e-05	0.00191	0.163	0.01925	0.05973	0.0335	0.633	0.8581	-0.164	0.01842	0.102	0.121	0.08265	0.2372	0.475	5.234e-13	1.297e-11	0.497	2.926e-14	7.399e-13	0.537	8.136e-17	2.085e-15	-0.049
NR1H4	NR1H4	Tclin	Nuclear Receptor	Yes	Yes	No	blue	0.31	4.78e-06	-1.17	3.78592e-07	5.89855e-08	-0.105	0.1323	0.5543	0.157	0.02434	0.1697	-0.365	6.804e-08	4.328e-07	0.156	0.02495	0.3387	-0.238	0.0005649	0.012	-0.134	0.05479	0.1361	-0.0542	0.4388	0.7415	0.189	0.00656	0.05477	0.177	0.0109	0.0631	0.584	3.319e-20	4.469e-18	0.612	1.549e-22	2.194e-20	0.593	6.461e-21	3.39e-19	-0.224
SLC7A14	SLC7A14	Tbio	Transporter	Yes	No	Yes	blue	0.52	1.78e-15	0.153	0.417802	0.320682	0.0339	0.6285	0.8887	0.103	0.1391	0.3717	0.0692	0.3226	0.4199	-0.152	0.02946	0.3567	-0.105	0.1347	0.325	0.0856	0.2212	0.388	-0.113	0.1058	0.4206	0.00792	0.91	0.9529	-0.263	0.0001328	0.004028	-0.165	0.01767	0.03773	-0.157	0.02421	0.0481	-0.165	0.01769	0.03355	0.202
NUB1	NUB1	Tbio	Other	No	No	No	blue	0.7	2.33e-31	-0.106	0.0101865	0.00435188	-0.114	0.1042	0.5165	0.207	0.002796	0.07978	-0.202	0.003651	0.008729	-0.122	0.08136	0.5228	-0.197	0.004461	0.03922	0.159	0.02229	0.0672	-0.0795	0.2562	0.6136	0.0698	0.3185	0.5431	0.0955	0.1722	0.3742	0.258	0.000182	0.0006876	0.277	5.7e-05	0.0002286	0.324	1.977e-06	8.673e-06	-0.0114
RNF14	RNF14	Tbio	Enzyme	No	No	No	blue	0.57	2.63e-19	-0.0382	0.498596	0.399369	-0.181	0.009362	0.2589	0.0896	0.2005	0.4472	-0.0597	0.3942	0.4935	-0.141	0.0437	0.4153	-0.102	0.146	0.341	0.247	0.0003457	0.00216	0.0816	0.2436	0.5997	-0.105	0.1315	0.3196	0.0488	0.486	0.6906	0.279	4.888e-05	0.0002132	0.282	4.019e-05	0.0001672	0.315	4.07e-06	1.688e-05	0.0152
DNASE1L1	DNASE1L1	Tbio	Enzyme	No	No	No	blue	0.56	1.11e-18	-0.263	6.22734e-05	1.5732e-05	-0.217	0.001747	0.1516	0.156	0.02494	0.1709	-0.297	1.467e-05	5.835e-05	-0.0999	0.153	0.6383	-0.169	0.01504	0.08358	0.266	0.000108	0.0008181	-0.0148	0.8327	0.9443	-0.031	0.6581	0.8085	-0.136	0.05145	0.1743	0.219	0.001553	0.004608	0.254	0.0002309	0.000802	0.3	1.179e-05	4.494e-05	-0.208
HEBP1	HEBP1	Tbio	Other	No	No	No	blue	0.51	5.92e-15	0.0796	0.489915	0.390414	0.0298	0.6705	0.9039	0.106	0.1301	0.3587	0.0601	0.3912	0.4905	-0.128	0.06711	0.4855	-0.0784	0.2628	0.4812	0.227	0.001014	0.005303	-0.114	0.102	0.4142	-0.122	0.07945	0.2334	-0.162	0.01996	0.0948	-0.12	0.08613	0.1417	-0.101	0.1476	0.2205	-0.0789	0.2599	0.3388	-0.0816
UFL1	UFL1	Tbio	Enzyme	No	No	No	blue	0.3	1.14e-05	0.122	0.457476	0.358929	-0.0622	0.3744	0.7673	0.0518	0.4593	0.6825	0.064	0.3606	0.4592	-0.253	0.0002404	0.09913	0.000622	0.9929	0.9964	0.134	0.05537	0.1373	-0.0064	0.9273	0.9765	0.0722	0.3026	0.5276	-0.0205	0.7694	0.8764	-0.0637	0.3628	0.4656	-0.0369	0.5986	0.6868	-0.0268	0.7017	0.7624	0.121
CNTN1	CNTN1	Tbio	Other	No	No	No	blue	0.29	2.43e-05	0.0752	0.687539	0.605348	-0.00799	0.9092	0.9791	0.256	0.0002067	0.03587	0.0361	0.6067	0.6885	0.0422	0.5472	0.8904	-0.214	0.00205	0.02667	0.0331	0.6369	0.789	0.158	0.02336	0.2247	-0.0933	0.1821	0.3891	0.0768	0.2727	0.4919	0.438	4.622e-11	7.379e-10	0.463	2.541e-12	4.392e-11	0.412	7.545e-10	6.093e-09	-0.104
MRE11	MRE11	Tbio	Other	No	No	No	blue	0.77	2.83e-41	-0.0422	0.617219	0.526035	-0.17	0.0147	0.3002	0.153	0.02825	0.1806	-0.0445	0.5252	0.6164	-0.194	0.005236	0.1957	-0.0517	0.4606	0.6621	0.309	6.262e-06	7.756e-05	0.0081	0.908	0.9705	-0.0191	0.7855	0.8846	-0.148	0.03429	0.1332	0.136	0.05206	0.09479	0.15	0.03115	0.05983	0.122	0.08108	0.1275	0.114
CYP3A43	CYP3A43	Tclin	Enzyme	Yes	No	No	blue	0.59	1.14e-20	-0.128	0.507604	0.408687	0.00144	0.9836	0.9951	0.171	0.01381	0.1335	-0.0576	0.4106	0.5095	-0.0791	0.2582	0.7491	-0.202	0.003611	0.03458	0.122	0.08065	0.1831	-0.0853	0.2231	0.5773	0.0429	0.54	0.7237	-0.19	0.006238	0.0439	0.101	0.1495	0.2246	0.113	0.1053	0.1659	0.0899	0.1986	0.2705	-0.0177
CPS1	CPS1	Tclin	Enzyme	Yes	Yes	No	blue	0.27	6.54e-05	0.00406	0.975411	0.965981	-0.0456	0.515	0.8369	-0.0544	0.4376	0.6654	0.00298	0.966	0.9754	0.00256	0.9709	0.994	0.106	0.1291	0.3164	0.034	0.6273	0.7819	0.128	0.067	0.3488	-0.116	0.09766	0.2666	-0.122	0.08069	0.2335	-0.0234	0.7384	0.8039	-0.0171	0.8071	0.8587	0.0432	0.5376	0.618	-0.18
FHL1	FHL1	Tbio	Other	No	No	No	blue	0.44	4.43e-11	-0.166	0.197935	0.130415	-0.0725	0.3006	0.7134	0.249	0.0003144	0.04114	-0.105	0.1315	0.1991	0.122	0.08041	0.52	-0.208	0.00265	0.03092	-0.079	0.2588	0.4342	0.0578	0.4091	0.7198	0.0563	0.4218	0.6348	0.156	0.0256	0.1105	0.47	1.025e-12	2.389e-11	0.483	1.822e-13	4e-12	0.443	2.612e-11	2.702e-10	-0.13
RB1CC1	RB1CC1	Tbio	Other	No	No	No	blue	0.62	6.71e-23	-0.189	0.00165563	0.000578391	-0.044	0.5298	0.844	0.133	0.05666	0.2452	-0.239	0.000538	0.001549	-0.0169	0.8094	0.9636	-0.13	0.06335	0.2058	0.167	0.01656	0.05263	-8.7e-05	0.999	0.9996	-0.295	1.674e-05	0.001488	-0.0505	0.4711	0.6777	0.338	6.53e-07	4.319e-06	0.342	4.992e-07	3.1e-06	0.338	6.82e-07	3.247e-06	0.17
DERA	DERA	Tbio	Enzyme	No	No	No	blue	0.4	3.9e-09	-0.291	0.0011597	0.00038987	-0.0149	0.8319	0.959	0.0455	0.5157	0.722	-0.245	0.0003925	0.001163	-0.065	0.3535	0.8096	0.0644	0.3579	0.5729	0.205	0.00305	0.01322	-0.152	0.02946	0.2471	-0.0107	0.8788	0.9367	-0.196	0.004793	0.0372	0.0565	0.4201	0.5241	0.0688	0.3259	0.4234	0.0536	0.444	0.529	-0.0113
ABCC2	ABCC2	NA	Transporter	Yes	Yes	No	blue	0.33	1.48e-06	-0.116	0.755187	0.68399	0.0892	0.2021	0.6309	-0.0671	0.3379	0.5831	-0.0284	0.6855	0.7564	-0.0387	0.5812	0.8997	0.0116	0.8687	0.933	0.141	0.04259	0.1118	0.067	0.3388	0.6855	-0.102	0.1441	0.3373	-0.0523	0.4549	0.6649	-0.243	0.00043	0.001483	-0.219	0.001539	0.004359	-0.202	0.003662	0.008234	0.0763
UBR2	UBR2	Tbio	Enzyme	No	No	No	blue	0.86	5.65e-62	-0.286	3.38823e-07	5.22137e-08	-0.12	0.08528	0.487	0.173	0.01274	0.1293	-0.37	4.256e-08	2.812e-07	-0.16	0.02199	0.3214	-0.193	0.005451	0.04451	0.185	0.007719	0.02827	-0.00704	0.92	0.9746	-0.102	0.1439	0.3369	0.0467	0.5052	0.7061	0.42	3.275e-10	4.419e-09	0.451	1.044e-11	1.609e-10	0.473	6.663e-13	8.984e-12	-0.0649
EHD2	EHD2	Tbio	Other	No	No	No	blue	0.53	3.88e-16	-0.146	0.354247	0.262366	-0.119	0.08919	0.4935	0.0418	0.5511	0.7453	-0.0782	0.264	0.356	-0.114	0.1028	0.5686	-0.0131	0.8514	0.9225	0.184	0.00797	0.02905	-0.0542	0.4391	0.7419	0.0336	0.632	0.791	-0.138	0.04713	0.1649	-0.0334	0.6335	0.7169	-0.0164	0.8152	0.8644	-0.0223	0.7498	0.8031	0.0421
DEPDC1	DEPDC1	Tbio	Other	No	No	No	blue	-0.0057	0.936	0.743	3.89049e-05	9.43813e-06	-0.00982	0.8886	0.9737	0.0192	0.7842	0.8895	0.302	1.03e-05	4.208e-05	0.056	0.424	0.8532	0.169	0.01532	0.08456	0.115	0.1008	0.2166	-0.0942	0.1779	0.5274	-0.00282	0.9679	0.9831	0.0852	0.2234	0.4371	-0.151	0.0303	0.05962	-0.158	0.02334	0.04654	-0.18	0.009598	0.01959	-0.126
KPNA6	KPNA6	Tbio	Other	No	No	No	blue	0.14	0.0477	0.227	0.347669	0.256424	-0.00533	0.9393	0.9839	-0.108	0.1212	0.3471	0.0791	0.2586	0.3501	-0.026	0.7105	0.9409	-0.0721	0.3034	0.5213	-0.0193	0.7831	0.8881	0.111	0.1116	0.4283	-0.00476	0.9459	0.9725	0.0369	0.5986	0.7775	-0.186	0.007478	0.01804	-0.183	0.008369	0.01902	-0.211	0.002365	0.005573	0.0114
BTN3A1	BTN3A1	NA	Other	Yes	No	No	blue	0.75	4.21e-39	-0.385	0.00171879	0.00060173	-0.107	0.1265	0.5484	0.179	0.01012	0.1181	-0.236	0.0006234	0.001773	-0.165	0.01809	0.2981	-0.269	9.044e-05	0.003881	0.175	0.01197	0.04044	-0.0945	0.1766	0.5258	0.0297	0.6722	0.817	-0.0091	0.8967	0.9486	0.318	3.143e-06	1.797e-05	0.361	9.796e-08	6.943e-07	0.346	3.381e-07	1.713e-06	-0.25
PRKCH	PRKCH	NA	Kinase	Yes	No	Yes	blue	0.6	4.02e-21	-0.242	2.80364e-05	6.62289e-06	-0.108	0.1228	0.5437	0.145	0.03745	0.2026	-0.31	5.807e-06	2.475e-05	-0.0154	0.8256	0.9667	-0.167	0.01646	0.08846	-0.0359	0.6085	0.7677	-0.129	0.06406	0.3415	-0.105	0.1316	0.3196	-0.106	0.1278	0.3121	0.292	2.117e-05	0.0001005	0.337	7.471e-07	4.481e-06	0.294	1.824e-05	6.699e-05	-0.169
TBPL1	TBPL1	Tbio	Other	No	No	No	blue	0.43	1.34e-10	0.0187	0.75097	0.678935	-0.00245	0.9721	0.9924	-0.00291	0.9669	0.9828	0.0293	0.6756	0.748	-0.0608	0.3851	0.8309	-0.0266	0.7048	0.8322	0.0672	0.3374	0.5206	0.0462	0.5097	0.7869	-0.163	0.01939	0.1054	-0.0252	0.7195	0.8465	-0.097	0.1654	0.2446	-0.0843	0.2285	0.3164	-0.13	0.06282	0.1022	0.193
FAM13B	FAM13B	Tbio	Other	No	No	No	blue	0.82	2.63e-50	-0.0985	0.164475	0.104659	-0.111	0.1116	0.5267	0.163	0.01931	0.1535	-0.114	0.1034	0.1626	-0.155	0.02638	0.3419	-0.233	0.0007404	0.01438	0.164	0.01865	0.05811	0.0973	0.1641	0.5094	-0.0273	0.6968	0.8314	0.0354	0.6138	0.7885	0.348	3.055e-07	2.158e-06	0.362	9.169e-08	6.537e-07	0.343	4.641e-07	2.288e-06	0.0523
RANBP3	RANBP3	Tbio	Other	No	No	No	blue	0.54	4.77e-17	-0.139	6.6323e-05	1.68254e-05	-0.184	0.008224	0.2521	0.0722	0.3027	0.5518	-0.303	9.795e-06	4.02e-05	-0.0408	0.5605	0.8937	-0.0749	0.2843	0.5026	0.109	0.1174	0.2427	-0.059	0.3999	0.7135	0.0978	0.1621	0.3625	-0.008	0.9091	0.9549	0.263	0.0001362	0.0005291	0.29	2.303e-05	0.0001013	0.275	6.355e-05	0.0002104	0.0951
ARID4A	ARID4A	Tbio	TF-Epigenetic	No	No	No	blue	0.73	5.55e-36	-0.505	3.55367e-10	3.19563e-11	-0.0396	0.5716	0.8628	0.135	0.05289	0.2377	-0.441	3.151e-11	3.525e-10	-0.132	0.05936	0.4644	-0.168	0.01603	0.08701	0.178	0.01032	0.0359	-0.0484	0.4894	0.7739	-0.128	0.06762	0.212	0.0522	0.4561	0.6657	0.441	3.103e-11	5.173e-10	0.469	1.108e-12	2.059e-11	0.517	1.874e-15	3.875e-14	-0.232
PEX3	PEX3	Tbio	Other	Yes	No	Yes	blue	0.58	3.23e-20	0.0165	0.840609	0.787999	-0.153	0.02767	0.3558	0.0837	0.2318	0.482	0.0189	0.7873	0.8399	-0.0972	0.1644	0.6525	-0.0776	0.2674	0.4859	0.155	0.02581	0.07537	0.0424	0.5453	0.8076	-0.236	0.0006233	0.01275	0.026	0.7105	0.8405	0.141	0.04297	0.08052	0.165	0.01768	0.03661	0.185	0.007664	0.01603	0.138
SH3YL1	SH3YL1	Tbio	Other	No	No	No	blue	0.61	1.17e-22	-0.122	0.0496539	0.0260394	-0.0566	0.4193	0.7825	0.0983	0.1597	0.3985	-0.156	0.02521	0.04826	-0.00639	0.9273	0.9859	-0.028	0.689	0.8234	0.188	0.006941	0.02596	-0.066	0.3461	0.6912	-0.131	0.06059	0.2073	0.0661	0.3454	0.5663	0.227	0.001048	0.003265	0.237	0.0006079	0.001906	0.233	0.0007352	0.001955	0.175
DEPDC1B	DEPDC1B	Tbio	Other	No	No	No	blue	0.25	0.000345	0.191	0.539665	0.441804	-0.0682	0.33	0.736	0.0105	0.8805	0.9412	0.0536	0.444	0.5418	-0.0989	0.1575	0.6434	0.0514	0.4631	0.6642	0.161	0.02042	0.06254	0.0954	0.1723	0.5205	0.0738	0.2915	0.5163	-0.209	0.002547	0.02487	0.0273	0.6974	0.7709	0.0397	0.5713	0.6629	-0.00272	0.9691	0.9768	0.0787
RFC1	RFC1	Tbio	Other	No	No	No	blue	0.76	2.57e-40	-0.327	1.93711e-08	2.38051e-09	-0.0841	0.2294	0.6548	0.156	0.02544	0.1724	-0.403	1.93e-09	1.604e-08	-0.125	0.07375	0.5037	-0.166	0.01717	0.09085	0.152	0.02892	0.08234	-0.108	0.1238	0.4477	-0.0704	0.3147	0.5399	0.0206	0.7691	0.8762	0.314	4.231e-06	2.351e-05	0.342	5.052e-07	3.135e-06	0.384	1.261e-08	8.256e-08	-0.0217
TBC1D23	TBC1D23	Tbio	Other	No	No	No	blue	0.4	2.78e-09	0.045	0.515292	0.41638	-0.0209	0.766	0.9383	0.163	0.01935	0.1536	0.0572	0.4138	0.5129	0.0256	0.7153	0.9423	-0.245	0.0003928	0.009762	0.0132	0.8506	0.9177	0.0526	0.4531	0.7524	0.027	0.6999	0.8336	0.114	0.1042	0.2741	0.131	0.06092	0.1084	0.137	0.04895	0.0883	0.0684	0.3288	0.4117	0.131
AC118549.1	AC118549.1	NA	NA	No	No	No	blue	0.75	3.01e-39	0.0352	0.607235	0.514658	-0.139	0.04597	0.4046	0.131	0.06127	0.2534	0.0459	0.5121	0.6047	-0.133	0.05706	0.458	-0.0416	0.5532	0.7306	0.151	0.03016	0.08513	-0.0556	0.4274	0.734	-0.0709	0.3109	0.5363	-0.0584	0.4044	0.6203	-0.0472	0.5009	0.6006	-0.0307	0.6609	0.7411	-0.14	0.04471	0.07569	0.127
SLC18A1	SLC18A1	NA	Transporter	Yes	Yes	No	blue	0.35	3.05e-07	-0.528	0.0406874	0.0207281	-0.032	0.6475	0.8971	0.157	0.02389	0.1685	-0.16	0.02135	0.04167	-0.0787	0.2608	0.7513	-0.0499	0.4764	0.675	0.0502	0.4734	0.6546	-0.00844	0.9041	0.9688	-0.0574	0.4124	0.6258	0.00321	0.9635	0.9839	0.296	1.6e-05	7.805e-05	0.301	1.079e-05	5.124e-05	0.3	1.165e-05	4.445e-05	-0.0364
CASR	CASR	Tclin	GPCR	Yes	Yes	No	blue	0.68	9.23e-29	0.0512	0.684482	0.601929	-0.188	0.006941	0.2435	0.196	0.004835	0.09555	0.0365	0.6027	0.6851	-0.0525	0.4539	0.8722	-0.0939	0.1795	0.3842	0.114	0.1034	0.2211	-0.175	0.01195	0.1724	-0.261	0.0001527	0.005408	0.0719	0.3043	0.526	0.142	0.04242	0.07967	0.148	0.03324	0.06323	0.194	0.005098	0.01109	0.155
BOD1L1	BOD1L1	NA	Other	No	No	No	blue	0.8	1.9e-47	-0.11	0.151018	0.0947407	-0.137	0.05041	0.4141	0.17	0.01432	0.1355	-0.117	0.09398	0.1499	-0.0761	0.2768	0.7652	-0.149	0.03292	0.1361	0.0948	0.1755	0.3282	-0.0671	0.338	0.685	-0.0372	0.5951	0.7651	-0.0668	0.3398	0.5611	0.134	0.05526	0.09983	0.182	0.008901	0.02009	0.205	0.003116	0.007115	-0.0353
MAT2B	MAT2B	Tbio	Enzyme	No	No	No	blue	0.69	4.43e-30	-0.15	0.0572339	0.0306465	-0.0229	0.7441	0.9319	0.15	0.03161	0.1886	-0.151	0.0304	0.05677	-0.0334	0.6333	0.9181	-0.0708	0.3118	0.5297	0.189	0.00644	0.02449	-0.176	0.01123	0.1682	-0.0426	0.5436	0.7263	-0.0818	0.2422	0.4583	0.236	0.0006347	0.002097	0.254	0.0002314	0.0008034	0.234	0.0007249	0.001931	-0.116
MTREX	MTREX	Tbio	Other	No	No	No	blue	0.52	5.65e-16	0.0808	0.239635	0.163984	-0.051	0.4669	0.81	0.0112	0.8727	0.9371	0.0978	0.1621	0.2374	-0.0847	0.2263	0.7222	0.118	0.09142	0.2572	0.133	0.05755	0.1414	0.0683	0.3293	0.6778	-0.131	0.06094	0.2073	-0.101	0.1499	0.3427	-0.224	0.001233	0.003765	-0.209	0.002613	0.006933	-0.156	0.0248	0.04524	0.206
SPDL1	SPDL1	Tbio	Other	No	No	No	blue	0.64	1.5e-25	-0.0755	0.650672	0.563002	-0.179	0.01023	0.2692	0.0557	0.4266	0.6571	-0.0404	0.5644	0.652	-0.151	0.0305	0.3626	-0.115	0.09967	0.2715	0.307	7.027e-06	8.519e-05	-0.0788	0.2604	0.6176	-0.0879	0.2092	0.4244	-0.093	0.1836	0.3883	0.149	0.0328	0.06393	0.162	0.01981	0.04041	0.189	0.006563	0.01395	-0.0242
CDH10	CDH10	Tbio	Other	No	No	No	blue	0.2	0.004	-0.922	0.000114153	3.06318e-05	0.0552	0.4307	0.7903	-0.0302	0.6667	0.8221	-0.285	3.34e-05	0.0001237	-0.0321	0.6468	0.9226	0.058	0.4075	0.6168	-0.0146	0.8349	0.9097	-0.00662	0.9248	0.9758	0.118	0.09119	0.2548	-0.0102	0.8845	0.941	0.312	4.958e-06	2.709e-05	0.324	1.982e-06	1.085e-05	0.346	3.496e-07	1.764e-06	-0.0698
INPP4A	INPP4A	Tbio	Enzyme	No	No	No	blue	0.75	4.7e-39	-0.0253	0.752785	0.681005	-0.0274	0.6963	0.9146	0.186	0.0075	0.1097	-0.0289	0.68	0.7517	-0.107	0.1272	0.6033	-0.183	0.0084	0.05815	0.264	0.0001249	0.0009269	-0.0323	0.6444	0.8631	0.0132	0.8502	0.9205	-0.0267	0.7034	0.8396	0.214	0.001997	0.005729	0.241	0.0004937	0.001585	0.199	0.004218	0.009352	-0.0847
C2orf83	SLC19A4P	NA	NA	No	No	No	blue	0.27	6.85e-05	0.0194	0.930463	0.904729	-0.0384	0.584	0.8685	0.0124	0.8595	0.9311	0.00836	0.9051	0.9308	-0.0783	0.2631	0.753	-0.00812	0.9078	0.9552	0.0555	0.4283	0.6109	0.00573	0.9349	0.9798	0.0058	0.9341	0.9662	-0.0484	0.4893	0.6931	-0.0791	0.2587	0.3543	-0.0978	0.1618	0.2381	-0.149	0.03241	0.05726	-0.0107
MED17	MED17	Tbio	Enzyme	No	No	No	blue	0.52	1.05e-15	0.107	0.0325374	0.0160355	-0.0992	0.1562	0.5825	0.0222	0.7515	0.8719	0.17	0.01484	0.03036	-0.156	0.02536	0.3399	-0.00168	0.9809	0.9907	0.187	0.007133	0.02649	0.0225	0.7478	0.9087	-0.105	0.1325	0.3212	0.00627	0.9287	0.9646	-0.0132	0.8503	0.8908	0.00101	0.9885	0.9927	0.0674	0.3355	0.4186	0.175
JADE2	JADE2	Tbio	Epigenetic	No	No	No	blue	0.59	6e-21	-0.167	0.0100575	0.00428342	-0.153	0.02841	0.3573	0.255	0.0002133	0.03587	-0.199	0.004119	0.009694	-0.0671	0.3376	0.8005	-0.15	0.031	0.1306	0.116	0.09627	0.2091	-0.025	0.7211	0.8984	0.00479	0.9455	0.9723	0.0207	0.7681	0.8756	0.262	0.0001454	0.000561	0.291	2.198e-05	9.721e-05	0.33	1.29e-06	5.855e-06	0.00795
HDAC9	HDAC9	Tclin	Epigenetic	Yes	Yes	No	blue	0.29	1.71e-05	0.21	0.0707323	0.0391684	-0.0696	0.3201	0.7287	0.16	0.0217	0.1622	0.144	0.03961	0.07134	-0.0364	0.6031	0.9074	-0.173	0.01264	0.07522	0.0227	0.7464	0.8643	0.13	0.06317	0.3397	0.0608	0.3851	0.6018	0.0398	0.5704	0.7569	0.335	8.807e-07	5.68e-06	0.346	3.391e-07	2.176e-06	0.331	1.212e-06	5.527e-06	-0.0261
LMO3	LMO3	Tbio	Other	No	No	No	blue	0.29	1.75e-05	-0.049	0.702553	0.622609	-0.0534	0.446	0.7994	0.0694	0.3217	0.5698	-0.0344	0.6233	0.7033	0.00723	0.9179	0.9842	0.0523	0.4551	0.6578	0.153	0.02765	0.07958	-0.0311	0.6576	0.8688	-0.0424	0.5452	0.7272	-0.0327	0.6408	0.8077	-0.0938	0.1797	0.2623	-0.0957	0.1712	0.2493	-0.0941	0.1783	0.2463	0.103
VPS13D	VPS13D	Tbio	Other	No	No	No	blue	0.65	1.67e-26	-0.159	0.000894294	0.000293477	-0.126	0.07093	0.4623	0.255	0.0002175	0.03587	-0.253	0.0002477	0.0007679	0.0393	0.5753	0.8971	-0.131	0.06129	0.2015	-0.00935	0.8939	0.9429	0.0244	0.7272	0.8997	0.00188	0.9786	0.9886	-0.0589	0.4	0.6163	0.322	2.386e-06	1.405e-05	0.347	3.198e-07	2.062e-06	0.319	3.002e-06	1.276e-05	0.186
R3HDM1	R3HDM1	NA	Other	No	No	No	blue	0.54	9.46e-17	0.136	0.00649497	0.00262585	-0.0897	0.2	0.6302	0.125	0.07311	0.2765	0.211	0.002354	0.005874	-0.117	0.0939	0.5496	0.0298	0.6704	0.8111	0.187	0.006991	0.0261	0.0549	0.4332	0.7373	0.067	0.339	0.5624	-0.114	0.1027	0.2718	-0.154	0.02669	0.0536	-0.146	0.03678	0.069	-0.097	0.1653	0.231	0.103
ADAMTS6	ADAMTS6	Tbio	Enzyme	No	No	No	blue	0.47	1.86e-12	0.495	0.00562338	0.00223951	-0.0304	0.6643	0.9017	0.00494	0.9438	0.9721	0.211	0.002337	0.005836	-0.133	0.05585	0.4563	0.0796	0.2553	0.4728	0.118	0.09199	0.2021	-0.0616	0.3794	0.7009	-0.043	0.5394	0.7233	-0.311	5.468e-06	0.0005421	-0.0558	0.426	0.5298	-0.0445	0.5253	0.6203	-0.0879	0.209	0.2826	-0.031
H6PD	H6PD	Tbio	Other	Yes	No	Yes	blue	0.26	0.000155	0.0207	0.768932	0.700561	-0.108	0.1215	0.5419	0.0194	0.7817	0.8884	0.0271	0.6988	0.7676	0.0156	0.8243	0.9665	-0.0266	0.7047	0.8322	0.246	0.000375	0.002311	0.123	0.07895	0.3737	0.084	0.2302	0.4503	-0.0753	0.2823	0.5024	0.0959	0.1705	0.2509	0.099	0.1567	0.2317	0.0354	0.6136	0.6871	0.024
PER3	PER3	Tbio	Other	No	No	No	blue	0.41	1.51e-09	-0.464	0.00261759	0.000956412	-0.125	0.0745	0.4692	0.0163	0.8165	0.9077	-0.228	0.0009996	0.002723	-0.026	0.7104	0.9409	-0.181	0.009178	0.06133	0.0649	0.3538	0.5382	0.115	0.1009	0.4117	-0.0492	0.4823	0.6823	0.103	0.1391	0.3282	0.301	1.082e-05	5.47e-05	0.344	4.028e-07	2.555e-06	0.389	7.226e-09	4.945e-08	0.0813
ARID1B	ARID1B	Tbio	Transcription Factor	No	No	No	blue	0.7	2.74e-31	-0.0549	0.218596	0.146988	-0.0546	0.4354	0.7935	0.131	0.06128	0.2534	-0.103	0.1397	0.2095	-0.0176	0.8019	0.9598	-0.063	0.3683	0.5821	0.0669	0.3393	0.5226	0.0351	0.6167	0.8495	-0.0678	0.3331	0.5571	-0.0643	0.3587	0.5792	0.149	0.03296	0.06419	0.181	0.009243	0.02077	0.213	0.002085	0.004975	0.204
FOXP3	FOXP3	Tbio	Transcription Factor	No	No	No	blue	0.34	4.09e-07	0.155	0.596214	0.50269	-0.118	0.09089	0.4967	-6.7e-05	0.9992	0.9995	0.0467	0.5047	0.5981	-0.0134	0.8488	0.971	-0.0554	0.4292	0.6357	0.21	0.002497	0.01122	0.0381	0.5864	0.8337	-0.129	0.06533	0.2079	-0.15	0.03189	0.1266	0.0917	0.1899	0.2746	0.0912	0.1922	0.2741	0.00458	0.9479	0.961	0.0447
NFE2L3	NFE2L3	Tbio	Transcription Factor	No	No	No	blue	0.56	1.17e-18	-0.0585	0.505109	0.406153	-0.0226	0.7471	0.9325	0.197	0.004454	0.09251	-0.0583	0.4056	0.5044	-0.0102	0.8843	0.9773	-0.125	0.07457	0.2277	0.127	0.06786	0.1604	-0.109	0.1173	0.4383	-0.0864	0.2169	0.4338	-0.0939	0.1792	0.3828	0.188	0.006699	0.01641	0.21	0.002404	0.00646	0.219	0.001571	0.003851	-0.155
LIMA1	LIMA1	Tbio	Other	No	No	No	blue	0.47	1.48e-12	0.233	0.000180798	5.06078e-05	-0.0648	0.3546	0.7551	0.0745	0.2874	0.5368	0.28	4.664e-05	0.0001681	-0.0787	0.2609	0.7513	-0.0346	0.6211	0.778	0.167	0.01633	0.05199	0.0347	0.6201	0.8508	0.00214	0.9757	0.9874	-0.147	0.0351	0.1356	-0.115	0.09964	0.16	-0.11	0.1143	0.1779	-0.0802	0.2515	0.3299	0.0313
POLQ	POLQ	Tbio	Enzyme	Yes	No	Yes	blue	0.43	7.32e-11	0.471	0.0225176	0.0106121	-0.0268	0.702	0.9165	0.0535	0.4452	0.671	0.177	0.01096	0.02317	-0.0205	0.77	0.9545	0.0403	0.5652	0.739	0.117	0.0944	0.2061	-0.0716	0.3066	0.6594	-0.0331	0.6365	0.7941	-0.153	0.02842	0.1185	-0.108	0.1225	0.1904	-0.1	0.1526	0.2267	-0.102	0.1444	0.2055	0.156
PRSS8	PRSS8	NA	Enzyme	Yes	No	No	blue	0.3	1.11e-05	-0.194	0.345904	0.254718	-0.00317	0.9639	0.991	-0.109	0.1178	0.3471	-0.0794	0.2568	0.3482	-0.0505	0.4708	0.874	0.000665	0.9924	0.996	0.25	0.0002934	0.001883	-0.119	0.08821	0.3924	-0.175	0.01198	0.07838	-0.213	0.002097	0.022	-0.0999	0.1532	0.2295	-0.0751	0.2832	0.3778	-0.0744	0.2879	0.3684	0.047
FSTL4	FSTL4	NA	Other	No	No	No	blue	0.19	0.00502	-0.431	0.0143257	0.00635595	0.0669	0.339	0.7432	-0.0751	0.2835	0.5328	-0.189	0.006575	0.01475	0.0399	0.5693	0.896	0.000184	0.9979	0.9988	0.0531	0.4486	0.6314	-0.209	0.002564	0.0856	-0.208	0.002744	0.03133	0.086	0.2193	0.4321	0.244	0.0004086	0.001417	0.269	9.472e-05	0.0003611	0.247	0.0003453	0.0009839	0.0908
MCF2L2	MCF2L2	Tbio	Other	No	No	No	blue	0.5	3.27e-14	0.0953	0.315343	0.227593	0.0529	0.45	0.8014	0.0542	0.4389	0.6662	0.0844	0.2276	0.3154	-0.123	0.07702	0.5118	0.0119	0.8652	0.9308	0.25	0.0002926	0.001878	-0.149	0.03314	0.2586	-0.0961	0.1693	0.3721	0.077	0.2713	0.4902	-0.138	0.04736	0.08763	-0.121	0.08284	0.135	-0.189	0.006525	0.01388	0.06
NRIP2	NRIP2	NA	Other	No	No	No	blue	0.33	1.43e-06	0.999	0.00459732	0.0017869	-0.00716	0.9187	0.9814	0.0926	0.1857	0.4303	0.215	0.001886	0.004816	0.115	0.09888	0.5616	0.0504	0.4718	0.6712	0.125	0.07338	0.1705	-0.0469	0.5032	0.7826	0.0806	0.2492	0.4706	-0.131	0.06126	0.1951	-0.154	0.02697	0.05402	-0.148	0.03386	0.06422	-0.0603	0.3892	0.4732	0.126
KCNQ1	KCNQ1	Tclin	Ion Channel	Yes	Yes	No	blue	0.27	7.9e-05	-0.116	0.754773	0.683415	-0.126	0.07206	0.4647	-0.0902	0.1974	0.4437	-0.0284	0.6849	0.7559	0.0268	0.7022	0.9387	-0.0684	0.3288	0.5462	0.168	0.01576	0.05054	-0.0148	0.833	0.9443	-0.0277	0.6924	0.8291	-0.0501	0.4742	0.6806	0.13	0.06235	0.1105	0.136	0.05159	0.09235	0.0728	0.2983	0.3797	0.0859
SDCCAG8	SDCCAG8	Tbio	Other	No	No	No	blue	0.56	9.42e-19	-0.249	0.00017757	4.9591e-05	-0.11	0.117	0.5335	0.042	0.5488	0.7441	-0.28	4.676e-05	0.0001684	-0.118	0.09107	0.5454	-0.054	0.4406	0.6447	0.0658	0.3474	0.5311	-0.0332	0.6362	0.859	-0.122	0.07959	0.2336	-0.113	0.1066	0.2782	0.159	0.02247	0.04627	0.18	0.009798	0.02183	0.164	0.01826	0.03448	0.0298
SYNE2	SYNE2	Tbio	Other	No	No	No	blue	0.66	8.29e-27	-0.22	0.00942662	0.00398522	-0.151	0.02995	0.3606	0.265	0.0001182	0.03129	-0.2	0.003977	0.009406	0.025	0.7218	0.9441	-0.172	0.01333	0.07756	-0.0391	0.5766	0.7425	0.00375	0.9574	0.987	0.0153	0.8275	0.9083	0.055	0.4322	0.6469	0.319	3.065e-06	1.758e-05	0.348	3.083e-07	1.995e-06	0.299	1.255e-05	4.753e-05	0.389
FAM168A	FAM168A	Tbio	Other	No	No	No	blue	0.6	9.71e-22	0.0105	0.872297	0.826687	-0.0848	0.2257	0.6526	0.0502	0.4734	0.6932	0.0155	0.8251	0.871	-0.102	0.1451	0.6281	-0.0403	0.565	0.739	0.215	0.001924	0.00904	-0.0585	0.4038	0.716	0.12	0.08463	0.2431	-0.0185	0.7913	0.8896	0.0996	0.1541	0.2307	0.111	0.1111	0.1737	0.127	0.06911	0.1109	-0.0823
NOP58	NOP58	Tbio	Other	No	No	No	blue	0.38	1.26e-08	0.16	0.133229	0.0817404	0.0121	0.863	0.9656	0.0329	0.6384	0.8048	0.121	0.08221	0.1339	-0.0652	0.3518	0.8088	-0.131	0.06028	0.1994	0.197	0.004457	0.01812	-0.0835	0.233	0.5865	-0.194	0.005287	0.04791	-0.196	0.00467	0.0366	-0.183	0.008495	0.02009	-0.157	0.0243	0.04825	-0.216	0.001833	0.004428	0.061
CUL1	CUL1	Tbio	Other	No	No	No	blue	0.096	0.171	0.044	0.843747	0.791815	0.112	0.1094	0.5237	-0.00414	0.9529	0.9763	0.0184	0.7927	0.8444	-0.0937	0.1802	0.67	-0.0579	0.4085	0.6177	0.061	0.3836	0.5688	-0.0847	0.2259	0.5798	0.0374	0.5932	0.7639	-0.0663	0.3441	0.5649	-0.0512	0.4647	0.5663	-0.0423	0.5456	0.6394	-0.0478	0.4951	0.5785	0.0275
GINM1	GINM1	NA	Other	No	No	No	blue	0.53	3.55e-16	-0.3	0.207514	0.138004	-0.0344	0.6237	0.8864	0.107	0.1273	0.3539	-0.103	0.1398	0.2097	-0.0251	0.7199	0.9436	-0.232	0.0007841	0.01479	0.0963	0.1684	0.3185	0.0646	0.3566	0.6996	0.127	0.06874	0.2139	0.00807	0.9083	0.9546	0.217	0.001739	0.005079	0.26	0.0001635	0.0005894	0.182	0.008883	0.01829	-0.0183
MCOLN3	MCOLN3	NA	Ion Channel	Yes	No	No	blue	0.75	5.73e-39	-0.53	0.000248422	7.15939e-05	-0.132	0.05898	0.435	0.0947	0.1758	0.419	-0.272	7.598e-05	0.0002618	0.0174	0.8041	0.9607	-0.17	0.0143	0.08087	0.0922	0.1874	0.3443	-0.182	0.00901	0.1532	-0.0841	0.2292	0.449	-0.101	0.1476	0.3395	0.329	1.392e-06	8.626e-06	0.346	3.381e-07	2.171e-06	0.346	3.646e-07	1.833e-06	-0.15
ZFR	ZFR	Tbio	Other	No	No	No	blue	0.67	3.9e-28	-0.107	0.155573	0.0981021	-0.0396	0.5723	0.8629	0.2	0.003988	0.08897	-0.116	0.09726	0.1544	0.0214	0.7606	0.9531	-0.0877	0.21	0.4209	0.142	0.0422	0.111	-0.0495	0.4797	0.767	-0.168	0.01582	0.09277	-0.219	0.001602	0.01861	0.042	0.549	0.6445	0.0465	0.5064	0.6016	0.025	0.7212	0.7788	0.0535
PPP1R12A	PPP1R12A	Tbio	Enzyme	No	No	No	blue	0.69	7.6e-31	0.058	0.538101	0.440007	0.00414	0.9529	0.9885	0.213	0.002095	0.07344	0.0541	0.4398	0.5376	-0.0118	0.8669	0.975	-0.0951	0.1739	0.3769	0.0684	0.3283	0.5101	0.00672	0.9236	0.9756	0.02	0.7752	0.8783	0.0139	0.8429	0.918	0.224	0.001187	0.003643	0.239	0.0005406	0.001719	0.204	0.003233	0.007356	0.107
ATP2B4	ATP2B4	Tbio	Transporter	Yes	Yes	No	blue	0.43	6.78e-11	-0.141	0.0106903	0.00458871	-0.0371	0.5966	0.8743	0.14	0.04503	0.2207	-0.198	0.004269	0.01001	0.0151	0.8293	0.9677	-0.212	0.002268	0.02852	0.0646	0.3565	0.5412	-0.0152	0.8283	0.9424	-0.0369	0.5989	0.7683	0.00482	0.9452	0.9733	0.334	9.005e-07	5.795e-06	0.347	3.173e-07	2.047e-06	0.348	2.879e-07	1.475e-06	-0.2
ZC3H11A	ZC3H11A	Tbio	Other	No	No	No	blue	0.79	1.11e-45	-0.00718	0.883547	0.841616	-0.105	0.1331	0.5554	0.104	0.1354	0.3661	-0.0143	0.8383	0.8811	-0.0947	0.1758	0.6634	-0.0564	0.4206	0.6281	0.115	0.0995	0.2146	0.0504	0.4717	0.7629	-0.151	0.03062	0.1387	-0.0742	0.2893	0.5097	0.0746	0.2868	0.3851	0.0893	0.2018	0.2854	0.0884	0.2066	0.2797	0.107
PARP12	PARP12	NA	Enzyme	Yes	No	No	blue	0.64	2.79e-25	-0.4	1.61191e-07	2.34711e-08	-0.0848	0.2256	0.6526	0.0703	0.3155	0.5637	-0.377	2.27e-08	1.567e-07	-0.124	0.07627	0.5097	-0.227	0.001045	0.01771	0.163	0.01902	0.05911	-0.0865	0.2161	0.5703	0.0632	0.3671	0.5852	-0.0939	0.1795	0.3831	0.161	0.02093	0.04358	0.193	0.005525	0.01328	0.248	0.0003196	0.000917	-0.296
PRDM6	PRDM6	Tbio	TF-Epigenetic	Yes	No	Yes	blue	0.16	0.0209	-0.441	0.0826715	0.0468961	0.01	0.8866	0.9728	-0.0938	0.1801	0.4242	-0.138	0.04795	0.0842	0.0394	0.5742	0.897	-0.114	0.1017	0.2747	0.165	0.01785	0.05616	0.0947	0.1757	0.5246	0.0419	0.5498	0.7311	-0.255	0.0002225	0.005666	0.0625	0.3724	0.4753	0.0661	0.345	0.4438	0.171	0.01397	0.02731	-0.163
GUCY1B1	GUCY1B1	Tclin	Enzyme	Yes	Yes	No	blue	0.32	3.98e-06	-0.302	0.000346331	0.000102814	-0.106	0.1286	0.5504	0.0881	0.2078	0.4553	-0.267	0.0001027	0.0003453	0.0082	0.9068	0.9822	-0.0511	0.4657	0.6664	-0.0764	0.2753	0.4532	0.00731	0.9169	0.9736	0.0807	0.2489	0.4703	0.106	0.1302	0.3154	0.32	2.678e-06	1.558e-05	0.333	1.038e-06	6.029e-06	0.362	8.902e-08	4.992e-07	-0.319
TNK2	TNK2	Tclin	Kinase	Yes	No	No	blue	0.37	3.99e-08	0.452	0.0537282	0.0285126	0.0317	0.6509	0.8978	-0.0163	0.8167	0.9077	0.152	0.02926	0.0549	-0.0333	0.6351	0.9186	-0.0314	0.6539	0.8004	0.18	0.00944	0.03336	-0.108	0.1219	0.4455	0.16	0.02158	0.1127	-0.0649	0.3538	0.5746	-0.12	0.08554	0.1409	-0.119	0.08905	0.1437	-0.149	0.03236	0.05718	0.0607
MON2	MON2	Tbio	Other	No	No	No	blue	0.86	1.16e-62	0.0567	0.481192	0.382031	-0.0951	0.1737	0.602	0.167	0.01646	0.1426	0.0614	0.3809	0.48	-0.145	0.03795	0.3932	-0.107	0.1263	0.3124	0.2	0.004037	0.01673	0.014	0.8413	0.9463	-0.135	0.05387	0.195	-0.231	0.0008279	0.01235	-0.0429	0.5399	0.6361	-0.0273	0.6967	0.7706	-0.0412	0.5562	0.6357	0.0851
ARSF	ARSF	Tbio	Enzyme	No	No	No	blue	0.4	4.2e-09	-0.302	0.060209	0.0325112	-0.043	0.5392	0.8482	0.108	0.1212	0.3471	-0.148	0.03317	0.06123	0.0219	0.7548	0.9515	-0.0363	0.6043	0.7668	-0.0584	0.4047	0.5883	-0.105	0.1331	0.4609	-0.0516	0.4611	0.6654	0.0707	0.3129	0.5344	0.243	0.0004229	0.001461	0.245	0.0003907	0.001286	0.176	0.01161	0.02322	-0.0194
GPBP1	GPBP1	Tbio	Other	No	No	No	blue	0.39	1.04e-08	-0.0113	0.850303	0.799929	-0.0484	0.49	0.823	0.08	0.2531	0.503	-0.018	0.7977	0.8483	0.0433	0.5366	0.8848	-0.154	0.02746	0.1208	-0.117	0.09419	0.2057	0.169	0.01505	0.1879	0.00742	0.9157	0.956	0.143	0.04087	0.15	0.228	0.0009737	0.003062	0.241	0.0004756	0.001536	0.122	0.08112	0.1275	0.201
SEZ6	SEZ6	Tbio	Other	No	No	No	blue	0.53	3.06e-16	-0.295	0.0767399	0.0430873	-0.138	0.04823	0.409	0.157	0.02409	0.1689	-0.141	0.0439	0.07797	-0.0809	0.2475	0.7384	-0.0914	0.1913	0.3984	0.101	0.1499	0.2921	-0.0959	0.1702	0.5182	-0.272	7.552e-05	0.003639	0.024	0.7326	0.8539	0.297	1.451e-05	7.15e-05	0.325	1.838e-06	1.013e-05	0.32	2.77e-06	1.184e-05	0.0353
AHRR	AHRR	Tbio	Transcription Factor	No	No	No	blue	0.22	0.00186	-0.181	0.49409	0.394659	0.124	0.0752	0.4696	-0.117	0.09496	0.3125	-0.0593	0.3969	0.4961	0.112	0.11	0.5769	-0.104	0.1357	0.3265	-0.0142	0.8398	0.9126	-0.1	0.1519	0.491	0.26	0.000157	0.005458	-0.287	2.879e-05	0.001586	-0.0404	0.5638	0.658	-0.0106	0.88	0.9145	-0.0617	0.3784	0.4624	-0.0481
CASP8	CASP8	NA	Enzyme	Yes	No	Yes	blue	0.69	4.43e-30	-0.112	0.110595	0.0657006	-0.0758	0.279	0.6952	0.166	0.01727	0.1456	-0.129	0.06476	0.1091	-0.14	0.04539	0.4216	-0.116	0.09808	0.2691	0.354	1.838e-07	4.28e-06	-0.0607	0.3861	0.7009	-0.14	0.04484	0.1748	0.00604	0.9313	0.9658	0.185	0.007599	0.01828	0.214	0.00205	0.005621	0.202	0.003624	0.008158	-0.0449
DDX20	DDX20	Tbio	Enzyme	No	No	No	blue	0.68	4.78e-29	0.00944	0.954319	0.937855	-0.00241	0.9725	0.9924	0.136	0.05192	0.236	0.00545	0.9381	0.9545	-0.0221	0.753	0.9503	0.0608	0.3857	0.5978	0.147	0.03487	0.09541	-0.0729	0.298	0.6513	-0.189	0.006545	0.05477	-0.095	0.1744	0.3772	-0.14	0.04443	0.08287	-0.121	0.08373	0.1361	-0.117	0.09312	0.1437	0.0884
FAR2	FAR2	Tbio	Enzyme	No	No	No	blue	0.22	0.00178	-0.0734	0.386344	0.291552	0.142	0.04221	0.3937	-0.059	0.3994	0.6357	-0.0739	0.2909	0.3855	-0.0155	0.8251	0.9666	0.129	0.06557	0.2106	0.0814	0.2447	0.4175	-0.145	0.03798	0.2732	-0.17	0.01477	0.08903	-0.0253	0.7184	0.8459	-0.0568	0.4174	0.5213	-0.0431	0.5387	0.6329	-0.0521	0.4568	0.5419	-0.221
POU1F1	POU1F1	Tbio	Transcription Factor	No	No	No	blue	0.28	4.15e-05	-0.206	0.178379	0.115239	-0.0447	0.5232	0.8411	0.0352	0.6157	0.7896	-0.11	0.1165	0.18	-0.0925	0.1858	0.6794	0.00377	0.9571	0.9792	0.117	0.09262	0.2031	-0.134	0.05466	0.3199	-0.248	0.0003204	0.008395	-0.0059	0.9329	0.9666	0.0284	0.6855	0.761	0.071	0.3104	0.4075	0.196	0.004799	0.01051	-0.199
TAF11	TAF11	NA	Other	Yes	No	No	blue	0.58	1.44e-19	-0.117	0.00213478	0.000763458	-0.196	0.004729	0.2131	0.0577	0.41	0.6442	-0.238	0.0005751	0.001646	-0.108	0.121	0.5927	-0.151	0.03015	0.1284	0.149	0.03257	0.09046	-0.122	0.08073	0.3767	-0.188	0.006852	0.05659	-0.107	0.1257	0.3094	0.234	0.0007247	0.002362	0.261	0.0001518	0.0005512	0.281	4.16e-05	0.000143	-0.252
GLP2R	GLP2R	Tclin	GPCR	Yes	Yes	No	blue	0.17	0.0126	-0.268	0.309458	0.222771	0.0807	0.2487	0.6696	-0.106	0.1289	0.3564	-0.0849	0.225	0.3121	-0.0861	0.2185	0.7151	-0.0384	0.5835	0.752	0.0271	0.6991	0.8326	-0.0314	0.6536	0.8676	-0.0522	0.4566	0.6623	0.0673	0.3367	0.5583	0.169	0.01511	0.03296	0.176	0.01149	0.0251	0.0719	0.3045	0.3863	-0.124
ADAT1	ADAT1	Tbio	Enzyme	No	No	No	blue	0.55	1.18e-17	0.2	2.13551e-05	4.91763e-06	-0.103	0.1388	0.5612	0.104	0.1378	0.37	0.316	3.771e-06	1.664e-05	-0.0865	0.2161	0.714	0.12	0.08646	0.2485	0.117	0.09331	0.2042	-0.0479	0.4945	0.7773	0.00295	0.9665	0.9824	-0.0839	0.2305	0.4446	-0.225	0.001129	0.003488	-0.221	0.001427	0.004074	-0.267	0.0001038	0.0003276	0.288
PDIA5	PDIA5	Tbio	Enzyme	No	No	No	blue	0.37	6.83e-08	-0.177	0.0714633	0.0396163	-0.0141	0.8408	0.9605	-0.0242	0.7301	0.8595	-0.143	0.0398	0.07167	-0.0811	0.2463	0.737	-0.0547	0.4346	0.6404	0.0811	0.2463	0.4192	-0.049	0.4847	0.7706	-0.15	0.03179	0.1416	-0.157	0.02418	0.1067	-0.0164	0.8148	0.8636	-0.0218	0.7559	0.8189	-0.068	0.3317	0.4148	-0.105
PPP2R5A	PPP2R5A	NA	Enzyme	Yes	No	No	blue	0.45	9.35e-12	-0.89	1.90562e-08	2.33777e-09	-0.225	0.001158	0.1314	0.129	0.06549	0.2615	-0.4	2.699e-09	2.185e-08	-0.114	0.1031	0.5692	-0.0996	0.1542	0.3513	0.187	0.007143	0.02652	-0.00476	0.9459	0.9839	-0.162	0.01974	0.1065	0.176	0.01151	0.06557	0.375	2.839e-08	2.511e-07	0.389	7.836e-09	6.856e-08	0.423	2.299e-10	2.041e-09	-0.187
KDM4A	KDM4A	NA	Epigenetic	Yes	No	No	blue	0.54	2.5e-17	-0.0446	0.810405	0.75164	-0.0922	0.1875	0.6171	0.0404	0.5644	0.7543	-0.0221	0.7525	0.8109	-0.0724	0.3008	0.7773	-0.156	0.02472	0.113	0.124	0.07514	0.1737	-0.0248	0.7234	0.899	-0.0278	0.6912	0.8283	-0.205	0.003191	0.0285	-0.0123	0.8611	0.8993	0.0195	0.7811	0.8393	-0.00987	0.888	0.9153	0.165
ATXN3	ATXN3	Tbio	Other	Yes	No	Yes	blue	0.59	1.37e-20	-0.221	7.91901e-05	2.05143e-05	-0.167	0.01633	0.3107	0.141	0.04309	0.2167	-0.294	1.796e-05	7.005e-05	-0.133	0.05652	0.4568	-0.223	0.001281	0.02012	0.149	0.03275	0.09082	0.0821	0.2408	0.5963	-0.0399	0.5696	0.7474	0.0621	0.3754	0.5943	0.389	7.859e-09	7.833e-08	0.416	4.807e-10	5.351e-09	0.44	3.836e-11	3.858e-10	-0.173
THUMPD1	THUMPD1	Tbio	Other	No	No	No	blue	0.88	3.61e-68	-0.153	0.0149103	0.00665903	-0.141	0.0435	0.3984	0.166	0.01681	0.1439	-0.189	0.006385	0.01437	-0.11	0.1158	0.5859	-0.157	0.02405	0.1114	0.134	0.05466	0.1359	0.0569	0.4168	0.7257	-0.126	0.07082	0.218	0.034	0.6278	0.7985	0.322	2.376e-06	1.4e-05	0.354	1.774e-07	1.207e-06	0.342	4.876e-07	2.393e-06	0.0248
ACSM2B	ACSM2B	NA	Enzyme	No	No	No	blue	0.71	2.82e-33	-0.203	0.0430812	0.0221306	-0.128	0.06777	0.4558	0.183	0.008329	0.1111	-0.159	0.02229	0.0433	-0.0583	0.4053	0.8425	-0.123	0.07809	0.2342	0.127	0.06909	0.1627	-0.145	0.03729	0.2709	0.0336	0.6315	0.7907	-0.0543	0.4384	0.6523	0.254	0.0002247	0.0008285	0.267	0.0001021	0.0003866	0.26	0.0001636	0.000497	0.0828
MTFR1	MTFR1	Tbio	Other	No	No	No	blue	0.83	3.84e-53	-0.131	0.247268	0.170336	-0.0721	0.3033	0.7155	0.234	0.0007282	0.05213	-0.0957	0.1711	0.2481	-0.123	0.07904	0.5168	-0.126	0.07114	0.2212	0.164	0.0184	0.05754	-0.0836	0.2322	0.5857	-0.127	0.06884	0.214	-0.0419	0.5494	0.7411	0.0947	0.1756	0.2572	0.125	0.07403	0.1226	0.117	0.09495	0.1462	0.107
FECH	FECH	NA	Enzyme	Yes	No	Yes	blue	0.57	2.57e-19	0.302	0.0498827	0.0261806	-0.00343	0.961	0.99	-0.0262	0.7086	0.8456	0.154	0.02673	0.05078	-0.164	0.01862	0.3028	0.00733	0.9167	0.9589	0.323	2.109e-06	3.168e-05	-0.0119	0.8657	0.9553	0.0761	0.277	0.5011	-0.232	0.0007807	0.01189	-0.129	0.06395	0.1129	-0.121	0.08311	0.1354	-0.0951	0.174	0.2412	0.149
NEO1	NEO1	Tbio	Other	No	No	No	blue	0.36	8.75e-08	-0.212	0.00511298	0.00201881	-0.151	0.03032	0.362	0.0627	0.3708	0.6134	-0.214	0.001985	0.005035	0.0328	0.64	0.9198	-0.172	0.01362	0.07871	0.058	0.4076	0.591	-0.0652	0.3519	0.6958	-0.137	0.04994	0.1865	0.0483	0.491	0.6945	0.258	0.0001819	0.0006872	0.275	6.211e-05	0.0002472	0.356	1.519e-07	8.206e-07	-0.0508
STOML1	STOML1	Tbio	Other	No	No	No	blue	0.15	0.0343	-0.262	5.3627e-06	1.09201e-06	-0.229	0.0009506	0.1205	0.00794	0.9099	0.9565	-0.334	9.376e-07	4.631e-06	-0.0563	0.4215	0.8515	-0.0481	0.4925	0.6871	-0.00846	0.904	0.9488	0.0491	0.4834	0.7696	-0.041	0.5583	0.7382	0.0491	0.4836	0.6885	0.273	7.229e-05	0.000302	0.284	3.638e-05	0.0001528	0.342	4.811e-07	2.363e-06	-0.183
DHX29	DHX29	Tbio	Enzyme	No	No	No	blue	0.55	8.18e-18	0.119	0.296183	0.211391	0.0107	0.8786	0.9713	0.0655	0.3493	0.5939	0.0873	0.2122	0.297	-0.0519	0.4592	0.8739	-0.0268	0.7024	0.831	0.181	0.009359	0.03313	0.085	0.2242	0.5782	-0.174	0.0124	0.0798	-0.000415	0.9953	0.998	-0.0561	0.4234	0.5273	-0.0577	0.4098	0.5088	-0.138	0.04773	0.08019	0.33
IARS2	IARS2	NA	Enzyme	Yes	No	Yes	blue	0.5	1.19e-14	0.301	0.371731	0.278393	-0.0467	0.5047	0.8316	0.123	0.07833	0.2856	0.0755	0.2808	0.3746	-0.0504	0.4716	0.874	-0.0986	0.1586	0.3565	0.0241	0.731	0.8534	0.137	0.04896	0.3057	-0.0998	0.1534	0.3503	-0.0406	0.5622	0.7506	0.114	0.1026	0.164	0.141	0.04396	0.08049	0.0694	0.3216	0.4044	0.202
SYT1	SYT1	Tbio	Other	Yes	No	Yes	blue	0.36	1.01e-07	-0.814	0.00046384	0.000141851	-0.0439	0.531	0.8448	0.0506	0.4704	0.6913	-0.261	0.0001525	0.0004941	0.0472	0.5008	0.874	-0.168	0.01594	0.08684	-0.0681	0.3307	0.5127	-0.0684	0.3284	0.677	-0.0455	0.5158	0.7067	0.0653	0.3507	0.5715	0.448	1.441e-11	2.608e-10	0.475	5.408e-13	1.075e-11	0.418	4.091e-10	3.471e-09	-0.139
NAV3	NAV3	Tbio	Other	No	No	No	blue	0.5	3.59e-14	0.0672	0.484753	0.385476	-0.102	0.145	0.5692	-0.0899	0.1987	0.4451	0.0608	0.3854	0.4846	-0.052	0.4575	0.8736	0.0388	0.5802	0.7495	0.217	0.001719	0.00824	0.0488	0.4857	0.7713	-0.0753	0.282	0.5064	-0.305	8.186e-06	0.0007179	-0.0565	0.42	0.5241	-0.04	0.5684	0.6606	-0.103	0.1403	0.2004	-0.134
TTC7A	TTC7A	Tbio	Other	No	No	No	blue	0.39	8.59e-09	-0.0315	0.568694	0.472574	0.0627	0.3709	0.7671	0.0855	0.2218	0.4709	-0.0509	0.4672	0.5635	0.0372	0.596	0.9057	-0.162	0.02022	0.1004	0.212	0.002218	0.01017	-0.0362	0.6052	0.8433	0.119	0.08776	0.2492	0.0546	0.4356	0.6495	0.0838	0.2313	0.3228	0.0845	0.2274	0.3152	0.12	0.0871	0.1356	-0.0386
SRBD1	SRBD1	Tbio	Other	No	No	No	blue	0.47	6.05e-13	-0.445	0.000180215	5.04349e-05	-0.0491	0.4835	0.8193	0.0525	0.4536	0.6778	-0.278	5.283e-05	0.0001879	-0.0725	0.3001	0.7772	-0.132	0.05796	0.1946	0.228	0.0009738	0.005116	-0.0938	0.1801	0.531	-0.0914	0.1914	0.4015	0.111	0.1134	0.29	0.295	1.666e-05	8.1e-05	0.296	1.543e-05	7.057e-05	0.367	5.784e-08	3.359e-07	-0.151
PPP2R5B	PPP2R5B	Tbio	Enzyme	No	No	No	blue	0.65	1.53e-26	-0.185	0.141328	0.0876792	-0.00549	0.9376	0.9836	0.035	0.6172	0.7903	-0.119	0.08851	0.1425	-0.0462	0.5096	0.874	-0.0573	0.4133	0.6213	0.208	0.002655	0.01182	-0.244	0.0003987	0.03004	-0.0741	0.2901	0.5149	-0.24	0.0005126	0.009189	-0.0349	0.618	0.7041	-0.0137	0.8453	0.8873	0.00503	0.9428	0.9569	0.0147
NUCKS1	NUCKS1	Tbio	Enzyme	No	No	No	blue	0.23	0.00103	0.348	0.61583	0.524524	0.0574	0.4125	0.7804	-0.0431	0.5389	0.7379	0.0444	0.5267	0.6179	-0.175	0.01209	0.257	0.0197	0.7786	0.8788	-0.0142	0.8398	0.9126	-0.109	0.1188	0.4405	-0.167	0.01626	0.09453	-0.138	0.04773	0.1661	-0.245	0.0003947	0.001373	-0.233	0.0007423	0.002284	-0.33	1.241e-06	5.656e-06	0.0875
ABCC9	ABCC9	Tclin	Transporter	Yes	Yes	No	blue	0.43	9.64e-11	0.116	0.190875	0.124923	-0.0597	0.3936	0.768	0.0976	0.1629	0.402	0.107	0.1248	0.1907	-0.0213	0.7611	0.9533	-0.159	0.02219	0.1058	0.122	0.08069	0.1831	0.161	0.02046	0.2133	-0.115	0.1006	0.2712	-0.0364	0.6033	0.7806	0.342	4.78e-07	3.252e-06	0.349	2.846e-07	1.856e-06	0.326	1.775e-06	7.856e-06	-0.163
CLEC2D	CLEC2D	Tbio	Other	No	No	No	blue	0.57	2.2e-19	-0.0408	0.771473	0.703655	-0.0633	0.3662	0.7636	0.187	0.007007	0.1068	-0.0266	0.7044	0.7721	-0.117	0.09507	0.5514	-0.0915	0.1907	0.3977	0.135	0.05373	0.1343	-0.0043	0.9511	0.985	-0.0459	0.5123	0.7037	0.0978	0.1621	0.3608	0.156	0.02535	0.05127	0.183	0.008312	0.0189	0.167	0.01645	0.03148	-0.0986
MAOB	MAOB	Tclin	Enzyme	Yes	Yes	No	blue	0.48	1.86e-13	-0.0716	0.637368	0.548249	-0.111	0.1129	0.5284	0.1	0.1514	0.3881	-0.0419	0.5495	0.6383	0.0177	0.8012	0.9597	0.019	0.7862	0.8839	0.24	0.0005154	0.003017	0.0801	0.2527	0.61	-0.15	0.03121	0.1402	-0.0275	0.6948	0.8396	0.00839	0.9047	0.9319	0.00827	0.9061	0.933	0.0551	0.4318	0.5171	0.000982
NEDD4	NEDD4	NA	Enzyme	Yes	No	No	blue	0.88	1.37e-68	-0.129	0.0986225	0.0576563	-0.119	0.08869	0.4924	0.122	0.08102	0.2909	-0.133	0.05721	0.09795	-0.134	0.05422	0.4513	-0.112	0.1092	0.2862	0.197	0.004635	0.01875	-0.0149	0.8317	0.9439	-0.259	0.0001733	0.005819	-0.139	0.04676	0.1638	0.232	0.0008042	0.002591	0.254	0.0002327	0.0008076	0.21	0.002457	0.005764	0.171
PHRF1	PHRF1	Tbio	Epigenetic	No	No	No	blue	0.4	1.92e-09	-0.0139	0.890297	0.850504	-0.152	0.02933	0.3593	-0.00562	0.9361	0.9683	-0.0132	0.8504	0.8902	-0.124	0.07554	0.5093	-0.106	0.1295	0.317	0.214	0.001968	0.009214	0.106	0.1303	0.4564	0.0344	0.6231	0.7841	-0.209	0.002588	0.02512	-0.0267	0.7031	0.7751	-0.00224	0.9745	0.983	0.0697	0.3198	0.4026	0.0355
SPTB	SPTB	Tbio	Other	No	No	No	blue	0.44	4.55e-11	0.078	0.47846	0.379202	-0.0855	0.2217	0.6497	0.142	0.0416	0.2132	0.0615	0.3798	0.4789	0.000272	0.9969	0.9983	-0.172	0.01361	0.07869	-0.015	0.8301	0.9072	-0.0213	0.7617	0.9156	0.0206	0.7684	0.8747	-0.145	0.03796	0.1425	0.138	0.04857	0.08945	0.145	0.03748	0.07012	0.103	0.1422	0.2028	0.0368
FRMPD1	FRMPD1	Tbio	Other	No	No	No	blue	0.46	4.24e-12	-0.271	0.302506	0.216883	-0.103	0.1403	0.5631	0.171	0.01414	0.1348	-0.086	0.2191	0.3051	-0.169	0.01528	0.2824	-0.111	0.1119	0.2905	0.0679	0.3323	0.5143	-0.128	0.06614	0.3466	-0.028	0.6894	0.8269	-0.0509	0.4675	0.6745	0.0551	0.4315	0.5351	0.0645	0.3568	0.4557	0.0627	0.3709	0.4549	0.0354
CHAT	CHAT	NA	Enzyme	Yes	No	Yes	blue	0.48	2.3e-13	0.195	0.24896	0.171801	-0.0374	0.5936	0.8723	-0.087	0.2136	0.4612	0.0952	0.1734	0.2509	-0.0723	0.3016	0.7783	0.00679	0.9228	0.9619	0.163	0.0192	0.0596	-0.0712	0.3091	0.6614	0.0582	0.4062	0.6208	-0.0395	0.5725	0.7579	-0.104	0.1356	0.2075	-0.0894	0.2013	0.2849	-0.0913	0.192	0.2623	0.0964
CFAP20	CFAP20	Tbio	Other	No	No	No	blue	0.46	2.89e-12	-0.674	1.51425e-09	1.53048e-10	-0.0404	0.5638	0.8581	-0.0195	0.7807	0.8877	-0.426	1.695e-10	1.673e-09	-0.0346	0.6219	0.9139	-0.239	0.0005527	0.01189	0.0425	0.5446	0.7167	-0.25	0.0002858	0.0244	-0.167	0.01641	0.09507	0.0664	0.3433	0.5643	0.41	9.463e-10	1.152e-08	0.455	6.133e-12	9.791e-11	0.451	1.039e-11	1.137e-10	-0.0498
CSNK2A2	CSNK2A2	NA	Kinase	Yes	No	No	blue	0.4	3.51e-09	-0.0954	0.000951589	0.0003143	-0.112	0.1097	0.5239	0.0249	0.7227	0.8545	-0.259	0.0001664	0.0005353	0.000103	0.9988	0.9995	0.0453	0.5179	0.7061	0.0661	0.345	0.5285	-0.18	0.009653	0.1571	0.000207	0.9976	0.9992	-0.0754	0.2814	0.5013	0.0749	0.2844	0.3824	0.0781	0.2645	0.3572	0.0764	0.2753	0.3552	-0.237
CAMK2A	CAMK2A	NA	Kinase	Yes	No	Yes	blue	0.28	4.78e-05	-0.36	0.00261088	0.000953406	-0.144	0.03889	0.3872	-0.024	0.7318	0.8607	-0.228	0.0009836	0.002683	0.105	0.1329	0.6137	-0.134	0.05492	0.188	0.107	0.1265	0.2573	-0.0168	0.811	0.9342	0.0464	0.5081	0.701	-0.0342	0.6255	0.797	0.291	2.27e-05	0.0001071	0.314	4.327e-06	2.202e-05	0.338	6.844e-07	3.258e-06	-0.353
ARHGAP10	ARHGAP10	Tbio	Enzyme	No	No	No	blue	-0.051	0.47	-0.048	0.575667	0.480079	0.0439	0.5313	0.845	-0.00656	0.9254	0.9635	-0.0496	0.4793	0.5751	0.0503	0.4729	0.874	0.131	0.06066	0.2001	-0.106	0.13	0.2625	9.38e-06	0.9999	0.9999	0.156	0.02511	0.1231	-0.126	0.07207	0.2166	-0.213	0.002081	0.005936	-0.205	0.003087	0.008014	-0.056	0.424	0.5088	-0.201
ING3	ING3	Tbio	Epigenetic	No	No	No	blue	0.55	5.86e-18	-0.24	3.45283e-05	8.29391e-06	-0.149	0.03223	0.3684	0.00131	0.9851	0.9921	-0.307	7.298e-06	3.062e-05	-0.102	0.1461	0.6294	-0.227	0.001042	0.01767	0.346	3.469e-07	7.193e-06	-0.0578	0.4089	0.7197	-0.172	0.01327	0.08312	0.0173	0.8053	0.8981	0.462	2.841e-12	5.973e-11	0.489	8.925e-14	2.053e-12	0.516	2.189e-15	4.453e-14	-0.198
VASH1	VASH1	Tbio	Other	No	No	No	blue	0.57	6.07e-19	0.00181	0.990116	0.986122	-0.0288	0.6816	0.9088	0.0773	0.2697	0.5192	0.00122	0.9862	0.9901	-0.0597	0.3943	0.8359	-0.202	0.003541	0.03422	0.194	0.005137	0.02039	-0.195	0.005029	0.1178	0.105	0.1342	0.3234	-0.153	0.02817	0.1179	0.147	0.03478	0.06726	0.169	0.01531	0.03222	0.101	0.1501	0.2125	-0.219
TRIB2	TRIB2	Tbio	Kinase	No	No	No	blue	0.38	1.71e-08	-0.178	0.00426881	0.00164743	-0.218	0.001611	0.1453	0.166	0.01699	0.1449	-0.219	0.00156	0.004062	0.0589	0.4001	0.8397	-0.178	0.01032	0.06612	-0.112	0.1076	0.2275	0.0784	0.2624	0.6196	0.0501	0.4742	0.6752	0.0794	0.2569	0.4741	0.355	1.67e-07	1.254e-06	0.379	1.911e-08	1.564e-07	0.391	6.403e-09	4.428e-08	-0.118
PRLH	PRLH	Tbio	Other	No	No	No	blue	0.12	0.0914	-1.53	0.000708136	0.000226748	-0.0481	0.4922	0.8244	0.00531	0.9396	0.9702	-0.253	0.0002445	0.0007587	0.0418	0.5507	0.8909	-0.227	0.001022	0.0175	0.0389	0.5789	0.7441	-0.16	0.02149	0.218	-0.0329	0.6387	0.7953	0.212	0.002202	0.02274	0.266	0.0001121	0.0004486	0.294	1.836e-05	8.267e-05	0.255	0.0002226	0.0006596	-0.266
HLTF	HLTF	Tbio	Enzyme	No	No	No	blue	0.65	5.53e-26	0.136	0.278075	0.195993	-0.108	0.1216	0.542	0.2	0.003892	0.0875	0.0902	0.1971	0.2794	-0.175	0.01185	0.2558	-0.0503	0.4732	0.6722	0.132	0.05877	0.1437	0.00859	0.9025	0.9679	-0.109	0.1179	0.2991	-0.00617	0.9299	0.9651	0.102	0.1432	0.2172	0.122	0.08022	0.1314	0.135	0.05233	0.08693	0.182
SPP2	SPP2	Tbio	Other	No	No	No	blue	0.41	1.38e-09	-0.117	0.714871	0.637039	-0.0828	0.2368	0.6599	0.0604	0.3884	0.6276	-0.0329	0.6387	0.7163	-0.0876	0.2103	0.7113	-0.0818	0.2427	0.4594	0.199	0.004068	0.01681	-0.00833	0.9054	0.9691	-0.172	0.01365	0.0845	-0.339	6.077e-07	0.0001173	0.126	0.07061	0.1227	0.142	0.04167	0.07689	0.11	0.1148	0.1691	0.0599
ZFYVE26	ZFYVE26	Tbio	Other	No	No	No	blue	0.65	6.22e-26	-0.18	0.0291521	0.0141768	-0.0237	0.7357	0.9288	-0.00755	0.9143	0.9591	-0.171	0.01411	0.02898	-0.0949	0.1747	0.6613	-0.13	0.06188	0.2026	0.176	0.01144	0.03903	-0.102	0.1448	0.4814	0.125	0.07257	0.2215	-0.0777	0.2668	0.4853	-0.0111	0.8745	0.9094	0.0184	0.7934	0.8485	0.0316	0.6521	0.7207	-0.162
EPN2	EPN2	Tbio	Other	No	No	No	blue	0.67	1.42e-28	-0.267	7.76797e-06	1.63747e-06	-0.129	0.06404	0.4481	0.0657	0.3479	0.5924	-0.328	1.44e-06	6.904e-06	-0.039	0.5774	0.8981	-0.24	0.0005109	0.01136	0.0768	0.2726	0.4502	-0.0474	0.4985	0.7802	-0.0979	0.1616	0.3617	0.0217	0.7567	0.8686	0.351	2.234e-07	1.63e-06	0.381	1.671e-08	1.385e-07	0.351	2.292e-07	1.197e-06	0.19
LNX1	LNX1	Tbio	Enzyme	No	No	No	blue	0.53	1.56e-16	-0.402	4.09488e-05	9.98614e-06	-0.147	0.03483	0.3758	0.156	0.0256	0.1728	-0.302	1.028e-05	4.203e-05	0.0191	0.785	0.9564	-0.243	0.0004419	0.01041	-0.0309	0.6595	0.8057	0.108	0.1228	0.4465	-0.053	0.4493	0.6572	0.112	0.1083	0.2808	0.474	6.312e-13	1.54e-11	0.49	7.329e-14	1.715e-12	0.487	1.134e-13	1.763e-12	0.329
ALDH3A2	ALDH3A2	Tbio	Enzyme	Yes	No	Yes	blue	0.64	3.61e-25	-0.172	0.0166494	0.00756108	-0.106	0.1304	0.5518	0.106	0.1285	0.3557	-0.186	0.007407	0.01635	-0.0955	0.1719	0.6572	-0.174	0.01237	0.07418	0.209	0.002538	0.01137	-0.102	0.1458	0.4834	-0.133	0.0564	0.2008	0.0111	0.8737	0.9349	0.19	0.006266	0.01547	0.198	0.004338	0.01076	0.213	0.002139	0.005099	0.168
TFRC	TFRC	Tclin	Other	Yes	Yes	No	blue	0.034	0.628	-0.0194	0.890744	0.850978	0.0728	0.2984	0.7117	-0.0097	0.8899	0.9464	-0.0131	0.8513	0.8908	0.156	0.0249	0.3387	-0.0545	0.4366	0.6421	0.146	0.03691	0.09986	-0.156	0.02544	0.2326	0.107	0.1254	0.311	0.0468	0.5041	0.7053	-0.0497	0.4783	0.5794	-0.0532	0.4472	0.5456	-0.0295	0.6739	0.7396	-0.23
TRPC5	TRPC5	NA	Ion Channel	Yes	No	No	blue	0.37	2.98e-08	0.24	0.0638884	0.0348032	-0.0631	0.3674	0.7642	0.0396	0.572	0.7604	0.147	0.03533	0.06467	-0.0573	0.4137	0.8494	0.0311	0.6568	0.8026	0.124	0.07571	0.1748	-0.0477	0.4963	0.7789	-0.0471	0.5015	0.6966	-0.0928	0.1847	0.3897	-0.00409	0.9534	0.9669	0.0191	0.785	0.8424	-0.0727	0.2994	0.3807	-0.0381
RHOBTB1	RHOBTB1	Tbio	Other	No	No	No	blue	0.69	1.16e-30	-0.344	0.000288019	8.40297e-05	-0.114	0.1014	0.5117	0.138	0.04793	0.2282	-0.27	8.556e-05	0.0002921	0.00475	0.946	0.9911	-0.193	0.005529	0.04494	0.0686	0.3273	0.5092	-0.0661	0.3448	0.6902	-0.157	0.02387	0.1194	0.0223	0.7503	0.8652	0.376	2.595e-08	2.318e-07	0.411	8.579e-10	9.023e-09	0.423	2.428e-10	2.146e-09	-0.0729
NFATC3	NFATC3	Tbio	Transcription Factor	No	No	No	blue	0.53	1.23e-16	-0.368	2.03928e-08	2.52014e-09	-0.152	0.02966	0.3598	0.0887	0.2049	0.4518	-0.401	2.232e-09	1.831e-08	-0.0907	0.1947	0.6909	-0.102	0.146	0.341	0.224	0.001191	0.006055	0.00935	0.8939	0.9648	-0.0354	0.6137	0.7777	0.171	0.01383	0.07503	0.458	4.515e-12	9.131e-11	0.47	1.035e-12	1.93e-11	0.484	1.748e-13	2.62e-12	-0.145
TMEM38A	TMEM38A	Tbio	Ion Channel	No	No	No	blue	0.2	0.00378	-0.178	0.0657031	0.0359906	-0.0533	0.4465	0.7998	-0.0321	0.647	0.8103	-0.146	0.03615	0.06592	0.104	0.1354	0.6167	-0.0171	0.8073	0.8972	-0.00698	0.9206	0.9577	-0.19	0.006366	0.1318	-0.00386	0.956	0.978	0.0189	0.7879	0.8878	0.15	0.03184	0.06226	0.132	0.05867	0.103	0.127	0.06855	0.1102	0.033
CLCN4	CLCN4	Tbio	Ion Channel	Yes	No	Yes	blue	0.19	0.00723	-0.564	0.00696955	0.0028388	-0.0977	0.1624	0.5912	-0.043	0.5395	0.7384	-0.206	0.002966	0.007243	0.125	0.0737	0.5037	-0.0768	0.2727	0.4917	-0.051	0.4669	0.6486	0.0965	0.1677	0.5147	0.0513	0.4637	0.6673	0.192	0.005667	0.04103	0.272	7.683e-05	0.0003192	0.262	0.0001439	0.0005253	0.181	0.009225	0.01891	0.0842
SMARCE1	SMARCE1	Tbio	Transcription Factor	No	No	No	blue	0.2	0.00385	0.0706	0.874551	0.829995	0.06	0.3918	0.7673	-0.0471	0.5015	0.7122	0.015	0.8309	0.875	0.0302	0.6665	0.9289	-0.0204	0.7708	0.8743	0.212	0.002253	0.0103	0.0304	0.6644	0.8719	0.0354	0.6132	0.7774	0.0722	0.3025	0.5241	-0.0189	0.7874	0.8427	-0.00705	0.9199	0.9435	-0.055	0.4321	0.5173	0.0713
ADAM11	ADAM11	Tbio	Enzyme	No	No	No	blue	0.34	4.4e-07	0.0634	0.797083	0.735772	-0.0491	0.483	0.819	0.0715	0.3073	0.5558	0.0235	0.7369	0.7979	0.0296	0.6731	0.9297	-0.116	0.09797	0.2689	0.093	0.1836	0.3393	-0.0281	0.688	0.882	0.197	0.00456	0.04358	-0.169	0.01545	0.08005	0.00257	0.9708	0.9797	0.00737	0.9163	0.9409	0.0445	0.5254	0.6067	0.0761
FERMT2	FERMT2	Tbio	Other	No	No	No	blue	0.39	9.76e-09	-0.308	0.000888746	0.000291421	-0.0119	0.8657	0.967	0.0271	0.699	0.8412	-0.25	0.0002949	0.0008975	-0.0409	0.5592	0.8933	-0.203	0.003367	0.03312	0.117	0.09401	0.2054	-0.0831	0.2349	0.5888	-0.175	0.01185	0.07792	0.0017	0.9807	0.993	0.207	0.002798	0.007654	0.223	0.001266	0.003667	0.25	0.0002826	0.0008211	-0.222
CD5L	CD5L	Tbio	Other	No	No	No	blue	0.11	0.109	-1.38	1.07275e-05	2.33592e-06	0.00506	0.9425	0.9849	-0.115	0.101	0.3227	-0.321	2.625e-06	1.194e-05	-0.0277	0.6929	0.936	-0.129	0.06546	0.2104	0.0817	0.2432	0.4154	-0.129	0.06487	0.3433	-0.165	0.01808	0.1009	-0.192	0.005606	0.04087	0.156	0.02502	0.0507	0.185	0.007732	0.01779	0.166	0.01711	0.03261	-0.299
IGF2BP2	IGF2BP2	Tbio	Other	No	No	No	blue	0.43	1.58e-10	-0.15	0.111702	0.0664473	-0.0473	0.4999	0.8285	0.00902	0.8976	0.9503	-0.128	0.06658	0.1119	-0.0513	0.4641	0.874	-0.0354	0.6132	0.7724	0.134	0.05462	0.1358	-0.0693	0.3221	0.6718	-0.0568	0.4175	0.6304	-0.179	0.009949	0.05931	-0.0357	0.6108	0.6977	-0.0188	0.7883	0.845	-0.0437	0.5329	0.6137	0.317
TBX21	TBX21	Tbio	Transcription Factor	No	No	No	blue	0.39	5.88e-09	-0.807	0.00330281	0.00123851	-0.124	0.07524	0.4696	0.153	0.02825	0.1806	-0.222	0.001309	0.003465	-0.0724	0.3012	0.7777	-0.128	0.06699	0.2135	0.0989	0.1573	0.3021	-0.0251	0.72	0.8977	-0.174	0.01255	0.08034	-0.0178	0.7993	0.8948	0.169	0.0151	0.03293	0.224	0.001229	0.00357	0.3	1.163e-05	4.44e-05	-0.263
CLASP1	CLASP1	Tbio	Other	No	No	No	blue	0.75	1.32e-38	-0.0502	0.47737	0.378135	-0.067	0.3387	0.7429	0.146	0.0358	0.1987	-0.062	0.3758	0.4751	-0.113	0.1045	0.5702	-0.0918	0.1893	0.396	0.158	0.02299	0.06879	0.0753	0.2821	0.6366	-0.0432	0.5375	0.7216	-0.0794	0.2568	0.4741	0.16	0.02162	0.04477	0.182	0.008994	0.02027	0.175	0.01189	0.02368	0.257
NCBP3	NCBP3	Tbio	Other	No	No	No	blue	0.79	1.25e-44	0.0966	0.17477	0.112583	-0.0519	0.459	0.8058	0.0569	0.4163	0.6488	0.111	0.1113	0.173	-0.0689	0.3253	0.7916	-0.116	0.09828	0.2694	0.211	0.002302	0.01049	-0.0315	0.653	0.8674	-0.0472	0.5008	0.6962	-0.17	0.01442	0.07677	-0.00802	0.9089	0.9347	0.00431	0.951	0.967	-0.0844	0.2275	0.3033	0.233
[truncated: 17,725 more rows]
[truncated: 26 more columns]
