# Supplementary material for: From Gene Networks to Therapeutics: A Causal Inference and Deep Learning Approach for Drug Discovery
Source: Pharmaceuticals (Basel). 2025 Aug 30;18(9):1304. doi: 10.3390/ph18091304 (PMC12472719; doi:10.3390/ph18091304)
Supplement: Supplementary file 1 [file pharmaceuticals-18-01304-s001.zip › pharmaceuticals-3781314-Supplementary_File S2_Mediation_Results.xlsx]

## Sheet: Mediation results
source	target	mediator	Gene	Updated Symbol	Module	Direction	Unique	NDE	NDE_lower	NDE_upper	NIE	NIE_lower	NIE_upper	Prop	Prop_lower	Prop_upper	mediation	complete	inconsistent	Module_membership	Membership_pval	logFC	adj_pval	pval	age_adj	Diagnosis	Diagnosis_pval	Diagnosis_adj	FEV	FEV_pval	FEV_adj	FVC	FVC_pval	FVC_adj	DLCO	DLCO_pval	DLCO_adj	smoking	smoking_pval	smoking_adj	RNA_Con	RNA_Con_pval	RNA_Con_adj	RIN	RIN_pval	RIN_adj	mold	mold_pval	mold_adj
ME3	Diagnosis	GMDS	GMDS	GMDS	brown	Forward	Unique	9.73443	0.112188	20.1454	14.2264	8.60421	22.6659	0.593736	0.335046	0.919491	TRUE	FALSE	FALSE	0.72	7.86e-35	0.747	1.04348e-18	2.61453e-20	0.38	0.585	2.681e-20	1.079e-18	-0.431	9.858e-11	1.472e-09	-0.459	4.163e-12	6.897e-11	-0.552	7.509e-18	2.3e-16	0.0852	0.2235	0.719	0.207	0.002824	0.03092	-0.0835	0.2328	0.4026	0.119	0.08964	0.3945
ME3	Diagnosis	KRT14	KRT14	KRT14	brown	Forward	Unique	14.4538	3.39296	29.6329	17.966	11.3237	30.2204	0.554168	0.361734	0.815129	TRUE	FALSE	FALSE	0.51	7.93e-15	4.06	5.4633e-33	1.27606e-35	0.3547	0.728	2.822e-35	1.156e-32	-0.446	1.757e-11	3.11e-10	-0.483	1.897e-13	4.156e-12	-0.559	2.566e-18	8.42e-17	0.0703	0.3155	0.7859	0.121	0.08367	0.244	0.0185	0.7916	0.8928	0.0436	0.5335	0.8008
ME3	Diagnosis	SYTL1	SYTL1	SYTL1	brown	Forward	Unique	11.4134	0.0706477	22.2612	11.589	5.28505	20.7979	0.503818	0.208704	0.89141	TRUE	FALSE	FALSE	0.75	8.66e-39	0.831	1.06855e-13	5.63262e-15	0.101	0.508	6.569e-15	1.24e-13	-0.317	3.551e-06	2.007e-05	-0.313	4.77e-06	2.412e-05	-0.432	8.883e-11	8.43e-10	-0.00732	0.9169	0.984	0.154	0.02694	0.1195	-0.0491	0.4838	0.6639	0.0158	0.8217	0.9392
ME3	Diagnosis	RAET1E	RAET1E	RAET1E	brown	Forward	Unique	11.4234	0.161648	23.5361	11.4608	3.29293	21.5786	0.500818	0.123585	0.889551	TRUE	FALSE	FALSE	0.84	1.11e-55	1.35	9.72888e-15	4.48278e-16	0.5669	0.524	5.94e-16	1.28e-14	-0.342	4.854e-07	3.295e-06	-0.364	7.267e-08	5.269e-07	-0.501	1.823e-14	3.18e-13	-0.0239	0.7336	0.9467	0.149	0.03308	0.1365	0.0211	0.7633	0.8761	0.216	0.001864	0.07153
ME3	Diagnosis	STEAP1	STEAP1	STEAP1	brown	Forward	Unique	16.7788	7.31421	31.5157	12.8308	8.20851	20.3938	0.433332	0.271349	0.638903	TRUE	FALSE	FALSE	0.36	7.24e-08	2.36	3.10885e-25	2.88804e-27	0.7152	0.659	5.027e-27	5.32e-25	-0.58	6.239e-20	7.942e-18	-0.597	2.538e-21	2.863e-19	-0.65	3.823e-26	5.497e-24	0.049	0.4842	0.874	0.222	0.001357	0.0208	0.119	0.08738	0.1943	0.101	0.1497	0.4881
ME3	Diagnosis	C4A	C4A	C4A	brown	Forward	Unique	19.4504	12.4833	31.5356	14.0361	8.28489	23.7792	0.419158	0.284076	0.54304	TRUE	FALSE	FALSE	0.39	1.06e-08	1.37	3.79887e-22	5.60615e-24	0.5454	0.626	8.105e-24	5.453e-22	-0.453	8.487e-12	1.623e-10	-0.472	7.63e-13	1.462e-11	-0.572	2.541e-19	1.029e-17	0.0393	0.5745	0.897	0.319	2.908e-06	0.0005647	-0.182	0.008859	0.03167	0.0377	0.5907	0.8359
ME3	Diagnosis	C4B	C4B	C4B	brown	Forward	Unique	19.1782	12.3413	30.5408	13.1385	7.62956	22.2276	0.406555	0.272314	0.531992	TRUE	FALSE	FALSE	0.38	2.09e-08	1.34	1.24754e-21	1.98673e-23	0.4958	0.62	2.84e-23	1.777e-21	-0.431	1.036e-10	1.542e-09	-0.45	1.091e-11	1.673e-10	-0.552	8.046e-18	2.441e-16	0.0615	0.3798	0.8281	0.317	3.417e-06	0.0006374	-0.238	0.0005654	0.003254	0.0441	0.5293	0.799
ME3	Diagnosis	PLEKHN1	PLEKHN1	PLEKHN1	brown	Forward	Unique	19.0376	11.2699	31.0489	12.3609	7.05596	21.1424	0.393679	0.246286	0.564393	TRUE	FALSE	FALSE	0.42	4.02e-10	1.37	1.07417e-25	9.46552e-28	0.922	0.664	1.399e-27	1.597e-25	-0.574	2.043e-19	2.304e-17	-0.595	3.873e-21	4.266e-19	-0.658	6.052e-27	9.913e-25	-0.0232	0.741	0.9477	0.206	0.002959	0.03092	0.113	0.1045	0.223	0.0334	0.6335	0.8582
ME3	Diagnosis	CST1	CST1	CST1	brown	Forward	Unique	16.4433	8.35476	27.4176	10.2727	6.30743	15.7332	0.384515	0.234419	0.542045	TRUE	FALSE	FALSE	0.39	4.65e-09	4.38	5.69561e-25	5.65389e-27	0.4025	0.656	1.037e-26	1.023e-24	-0.402	2.188e-09	2.445e-08	-0.427	1.503e-10	1.861e-09	-0.343	4.534e-07	2.24e-06	-0.0269	0.7011	0.9386	0.0998	0.1535	0.3504	-0.0269	0.7012	0.8335	0.0969	0.1658	0.5115
ME3	Diagnosis	DIPK1C	DIPK1C	DIPK1C	brown	Forward	Unique	16.8075	8.79956	27.0968	8.81423	4.94003	15.4067	0.344013	0.200065	0.519532	TRUE	FALSE	FALSE	0.4	3.55e-09	1.59	7.56095e-18	2.16337e-19	0.5592	0.571	3.091e-19	1.059e-17	-0.311	5.344e-06	2.899e-05	-0.331	1.141e-06	6.569e-06	-0.384	1.224e-08	8.035e-08	0.0105	0.8809	0.9773	0.114	0.1027	0.2763	-0.0723	0.3015	0.4819	0.0636	0.3637	0.7009
ME3	Diagnosis	KLHDC8A	KLHDC8A	KLHDC8A	brown	Forward	Unique	17.6448	9.04684	29.2016	8.22626	4.29744	13.4513	0.317971	0.163307	0.480671	TRUE	FALSE	FALSE	0.4	3.21e-09	1.44	4.06297e-18	1.11291e-19	0.3855	0.575	1.565e-19	5.615e-18	-0.351	2.327e-07	1.689e-06	-0.371	3.913e-08	3.01e-07	-0.426	1.652e-10	1.501e-09	0.0633	0.3662	0.8173	0.0704	0.3146	0.5325	0.0464	0.5079	0.685	-0.0102	0.8846	0.9624
ME3	Diagnosis	SLC17A9	SLC17A9	SLC17A9	brown	Forward	Unique	17.58	10.0708	28.4418	7.98723	4.71619	13.372	0.312401	0.179922	0.472432	TRUE	FALSE	FALSE	0.34	5.24e-07	1.09	2.26446e-19	5.27709e-21	0.9814	0.592	6.847e-21	2.918e-19	-0.628	5.72e-24	2.245e-21	-0.639	4.847e-25	1.383e-22	-0.684	9.077e-30	2.758e-27	-0.00501	0.943	0.9902	0.265	0.0001161	0.004528	0.0551	0.4317	0.6144	-0.000335	0.9962	0.9983
ME3	Diagnosis	DGKI	DGKI	DGKI	brown	Forward	Unique	18.4328	9.94642	30.0132	8.36974	4.99481	13.5814	0.312274	0.185848	0.4641	TRUE	FALSE	FALSE	0.37	4.67e-08	1.54	3.0823e-19	7.33023e-21	0.8944	0.59	1.062e-20	4.436e-19	-0.602	1.094e-21	2.082e-19	-0.604	6.58e-22	8.32e-20	-0.502	1.491e-14	2.649e-13	-0.0544	0.4376	0.8597	0.0422	0.547	0.7269	0.0941	0.1784	0.332	-0.0792	0.2578	0.6152
ME3	Diagnosis	AC087289.1	AC087289.1	NA	brown	Forward	Unique	18.1074	11.2594	29.2001	7.73696	4.33451	12.9368	0.299367	0.166793	0.435775	TRUE	FALSE	FALSE	0.33	1.16e-06	0.68	1.10383e-15	4.39468e-17	0.7656	0.541	4.498e-17	1.13e-15	-0.284	3.627e-05	0.0001628	-0.301	1.102e-05	5.222e-05	-0.376	2.562e-08	1.58e-07	0.107	0.1249	0.6	0.132	0.05782	0.1944	-0.083	0.2354	0.4061	0.0732	0.296	0.6496
ME3	Diagnosis	LRRTM1	LRRTM1	LRRTM1	brown	Forward	Unique	17.2345	8.77762	27.1436	7.16497	4.08325	11.9684	0.293653	0.165913	0.462105	TRUE	FALSE	FALSE	0.39	4.84e-09	2.04	1.43171e-14	6.74435e-16	0.2879	0.521	9.319e-16	1.951e-14	-0.154	0.02701	0.05408	-0.167	0.01667	0.03471	-0.273	7.073e-05	0.000232	0.114	0.1028	0.5686	0.0693	0.322	0.5398	-0.0923	0.1869	0.3437	0.128	0.06735	0.3498
ME3	Diagnosis	EPHA10	EPHA10	EPHA10	brown	Forward	Unique	19.4555	10.715	31.4838	8.04245	4.34817	14.0927	0.292474	0.165404	0.461125	TRUE	FALSE	FALSE	0.32	3.22e-06	2.29	1.00568e-19	2.18882e-21	0.4572	0.596	3.4e-21	1.543e-19	-0.578	8.567e-20	1.066e-17	-0.584	3.025e-20	2.74e-18	-0.542	3.993e-17	1.076e-15	-0.078	0.265	0.7555	0.138	0.04741	0.1713	0.194	0.005293	0.02089	-0.0735	0.2937	0.6475
ME3	Diagnosis	GDF15	GDF15	GDF15	brown	Forward	Unique	17.9639	10.5812	28.0882	7.35617	3.94017	12.1851	0.290528	0.163151	0.434545	TRUE	FALSE	FALSE	0.26	0.00018	1.72	1.30971e-19	2.8992e-21	0.7416	0.595	4.317e-21	1.918e-19	-0.523	7.043e-16	3.482e-14	-0.546	2.26e-17	1.103e-15	-0.589	1.257e-20	6.315e-19	0.0192	0.7844	0.9564	0.225	0.001142	0.01872	0.0745	0.2875	0.4673	-0.109	0.1188	0.4405
ME3	Diagnosis	RNF225	RNF225	RNF225	brown	Forward	Unique	18.1938	10.4615	29.4281	7.32119	3.76277	13.7385	0.286937	0.147532	0.458012	TRUE	FALSE	FALSE	0.36	1.37e-07	2.3	5.1343e-17	1.67618e-18	0.4385	0.559	2.461e-18	7.513e-17	-0.561	1.785e-18	1.625e-16	-0.59	1.057e-20	1.043e-18	-0.585	2.754e-20	1.3e-18	0.00929	0.8946	0.979	0.224	0.001234	0.01966	0.185	0.007921	0.02889	-0.00647	0.9264	0.9763
ME3	Diagnosis	CPNE7	CPNE7	CPNE7	brown	Forward	Unique	17.4165	9.77654	27.7377	6.30374	3.18941	10.9629	0.265754	0.142248	0.437281	TRUE	FALSE	FALSE	0.33	1.76e-06	1.39	1.43171e-14	6.74889e-16	0.6663	0.522	8.965e-16	1.885e-14	-0.543	3.295e-17	2.209e-15	-0.532	1.768e-16	7.27e-15	-0.521	9.822e-16	2.154e-14	-0.0743	0.2883	0.772	0.158	0.02288	0.1078	-0.00722	0.9179	0.9565	0.0645	0.3574	0.7002
ME3	Diagnosis	P4HA3	P4HA3	P4HA3	brown	Forward	Unique	17.7454	10.1667	28.5175	6.35061	3.61537	10.5672	0.263555	0.141783	0.40764	TRUE	FALSE	FALSE	0.32	3.13e-06	1.27	7.74282e-15	3.52656e-16	0.9647	0.526	4.63e-16	1.006e-14	-0.506	8.03e-15	3.087e-13	-0.52	1.07e-15	3.789e-14	-0.529	3.214e-16	7.645e-15	-0.186	0.007578	0.2213	0.147	0.03468	0.1404	0.179	0.009994	0.03498	0.0416	0.5523	0.8124
ME3	Diagnosis	ENTHD1	ENTHD1	ENTHD1	brown	Forward	Unique	18.7144	11.6966	29.5948	6.4569	2.89906	11.6079	0.256518	0.126657	0.392615	TRUE	FALSE	FALSE	0.32	3.98e-06	1.36	9.4385e-13	5.6667e-14	0.1784	0.49	7.298e-14	1.203e-12	-0.341	5.15e-07	3.477e-06	-0.35	2.505e-07	1.65e-06	-0.36	1.1e-07	6.068e-07	0.0161	0.8182	0.9651	0.111	0.1109	0.2891	0.11	0.1143	0.238	0.026	0.711	0.8924
ME3	Diagnosis	AL355102.2	AL355102.2	NA	brown	Forward	Unique	19.2744	10.6545	31.0763	6.01433	3.12539	11.1607	0.237827	0.114898	0.413665	TRUE	FALSE	FALSE	0.32	3.43e-06	2.3	2.07131e-14	1.00118e-15	0.9346	0.519	1.389e-15	2.828e-14	-0.411	8.156e-10	1.008e-08	-0.417	4.339e-10	4.868e-09	-0.489	8.324e-14	1.322e-12	0.0986	0.1584	0.6447	-0.0289	0.6796	0.8168	-0.0144	0.8376	0.9111	0.0872	0.2125	0.5666
ME3	Diagnosis	AC008397.1	AC008397.1	NA	brown	Forward	Unique	20.7219	11.105	34.4727	6.45269	3.24517	11.2485	0.237453	0.128305	0.396863	TRUE	FALSE	FALSE	0.35	3.47e-07	3.05	8.04074e-14	4.16592e-15	0.7077	0.509	5.763e-15	1.097e-13	-0.481	2.522e-13	6.664e-12	-0.506	8.026e-15	2.267e-13	-0.491	6.617e-14	1.073e-12	-0.0108	0.8777	0.9769	0.252	0.0002562	0.007411	0.088	0.2083	0.3712	0.076	0.2778	0.6331
ME3	Diagnosis	GUCA1A	GUCA1A	GUCA1A	brown	Forward	Unique	17.319	9.46288	27.6058	5.35724	2.39434	9.6261	0.236249	0.104408	0.415153	TRUE	FALSE	FALSE	0.34	5.05e-07	1.63	3.28622e-13	1.84913e-14	0.9912	0.498	2.445e-14	4.264e-13	-0.268	9.543e-05	0.0003886	-0.285	3.249e-05	0.000138	-0.262	0.0001415	0.000436	-0.0823	0.2395	0.7323	0.19	0.006347	0.04888	0.0587	0.4019	0.5856	-0.113	0.1066	0.4217
ME3	Diagnosis	GTSF1L	GTSF1L	GTSF1L	brown	Forward	Unique	18.1489	11.0807	28.2629	5.5891	2.64157	9.60224	0.235449	0.10805	0.376888	TRUE	FALSE	FALSE	0.31	6e-06	1.88	8.07667e-14	4.18883e-15	0.8345	0.509	5.667e-15	1.081e-13	-0.305	8.481e-06	4.401e-05	-0.303	9.779e-06	4.679e-05	-0.365	6.83e-08	3.917e-07	0.127	0.06981	0.495	0.139	0.0466	0.1695	-0.0811	0.2466	0.4195	0.0915	0.1908	0.5425
ME3	Diagnosis	LCN6	LCN6	LCN6	brown	Forward	Unique	18.41	10.6246	28.9796	5.47946	2.8673	9.44475	0.229367	0.114113	0.374632	TRUE	FALSE	FALSE	0.34	4.32e-07	1.53	2.40465e-12	1.52923e-13	0.4535	0.483	1.978e-13	3.082e-12	-0.37	4.342e-08	3.67e-07	-0.374	3.016e-08	2.367e-07	-0.477	4.382e-13	6.074e-12	0.0528	0.4508	0.8699	0.11	0.1162	0.2969	-0.0235	0.7377	0.8587	0.024	0.7324	0.9014
ME3	Diagnosis	CRABP2	CRABP2	CRABP2	brown	Forward	Unique	18.7517	11.2635	28.9139	4.92918	1.94242	11.9615	0.208151	0.0800895	0.413972	TRUE	FALSE	FALSE	0.3	9.53e-06	1.91	1.02937e-09	1.00489e-10	0.6983	0.429	1.246e-10	1.263e-09	-0.231	0.0008517	0.002725	-0.212	0.002207	0.005994	-0.235	0.0006839	0.00183	-0.0298	0.6703	0.9293	0.0586	0.4029	0.6128	0.134	0.05478	0.1361	0.0998	0.1533	0.4936
ME3	Diagnosis	AC011604.2	AC011604.2	NA	brown	Forward	Unique	18.927	11.386	28.9695	4.80302	1.63744	12.4687	0.202403	0.071131	0.425329	TRUE	FALSE	FALSE	0.37	3.64e-08	0.793	2.0078e-08	2.47698e-09	0.6574	0.399	2.82e-09	2.273e-08	-0.278	5.373e-05	0.0002318	-0.297	1.442e-05	6.639e-05	-0.376	2.453e-08	1.516e-07	0.0932	0.1827	0.6746	0.146	0.03686	0.1458	0.0353	0.6149	0.7726	-0.0598	0.3932	0.7075
ME3	Diagnosis	MYOF	MYOF	MYOF	brown	Forward	Unique	20.5535	10.641	34.9482	6.26617	3.1134	11.52	0.233641	0.119343	0.404554	TRUE	FALSE	FALSE	0.37	6.57e-08	0.513	9.24675e-15	4.241e-16	0.9812	0.528	3.469e-16	7.768e-15	-0.5	1.922e-14	6.731e-13	-0.52	1.099e-15	3.871e-14	-0.536	1.067e-16	2.699e-15	0.0753	0.2819	0.7684	0.0724	0.3012	0.5199	0.172	0.01357	0.04478	0.071	0.3106	0.6634
ME3	Diagnosis	CACNG7	CACNG7	CACNG7	brown	Forward	Unique	19.7326	11.5487	30.1969	4.84982	1.92475	12.0453	0.197288	0.0765317	0.398744	TRUE	FALSE	FALSE	0.31	4.5e-06	0.772	1.70724e-08	2.07175e-09	0.9214	0.401	2.351e-09	1.922e-08	-0.115	0.1011	0.1621	-0.146	0.03625	0.06813	-0.276	5.819e-05	0.0001939	-0.0606	0.3871	0.8321	0.00692	0.9214	0.9613	0.114	0.1037	0.2216	-0.0402	0.5658	0.8204
ME3	Diagnosis	ITM2C	ITM2C	ITM2C	brown	Forward	Unique	19.275	11.0597	29.8812	4.6912	1.99124	8.8615	0.195743	0.0845565	0.33608	TRUE	FALSE	FALSE	0.3	1.08e-05	0.878	3.24048e-09	3.47305e-10	0.2987	0.418	4.036e-10	3.748e-09	-0.246	0.0003717	0.001303	-0.256	0.0002021	0.0007113	-0.275	6.414e-05	0.0002122	0.152	0.02929	0.3562	0.107	0.1257	0.3116	-0.212	0.002194	0.01009	0.0367	0.6005	0.8415
ME3	Diagnosis	LEMD1	LEMD1	LEMD1	brown	Forward	Unique	19.29	12.685	30.5594	4.11284	1.5934	7.37352	0.175741	0.066907	0.289773	TRUE	FALSE	FALSE	0.26	0.000127	1.46	2.94451e-10	2.61814e-11	0.9961	0.441	3.244e-11	3.62e-10	-0.397	3.321e-09	3.579e-08	-0.407	1.259e-09	1.284e-08	-0.447	1.555e-11	1.666e-10	-0.0319	0.6494	0.9232	0.166	0.01716	0.09081	0.187	0.007068	0.02632	0.00441	0.9498	0.985
ME3	Diagnosis	MMP3	MMP3	MMP3	brown	Forward	Unique	21.5115	13.2391	33.5095	4.52193	1.88652	7.97269	0.173697	0.0722003	0.289994	TRUE	FALSE	FALSE	0.32	2.14e-06	2.46	1.91223e-11	1.39474e-12	0.5074	0.465	1.813e-12	2.465e-11	-0.176	0.01121	0.02555	-0.187	0.007072	0.01647	-0.252	0.0002639	0.0007714	0.0471	0.5017	0.874	0.124	0.07551	0.2296	0.025	0.7218	0.8471	0.116	0.09574	0.4048
ME3	Diagnosis	FAM83D	FAM83D	FAM83D	brown	Forward	Unique	18.0756	11.1408	28.5678	3.76425	1.62637	6.74345	0.172357	0.0735343	0.287828	TRUE	FALSE	FALSE	0.34	5.98e-07	2.41	4.4579e-09	4.908e-10	0.4159	0.414	6.029e-10	5.421e-09	-0.282	4.011e-05	0.0001781	-0.294	1.85e-05	8.322e-05	-0.334	9.503e-07	4.42e-06	0.0101	0.8851	0.9773	0.14	0.04399	0.1626	-0.0182	0.7949	0.8949	0.042	0.549	0.8106
ME3	Diagnosis	ACRV1	ACRV1	ACRV1	brown	Forward	Unique	19.2032	12.1234	28.8627	3.84412	1.55	6.45318	0.166792	0.065389	0.255842	TRUE	FALSE	FALSE	0.29	1.99e-05	0.907	3.1171e-08	3.97787e-09	0.6088	0.394	4.59e-09	3.585e-08	-0.242	0.0004679	0.001599	-0.251	0.0002706	0.000923	-0.274	6.809e-05	0.0002241	0.0495	0.4798	0.874	0.0849	0.2252	0.439	-0.0782	0.2641	0.4404	-0.0294	0.6749	0.8765
ME3	Diagnosis	C4orf54	C4orf54	C4orf54	brown	Forward	Unique	18.4356	10.8998	28.5985	3.68113	1.48658	6.74151	0.166441	0.0646281	0.296282	TRUE	FALSE	FALSE	0.33	1.36e-06	0.914	1.52404e-08	1.8292e-09	0.4164	0.402	2.121e-09	1.749e-08	-0.0866	0.216	0.3053	-0.0912	0.1924	0.2743	-0.097	0.1656	0.2314	-0.0615	0.3796	0.8281	0.0602	0.3902	0.6021	0.0124	0.8601	0.9232	0.0264	0.7066	0.89
ME3	Diagnosis	FAM19A3	FAM19A3	TAFA3	brown	Forward	Unique	19.7549	11.9667	30.809	3.91831	1.75391	6.61222	0.165516	0.0694404	0.270748	TRUE	FALSE	FALSE	0.3	8.48e-06	1.31	1.57714e-09	1.59908e-10	0.8021	0.425	1.94e-10	1.89e-09	-0.308	6.452e-06	3.435e-05	-0.331	1.184e-06	6.791e-06	-0.308	6.541e-06	2.614e-05	0.105	0.1315	0.6106	0.129	0.06538	0.2102	-0.081	0.2472	0.4202	0.0452	0.5185	0.793
ME3	Diagnosis	CEP55	CEP55	CEP55	brown	Forward	Unique	19.1529	12.3733	29.824	3.75842	1.53901	7.23167	0.164042	0.0697113	0.272554	TRUE	FALSE	FALSE	0.25	0.000297	0.976	2.76963e-10	2.44794e-11	0.8895	0.442	2.919e-11	3.285e-10	-0.274	6.658e-05	0.0002802	-0.294	1.815e-05	8.177e-05	-0.381	1.584e-08	1.013e-07	0.0572	0.4145	0.8498	0.284	3.462e-05	0.002132	0.12	0.08663	0.1932	0.0411	0.5577	0.8154
ME3	Diagnosis	OR51E1	OR51E1	OR51E1	brown	Forward	Unique	19.6467	12.1893	30.7685	3.85208	1.45557	7.52375	0.163927	0.0632218	0.284883	TRUE	FALSE	FALSE	0.27	8.9e-05	1.1	1.57862e-08	1.90063e-09	0.6145	0.401	2.24e-09	1.836e-08	-0.139	0.04635	0.08603	-0.163	0.01901	0.03902	-0.227	0.001053	0.002699	-0.0317	0.651	0.9238	0.0237	0.735	0.8524	-0.141	0.0431	0.1128	0.196	0.004673	0.1137
ME3	Diagnosis	KRT33B	KRT33B	KRT33B	brown	Forward	Unique	20.827	12.4112	31.8199	4.0204	1.39281	7.96505	0.161803	0.0573634	0.293438	TRUE	FALSE	FALSE	0.26	0.000122	0.674	4.62649e-08	6.0637e-09	0.4486	0.39	6.72e-09	5.123e-08	-0.252	0.000261	0.0009496	-0.256	0.0002022	0.0007114	-0.242	0.0004618	0.00128	0.0678	0.3325	0.7971	0.0486	0.4883	0.6832	0.132	0.05928	0.1448	0.185	0.007645	0.1413
ME3	Diagnosis	ASS1	ASS1	ASS1	brown	Forward	Unique	18.6659	10.0047	32.1971	6.95248	3.88374	11.3581	0.271386	0.143332	0.425124	TRUE	FALSE	FALSE	0.41	7.57e-10	0.551	3.53601e-13	2.00846e-14	0.6842	0.5	1.892e-14	3.381e-13	-0.446	1.83e-11	3.228e-10	-0.472	7.547e-13	1.448e-11	-0.502	1.605e-14	2.832e-13	0.0161	0.8188	0.9653	0.26	0.0001608	0.005598	-0.0697	0.3196	0.5014	0.123	0.07875	0.3731
ME3	Diagnosis	CLDN10	CLDN10	CLDN10	brown	Forward	Unique	21.184	13.3791	33.0444	4.01034	1.69902	6.76086	0.159176	0.0695624	0.245588	TRUE	FALSE	FALSE	0.25	0.000273	2.16	2.30393e-10	1.99842e-11	0.2909	0.443	2.525e-11	2.877e-10	-0.487	1.137e-13	3.206e-12	-0.499	2.316e-14	5.969e-13	-0.484	1.819e-13	2.718e-12	0.00254	0.9711	0.994	0.306	7.658e-06	0.0008909	0.226	0.001065	0.005514	-0.026	0.7111	0.8924
ME3	Diagnosis	DMP1	DMP1	DMP1	brown	Forward	Unique	19.8474	12.0169	30.703	3.66002	1.59827	6.32709	0.155696	0.0652653	0.257906	TRUE	FALSE	FALSE	0.3	9.55e-06	1.38	1.62039e-09	1.64723e-10	0.4572	0.425	2.005e-10	1.947e-09	-0.53	2.608e-16	1.4e-14	-0.537	9.149e-17	3.962e-15	-0.522	8.238e-16	1.828e-14	-0.034	0.6278	0.9162	0.197	0.004479	0.03932	0.0419	0.5494	0.7207	0.193	0.005384	0.1213
ME3	Diagnosis	DOLPP1	DOLPP1	DOLPP1	brown	Forward	Unique	20.0058	12.1847	30.7567	3.23857	1.07622	7.37257	0.139327	0.0470862	0.285397	TRUE	FALSE	FALSE	0.28	4.39e-05	0.599	9.93906e-08	1.39236e-08	0.9406	0.382	1.51e-08	1.075e-07	-0.383	1.351e-08	1.283e-07	-0.423	2.405e-10	2.849e-09	-0.405	1.506e-09	1.159e-08	-0.0012	0.9863	0.9963	0.213	0.002136	0.02742	-0.0444	0.5267	0.7019	0.0951	0.1738	0.5228
ME3	Diagnosis	ADAMDEC1	ADAMDEC1	ADAMDEC1	brown	Forward	Unique	19.5326	12.6494	29.9731	2.72617	0.861748	5.46576	0.122476	0.0382219	0.231035	TRUE	FALSE	FALSE	0.29	2.15e-05	1.28	4.723e-06	9.53475e-07	0.7866	0.332	1.078e-06	5.281e-06	-0.253	0.000243	0.0008895	-0.239	0.000531	0.001691	-0.279	5.028e-05	0.0001699	-0.0268	0.7025	0.9387	0.271	8.403e-05	0.003656	0.0805	0.2499	0.4232	-0.0194	0.7819	0.924
ME3	Diagnosis	AC073508.2	AC073508.2	NA	brown	Forward	Unique	19.9628	12.622	29.6392	2.68634	0.750873	5.36192	0.118607	0.0324379	0.228321	TRUE	FALSE	FALSE	0.27	0.000111	1.64	1.49131e-07	2.15566e-08	0.8784	0.376	2.535e-08	1.734e-07	-0.152	0.0293	0.05791	-0.181	0.009243	0.02077	-0.186	0.007459	0.01565	0.0786	0.2613	0.7515	0.129	0.06562	0.2107	-0.122	0.08023	0.1824	0.0952	0.1734	0.5218
ME3	Diagnosis	PCP4	PCP4	PCP4	brown	Forward	Unique	20.1313	12.7339	30.5047	2.69113	0.961127	4.92944	0.117916	0.0429291	0.209202	TRUE	FALSE	FALSE	0.28	3.45e-05	1.75	2.13111e-07	3.15854e-08	0.7368	0.372	3.708e-08	2.477e-07	-0.193	0.00534	0.01346	-0.224	0.001197	0.003485	-0.228	0.0009768	0.002527	-0.0747	0.2859	0.7708	0.056	0.4237	0.6308	0.0707	0.3129	0.4946	-0.108	0.1237	0.4475
ME9	Diagnosis	NOL6	NOL6	NOL6	magenta	Forward	Unique	10.1046	3.79562	16.7268	3.34808	0.414801	6.88612	0.248878	0.0371409	0.499112	TRUE	FALSE	FALSE	0.17	0.0172	0.46	1.42507e-10	1.19903e-11	0.5064	0.45	1.101e-11	1.321e-10	-0.451	1.04e-11	1.947e-10	-0.463	2.366e-12	4.119e-11	-0.504	1.103e-14	2.007e-13	0.125	0.07319	0.5023	0.178	0.01068	0.06749	-0.232	0.0007812	0.004273	0.0546	0.4355	0.7387
ME3	Diagnosis	PRR19	PRR19	PRR19	brown	Forward	Unique	19.548	11.7058	30.7844	4.50143	2.14017	8.47563	0.187174	0.08872	0.323158	TRUE	FALSE	FALSE	0.3	8.61e-06	0.531	1.5497e-10	1.31295e-11	0.1193	0.449	1.315e-11	1.564e-10	-0.334	9.075e-07	5.837e-06	-0.356	1.541e-07	1.06e-06	-0.456	5.373e-12	6.229e-11	0.0128	0.8553	0.9728	0.347	3.174e-07	0.0001652	-0.0222	0.7513	0.8678	0.16	0.02195	0.2195
ME3	Diagnosis	CGB8	CGB8	CGB8	brown	Forward	Unique	19.7791	12.8417	29.9783	2.57429	0.816461	5.13344	0.115163	0.0343208	0.225589	TRUE	FALSE	FALSE	0.28	4e-05	1.38	6.40295e-07	1.03192e-07	0.6535	0.359	1.192e-07	7.322e-07	-0.156	0.02545	0.05145	-0.217	0.001761	0.004923	-0.221	0.001444	0.003577	0.0209	0.7659	0.9544	0.141	0.04398	0.1626	0.039	0.5775	0.7432	-0.0321	0.6472	0.8644
ME3	Diagnosis	IL20	IL20	IL20	brown	Forward	Unique	20.374	13.118	31.0142	2.57475	0.707773	4.75058	0.112196	0.0310665	0.199567	TRUE	FALSE	FALSE	0.29	2.07e-05	1.46	1.04207e-06	1.74914e-07	0.1368	0.353	2.013e-07	1.188e-06	-0.424	2.23e-10	3.095e-09	-0.424	2.154e-10	2.579e-09	-0.428	1.412e-10	1.295e-09	0.0693	0.3224	0.7894	0.0894	0.2011	0.4098	0.111	0.111	0.233	0.00234	0.9734	0.9916
ME3	Diagnosis	CDK5R2	CDK5R2	CDK5R2	brown	Forward	Unique	19.7309	12.6626	29.894	2.39923	0.314804	4.64	0.108414	0.015501	0.20291	TRUE	FALSE	FALSE	0.26	0.000137	0.931	6.02332e-07	9.67863e-08	0.8453	0.36	1.099e-07	6.793e-07	-0.275	6.352e-05	0.0002688	-0.281	4.428e-05	0.0001824	-0.258	0.0001775	0.0005355	-0.0554	0.4291	0.8551	0.162	0.0198	0.09937	-0.0776	0.2677	0.4446	0.1	0.1508	0.4901
ME3	Diagnosis	ALKAL1	ALKAL1	ALKAL1	brown	Forward	Unique	19.3158	12.0417	29.2116	2.29369	0.400546	4.54545	0.106143	0.0205779	0.201791	TRUE	FALSE	FALSE	0.29	3.27e-05	1.64	3.7837e-06	7.48584e-07	0.6919	0.335	8.523e-07	4.251e-06	-0.0908	0.1945	0.2801	-0.0769	0.2721	0.3656	-0.124	0.07659	0.1214	0.136	0.05199	0.4436	-0.0465	0.5066	0.698	-0.0406	0.5621	0.7309	0.103	0.1402	0.473
ME3	Diagnosis	NPW	NPW	NPW	brown	Forward	Unique	20.484	13.1106	31.135	2.38328	0.641191	4.65792	0.104222	0.0294599	0.193307	TRUE	FALSE	FALSE	0.27	6.51e-05	1.34	9.17639e-06	1.96554e-06	0.5706	0.323	2.211e-06	1.023e-05	-0.229	0.0009535	0.00301	-0.244	0.000412	0.001351	-0.306	7.79e-06	3.066e-05	-0.0941	0.1784	0.667	0.0828	0.2366	0.4527	0.0478	0.4953	0.6737	0.14	0.04468	0.2941
ME3	Diagnosis	IL17RD	IL17RD	IL17RD	brown	Forward	Unique	20.7136	12.9235	31.6038	2.00945	0.421292	3.91592	0.0884323	0.0187115	0.168305	TRUE	FALSE	FALSE	0.26	0.000205	1.02	0.000328312	9.70143e-05	0.8611	0.267	0.000105	0.0003523	0.0295	0.6733	0.7508	0.0287	0.682	0.759	-0.107	0.1245	0.1811	-0.00574	0.9348	0.9884	-0.0609	0.3849	0.597	0.0417	0.5518	0.7224	0.155	0.026	0.2345
ME3	Diagnosis	OXT	OXT	OXT	brown	Forward	Unique	20.2247	13.4577	31.0024	1.95656	0.103667	4.12292	0.0882079	0.00899877	0.164282	TRUE	FALSE	FALSE	0.22	0.00118	1.15	4.45013e-06	8.94136e-07	0.8095	0.333	1.009e-06	4.955e-06	-0.305	8.573e-06	4.445e-05	-0.322	2.375e-06	1.281e-05	-0.332	1.113e-06	5.118e-06	-0.027	0.7003	0.9384	0.201	0.003684	0.03479	0.0264	0.7067	0.8373	-0.00469	0.9467	0.9845
ME3	Diagnosis	AC087632.1	AC087632.1	NA	brown	Forward	Unique	21.4513	14.3361	31.6364	2.01895	0.196091	4.61019	0.0860214	0.0129051	0.174921	TRUE	FALSE	FALSE	0.13	0.0545	1.33	1.21794e-07	1.72753e-08	0.9707	0.379	2.023e-08	1.407e-07	-0.36	1.078e-07	8.362e-07	-0.399	2.817e-09	2.682e-08	-0.48	2.922e-13	4.199e-12	-0.0205	0.7704	0.9545	0.271	8.251e-05	0.003606	0.116	0.09663	0.2097	-0.181	0.009035	0.1532
ME3	Diagnosis	AP002748.4	AP002748.4	NA	brown	Forward	Unique	20.4534	13.2331	31.0469	1.55997	0.0264684	3.55557	0.0708646	0.00821779	0.156393	TRUE	FALSE	FALSE	0.24	0.000518	1.35	0.000261158	7.54999e-05	0.3934	0.271	8.219e-05	0.0002818	-0.04	0.5679	0.6616	-0.0371	0.5966	0.6853	-0.239	0.0005287	0.001446	0.0842	0.2288	0.7245	0.0222	0.752	0.8631	0.0387	0.5808	0.7455	0.193	0.005418	0.1216
ME3	Diagnosis	CLSTN3	CLSTN3	CLSTN3	brown	Forward	Unique	20.3736	12.3308	30.8798	3.62464	1.10098	7.31043	0.151038	0.0467734	0.296705	TRUE	FALSE	FALSE	0.25	0.000317	0.487	1.46872e-09	1.47589e-10	0.4688	0.428	1.456e-10	1.455e-09	-0.357	1.424e-07	1.079e-06	-0.358	1.229e-07	8.589e-07	-0.429	1.24e-10	1.149e-09	-0.0163	0.816	0.9649	0.0962	0.1689	0.3701	0.154	0.02757	0.0794	0.00423	0.9519	0.9851
ME6	Diagnosis	CDH3	CDH3	CDH3	greenyellow	Forward	Unique	24.1195	15.2014	52.8121	27.1337	15.1609	66.3702	0.529405	0.324087	0.690978	TRUE	FALSE	FALSE	0.59	2.55e-20	2.92	1.28128e-42	2.04047e-46	0.9883	0.794	5.202e-46	3.267e-42	-0.606	4.557e-22	9.982e-20	-0.632	2.262e-24	5.463e-22	-0.724	1.114e-34	1.398e-31	0.0598	0.3935	0.8351	0.292	2.049e-05	0.001575	0.0773	0.2694	0.4464	0.0976	0.163	0.5085
ME6	Diagnosis	BAAT	BAAT	BAAT	greenyellow	Forward	Unique	30.3573	20.786	56.2544	23.8917	15.6966	41.8886	0.440408	0.309157	0.552742	TRUE	FALSE	FALSE	0.61	1.68e-22	3.52	1.69593e-41	3.60109e-45	0.3985	0.787	9.47e-45	4.46e-41	-0.538	7.291e-17	4.445e-15	-0.564	1.031e-18	6.434e-17	-0.604	6.718e-22	4.219e-20	0.00295	0.9665	0.9932	0.143	0.03999	0.153	0.00352	0.96	0.9786	0.0187	0.7895	0.9266
ME6	Diagnosis	CFI	CFI	CFI	greenyellow	Forward	Unique	29.6817	16.8023	52.1772	18.0848	11.6469	29.7024	0.378608	0.240916	0.5296	TRUE	FALSE	FALSE	0.61	1.19e-22	1.11	3.84346e-32	1.20376e-34	0.9789	0.723	1.45e-34	4.711e-32	-0.542	3.987e-17	2.617e-15	-0.575	1.682e-19	1.283e-17	-0.66	4.017e-27	6.879e-25	-0.00405	0.9539	0.992	0.257	0.0001878	0.006171	0.173	0.01312	0.04352	0.0691	0.3235	0.6723
ME3	Diagnosis	KRT10	KRT10	KRT10	brown	Forward	Unique	18.4274	10.4905	28.8777	4.67996	1.99018	8.9699	0.202531	0.0836552	0.358644	TRUE	FALSE	FALSE	0.33	1.01e-06	0.31	2.55508e-09	2.68963e-10	0.8282	0.425	1.893e-10	1.851e-09	-0.123	0.0772	0.1294	-0.154	0.02747	0.05367	-0.226	0.001072	0.00274	-0.0181	0.796	0.9591	0.08	0.2533	0.4708	-0.0535	0.4454	0.6281	0.231	0.0008144	0.0446
ME6	Diagnosis	CLDN2	CLDN2	CLDN2	greenyellow	Forward	Unique	29.6039	20.8772	47.5765	17.5114	10.7272	29.2457	0.371671	0.233574	0.485646	TRUE	FALSE	FALSE	0.53	1.92e-16	3.3	7.06022e-31	2.73594e-33	0.5124	0.711	5.624e-33	1.432e-30	-0.369	4.815e-08	4.033e-07	-0.391	6.307e-09	5.609e-08	-0.451	1.007e-11	1.112e-10	0.0475	0.4978	0.874	0.1	0.151	0.3471	0.0748	0.285	0.4645	-0.000538	0.9939	0.9979
ME6	Diagnosis	PLPP5	PLPP5	PLPP5	greenyellow	Forward	Unique	30.7587	20.2979	54.7109	17.3251	11.062	30.4271	0.36031	0.221488	0.486408	TRUE	FALSE	FALSE	0.53	5.4e-16	0.882	1.77907e-29	8.40522e-32	0.7074	0.702	7.67e-32	1.7e-29	-0.533	1.532e-16	8.539e-15	-0.549	1.302e-17	6.759e-16	-0.632	2.123e-24	2.197e-22	-0.0606	0.3869	0.8321	0.172	0.01338	0.0778	0.131	0.05983	0.1458	0.0405	0.5633	0.819
ME6	Diagnosis	CRLF1	CRLF1	CRLF1	greenyellow	Forward	Unique	30.2178	19.5032	57.7173	15.3962	9.47718	26.0639	0.337532	0.187704	0.497771	TRUE	FALSE	FALSE	0.57	7.67e-19	2.4	1.42027e-33	2.58729e-36	0.9842	0.733	5.267e-36	2.835e-33	-0.606	4.834e-22	1.047e-19	-0.638	5.676e-25	1.528e-22	-0.731	9.798e-36	2.307e-32	0.0553	0.4299	0.8556	0.344	4.179e-07	0.0002024	-0.0127	0.8561	0.9207	0.0254	0.7166	0.8956
ME6	Diagnosis	CFB	CFB	CFB	greenyellow	Forward	Unique	30.1613	20.5958	50.4853	12.8075	7.44768	21.5773	0.298065	0.142451	0.430564	TRUE	FALSE	FALSE	0.54	3.13e-17	1.46	6.32448e-24	7.25088e-26	0.8618	0.646	1.09e-25	9.335e-24	-0.607	3.99e-22	8.949e-20	-0.63	3.612e-24	7.913e-22	-0.713	2.958e-33	2.533e-30	0.0587	0.4021	0.8405	0.288	2.693e-05	0.001847	-0.00908	0.897	0.9446	0.0209	0.7659	0.9178
ME6	Diagnosis	NELL1	NELL1	NELL1	greenyellow	Forward	Unique	32.8539	22.4461	53.763	9.69099	4.27779	18.4482	0.227783	0.103884	0.356034	TRUE	FALSE	FALSE	0.51	3.11e-15	2.21	4.20687e-18	1.15902e-19	0.4558	0.575	1.735e-19	6.178e-18	-0.361	1.009e-07	7.875e-07	-0.38	1.687e-08	1.397e-07	-0.356	1.553e-07	8.38e-07	0.0918	0.1895	0.6847	0.0141	0.8406	0.9166	0.146	0.03641	0.09864	0.0519	0.4586	0.7555
ME6	Diagnosis	CCR8	CCR8	CCR8	greenyellow	Forward	Unique	37.5827	27.4711	62.0354	8.78202	4.99486	15.7319	0.189412	0.0982335	0.28364	TRUE	FALSE	FALSE	0.44	2.8e-11	1.95	1.42849e-14	6.71856e-16	0.4422	0.521	9.255e-16	1.941e-14	-0.269	8.966e-05	0.0003672	-0.273	7.213e-05	0.000283	-0.225	0.001143	0.002898	0.0378	0.5893	0.9029	0.0196	0.7798	0.8796	0.179	0.01015	0.03541	0.0712	0.3091	0.6614
ME6	Diagnosis	CDKN3	CDKN3	CDKN3	greenyellow	Forward	Unique	36.5735	26.0256	57.2827	3.76232	0.482162	7.5652	0.093275	0.0156627	0.179828	TRUE	FALSE	FALSE	0.41	5.58e-10	0.92	1.16958e-10	9.68549e-12	0.7655	0.45	1.149e-11	1.375e-10	-0.481	2.666e-13	6.995e-12	-0.477	4.177e-13	8.471e-12	-0.534	1.487e-16	3.71e-15	0.07	0.3176	0.7865	0.192	0.005778	0.04624	-0.0136	0.8465	0.9159	0.0337	0.6306	0.8564
ME9	Diagnosis	ANLN	ANLN	ANLN	magenta	Forward	Unique	8.35493	2.87254	14.1674	4.1558	0.126801	8.25148	0.332179	0.0667431	0.608853	TRUE	FALSE	FALSE	0.23	0.00108	1.43	9.5693e-11	7.81271e-12	0.965	0.451	9.758e-12	1.184e-10	-0.359	1.155e-07	8.904e-07	-0.382	1.498e-08	1.249e-07	-0.403	1.96e-09	1.48e-08	0.0308	0.6605	0.927	0.307	7.27e-06	0.0008792	0.0393	0.5749	0.7412	0.0239	0.7336	0.9022
ME9	Diagnosis	NMNAT2	NMNAT2	NMNAT2	magenta	Forward	Unique	8.12526	1.70627	14.8184	3.53307	0.448452	8.31703	0.303051	0.0483176	0.728798	TRUE	FALSE	FALSE	0.19	0.00683	1.02	1.15666e-09	1.14082e-10	0.6063	0.428	1.358e-10	1.365e-09	-0.0358	0.6098	0.6969	-0.0521	0.4571	0.5552	-0.229	0.0009074	0.00236	0.0461	0.5104	0.874	-0.182	0.008725	0.05936	0.0878	0.2097	0.3729	0.174	0.01222	0.1734
ME9	Diagnosis	MRGPRF	MRGPRF	MRGPRF	magenta	Forward	Unique	8.56472	3.12169	14.3377	3.33575	0.952957	6.92161	0.280304	0.0862136	0.525292	TRUE	FALSE	FALSE	0.23	0.00108	2.21	2.0778e-10	1.79015e-11	0.9032	0.444	2.265e-11	2.604e-10	-0.185	0.007729	0.01852	-0.209	0.002633	0.006978	-0.258	0.0001863	0.0005604	0.0775	0.2681	0.758	-0.0755	0.2805	0.4994	0.0244	0.7274	0.8507	0.115	0.09831	0.4076
ME9	Diagnosis	BUB1B	BUB1B	BUB1B	magenta	Forward	Unique	9.18987	3.29401	15.3766	3.23676	0.937184	6.4992	0.26047	0.0819475	0.483903	TRUE	FALSE	FALSE	0.24	0.000642	0.946	1.49622e-09	1.50829e-10	0.7509	0.426	1.776e-10	1.746e-09	-0.319	2.88e-06	1.659e-05	-0.33	1.255e-06	7.171e-06	-0.411	8.657e-10	6.901e-09	0.0281	0.688	0.9353	0.309	6.116e-06	0.0008677	0.122	0.08007	0.1821	-0.0306	0.6626	0.8712
ME9	Diagnosis	IPO4	IPO4	IPO4	magenta	Forward	Unique	10.0484	3.32084	17.546	3.39153	0.541564	6.85644	0.252348	0.0514892	0.525504	TRUE	FALSE	FALSE	0.2	0.00335	0.601	3.58545e-10	3.22611e-11	0.6754	0.441	3.432e-11	3.81e-10	-0.503	1.231e-14	4.467e-13	-0.51	4.827e-15	1.43e-13	-0.581	5.659e-20	2.575e-18	0.00472	0.9463	0.9911	0.143	0.04089	0.1551	0.0395	0.5726	0.7393	0.0805	0.25	0.6072
ME3	Diagnosis	BLOC1S4	BLOC1S4	BLOC1S4	brown	Forward	Unique	18.8927	11.2905	29.5335	4.00127	1.71398	6.93804	0.174774	0.0705426	0.298741	TRUE	FALSE	FALSE	0.31	4.23e-06	0.26	3.06417e-08	3.90057e-09	0.785	0.4	2.545e-09	2.069e-08	-0.154	0.0273	0.05456	-0.181	0.009101	0.02049	-0.226	0.001097	0.002797	0.016	0.8192	0.9655	0.157	0.02388	0.1109	-0.0373	0.5948	0.757	0.154	0.02718	0.2386
ME9	Diagnosis	ASPM	ASPM	ASPM	magenta	Forward	Unique	9.27024	3.31339	15.1921	3.10587	0.486644	6.71125	0.250957	0.0529669	0.507173	TRUE	FALSE	FALSE	0.22	0.00117	0.92	9.08051e-08	1.26003e-08	0.3184	0.382	1.447e-08	1.032e-07	-0.205	0.003156	0.008506	-0.21	0.002462	0.006597	-0.255	0.000219	0.0006493	0.0567	0.4179	0.8498	0.217	0.001732	0.02434	0.0642	0.3591	0.5443	0.0448	0.5223	0.7953
ME9	Diagnosis	PRTFDC1	PRTFDC1	PRTFDC1	magenta	Forward	Unique	10.3525	4.29749	16.953	3.41492	0.636256	7.22965	0.248043	0.0556666	0.467676	TRUE	FALSE	FALSE	0.18	0.0114	0.673	7.81631e-09	8.97892e-10	0.649	0.409	9.954e-10	8.604e-09	-0.206	0.002907	0.007915	-0.209	0.002513	0.006715	-0.159	0.02275	0.04189	-0.0999	0.153	0.6383	0.0145	0.836	0.9137	0.0508	0.4683	0.6497	0.18	0.00975	0.1572
ME9	Diagnosis	FUT3	FUT3	FUT3	magenta	Forward	Unique	9.26369	3.96771	15.0983	2.93156	0.603431	5.84847	0.240385	0.0581335	0.449109	TRUE	FALSE	FALSE	0.24	0.000393	0.777	4.30376e-06	8.61757e-07	0.07765	0.334	9.551e-07	4.711e-06	-0.503	1.292e-14	4.67e-13	-0.522	8.21e-16	2.986e-14	-0.503	1.365e-14	2.451e-13	-0.049	0.4842	0.874	0.266	0.0001125	0.004434	0.198	0.004432	0.01805	0.0867	0.2154	0.5696
ME9	Diagnosis	CCL13	CCL13	CCL13	magenta	Forward	Unique	8.77944	4.00107	14.2656	2.68605	0.882562	5.15523	0.234273	0.0816602	0.431711	TRUE	FALSE	FALSE	0.18	0.00786	1.98	1.62093e-06	2.81026e-07	0.8391	0.347	3.238e-07	1.84e-06	-0.135	0.05356	0.0971	-0.151	0.03013	0.05816	-0.202	0.003617	0.008144	0.0551	0.4317	0.8561	0.162	0.01986	0.09939	0.0166	0.8122	0.9015	0.0955	0.1722	0.5202
ME9	Diagnosis	TROAP	TROAP	TROAP	magenta	Forward	Unique	8.93973	3.40736	14.6836	2.73114	0.913826	5.3404	0.234013	0.0814347	0.45212	TRUE	FALSE	FALSE	0.24	0.00062	0.718	1.89668e-06	3.3427e-07	0.9475	0.345	3.699e-07	2.084e-06	-0.315	3.943e-06	2.208e-05	-0.331	1.212e-06	6.941e-06	-0.418	3.911e-10	3.329e-09	0.0263	0.7079	0.9402	0.273	7.201e-05	0.003245	0.157	0.02455	0.07239	-0.00666	0.9244	0.9757
ME9	Diagnosis	CCL19	CCL19	CCL19	magenta	Forward	Unique	9.07125	3.33431	15.5428	2.6532	0.805605	4.76468	0.226296	0.0659568	0.457741	TRUE	FALSE	FALSE	0.2	0.00377	2.08	4.34568e-08	5.66735e-09	0.6983	0.39	6.783e-09	5.169e-08	-0.38	1.813e-08	1.675e-07	-0.39	6.787e-09	5.994e-08	-0.411	8.057e-10	6.481e-09	0.0135	0.8476	0.9707	0.0777	0.2668	0.4853	-0.0641	0.3602	0.5454	0.0745	0.2873	0.6414
ME9	Diagnosis	MKI67	MKI67	MKI67	magenta	Forward	Unique	9.67857	4.04054	15.7935	2.77157	0.470235	5.94114	0.222614	0.0520327	0.449564	TRUE	FALSE	FALSE	0.2	0.00437	0.858	1.39029e-07	1.99931e-08	0.5303	0.377	2.276e-08	1.57e-07	-0.235	0.0006883	0.002255	-0.242	0.0004527	0.001468	-0.249	0.0003127	0.0009001	0.039	0.5774	0.8981	0.264	0.0001225	0.004662	0.0317	0.6508	0.7987	0.0184	0.793	0.9279
ME9	Diagnosis	PRDX4	PRDX4	PRDX4	magenta	Forward	Unique	9.70975	4.26462	16.0133	2.55381	0.480225	5.24979	0.208244	0.0452627	0.401975	TRUE	FALSE	FALSE	0.19	0.0073	1.01	2.73945e-07	4.13433e-08	0.6671	0.369	4.745e-08	3.108e-07	-0.192	0.005701	0.01425	-0.188	0.006813	0.01596	-0.343	4.343e-07	2.155e-06	-0.0157	0.8231	0.9663	0.115	0.09876	0.2701	-0.129	0.0642	0.1537	0.0749	0.2844	0.6393
ME9	Diagnosis	UTS2	UTS2	UTS2	magenta	Forward	Unique	9.42806	4.14057	15.4863	2.3274	0.515701	4.94581	0.197985	0.0533384	0.411948	TRUE	FALSE	FALSE	0.18	0.00781	1.02	7.83967e-06	1.65425e-06	0.647	0.325	1.85e-06	8.699e-06	0.0531	0.4483	0.5509	0.0595	0.3952	0.4946	-0.0271	0.6991	0.7604	0.0688	0.3256	0.792	0.0185	0.7919	0.8869	0.0769	0.2722	0.4497	-0.153	0.02766	0.24
ME9	Diagnosis	CHRNA6	CHRNA6	CHRNA6	magenta	Forward	Unique	9.15159	4.07148	14.8443	2.25799	0.477777	4.4882	0.197903	0.0583466	0.364508	TRUE	FALSE	FALSE	0.23	0.000829	1.06	2.79664e-06	5.08764e-07	0.544	0.34	5.749e-07	2.96e-06	0.153	0.02833	0.05623	0.146	0.03616	0.06798	-0.0448	0.5225	0.6038	-0.086	0.2188	0.7155	-0.0784	0.2626	0.4812	0.144	0.03876	0.104	0.118	0.08995	0.3951
ME9	Diagnosis	COL8A2	COL8A2	COL8A2	magenta	Forward	Unique	10.2433	4.95055	16.8436	2.33796	0.0196392	5.64292	0.185829	0.0244334	0.372555	TRUE	FALSE	FALSE	0.17	0.0154	0.604	5.81136e-09	6.53076e-10	0.8242	0.413	7.049e-10	6.246e-09	-0.217	0.001766	0.005148	-0.232	0.0007841	0.002396	-0.229	0.000915	0.002378	0.134	0.05469	0.4529	0.121	0.08444	0.2454	-0.0404	0.5643	0.7326	0.0325	0.6426	0.8622
ME9	Diagnosis	PLD5	PLD5	PLD5	magenta	Forward	Unique	10.7751	4.90607	17.3009	2.42942	0.0383694	5.2742	0.183984	0.0258131	0.378775	TRUE	FALSE	FALSE	0.12	0.0774	1.14	1.06559e-09	1.04308e-10	0.5371	0.429	1.256e-10	1.271e-09	-0.255	0.0002127	0.0007899	-0.258	0.0001765	0.0006308	-0.212	0.002215	0.005261	-0.0409	0.5591	0.8933	-0.0312	0.6564	0.8022	0.063	0.3683	0.554	0.115	0.09989	0.4103
ME9	Diagnosis	IL37	IL37	IL37	magenta	Forward	Unique	9.46565	4.32837	15.0005	2.12894	0.256215	4.39798	0.183615	0.030966	0.377463	TRUE	FALSE	FALSE	0.17	0.0163	1.33	9.82329e-07	1.64208e-07	0.8714	0.353	1.886e-07	1.117e-06	-0.353	2.005e-07	1.479e-06	-0.377	2.293e-08	1.842e-07	-0.31	5.692e-06	2.301e-05	0.203	0.003405	0.172	0.115	0.09971	0.2715	0.127	0.06965	0.1638	0.0504	0.4717	0.7629
ME9	Diagnosis	NCAPH	NCAPH	NCAPH	magenta	Forward	Unique	11.4851	5.05615	18.8149	2.43224	0.000724573	5.28756	0.174763	0.0174512	0.36107	TRUE	FALSE	FALSE	0.11	0.108	1	4.3066e-09	4.73298e-10	0.935	0.415	5.579e-10	5.041e-09	-0.343	4.383e-07	3.001e-06	-0.364	7.834e-08	5.645e-07	-0.411	8.093e-10	6.507e-09	-0.0476	0.4966	0.874	0.25	0.0002884	0.008003	0.0374	0.5932	0.7559	-0.113	0.1069	0.4218
ME9	Diagnosis	TRDN	TRDN	TRDN	magenta	Forward	Unique	9.45564	4.44558	15.3295	1.97857	0.365302	4.1352	0.173039	0.037149	0.357108	TRUE	FALSE	FALSE	0.2	0.00374	1.38	7.94784e-06	1.68045e-06	0.3852	0.325	1.894e-06	8.876e-06	-0.0814	0.2448	0.3387	-0.0847	0.226	0.3136	-0.189	0.006489	0.01381	0.00732	0.9168	0.984	-0.0461	0.511	0.701	-0.0737	0.2928	0.4728	0.115	0.09891	0.4081
ME9	Diagnosis	SLC16A14	SLC16A14	SLC16A14	magenta	Forward	Unique	9.82599	4.29592	16.3286	1.96946	0.127079	4.62534	0.166968	0.0200459	0.368909	TRUE	FALSE	FALSE	0.16	0.0242	1.12	2.47344e-07	3.70005e-08	0.4575	0.37	4.274e-08	2.821e-07	-0.182	0.008715	0.02055	-0.207	0.00289	0.007567	-0.282	4.125e-05	0.0001419	0.0191	0.7858	0.9564	0.123	0.07833	0.2346	0.15	0.0311	0.08728	0.0618	0.3775	0.7009
ME9	Diagnosis	ALLC	ALLC	ALLC	magenta	Forward	Unique	9.10601	4.15677	14.6336	1.65989	0.327355	3.39064	0.154181	0.0282708	0.344543	TRUE	FALSE	FALSE	0.21	0.00197	0.722	0.000974715	0.000322559	0.343	0.247	0.0003437	0.001032	-0.0586	0.4031	0.5069	-0.0608	0.3856	0.4848	-0.17	0.01474	0.02865	-0.0327	0.641	0.9198	-0.0185	0.7914	0.8866	-0.0641	0.3599	0.5451	-0.0955	0.1721	0.52
ME9	Diagnosis	CA7	CA7	CA7	magenta	Forward	Unique	9.23846	3.98885	14.499	1.62284	0.314271	3.36487	0.149415	0.0285055	0.311011	TRUE	FALSE	FALSE	0.24	0.000611	0.654	0.00172956	0.000605961	0.1701	0.236	0.0006415	0.00182	0.0569	0.4166	0.5204	0.0859	0.2195	0.3058	-0.0377	0.5904	0.6665	0.0721	0.3028	0.7792	0.0125	0.8586	0.9268	-0.00686	0.922	0.9582	0.0484	0.4899	0.7741
ME9	Diagnosis	ITLN1	ITLN1	ITLN1	magenta	Forward	Unique	9.41078	3.565	15.2404	1.63073	0.143392	3.75918	0.147691	0.0177613	0.364941	TRUE	FALSE	FALSE	0.14	0.0416	1.78	1.25191e-05	2.76393e-06	0.8532	0.318	3.112e-06	1.394e-05	-0.0929	0.1841	0.2676	-0.119	0.08782	0.1419	-0.234	0.0007267	0.001935	-0.0648	0.3547	0.8103	0.0516	0.4614	0.6628	-0.0272	0.6975	0.8319	-0.091	0.1933	0.5453
ME9	Diagnosis	TMEM132A	TMEM132A	TMEM132A	magenta	Forward	Unique	9.45739	4.02628	15.327	1.89755	0.151943	4.23218	0.167112	0.017165	0.384552	TRUE	FALSE	FALSE	0.18	0.00855	0.448	2.26975e-06	4.06285e-07	0.567	0.344	4.193e-07	2.331e-06	-0.25	0.0002878	0.001037	-0.259	0.0001727	0.0006188	-0.22	0.001471	0.003635	-0.0182	0.7957	0.9591	0.175	0.01188	0.07231	-0.0735	0.2935	0.4738	-0.163	0.01956	0.2097
ME3	Diagnosis	ANXA2	ANXA2	ANXA2	brown	Forward	Unique	20.5083	12.5017	31.3077	2.35248	0.728007	4.64307	0.102904	0.0293136	0.191842	TRUE	FALSE	FALSE	0.26	0.000123	0.237	2.35548e-06	4.23257e-07	0.8783	0.347	3.255e-07	1.849e-06	-0.181	0.009418	0.02198	-0.22	0.00146	0.004162	-0.243	0.0004292	0.001198	-0.0432	0.5379	0.8855	0.161	0.02044	0.1011	0.172	0.01369	0.0451	0.0178	0.7992	0.9301
ME3	Diagnosis	AC068580.4	AC068580.4	NA	brown	Forward	Unique	20.8795	13.0045	31.6778	2.8221	0.918201	5.51029	0.119068	0.0385231	0.214758	TRUE	FALSE	FALSE	0.28	3.35e-05	0.433	2.72857e-06	4.95365e-07	0.7035	0.341	5.079e-07	2.645e-06	-0.412	7.398e-10	9.266e-09	-0.441	3.238e-11	4.553e-10	-0.522	7.941e-16	1.768e-14	0.00796	0.9096	0.9828	0.142	0.04206	0.1578	0.163	0.01945	0.06017	-0.0328	0.6401	0.861
ME9	Diagnosis	CIDEC	CIDEC	CIDEC	magenta	Forward	Unique	9.21038	4.46476	14.8672	1.50341	0.16872	3.61532	0.140325	0.020463	0.328375	TRUE	FALSE	FALSE	0.19	0.00708	1.26	0.000201567	5.70053e-05	0.7511	0.275	6.217e-05	0.0002179	-0.0314	0.6542	0.7351	-0.0592	0.3976	0.4969	-0.216	0.001853	0.004468	0.095	0.1743	0.6603	-0.0391	0.5768	0.7468	-0.075	0.2838	0.4632	0.21	0.002423	0.08255
ME9	Diagnosis	VCX3B	VCX3B	VCX3B	magenta	Forward	Unique	9.20825	4.17766	14.561	1.48488	0.247455	3.08017	0.138863	0.0274345	0.295822	TRUE	FALSE	FALSE	0.24	0.000508	0.8	0.00349695	0.00132022	0.7775	0.221	0.001394	0.003667	-0.206	0.002936	0.007982	-0.187	0.007149	0.01662	-0.217	0.001692	0.004113	-0.121	0.08234	0.5257	0.00936	0.8938	0.947	0.0312	0.6564	0.8031	0.163	0.01907	0.2077
ME9	Diagnosis	SMIM32	SMIM32	SMIM32	magenta	Forward	Unique	9.785	4.90778	15.4674	1.57564	0.0795657	3.43382	0.138693	0.0167022	0.285721	TRUE	FALSE	FALSE	0.13	0.0649	0.742	4.91374e-05	1.21787e-05	0.5843	0.298	1.327e-05	5.32e-05	-0.04	0.5684	0.662	-0.0425	0.5439	0.6378	-0.0441	0.5293	0.6105	0.122	0.08173	0.5242	0.118	0.09198	0.2583	-0.0785	0.2619	0.4379	-0.0851	0.2242	0.5782
ME9	Diagnosis	SGO1	SGO1	SGO1	magenta	Forward	Unique	9.68065	4.31301	15.5468	1.53777	0.0260928	3.6808	0.137075	0.0149346	0.331653	TRUE	FALSE	FALSE	0.14	0.042	0.613	1.25995e-05	2.78235e-06	0.8283	0.319	3.014e-06	1.356e-05	-0.23	0.0008619	0.002751	-0.22	0.001466	0.004176	-0.174	0.01259	0.02492	0.0168	0.8106	0.9636	0.181	0.009064	0.06077	0.109	0.1173	0.2426	-0.121	0.08428	0.3833
ME9	Diagnosis	KCNK4	KCNK4	KCNK4	magenta	Forward	Unique	9.50797	4.5836	15.2422	1.5061	0.114138	3.31297	0.136743	0.0155433	0.313496	TRUE	FALSE	FALSE	0.14	0.0405	0.946	7.59086e-05	1.95514e-05	0.4293	0.291	2.141e-05	8.239e-05	-0.026	0.7109	0.7816	-0.0401	0.5668	0.6591	-0.0362	0.6058	0.6802	0.0853	0.2228	0.7181	0.0402	0.5661	0.7395	0.0997	0.1541	0.2974	0.0705	0.3142	0.6671
ME9	Diagnosis	SKA3	SKA3	SKA3	magenta	Forward	Unique	9.52754	4.48643	15.1028	1.45814	0.190643	3.09082	0.132731	0.0198168	0.293091	TRUE	FALSE	FALSE	0.17	0.0152	0.839	0.00295235	0.0010922	0.7538	0.225	0.001156	0.003106	-0.166	0.017	0.03647	-0.179	0.0102	0.02261	-0.278	5.367e-05	0.0001802	0.117	0.09294	0.5483	0.16	0.02166	0.1043	-0.0156	0.8234	0.9031	0.0038	0.9568	0.9868
ME9	Diagnosis	TIMD4	TIMD4	TIMD4	magenta	Forward	Unique	9.67228	4.2727	15.7629	1.47001	0.0978071	3.11453	0.131931	0.0162164	0.308019	TRUE	FALSE	FALSE	0.15	0.0289	1.32	0.000180804	5.0619e-05	0.6272	0.277	5.53e-05	0.0001959	-0.21	0.002414	0.006732	-0.23	0.0008726	0.002641	-0.321	2.581e-06	1.108e-05	0.142	0.04185	0.4089	0.102	0.1441	0.3387	-0.0917	0.1899	0.3476	-0.00636	0.9277	0.9767
ME9	Diagnosis	PCDH8	PCDH8	PCDH8	magenta	Forward	Unique	9.81821	4.98411	15.5762	1.0622	0.00417211	2.53524	0.0976251	0.00540305	0.22809	TRUE	FALSE	FALSE	0.21	0.00235	0.591	0.00339771	0.00127865	0.7636	0.222	0.001344	0.003548	0.0399	0.5693	0.6627	0.0156	0.8239	0.8711	-0.0415	0.5539	0.6336	0.144	0.03903	0.3979	-0.0397	0.5715	0.7429	-0.143	0.03972	0.106	-0.132	0.05932	0.3299
ME9	Diagnosis	HAO2	HAO2	HAO2	magenta	Forward	Unique	9.93156	4.96748	15.8327	1.03426	0.0329529	2.39702	0.0943168	0.00741653	0.224369	TRUE	FALSE	FALSE	0.14	0.0491	0.774	0.000593845	0.000186463	0.6571	0.256	0.0001998	0.0006303	-0.0919	0.1891	0.2736	-0.105	0.1344	0.2041	-0.0638	0.3625	0.4463	0.00732	0.9168	0.984	0.00159	0.9819	0.9911	0.0804	0.2508	0.4243	-0.00577	0.9345	0.9797
ME9	Diagnosis	ZNF883	ZNF883	ZNF883	magenta	Forward	Unique	9.66619	4.51488	15.3041	0.972007	0.0172323	2.22385	0.0913695	0.00586505	0.2181	TRUE	FALSE	FALSE	0.16	0.0183	0.656	0.044602	0.0230326	0.6778	0.158	0.02373	0.04578	-0.0973	0.1641	0.2431	-0.0946	0.1762	0.2551	-0.0979	0.1617	0.2266	-0.0637	0.3628	0.8151	0.0652	0.3515	0.5671	-0.0142	0.84	0.9126	-0.0132	0.8502	0.9489
ME9	Diagnosis	SLC17A2	SLC17A2	SLC17A2	magenta	Forward	Unique	8.82454	3.62435	14.6329	2.41577	0.779533	5.36855	0.21492	0.068219	0.433978	TRUE	FALSE	FALSE	0.22	0.00167	0.49	1.13746e-05	2.49072e-06	0.4376	0.321	2.631e-06	1.196e-05	-0.138	0.04846	0.08932	-0.187	0.007014	0.01637	-0.21	0.00244	0.005731	0.0114	0.8712	0.9751	0.0783	0.2635	0.482	-0.00589	0.9331	0.9636	-0.0195	0.7808	0.9238
ME12	Diagnosis	C4orf48	C4orf48	NICOL1	red	Forward	Unique	8.30279	2.80608	14.3163	3.30688	0.502635	6.36793	0.284839	0.0540799	0.512471	TRUE	FALSE	FALSE	0.2	0.00432	0.813	1.13898e-14	5.27229e-16	0.7682	0.524	6.068e-16	1.305e-14	-0.475	5.528e-13	1.359e-11	-0.51	4.945e-15	1.46e-13	-0.544	2.935e-17	8.118e-16	0.0267	0.7028	0.9388	0.263	0.0001322	0.004865	-0.0938	0.1799	0.3339	0.00338	0.9615	0.9884
ME16	Diagnosis	CD79B	CD79B	CD79B	yellow	Forward	Unique	7.4162	0.124751	17.3268	15.7631	9.63755	23.513	0.680051	0.431459	0.932693	TRUE	FALSE	FALSE	0.63	2.13e-24	1.3	1.02552e-18	2.56407e-20	0.231	0.583	3.536e-20	1.399e-18	-0.275	6.209e-05	0.0002636	-0.286	3.115e-05	0.0001329	-0.368	5.121e-08	3.001e-07	-0.00675	0.9233	0.9854	0.138	0.04729	0.1711	-0.055	0.4324	0.615	0.0987	0.1582	0.5002
ME3	Diagnosis	CHRNA5	CHRNA5	CHRNA5	brown	Forward	Unique	20.5104	12.7605	31.7432	2.28134	0.339206	5.16571	0.100095	0.0188562	0.207791	TRUE	FALSE	FALSE	0.3	1.42e-05	0.578	1.27989e-05	2.83157e-06	0.1459	0.319	3.05e-06	1.369e-05	-0.187	0.007234	0.01752	-0.232	0.0007855	0.0024	-0.284	3.53e-05	0.0001232	-0.0555	0.4281	0.8545	0.0966	0.167	0.3678	0.0729	0.2974	0.4777	-0.00413	0.9531	0.9853
ME16	Diagnosis	TNFRSF13B	TNFRSF13B	TNFRSF13B	yellow	Forward	Unique	7.22913	0.438019	16.8335	14.1615	8.59402	22.0544	0.662041	0.399582	3.71786	TRUE	FALSE	FALSE	0.58	6.85e-20	1.9	1.46754e-18	3.7705e-20	0.2937	0.581	5.6e-20	2.157e-18	-0.379	1.971e-08	1.813e-07	-0.382	1.517e-08	1.265e-07	-0.458	4.336e-12	5.114e-11	0.0548	0.4339	0.8564	0.0945	0.1768	0.3808	0.000774	0.9912	0.9947	0.105	0.1342	0.4628
ME16	Diagnosis	FKBP11	FKBP11	FKBP11	yellow	Forward	Unique	9.55049	1.3618	18.9026	17.4389	9.78905	27.6244	0.646139	0.433374	0.881152	TRUE	FALSE	FALSE	0.56	3.68e-18	1.25	2.91041e-25	2.68825e-27	0.8938	0.66	3.777e-27	4.089e-25	-0.601	1.377e-21	2.543e-19	-0.623	1.53e-23	2.825e-21	-0.661	2.689e-27	4.779e-25	0.0381	0.5864	0.9014	0.223	0.001295	0.02017	-0.0124	0.8593	0.9226	0.0774	0.2686	0.624
ME9	Diagnosis	RTL9	RTL9	RTL9	magenta	Forward	Unique	9.73915	4.57578	15.433	1.34673	0.00880652	3.46044	0.121482	0.016342	0.296607	TRUE	FALSE	FALSE	0.14	0.0497	0.525	4.00713e-05	9.75087e-06	0.77	0.302	1.039e-05	4.241e-05	-0.00293	0.9666	0.9766	-0.0084	0.9046	0.9316	-0.0595	0.3959	0.4804	-0.0099	0.8877	0.978	0.0148	0.8325	0.9121	0.0468	0.5045	0.682	0.0309	0.6595	0.8697
ME3	Diagnosis	OR12D2	OR12D2	OR12D2	brown	Forward	Unique	20.2871	12.1499	30.8652	4.3221	1.35183	9.80336	0.175629	0.0587982	0.34625	TRUE	FALSE	FALSE	0.33	9.75e-07	0.382	4.48982e-05	1.1047e-05	0.7606	0.301	1.128e-05	4.574e-05	-0.245	0.0003915	0.001364	-0.264	0.0001237	0.0004592	-0.151	0.03075	0.05468	-0.0307	0.6616	0.9276	0.11	0.1166	0.2973	0.0833	0.2337	0.4037	-0.0261	0.7098	0.8921
ME16	Diagnosis	BHLHA15	BHLHA15	BHLHA15	yellow	Forward	Unique	8.30153	0.112937	18.2376	13.2585	7.96934	21.3807	0.614958	0.354713	0.900466	TRUE	FALSE	FALSE	0.57	4.89e-19	1.85	1.74671e-18	4.53413e-20	0.7998	0.58	6.701e-20	2.56e-18	-0.492	5.895e-14	1.809e-12	-0.516	2.028e-15	6.531e-14	-0.557	3.301e-18	1.068e-16	0.0142	0.8398	0.9692	0.183	0.008288	0.05776	0.133	0.0558	0.1381	0.0928	0.1848	0.5369
ME3	Diagnosis	SEC23B	SEC23B	SEC23B	brown	Forward	Unique	20.5994	13.1069	30.9103	1.91783	0.292088	4.04977	0.0851717	0.01375	0.175092	TRUE	FALSE	FALSE	0.26	0.000161	0.292	5.46263e-05	1.36406e-05	0.5165	0.298	1.313e-05	5.266e-05	-0.398	3.229e-09	3.49e-08	-0.431	1.047e-10	1.335e-09	-0.441	3.34e-11	3.39e-10	-0.0623	0.3736	0.8226	0.295	1.724e-05	0.001436	0.0919	0.189	0.3465	-0.0864	0.2171	0.571
ME9	Diagnosis	ROM1	ROM1	ROM1	magenta	Forward	Unique	9.54101	4.39493	15.4553	1.77679	0.361329	3.38482	0.156991	0.0349883	0.314068	TRUE	FALSE	FALSE	0.19	0.00632	0.255	6.92999e-05	1.76653e-05	0.6137	0.295	1.635e-05	6.434e-05	-0.254	0.0002273	0.0008373	-0.283	3.686e-05	0.0001546	-0.35	2.587e-07	1.339e-06	0.043	0.5391	0.886	0.259	0.00017	0.00583	-0.166	0.01723	0.05442	0.0734	0.2946	0.6485
ME16	Diagnosis	LAX1	LAX1	LAX1	yellow	Forward	Unique	8.63775	1.08335	18.7917	12.8872	8.28687	20.6527	0.59871	0.33621	0.883076	TRUE	FALSE	FALSE	0.62	4.12e-23	1.01	5.84797e-14	2.96586e-15	0.05946	0.512	3.679e-15	7.204e-14	-0.255	0.0002129	0.0007904	-0.242	0.0004467	0.001451	-0.28	4.519e-05	0.0001542	-0.0733	0.2949	0.7755	0.0638	0.362	0.5767	0.123	0.07834	0.1793	0.0895	0.2007	0.5525
ME16	Diagnosis	FCER2	FCER2	FCER2	yellow	Forward	Unique	16.8908	10.3364	28.172	6.54634	2.76354	12.4416	0.279314	0.134319	0.419615	TRUE	FALSE	FALSE	0.29	2.61e-05	1.55	3.62073e-10	3.26169e-11	0.5219	0.439	4.048e-11	4.452e-10	-0.272	7.697e-05	0.0003197	-0.285	3.299e-05	0.0001399	-0.346	3.399e-07	1.721e-06	0.0867	0.2155	0.714	0.118	0.08999	0.2546	-0.032	0.6482	0.7971	0.146	0.03639	0.2676
ME16	Diagnosis	GIP	GIP	GIP	yellow	Forward	Unique	16.306	8.77555	26.2624	4.05577	1.66628	8.15038	0.199186	0.090493	0.351715	TRUE	FALSE	FALSE	0.23	0.000678	1.09	7.16496e-11	5.73942e-12	0.9018	0.454	6.998e-12	8.662e-11	-0.237	0.0005944	0.001983	-0.249	0.0003075	0.001037	-0.235	0.0006845	0.001831	-0.112	0.1085	0.5755	0.0932	0.1828	0.388	0.107	0.1251	0.2551	0.00431	0.951	0.985
ME16	Diagnosis	TSPY3	TSPY3	TSPY3	yellow	Forward	Unique	15.8562	7.78861	24.1596	2.0507	0.452323	6.06589	0.11452	0.0263963	0.335281	TRUE	FALSE	FALSE	0.29	3.16e-05	0.446	9.9473e-05	2.63029e-05	0.6432	0.288	2.755e-05	0.0001036	-0.176	0.01139	0.02588	-0.21	0.002483	0.006648	-0.304	8.764e-06	3.417e-05	0.00647	0.9265	0.9859	0.18	0.009573	0.06306	0.0697	0.3193	0.501	-0.0533	0.4466	0.7474
ME16	Diagnosis	HEATR1	HEATR1	HEATR1	yellow	Forward	Unique	15.5079	8.8716	25.6964	3.52932	1.47074	6.65384	0.185391	0.0770347	0.326858	TRUE	FALSE	FALSE	0.24	0.000389	1.07	2.74129e-08	3.46917e-09	0.722	0.395	4.064e-09	3.196e-08	-0.318	3.22e-06	1.838e-05	-0.338	6.789e-07	4.118e-06	-0.233	0.0007602	0.002015	0.00812	0.9077	0.9823	0.173	0.01288	0.07602	-0.262	0.0001407	0.001019	0.00769	0.9127	0.9719
ME16	Diagnosis	C22orf31	C22orf31	C22orf31	yellow	Forward	Unique	15.9412	9.4586	26.1361	3.60679	1.24624	7.0611	0.18451	0.0672411	0.317768	TRUE	FALSE	FALSE	0.21	0.0029	0.786	1.10166e-06	1.85735e-07	0.9716	0.352	2.076e-07	1.224e-06	-0.0645	0.3573	0.4601	-0.0908	0.1942	0.2765	-0.167	0.01619	0.03104	0.0422	0.5472	0.8904	0.0165	0.8135	0.9014	-0.00474	0.9461	0.9708	0.0797	0.2546	0.6122
ME16	Diagnosis	PDGFD	PDGFD	PDGFD	yellow	Forward	Unique	15.4467	9.6538	24.1851	3.31348	1.27733	6.14442	0.176623	0.0700865	0.290232	TRUE	FALSE	FALSE	0.26	0.000202	1.2	2.27663e-08	2.83884e-09	0.5861	0.397	3.353e-09	2.667e-08	-0.191	0.00587	0.01463	-0.204	0.003315	0.008526	-0.139	0.04701	0.07911	-0.0797	0.255	0.7464	-0.0654	0.3503	0.5662	0.0837	0.2317	0.401	0.19	0.006307	0.1314
ME16	Diagnosis	ST8SIA2	ST8SIA2	ST8SIA2	yellow	Forward	Unique	15.1571	8.73558	24.1182	3.13933	1.06076	5.68803	0.171581	0.0602704	0.297829	TRUE	FALSE	FALSE	0.27	7.21e-05	1.15	3.03476e-08	3.8583e-09	0.5573	0.394	4.537e-09	3.545e-08	-0.155	0.02579	0.05207	-0.182	0.008769	0.01983	-0.235	0.0006729	0.001804	0.144	0.03933	0.3991	0.153	0.0281	0.1225	0.00447	0.9491	0.9725	0.262	0.0001402	0.01568
ME16	Diagnosis	CNTNAP4	CNTNAP4	CNTNAP4	yellow	Forward	Unique	15.3201	9.01813	24.1934	3.04233	1.06818	5.73718	0.165683	0.060997	0.287101	TRUE	FALSE	FALSE	0.24	0.000394	0.901	5.91001e-08	7.87458e-09	0.8275	0.387	9.049e-09	6.714e-08	-0.288	2.722e-05	0.000126	-0.295	1.668e-05	7.577e-05	-0.233	0.0007467	0.001983	-0.0971	0.1651	0.653	0.00778	0.9116	0.9564	0.0801	0.2526	0.4262	-0.00521	0.9407	0.9818
ME16	Diagnosis	FP565260.3	FP565260.3	NA	yellow	Forward	Unique	16.7438	10.4466	26.2209	2.90991	0.605533	6.41446	0.148059	0.0337189	0.29508	TRUE	FALSE	FALSE	0.21	0.00204	0.762	8.16489e-05	2.12162e-05	0.6355	0.29	2.306e-05	8.811e-05	-0.21	0.002487	0.006922	-0.21	0.002477	0.006632	-0.217	0.001723	0.004185	-0.0468	0.5045	0.874	0.15	0.03177	0.1328	0.0471	0.5017	0.6796	0.0464	0.5076	0.7856
ME3	Diagnosis	HES4	HES4	HES4	brown	Forward	Unique	20.6247	12.9066	31.0906	1.38984	0.0477166	3.15383	0.0631327	0.00723197	0.135268	TRUE	FALSE	FALSE	0.24	0.000455	0.326	0.000340567	0.000100917	0.9672	0.267	0.0001021	0.0003436	-0.0274	0.6954	0.7691	-0.00675	0.9233	0.9464	-0.109	0.1179	0.1729	0.103	0.1416	0.624	-0.0839	0.2303	0.4454	-0.0414	0.5543	0.7242	-0.0665	0.3421	0.6876
ME16	Diagnosis	PGPEP1	PGPEP1	PGPEP1	yellow	Forward	Unique	16.987	10.0444	26.4588	1.15924	0.132514	2.63624	0.0638832	0.00721905	0.143798	TRUE	FALSE	FALSE	0.18	0.00843	0.244	0.000382752	0.000114777	0.6526	0.266	0.0001097	0.0003664	-0.0584	0.4045	0.5083	-0.0582	0.4057	0.5048	-0.121	0.08333	0.1306	-0.00391	0.9555	0.992	0.198	0.004333	0.03849	-0.128	0.06756	0.1599	-0.0835	0.2326	0.586
ME12	Diagnosis	PPHLN1	PPHLN1	PPHLN1	red	Forward	Unique	5.94414	0.0645031	12.3464	3.91917	0.587892	7.10928	0.397348	0.0789713	2.74258	TRUE	FALSE	FALSE	0.49	7.92e-14	0.129	0.000392841	0.000118011	0.5841	0.272	7.894e-05	0.0002712	-0.0726	0.3	0.3994	-0.088	0.2085	0.2933	-0.188	0.006678	0.01418	-0.171	0.0139	0.2705	0.117	0.09447	0.2626	0.456	5.593e-12	1.197e-09	0.0652	0.3517	0.6956
ME16	Diagnosis	OTOP2	OTOP2	OTOP2	yellow	Forward	Unique	15.8957	9.23534	24.9159	1.88413	0.445299	3.91656	0.10597	0.024176	0.211551	TRUE	FALSE	FALSE	0.24	0.00055	0.473	0.00045528	0.00013887	0.6418	0.262	0.0001461	0.0004755	-0.153	0.02828	0.05615	-0.183	0.008597	0.01949	-0.14	0.04461	0.07555	-0.00717	0.9185	0.9843	0.0978	0.162	0.3609	-0.0254	0.7166	0.8439	0.137	0.04923	0.3057
ME3	Diagnosis	RAD51	RAD51	RAD51	brown	Forward	Unique	21.0766	13.6298	32.3618	1.23394	0.0982096	3.03595	0.0553075	0.00722462	0.120691	TRUE	FALSE	FALSE	0.16	0.0239	0.563	0.000483305	0.000148624	0.5938	0.26	0.0001578	0.00051	-0.142	0.04219	0.07933	-0.172	0.01325	0.02838	-0.263	0.000133	0.0004114	-0.0106	0.8804	0.9773	0.212	0.00217	0.02768	0.0705	0.314	0.4957	-0.0556	0.4273	0.734
ME16	Diagnosis	TPSB2	TPSB2	TPSB2	yellow	Forward	Unique	15.3976	9.09489	24.2056	2.52307	0.572407	5.78646	0.140791	0.0338323	0.275558	TRUE	FALSE	FALSE	0.22	0.00138	0.762	0.000149005	4.07672e-05	0.3307	0.281	4.412e-05	0.00016	-0.1	0.1517	0.2276	-0.109	0.1201	0.1856	-0.175	0.01191	0.02371	0.143	0.03976	0.4006	0.106	0.1286	0.3158	-0.103	0.1399	0.2776	0.178	0.01028	0.1614
ME9	Diagnosis	GLG1	GLG1	GLG1	magenta	Forward	Unique	9.36155	4.00324	15.0948	1.68531	0.270829	4.0612	0.15256	0.0247248	0.369888	TRUE	FALSE	FALSE	0.25	0.000364	0.149	0.000679451	0.000216596	0.2235	0.259	0.0001729	0.0005541	-0.0815	0.2442	0.338	-0.0789	0.2597	0.3516	-0.0836	0.2321	0.3086	0.00764	0.9132	0.9831	0.101	0.1498	0.3457	0.00441	0.9499	0.9729	0.0477	0.4962	0.7787
ME16	Diagnosis	CD163L1	CD163L1	CD163L1	yellow	Forward	Unique	15.8937	10.0695	24.8101	2.35808	0.59626	4.88726	0.129197	0.0362174	0.243932	TRUE	FALSE	FALSE	0.19	0.00519	0.614	3.3246e-06	6.14516e-07	0.8164	0.338	6.68e-07	3.4e-06	-0.0661	0.345	0.4469	-0.0804	0.2503	0.3412	-0.113	0.1068	0.159	0.0805	0.2499	0.7405	0.0728	0.2984	0.5169	0.0351	0.6168	0.7738	0.153	0.02853	0.2438
ME16	Diagnosis	SLC2A7	SLC2A7	SLC2A7	yellow	Forward	Unique	15.4978	8.64832	24.0623	2.09313	0.491218	4.47631	0.11899	0.0274323	0.245628	TRUE	FALSE	FALSE	0.32	2.22e-06	0.797	3.4158e-05	8.1977e-06	0.09782	0.304	8.98e-06	3.715e-05	-0.108	0.1215	0.1891	-0.13	0.06154	0.1073	-0.263	0.0001304	0.0004038	0.0114	0.8705	0.975	-0.0734	0.2942	0.5134	0.00449	0.949	0.9725	0.147	0.03474	0.2635
ME16	Diagnosis	PAPPA2	PAPPA2	PAPPA2	yellow	Forward	Unique	16.6451	10.4301	26.3022	1.92118	0.266634	3.91355	0.103477	0.0201533	0.194348	TRUE	FALSE	FALSE	0.22	0.0019	1.45	8.68524e-06	1.85249e-06	0.4313	0.324	2.088e-06	9.701e-06	-0.0233	0.7397	0.8049	-0.0363	0.6042	0.692	-0.0698	0.3189	0.4015	0.136	0.05052	0.4388	-0.0588	0.4015	0.6118	0.212	0.002253	0.0103	0.0231	0.7418	0.9063
ME16	Diagnosis	AC034228.4	AC034228.4	NA	yellow	Forward	Unique	16.6602	9.74342	25.9749	1.63405	0.331197	3.49111	0.08932	0.0193557	0.186123	TRUE	FALSE	FALSE	0.24	0.000573	0.769	0.000249223	7.18776e-05	0.5061	0.272	7.752e-05	0.0002668	-0.152	0.02942	0.05811	-0.168	0.01592	0.03335	-0.148	0.03428	0.06012	0.0571	0.4153	0.8498	0.0981	0.1608	0.3596	0.234	0.0007297	0.004038	-0.0386	0.5817	0.8308
ME9	Diagnosis	SMC1B	SMC1B	SMC1B	magenta	Forward	Unique	9.37776	4.24931	14.9386	1.33559	0.204076	2.84663	0.124666	0.0203172	0.279521	TRUE	FALSE	FALSE	0.19	0.00661	0.532	0.00143322	0.000492399	0.9607	0.24	0.0005187	0.001499	-0.0847	0.2261	0.317	-0.0756	0.2799	0.3741	-0.242	0.0004547	0.001262	0.00412	0.9531	0.992	0.155	0.02595	0.1165	-0.0792	0.2577	0.433	-0.0199	0.7769	0.9222
ME16	Diagnosis	RGPD1	RGPD1	RGPD1	yellow	Forward	Unique	16.3694	9.85768	25.4051	1.58077	0.133705	3.59038	0.0880642	0.0146794	0.191101	TRUE	FALSE	FALSE	0.27	7.63e-05	0.596	0.00553383	0.00220084	0.5387	0.211	0.002305	0.005767	0.0238	0.7342	0.8007	0.0195	0.7813	0.8394	-0.0047	0.9465	0.9599	0.127	0.06936	0.4929	-0.0109	0.8765	0.9366	0.0821	0.2409	0.4127	0.0655	0.3498	0.6939
ME9	Diagnosis	GPAT2	GPAT2	GPAT2	magenta	Forward	Unique	9.37734	4.31475	14.9561	1.19435	0.05377	2.69586	0.112977	0.0129725	0.278482	TRUE	FALSE	FALSE	0.19	0.00671	0.439	0.00187416	0.000661894	0.672	0.235	0.0006908	0.00195	-0.286	3.175e-05	0.0001446	-0.296	1.509e-05	6.916e-05	-0.348	3.028e-07	1.546e-06	0.0762	0.276	0.7644	0.0461	0.5106	0.701	-0.00337	0.9617	0.9794	0.073	0.297	0.6506
ME9	Diagnosis	MDH2	MDH2	MDH2	magenta	Forward	Unique	9.60068	4.72802	15.4288	1.35948	0.149266	2.99751	0.124039	0.0154965	0.278516	TRUE	FALSE	FALSE	0.22	0.00168	0.254	0.00215004	0.000769473	0.7504	0.233	0.0007658	0.002138	-0.375	2.683e-08	2.386e-07	-0.394	4.823e-09	4.428e-08	-0.392	5.924e-09	4.119e-08	-0.0846	0.2268	0.7222	0.138	0.04781	0.1723	0.314	4.416e-06	5.829e-05	0.0389	0.5784	0.8281
ME16	Diagnosis	AC104151.1	AC104151.1	NA	yellow	Forward	Unique	16.7586	9.85442	26.0763	1.03168	0.0118693	2.76901	0.0579912	0.00474654	0.158745	TRUE	FALSE	FALSE	0.21	0.00194	0.545	0.00220134	0.00079135	0.8782	0.231	0.0008324	0.002305	-0.12	0.08463	0.1397	-0.121	0.08424	0.1369	-0.197	0.004437	0.009798	0.0449	0.522	0.8778	0.0115	0.8697	0.933	0.0552	0.4305	0.6133	0.349	2.741e-07	0.0001518
ME16	Diagnosis	RTN4RL2	RTN4RL2	RTN4RL2	yellow	Forward	Unique	17.2396	9.87108	27.4105	1.60703	0.392254	3.74847	0.0852687	0.020366	0.192845	TRUE	FALSE	FALSE	0.16	0.0183	0.796	8.31538e-05	2.16293e-05	0.9064	0.29	2.354e-05	8.98e-05	-0.0514	0.4634	0.5653	-0.063	0.3685	0.4676	-0.189	0.006428	0.0137	0.119	0.08917	0.5419	-0.0722	0.3022	0.5208	-0.00598	0.932	0.9631	0.00546	0.9379	0.981
ME16	Diagnosis	SOCS5	SOCS5	SOCS5	yellow	Forward	Unique	16.2536	9.95362	25.0248	1.04795	0.0370325	2.75859	0.0605697	0.00515849	0.165469	TRUE	FALSE	FALSE	0.19	0.00634	0.212	0.00318194	0.00118795	0.3751	0.225	0.001157	0.003109	0.089	0.2034	0.2905	0.0875	0.2113	0.2965	0.161	0.0204	0.03807	0.0692	0.3231	0.7897	-0.229	0.0009473	0.01659	-0.0296	0.6725	0.814	0.0954	0.1726	0.5212
ME16	Diagnosis	HOXC10	HOXC10	HOXC10	yellow	Forward	Unique	16.8197	9.93562	26.4415	1.56673	0.192271	3.8669	0.0852113	0.0106754	0.193597	TRUE	FALSE	FALSE	0.24	0.000398	0.638	0.00126524	0.000429514	0.8963	0.242	0.0004554	0.001333	-0.117	0.09472	0.1534	-0.103	0.1408	0.2121	-0.1	0.1522	0.2152	0.0481	0.492	0.874	-0.0357	0.6108	0.7712	-0.0322	0.6462	0.7959	0.129	0.06497	0.3436
ME9	Diagnosis	LPAR5	LPAR5	LPAR5	magenta	Forward	Unique	9.1744	3.93853	14.889	1.54163	0.216955	3.5703	0.143862	0.0255984	0.35228	TRUE	FALSE	FALSE	0.27	9.95e-05	0.333	0.00344586	0.0012991	0.1699	0.222	0.001334	0.003524	0.0741	0.2901	0.3888	0.0567	0.4186	0.5172	-0.000675	0.9923	0.9939	0.000333	0.9962	0.9982	0.0508	0.4687	0.6686	-0.125	0.0745	0.1726	0.149	0.03314	0.2586
ME16	Diagnosis	TEX36	TEX36	TEX36	yellow	Forward	Unique	16.323	9.76853	25.5548	1.27825	0.22716	2.86055	0.0726226	0.0138087	0.154486	TRUE	FALSE	FALSE	0.16	0.0187	1.15	3.39261e-05	8.13035e-06	0.9902	0.304	9.006e-06	3.724e-05	-0.0853	0.223	0.3133	-0.113	0.1065	0.1677	-0.158	0.02355	0.04319	-0.0406	0.5622	0.8947	0.0739	0.2911	0.5101	-0.0518	0.4596	0.6413	-0.0364	0.6035	0.8423
ME9	Diagnosis	UGT2B11	UGT2B11	UGT2B11	magenta	Forward	Unique	9.84336	4.66367	15.3599	1.00875	0.021231	2.47583	0.092954	0.00859559	0.228677	TRUE	FALSE	FALSE	0.18	0.00777	0.56	0.0046792	0.0018227	0.2271	0.215	0.001909	0.004869	-0.0533	0.447	0.5499	-0.0552	0.4311	0.5297	-0.0715	0.3069	0.3889	-0.157	0.02378	0.3316	0.0312	0.6562	0.8021	0.0892	0.2026	0.3637	0.108	0.1217	0.4452
ME9	Diagnosis	EAF2	EAF2	EAF2	magenta	Forward	Unique	9.68936	4.73072	15.3249	1.27345	0.0961076	2.93068	0.116161	0.0103451	0.264096	TRUE	FALSE	FALSE	0.2	0.00324	0.298	0.00480645	0.00188273	0.5016	0.215	0.00192	0.004892	-0.13	0.06283	0.1112	-0.115	0.09938	0.1579	-0.0571	0.415	0.4996	-0.0225	0.7481	0.9493	-0.00104	0.9882	0.9943	0.0882	0.2074	0.37	0.0157	0.8232	0.9398
ME16	Diagnosis	GSDMA	GSDMA	GSDMA	yellow	Forward	Unique	16.1976	9.71811	24.9937	1.22978	0.0082147	2.78278	0.0705662	0.00661362	0.158725	TRUE	FALSE	FALSE	0.22	0.00123	0.623	0.00112762	0.000378009	0.9829	0.244	0.0004009	0.001186	-0.117	0.09532	0.1542	-0.108	0.1232	0.1896	-0.0442	0.5285	0.6096	-0.0454	0.5172	0.8754	0.114	0.1041	0.2788	0.0741	0.29	0.4698	-0.232	0.0008002	0.04421
ME9	Diagnosis	NR5A2	NR5A2	NR5A2	magenta	Forward	Unique	9.55557	4.79519	14.923	1.14157	0.120112	2.68083	0.106717	0.0127877	0.256371	TRUE	FALSE	FALSE	0.18	0.00837	0.389	0.00580992	0.00232281	0.419	0.21	0.002404	0.005993	0.132	0.0589	0.1054	0.121	0.08434	0.137	-0.0588	0.401	0.4857	0.103	0.1409	0.623	-0.0475	0.4981	0.6916	-0.0785	0.2619	0.4379	0.15	0.03121	0.2524
ME9	Diagnosis	CRNN	CRNN	CRNN	magenta	Forward	Unique	9.58825	4.60359	15.0986	1.13274	0.0660355	2.81261	0.105656	0.00947738	0.278633	TRUE	FALSE	FALSE	0.2	0.00315	0.297	0.00834783	0.00347243	0.5962	0.202	0.003546	0.008505	-0.207	0.002902	0.007903	-0.209	0.002535	0.006767	-0.19	0.006186	0.01323	-0.0453	0.518	0.8754	0.17	0.01451	0.08166	-0.0241	0.7311	0.8534	-0.0153	0.8274	0.942
ME16	Diagnosis	MYT1	MYT1	MYT1	yellow	Forward	Unique	16.8233	10.0417	26.0958	1.14872	0.000228781	2.69335	0.063917	0.00344482	0.15354	TRUE	FALSE	FALSE	0.19	0.00559	0.705	0.000695748	0.000222486	0.7495	0.253	0.0002375	0.0007388	-0.071	0.3107	0.4107	-0.0623	0.3739	0.4729	-0.0252	0.7195	0.7775	-0.0818	0.2426	0.7346	0.0229	0.7434	0.858	0.0314	0.6542	0.8011	-0.184	0.008111	0.1451
[truncated: 33 more columns]

## Sheet: 145 vs DRUGGABLE
7974 Druggable Genes	145 FWD IPF
A1BG	ACRV1
A2MG	ADAMDEC1
ARY1	ALKAL1
ARY2	ALLC
AACT	ANLN
AAAD	ANXA2
AAMP	ASPM
SNAT	ASS1
SYAC	BAAT
GABT	BHLHA15
ABCA1	BLOC1S4
ABCA2	BUB1B
ABCA3	C22orf31
ABCB7	C4A
ABCF1	C4B
ABCA4	C4orf54
ABL1	CA7		35 common elements in "Druggable" and "145 IPF FWD":
AOC1	CACNG7		ANXA2
ABL2	CCL13		BAAT
BGAT	CCL19		BUB1B
ABR	CCR8		CD79B
THIK	CD163L1		CDKN3
ACACA	CD79B		CCR8
ACACB	CDH3		DMP1
ACADL	CDK5R2		FCER2
ACADM	CDKN3		NR5A2
ACADS	CEP55		FUT3
ACDSB	CFB		GIP
ACADV	CFI		GMDS
THIL	CGB8		MMP3
THIC	CHRNA5		MYT1
ASIC2	CHRNA6		NELL1
ASIC1	CIDEC		RAD51
ACES	CLDN10		CCL13
ACLY	CLDN2		CCL19
ACOHC	CLSTN3		CRLF1
ACRO	CNTNAP4		GDF15
ACON	COL8A2		TRDN
ACOX1	CPNE7		PRDX4
PPAC	CRABP2		UTS2
PPAL	CRLF1		MYOF
PPA5	CRNN		IL37
PPAP	CST1		IL20
ASPX	DGKI		KCNK4
ACTS	DIPK1C		ITLN1
ACTA	DMP1		ALLC
ACTB	DOLPP1		LPAR5
ACTC	EAF2		IPO4
ACTG	ENTHD1		PDGFD
ACTH	EPHA10		SGO1
ACTN4	FAM83D		NPW
ACL6A	FCER2		TAFA3
ACTN1	FKBP11
ACTN2	FUT3
ACTN3	GDF15
ACVR1	GIP
ACV1B	GLG1
AVR2A	GMDS
AVR2B	GPAT2
ACVL1	GSDMA
ACY1	GTSF1L
ACYP2	GUCA1A
ADA	HAO2
ADAM8	HEATR1
ADA10	HES4
DSRAD	HOXC10
RED1	IL17RD
RED2	IL20
ADCY1	IL37
ADCY2	IPO4
ADCY3	ITLN1
ADCY5	ITM2C
ADCY6	KCNK4
ADCY8	KLHDC8A
ADCY9	KRT10
PACA	KRT14
PACR	KRT33B
ADDA	LAX1
ADDG	LCN6
PLIN2	LEMD1
ADH1A	LPAR5
ADH1B	LRRTM1
ADH1G	MDH2
ADH4	MKI67
ADHX	MMP3
ADH6	MRGPRF
ADH7	MYOF
ADK	MYT1
ADML	NCAPH
AA1R	NELL1
AA2AR	NICOL1
AA2BR	NMNAT2
AA3R	NOL6
PARP1	NPW
PARP4	NR5A2
ADA1D	OR12D2
ADA1B	OR51E1
ADA1A	OTOP2
ADA2A	OXT
ADA2B	P4HA3
ADA2C	PAPPA2
ADRB1	PCDH8
ADRB2	PCP4
ADRB3	PDGFD
ARBK1	PGPEP1
ARBK2	PLD5
PUR8	PLEKHN1
PURA2	PLPP5
AP1B1	PPHLN1
AP2B1	PRDX4
AP1G1	PRR19
AEBP1	PRTFDC1
TLE5	RAD51
CRIS1	RAET1E
AFAM	RGPD1
FETA	RNF225
ASPG	ROM1
PGCA	RTL9
RAGE	RTN4RL2
GDE	SEC23B
AGRP	SGO1
JAG1	SKA3
ANGT	SLC16A14
AGTR1	SLC17A2
AGTR2	SLC17A9
APJ	SLC2A7
AGT1	SMC1B
NR0B1	SMIM32
SAHH	SOCS5
AHR	ST8SIA2
FETUA	STEAP1
AIF1	SYTL1
KAD1	TAFA3
KAD2	TEX36
KAD4	TIMD4
AKT1	TMEM132A
AKT2	TNFRSF13B
HEM2	TPSB2
HEM1	TRDN
HEM0	TROAP
ALBU	TSPY3
CD166	UGT2B11
ABCD1	UTS2
AL1A1	VCX3B
ALDH2	ZNF883
AL3A1
AL1B1
AL1A3
AL3B1
AL9A1
AL3A2
ABCD2
ALDOA
ALDOB
ALDOC
ALDR
ALK
LOX12
LOX5
AL5AP
LX12B
LOX15
LX15B
PPBI
PPBT
PPB1
PPBN
AMBN
AMBP
DCAM
AMELX
AMELY
AMFR
MIS
AMHR2
AMPD1
AMPD2
AMPD3
AMPH
BIN1
GCST
AMY1B
AMY1C
AMY1A
AMYP
AMY2B
ANGI
ANGP1
ANGP2
ANK1
ANK2
ANK3
AMPN
ADT1
ADT2
ADT3
ANXA1
ANXA2
ANXA3
ANXA4
ANXA5
ANXA6
ANXA7
ANX11
ANX13
AOAH
AOC2
AOXA
APAF
AP4A
APOF
APBA1
APBA2
APBB1
APBB2
APC
SAMP
AIRE
ACPH
APEX1
BIRC2
BIRC3
XIAP
BIRC5
APLP1
APLP2
APOA1
APOA2
APOA4
APOB
ABEC1
APOC1
AQP8
APOC2
APOC3
APOC4
APOD
APOE
APOH
A4
APT
KLK3
TNR6
TNFL6
SHRM2
AQP1
AQP2
AQP3
AQP4
AQP5
AQP6
AQP7
AQP9
ANDR
MRP6
ARAF
COPD
AREG
ARF1
ARF4
ARF5
ARF6
ARGI1
ARGI2
RHOA
RHOB
RHOC
RND3
RHOG
RHG01
RHG04
RHG05
RHG06
GDIR1
ARL1
PHX2A
ARL2
ARL3
ARNT
BMAL1
ARRC
ARRB1
ARRB2
ARSA
ARSB
STS
ARSD
ARSL
ARSF
NAR1
NAR3
NAR4
ARVC
ASAH1
ASCL1
ASGR1
ASGR2
ASIP
ARLY
ASMT
GET3
ASNS
ACY2
ASPH
ASSY
ANT3
ZFHX3
ATF1
ATF3
ATF4
PUR9
ATM
ATOX1
AT1A1
AT1A2
AT1A3
AT12A
AT1A4
AT1B1
AT1B2
AT1B3
ATNG
AT2A1
AT2A2
AT2A3
AT2B1
AT2B2
AT2B3
AT2B4
ATP4A
ATP4B
ATPA
AL7A1
ATPB
ATPG
ATPD
ATP5E
AT5F1
AT5G1
AT5G2
AT5G3
ATP5I
ATP5J
VATA
VATB1
VATB2
VATL
VATC1
VATE1
VATO
VATG2
VPP1
VAS1
ATP7A
ATPO
ATP7B
ATR
ATRX
KIF1A
AUHM
NEU2
V1AR
V1BR
V2R
UFO
ZA2G
CAP7
B2MG
BAAT
BACH1
BAD
BAG1
BAGE1
AGRB1
AGRB2
BAK
NKX32
BARD1
BAX
BBS1
BBS2
BBS4
BCAT1
BCAT2
CHLE
ODBA
ODBB
CCND1
BCL2
B2LA1
B2CL1
B2CL2
BCL3
BCL6
BCL7A
BCL9
TNR17
HCN2
BCR
BCS1
BDH
BKRB1
BKRB2
BDNF
CFAB
BFSP1
OSTCN
PGS1
CEAM1
BHMT1
BICD1
BIK
PRDM1
BLK
BLM
BLMH
CXCR5
BIEA
BLVRB
BNC1
BMI1
BMP1
BMP2
BMP3
BMP4
BMP5
BMP6
BMP7
BMP8B
BMR1A
BMR1B
BMPR2
BMX
RPC4
SEC20
BNIP2
BNIP3
BNI3L
BOK
DYST
FOXL2
PMGE
PARG
BPHL
BPI
BRCA1
BRAF
BRCA2
BRDT
TISB
TISD
BRS3
BASI
BST1
BST2
BTC
BTD
KLF9
KLF5
BTF3
BTG1
BTK
BT1A1
BUB1
BUB1B
BYST
TSPO
C1QBP
IC1
C1QA
C1QB
C1QC
C1R
C1S
CO2
CO3
C3AR
CO4A
CO4B
C4BPA
C4BPB
CAN5
CO5
C5AR1
CO6
CO7
CO8A
CO8B
CO8G
OSGI2
CO9
MPPD2
MYRF
TM258
DGLA
FMNL1
CAH1
CAH2
CAH3
CAH4
CAH5A
CAH6
CAH7
CAH8
CAH9
CAH11
CAH12
CAC1A
CAC1B
CAC1C
CAC1D
CAC1E
CAC1F
CAC1S
DDR1
CA2D1
CACB1
CACB2
CACB3
CACB4
CCG1
MCAT
PYR1
CALB2
S100G
CALC
CALCA
CALCB
CALCR
CALM1
CALM2
CALM3
CALR
CALU
KCC4
KCC2A
KCC2B
KCC2D
KCC2G
CAMLG
CAMP
CALX
CAPG
CAN1
CAN2
CAN3
CPNS1
CAYP1
CAZA1
CAZA2
ICAL
SYCC
CASP1
CASP2
CASP3
CASP4
CASP5
CASP6
CASP7
CASP8
CASP9
CASPA
CASQ1
CASQ2
CASR
CATA
CAV1
CAV3
RUNX2
RUNX1
RUNX3
PEBB
CBG
CBL
CBLB
CBLN1
SERPH
CBR1
CBR3
CBS
KAT1
CCKN
CCKAR
GASR
CCNA2
CCNB1
CCND2
CCND3
CCNE1
CCNG1
CCNH
CCNT1
CD1A
CD1B
CD1C
CD1D
CD1E
CD2
CD3D
CD3E
CD3G
CD3Z
CD4
CD5
CD5L
CD6
CD7
CD8A
CD8B
CD9
CD14
CD19
CD20
MS4A3
CD22
CD27
CD28
CD80
CD86
TNR8
TNFL8
CD33
SIGL6
CD34
CD36
SCRB1
SCRB2
CD37
CD38
ENTP1
ENTP6
ENTP3
TNR5
CD40L
CD44
CD47
CD48
CD53
LFA3
CD59
CD63
CD68
CD69
CD70
CD72
HG2A
CD79A
CD79B
CD81
AGRE5
CD151
CDD
CDK1
CD11B
LRBA
CDC5L
SEPT7
CDC6
CDC20
MPIP1
MPIP2
MPIP3
CDC42
CADH1
CADH2
CADH3
CADH4
CADH5
CADH6
CAD11
CAD12
CAD13
CAD15
CAD16
CAD17
CAD18
CDK2
CDK3
CDK4
CDK5
CDK6
CDK7
CDK8
CDK9
CDN1A
CDN1B
CDN1C
CDN2A
ARF
CDN2B
CDN2C
CDN2D
CDKN3
CDO1
CDSN
CD52
CDX2
CEAM5
CEBPA
CEBPB
CENPE
EST1
CETP
COF1
CATC
CFTR
GLHA
CGB3
CEAM3
CEAM7
CEAM8
CHAD
CLAT
CHD1
CHD2
CHD3
CHD4
AK1C4
CHK1
CMGA
SCG1
CH3L1
CH3L2
CHIT1
CHKA
CHKB
RAE1
CHIO
ACM1
ACM2
ACM3
ACM4
ACM5
ACHA
ACHA2
ACHA3
ACHA4
ACHA5
ACHA7
ACHB
ACHB2
ACHB3
ACHB4
ACHD
ACHE
ACHG
IKKA
KCRB
CISH
KCRM
KCRU
KCRS
ERCC8
CKS1
AP2M1
AP1S1
AP2S1
LEG10
CLCA1
CLCN1
CLCN2
CLCN3
CLCN4
CLCN5
CLCN6
CLCN7
CLCKA
CLCKB
CLUS
CLIC1
CLIC2
CLK1
CLK2
CLK3
TPP1
CLN3
COL
CLH1
CMA1
CCR1
CCR3
CCR4
CCR5
CCR6
CCR7
CCR8
ACKR2
CML1
LT4R1
MRP2
CNGB1
CNGA1
CNGA2
CNGA3
CNGA4
PLK3
CNN1
CN37
CNR1
CNR2
CNTF
CNTFR
CNTN1
CO1A1
CO1A2
CO2A1
CO3A1
CO4A1
CO4A2
CO4A3
CO4A4
CO4A5
CO4A6
CO5A1
CO5A2
CO6A1
CO6A2
CO6A3
CO7A1
CO8A1
CO8A2
CO9A1
CO9A2
CO9A3
COAA1
COBA1
COBA2
COCA1
CODA1
COFA1
COGA1
COHA1
COJA1
COMP
COMT
COPA
COPT1
COPT2
CORT
M3K8
COX41
COX5B
CX6A1
CX6A2
CX6B1
COX6C
CX7A1
COX7B
COX7C
COX8A
COX10
COX11
COX15
CERU
CBPA1
CBPA2
CBPA3
CBPB1
CBPB2
CBPD
CBPE
CLD4
CLD3
CLD7
CBPM
CBPN
CPN2
HEM6
CPSM
CPT1A
CPT1B
CPT2
CR1
CR1L
CR2
RABP1
RABP2
CACP
CREB1
ATF2
CBP
ATF6B
CRBL2
CRF
CRHBP
CRFR1
CRFR2
CRIP1
CRIP2
CRK
CRKL
DPYL1
CRP
HPLN1
CRY1
CRY2
CRYAA
CRYAB
CRBB1
CRBB3
CRGA
CRGB
CRGC
CRGD
CRYM
QOR
CISY
MK14
XPO2
CSF1
CSF1R
CSF2
CSF2R
IL3RB
CSF3
CSF3R
CSH1
CSH2
CSHL
CSK
CASA1
CASB
CASK
KC1A
KC1D
KC1E
KC1G2
KC1G3
CSK21
CSK22
CSK2B
CSPG2
NCAN
CSPG4
CSRP1
CSRP2
DIC
CYTN
CYTT
CYTC
CYTS
CYTD
CYTM
CYTB
CSTF1
CSTF3
NKX25
CTG1B
DIAC
CTBP1
CTBP2
CTF1
CCN2
CGL
CTLA4
CTNA1
CTNA2
CTNS
CTNB1
CTND1
CTND2
PYRG1
CTRB1
CTRL
CATB
CATD
CATE
CATG
CATH
CATK
CATL1
CATL2
CATO
CATS
CATW
CATZ
CUX1
CASP
CX3C1
CXAR
TEX28
CYB5
CY561
CY24A
CY24B
CY1
CYLC1
CYLD
CP1A1
CP1A2
CP1B1
CP2A6
CP2A7
CP3A7
CP2AD
CP2B6
CP2CJ
CP2C8
CP2C9
CP2CI
CP2D6
CP2E1
CP2F1
CP2J2
CP3A4
CP3A5
CP4AB
CP4B1
CP7A1
CP8B1
CP11A
C11B1
C11B2
CP17A
CP19A
CP21A
CP24A
CP26A
CP27A
CP27B
CP51A
DAF
DAG1
DGKA
DGKB
DGKG
OXDA
DAP1
DAPK1
DAPK3
SYDC
DAXX
DAZ1
DAZL
BRNP1
DOPO
ACBP
DREB
DBP
ODB2
DCC
ECI1
DCK
PGS2
DCTD
ACE
TYRP2
DCTN1
DCX
DDB1
DDC
AK1C1
AK1C2
GA45A
DDIT3
OST48
DDX1
DDX3X
DDX5
DDX6
DMXL1
DHX9
DDX10
DDX11
DECR
DEF1
DEF3
DEF4
DEF5
DEF6
DEFB1
DFB4A
DESM
CFAD
DFFA
DFFB
TIM8A
GSDME
COCH
DGUOK
DHCR7
DHC24
DYR
PYRD
DHYS
NB5R3
NQO1
IOD1
IOD3
DKC1
ODP2
DLDH
DLG2
DLG4
ODO2
DLX3
DLX4
DLX5
DLX6
DMBT1
DMD
SARDH
DMP1
DYN1
DMPK
DMWD
DNA2
DYH6
DYH8
DYH9
DNAS1
DNSL3
DNS2A
DYN2
DNMT1
TRDMT
DNM3A
DNM3B
TDT
DOCK2
DOCK3
DXO
GPT
DPEP1
DPH1
DPH2
DPP4
DPP6
DERM
DPYD
DPYS
DPYL2
DPYL3
NC2B
S26A3
DRD1
DRD2
DRD3
DRD4
DRD5
DRG2
DRP2
ATN1
DSC1
DSC2
DSC3
DSCAM
RCAN1
DSG1
DSG3
T22D3
DESP
EPYC
DSPP
S26A2
DTNA
DTNB
HBEGF
DTX1
KTHY
ECM2
DUS1
DUSP2
DUS3
DUS5
DUS6
DUS8
DUS9
DUT
DVL1
DVL2
DYR1A
TOR1A
E2F1
E2F2
E2F3
E2F4
E2F5
E2F6
E4F1
COE1
GP183
ECE1
TYPH
ECHM
ECM1
EDA
S1PR1
LPAR1
S1PR3
EDN1
EDN2
EDN3
EDNRA
EDNRB
PHC1
EF1A1
EF1A2
EF1B
EF1D
EF1G
EF2
EFNA1
EFNA2
EFNA3
EFNA4
EFNA5
EFNB1
EFNB2
EFNB3
EGF
CELR3
CELR2
MEGF6
EGFR
EGR1
EGR2
EGR3
EGR4
ECHP
IF2A
EI2BA
IF2G
EPHA2
IF4A1
IF4B
IF4E
4EBP1
4EBP2
IF4G1
IF4G2
IF5
IF5A1
CELA1
ELNE
ILEU
ELAV2
ELAV1
ELAV3
ELF1
ELF2
ELF3
ELF4
ELF5
ELK1
ELK3
ELK4
ELN
EMAL1
EMD
MARK2
EMP1
EMP2
EMP3
AGRE1
EMX1
SRC8
EMX2
HME1
HME2
EGLN
ENOA
ENOG
ENOB
AMPE
ENSA
S29A1
EP300
EPAS1
EPB41
DEMA
STOM
EPHA1
EPHA3
EPHA4
EPHA5
EPHA7
EPHA8
EPHB1
EPHB2
EPHB3
EPHB4
EPHB6
HYEP
HYES
STX2
CLN8
EPO
EPOR
SYEP
EPS8
EPS15
NR2F6
ERBB2
ERBB3
ERBB4
ERCC1
ERCC2
EREG
EYA4
ERCC3
XPF
ERCC5
ERPG3
ERCC6
ERF
ERG
ERN1
ENR1
ESTD
ESR1
ESR2
ERR1
ERR2
ERR3
ETFB
ETFD
ETS1
ETS2
ETV1
ETV2
ETV3
ETV4
ETV5
ETV6
EVC
MECOM
EVI2B
EVPL
EWS
EXT1
EXT2
EXTL1
EXTL2
EXTL3
EYA1
EYA2
EYA3
EZH1
EZH2
THRB
PAR1
PAR2
PAR3
TF
FA5
FA7
FA8
FA9
FA10
FA11
FA12
F13A
F13B
FAAH1
FABP4
FABPL
FABPI
FABPH
FABP5
FABP6
FABP7
FANCA
FANCC
FACD2
ACSL1
ACSL3
ACSL4
FAAA
FAK2
BPTF
FANCF
FANCG
SEPR
FBLN1
SYFA
FAS
FAT1
RS30
FBLN2
FBN1
FBN2
FBLN3
F16P1
FCAR
FCERA
FCERB
FCERG
FCER2
FCGR1
FCG2A
FCG2B
FCG3A
FCG3B
FCGRN
FKTN
FCN1
FCN2
FDFT
FPPS
ADX
ADRO
HEMH
FEN1
GPC4
FER
FES
FIBA
FIBB
FGD1
FGF1
FGF2
FGF3
FGF4
FGF5
FGF6
FGF7
FGF8
FGF9
FGF10
FGF12
FGF13
FGF14
FGFR1
FGFR3
GPC5
FGFR2
FGFR4
FIBG
FGL1
FGR
FUMH
FHIT
FHL1
FHL2
VEGFD
FKB1A
FKB1B
FKBP2
FKBP3
FKBP4
FKBP5
FOXG1
FOXF1
FOXF2
FOXC1
FOXC2
FOXM1
FOXO1
FOXO3
FILA
FLI1
MAR1
FLNA
FLNB
FLNC
VGFR1
FLT3
FLT3L
VGFR3
FMO1
FMO2
FMO3
FMO4
FMO5
FMOD
AFF2
FINC
FNTA
FNTB
FOLH1
FOLR1
FOLR2
FOLR3
FOS
FOSB
FOSL2
FOLC
FPR1
FPR2
FPR3
FRDA
FRK
MTOR
SFRP3
FSHB
FSHR
NR5A2
FRIH
FRIL
ADAM2
STF1
FUCO
FUCO2
GAST
FUS
FUT2
FUT3
FUT4
FUT6
FUT7
FUT8
KDSR
ACKR1
FYB1
FYN
FZD2
G6PC1
G6PD
G6PT1
LYAG
GAB1
GABR1
GABPA
GABP1
GBRA1
GBRA2
GBRA3
GBRA4
GBRA5
GBRA6
GBRB1
GBRB2
GBRB3
GBRD
GBRE
GBRG1
GBRG2
GBRG3
GBRP
GBRR1
GBRR2
DCE1
DCE2
GAK
GALC
GALE
B4GN1
GALK1
GALR1
GALNS
GALT1
GALT2
GALT3
GALT
GAMT
GANC
NEUM
G3P
LRC32
GARS
PUR2
GAS1
GAS2
GAS6
GATA2
GATA3
GATA4
GATA6
GATM
GBA1
NIPS2
GLGB
GBP1
GBX1
GBX2
VTDB
GCDH
GLUC
GLR
GCH1
HXK4
GCKR
KAT2A
NR6A1
GCNT1
GNT2A
OPSG
OPSG2
OPSG3
GCSH
GDF1
GDF2
GDF8
GDF9
GDF10
GDIA
GDIB
GDNF
GEM
GFAP
ALR
GFPT1
GFRA1
GFRA2
GFRA3
VKGC
GGT1
B4GT1
GGT7
GGT5
SOMA
SOM2
GHR
SLIB
GHRHR
GHSR
IF
GIP
GIPR
CXA1
CXA3
CXA4
CXA5
CXA8
CXB1
CXB2
CXB3
CXB5
GLPK
GLPK2
AGAL
GPC3
BGAL
GSH1
GSH0
GCSP
GLE1
GSLG1
GLI1
GLI2
GLI3
GLI4
LGUL
GLP1R
GLRA1
GLRA2
GLRB
GLSK
GLRX1
DHE3
DHE4
GLNA
SAP3
GMDS
GMFB
GMPR1
GNA11
GNA12
GNAI1
GNAI2
GNAQ
GNAS3
GNAS2
ALEX
GNAS1
GNAT1
GBB1
GBB2
GBB3
GBG4
GBG7
GBG10
GBG11
GBG1
GNL1
GON1
GON2
GNRHR
GNS
GOGA1
GOGA2
GOGA3
AATC
AATM
1433S
GP1BA
GP1BB
GP2
GPV
GPIX
GPC1
GPDA
GPDM
G6PI
PHLD
GPM6A
GPM6B
CML2
CCR10
GPR3
GPR4
XCR1
GPR6
NPBW1
NPBW2
CXCR3
PRLHR
GPR12
UR2R
GPR15
GPR17
GPR18
GPR19
GPR20
GPR21
GPR22
LPAR4
MCHR1
GPR25
GPR26
GPR27
GPER1
GPR31
GPR32
GPR33
GPR34
GPR35
GPR37
MTLR
GPR39
FFAR1
FFAR3
GPR42
FFAR2
GRK4
GRK5
GRK6
MKNK2
CSN1
GPS2
ALAT1
GPX1
GPX2
GPX3
GPX4
GPX5
GPX7
GRB2
GRB7
GRB10
GRB14
RPGF1
GRIA1
GRIA2
GRIA3
GRIA4
GRID1
GRID2
GRN
GRIK1
GRIK2
GRIK3
GRIK4
GRIK5
NMDZ1
NMDE1
NMDE2
NMDE3
NMDE4
LFG1
GCR
RHG35
GRM1
GRM2
GRM3
GRM4
GRM5
GRM6
GRM7
GRM8
GROA
CXCL2
CXCL3
GRP
PDIA3
GRPR
GSC2
GSK3A
GSK3B
GELS
ERF3A
GSHR
GSHB
GSTA1
GSTA2
GSTA3
GSTA4
GSTM1
GSTM2
GSTM3
GSTM4
GSTM5
GSTP1
GSTT1
GST2
MAAI
MSH6
TF2AA
TF2B
T2EA
TF2H1
GTF2I
TF3C2
GCYA2
GUC1B
GUC2A
GUC2B
GCYA1
GCYB1
GUC2C
GUC2F
KGUA
BGLR
GLYG
GLPA
GLPB
GLPC
GLPE
GYS1
GYS2
GRAH
GUC2D
GRAA
GRAB
GRAK
GRAM
H10
H12
H13
H14
H15
H1T
H2AX
H2AZ
H2B1D
H2B1C
H33
H11
HABP2
HCD2
GLO2
ECHA
ECHB
HCDH
HUTH
HARS1
HYAS2
HYAS3
HBA
HBB
HBE
HBG1
HBG2
CCHL
HEP2
HCK
OREX
OX1R
OX2R
HD
HDAC1
HDAC2
DCHS
HDGF
HELLS
HEXA
HEXB
CFAH
HFE
FHR1
FHR2
HGD
HGF
HGFA
NRG1
HHEX
HIF1A
HIP1
UBE2K
HINT1
ZEP1
ZEP2
HXK1
HXK2
HXK3
TZAP
HLAA
HLAB
HLAC
DMB
MNX1
DOB
DPA1
DPB1
DQA1
DQA2
DQB1
DQB2
DRA
DRB1
DRB3
DRB4
DRB5
HLAE
HLAF
HLAG
HMR1
BPL1
HEM3
HMGB1
HMGB2
HMGCL
HMDH
HMCS1
HMCS2
HMGA1
HMMR
HMOX1
HMOX2
NR4A1
FOXA1
FOXA3
HNF4A
HNF4G
HNF6
HNMT
S29A2
ROA1
ROA2
ROAA
HNRPC
HNRPD
HNRPF
HNRH1
HNRH2
HNRH3
HNRPL
TLX1
TLX2
HXA3
HXA4
HXA5
HXA6
HXA7
HXA9
HXA10
HXA11
HPCA
HXA13
HXB1
HXB2
HXB3
HXB4
HXB5
HXB6
HXC4
HXC5
HXC6
HXC8
HXC10
HXC12
HXC13
HXD1
HXD3
HXD8
HXD9
HXD10
HXD11
HXD13
HPT
HPCL1
HPPD
PGDH
HEPS
HPTR
HPRT
HEMO
RASH
HRH1
SRCH
HRG
HRH2
ANM1
HES1
3BHS1
3BHS2
DHI1
DHI2
DHB1
DHB3
DHB2
DHB4
HSF1
DNJA1
HS71A
HS71B
HS71L
HSP72
[truncated: 5,975 more rows]

## Sheet: 145 vs OpenTargets
OpenTarget Genes (EFO_0000768)	145 FWD IPF
PARN	ACRV1
TERT	ADAMDEC1
NR3C1	ALKAL1
MUC5B	ALLC
MUC5AC	ANLN
SPDL1	ANXA2
SFTPA2	ASPM
DSP	ASS1
FAM13A	BAAT
PDGFRB	BHLHA15
FGFR1	BLOC1S4
FLT1	BUB1B
FGFR2	C22orf31
PDGFRA	C4A		37 common elements in "OpenTargets_IPF" and "145 IPF FWD":	108 elements included exclusively in "145 IPF FWD":
FGFR4	C4B		FUT3	HOXC10
KDR	C4orf54		ASPM	IL17RD
FGFR3	CA7		GDF15	IL20
FLT4	CACNG7		PRDX4	MYOF
TNFRSF6B	CCL13		CLDN10	SOCS5
AKAP13	CCL19		IL37	TIMD4
DPP9	CCR8		MMP3	CDKN3
KANSL1	CD163L1		KRT14	COL8A2
SLC6A3	CD79B		CCL13	RAD51
DEPTOR	CDH3		CDH3	ACRV1
OPRM1	CDK5R2		CRLF1	ALKAL1
KLHL25	CDKN3		PDGFD	ALLC
EDNRB	CEP55		GIP	ANLN
RTEL1	CFB		CCR8	BLOC1S4
EDNRA	CFI		CRABP2	BUB1B
IFNGR1	CGB8		MKI67	C22orf31
IFNGR2	CHRNA5		CCL19	C4orf54
FMN1	CHRNA6		ANXA2	CA7
CCDC127	CIDEC		ASS1	CACNG7
CCN2	CLDN10		NR5A2	CD163L1
IRX2	CLDN2		ITM2C	CD79B
PTGIR	CLSTN3		C4A	CDK5R2
CEP128	CNTNAP4		LAX1	CEP55
CACNA2D3	COL8A2		CFB	CFI
EFNA5	CPNE7		CLDN2	CGB8
DLG2	CRABP2		ST8SIA2	CHRNA5
CDYL2	CRLF1		GSDMA	CHRNA6
MYNN	CRNN		P4HA3	CIDEC
GPR157	CST1		NELL1	CLSTN3
PTPN14	DGKI		TPSB2	CNTNAP4
C1orf141	DIPK1C		BAAT	CRNN
IRX4	DMP1		CPNE7	CST1
DIO2	DOLPP1		STEAP1	DGKI
CPM	EAF2		C4B	DIPK1C
SPIDR	ENTHD1		ITLN1	DMP1
MUC2	EPHA10		ADAMDEC1	DOLPP1
FUT3	FAM83D		BHLHA15	EAF2
FAM78B	FCER2			ENTHD1
IGLL5	FKBP11			EPHA10
TMEM42	FUT3			FAM83D
SFRP1	GDF15			FCER2
PDE5A	GIP			FKBP11
ATP4A	GLG1			GLG1
SLC30A5	GMDS			GMDS
STN1	GPAT2			GPAT2
CRBN	GSDMA			GTSF1L
RBX1	GTSF1L			GUCA1A
DDB1	GUCA1A			HAO2
CUL4A	HAO2			HEATR1
IVD	HEATR1			HES4
ADAMTS20	HES4			IPO4
UBE2V2	HOXC10			KCNK4
SPPL2C	IL17RD			KLHDC8A
PEX12	IL20			KRT10
ZKSCAN1	IL37			KRT33B
TSHR	IPO4			LCN6
VKORC1	ITLN1			LEMD1
ANK1	ITM2C			LPAR5
MAGEB16	KCNK4			LRRTM1
ATXN3L	KLHDC8A			MDH2
SPANXB1	KRT10			MRGPRF
LRRC34	KRT14			MYT1
PKNOX2	KRT33B			NCAPH
ACTRT3	LAX1			NICOL1
PBX1	LCN6			NMNAT2
PSKH1	LEMD1			NOL6
ESM1	LPAR5			NPW
CSNK2A3	LRRTM1			OR12D2
ATP11A	MDH2			OR51E1
STH	MKI67			OTOP2
MMP7	MMP3			OXT
MMP1	MRGPRF			PAPPA2
ENPP2	MYOF			PCDH8
ELFN1	MYT1			PCP4
MMP8	NCAPH			PGPEP1
NTM	NELL1			PLD5
PRKDC	NICOL1			PLEKHN1
TADA1	NMNAT2			PLPP5
POGK	NOL6			PPHLN1
NRXN3	NPW			PRR19
CNTNAP2	NR5A2			PRTFDC1
FOXP1	OR12D2			RAET1E
MMP13	OR51E1			RGPD1
TTYH1	OTOP2			RNF225
CTSC	OXT			ROM1
SH3PXD2A	P4HA3			RTL9
MCM4	PAPPA2			RTN4RL2
GMEB2	PCDH8			SEC23B
NPRL3	PCP4			SGO1
AGBL1	PDGFD			SKA3
EML2	PGPEP1			SLC16A14
FADS6	PLD5			SLC17A2
CRHR1	PLEKHN1			SLC17A9
TGFB1	PLPP5			SLC2A7
FUT6	PPHLN1			SMC1B
POLR3K	PRDX4			SMIM32
IL13	PRR19			SYTL1
ASIP	PRTFDC1			TAFA3
KNL1	RAD51			TEX36
MUC1	RAET1E			TMEM132A
SPP1	RGPD1			TNFRSF13B
KIT	RNF225			TRDN
POSTN	ROM1			TROAP
CD274	RTL9			TSPY3
HBA1	RTN4RL2			UGT2B11
SFTPD	SEC23B			UTS2
PTGS2	SGO1			VCX3B
RPL17	SKA3			ZNF883
LRRC37A2	SLC16A14
MPO	SLC17A2
HOXD13	SLC17A9
S100A9	SLC2A7
MAD1L1	SMC1B
CHI3L1	SMIM32
CXCL8	SOCS5
SIRT1	ST8SIA2
FASLG	STEAP1
IL33	SYTL1
COX7A2L	TAFA3
FOXO3	TEX36
PIK3CA	TIMD4
PIK3CB	TMEM132A
PIK3CG	TNFRSF13B
PIK3CD	TPSB2
SFTPA1	TRDN
TBCEL	TROAP
C3	TSPY3
TMPRSS11D	UGT2B11
ROPN1L	UTS2
ASPA	VCX3B
ATG5	ZNF883
ASPM
A1CF
CD4
TNF
AKT1
NOX4
MS4A1
SMO
ACE2
CRP
HDAC9
ILDR2
OPCML
ICAM1
WFDC2
IL11
TIMP1
ABL1
LGALS3
BCR
MTCO2P12
MT-CO2
KRT5
CAV1
GDF15
PTEN
MTOR
LEP
OPRD1
ADAM17
P2RX3
CALCA
COL1A1
CD163
OPRK1
MMP10
EDN1
IL4
CCL17
SERPINH1
AIM2
AGTR2
LOXL2
HBB
FOXM1
KDM6B
LTBP2
CCL18
S100A4
UROD
CCDC32
PGR-AS1
TSLP
NEDD4L
FAS
CHIT1
ITGAV
PDCD1
FANCA
FXN
KCNN4
GREM1
EZH2
RPL17-C18orf32
SNCA
SPATA2
AGTR1
PPARG
CCND1
CD8A
LOX
LPAR1
HYAL1
ITGB6
CXCR4
CDH2
DPP4
ITGA5
SMAD2
HGF
IL1A
S100A12
SOCS1
HBA2
CCL22
GRN
DOCK2
CDKN2A
CX3CL1
COMP
HDAC3
PPARGC1A
CD44
IL1B
APCS
MSR1
VIP
DROSHA
CD28
TMPRSS2
RHOA
SULF1
KCNG3
ADIPOQ
CSF3
STING1
NLRP3
ROCK1
IGF2
CCL8
PRDX4
CD79A
CSF1R
PLAU
ADAR
PRAP1
FGF1
ALOX5
OAT
USP13
MMP28
JUN
HSPA1A
NLRC4
BAG3
NRP1
FOS
ROCK2
EP300
SH2D1A
CMKLR1
EHMT2
LOXL1
FOXF1
CLDN10
NOX1
CD68
MAP3K19
NHLRC2
IL7
SLC39A8
TFRC
BMP4
CCK
GPR84
HCAR1
IL18BP
IL6
KCNJ2
TMPRSS4
NAPSA
AGER
ACO1
LCN2
BRCA2
LCN2
ACO1
BRCA2
TGM2
RARB
HAMP
CNP
TNFRSF13C
SEMA3B
B4GALT1
INPP4A
SAP130
RND3
HSPA1B
PPAT
GPR135
RARA
BRSK2
ROR2
RARG
LDHA
CXCL10
POT1
IL11RA
MCEMP1
RCN3
KITLG
CDH5
AQP1
CADM1
PLA2G2A
IGFBP1
MUC16
SGK1
IGF1
TNFSF10
MOK
THBS2
IL22
IL17A
SPC25
MITF
CCR4
WNT10A
SCN2A
KRT90P
SMAD7
ATP7A
OCA2
MX1
SCGB1A1
MRC1
LDHB
CD19
RAB38
FURIN
JAK2
ABCA3
YAP1
NFATC3
EGFR
TYR
PTGS1
TOP2A
PPARD
ACTA1
CCL27
CD248
CCR6
HDAC1
IGFBP2
EDA
ERBB4
SOX2
THY1
PCSK6
H3P10
GSDMB
TYRP1
CXCL12
HMGB1
TWIST1
TGFB3
SMG1
DMBX1
IL25
TNFSF13B
MCF2L
SSTR2
MYO5A
RXFP1
THBS1
FCN2
FN1
MC1R
SIRT3
ICOS
GPR68
MBD2
MAPT
ELN
TRIP13
WNT7B
STAT3
FSTL1
PAX3
P2RX7
PINK1
PLA2G7
SLC45A2
CX3CR1
CEBPA
LYST
HCK
UBQLN1
AP3B1
NT5E
CDH1
SHH
IL18
MGRN1
LINC02605
CPA3
CAT
GRIK4
KIF15
CASP3
ADAM10
MDK
TOLLIP
GTSE1
VDR
ANGPT1
ING4
IFNG
MT-CO3
MIR205HG
MAN1A2
TP63
RMDN3
TIGD2
ACKR3
HPS6
NDST1
TLR3
DDR1
HPS5
KRT18
MIF
PDPN
TMEM38B
VEGFA
IL37
NR1I2
STK40
LPCAT1
CCL2
NPAS3
CORT
USP38
CXCR1
RPE65
CKAP4
UVRAG
SFTPB
IL23A
CYSLTR2
CEBPD
GZMB
CYP1A2
MCRIP1
ACE
NFIB
HSPA5
MCOLN3
CHD4
EDAR
FAP
LTBP4
EPAS1
CXCL13
SMAD3
BCL2
SUCNR1
FHL2
NNMT
GYG1
ADRA2B
ADRB2
TXNDC5
CCL21
PTX3
DDR2
PDIA3
YY1
COPA
CELSR1
RAB27A
NSDHL
KL
METTL14
YY1AP1
GSR
SFTPC
FGR
ACSBG2
QKI
CLEC7A
COL3A1
PSEN2
ADA
MMP9
TF
PMEL
ASAH1
CD86
CD276
TSPAN1
HOXA5
JTB
CFTR
ECEL1
CD247
VIM
PLG
IL10
TWF1
IRAK4
CLXN
PUS7L
CPSF6
SFRP2
FCGR1A
STC1
TAFAZZIN
WWTR1
HDAC6
MT-CO1
SNRPA1
ID1
GAD1
BMP1
CFH
DMD
PSME4
FAM9C
ETS1
CGA
MAPK8
PRTN3
CDC20
FGF2
PDE4B
SLAIN1
PPARA
SULT1E1
PECAM1
THBD
HBQ1
TP53
MBL2
MMP3
KIF5A
HSP90AB1
PTHLH
NAA10
STEAP2
SSTR4
IL1RN
BHLHE40
TOMM5
LRRC37A
KNSTRN
TGFB2
LRRIQ4
DELEC1
FCGR3B
IL18R1
ATP12A
CALD1
HSP90AA1
CDKN2B
SRC
LCK
CSF1
FST
MAPK9
IL6R
HMOX1
SMARCA4
SLC6A4
ADRB1
PCSK9
TERC
PRSS55
SPZ1
CRISP2
SSTR1
S100A8
PLXNB2
LYN
MAD2L1
KLRF1
SRMS
PIK3R1
FRK
YES1
NES
SSTR3
PIK3R3
PIK3R5
SSTR5
PIK3R2
MAPK10
BLK
EPHA2
FYN
IL13RA2
PRRX1
ZEB1
CD84
DOCK7
GPC3
LEF1
GATA1
CEACAM7
TMEM79
AKR1B10
FHIT
CDKN1A
GCHFR
SMN1
COL1A2
CPT1A
MLANA
PTK2
TM4SF5
SOX4
KRT14
SEMA7A
SOX18
IL1R1
SENP1
RTN3
BTG3
TNRC6C
CLEC1B
DDIT3
PRKN
MAPK6
MBTPS1
CR1
SPAG17
BMP7
ACO2
ITCH
CXCL14
CRYGD
CNTNAP1
PRKCD
PKD1
CCR5
CCL7
FOSB
JUND
JUNB
BIRC5
WNT2
BLOC1S6
ZNF185
HSPB1
DUSP1
CIRBP
KRT19
CYLD
HSPB3
HSPB2
ADAMTSL2
SPTA1
TMEM241
ATF3
GRIN1
SNX5
SLC6A19
ADCY1
LGALS9
ROR1
MET
CDK8
MMP14
ECE1
PTPRK
AFG1L
SEL1L3
TMEM175
ADAT2
ZSWIM5
EIF3F
CHMP7
DRAM2
DDX59
CORO2B
SLC24A3
PRKCZ
ZC3H11B
SMOC1
CEACAM21
APEX2
CROT
UBIAD1
SNAP23
WDR12
DIMT1
BEND3
PSG5
SAXO4
ZC3H11A
NADK2
FNTA
ELOVL3
KRT71
CRB3
ACSL1
MBL3P
SFPQ
SIRT6
NEU3
SOX10
MAPK8IP3
ZNF711
COX4I2
PRDX2
RBM7
ZSWIM8
SVIP
SNRNP48
MRTFA
TIMP4
CXCR3
F2RL1
IL1F10
WNT5A
GZMK
SERPINE2
CTHRC1
TLR9
CCN1
HIF1A
MECP2
INHBE
SPARC
IFNA1
TNFRSF9
GRHL2
CASP4
CEACAM5
AP2B1
RSPO3
CLPTM1L
MMP19
CD80
FBLN1
IFNB1
DCN
GPR65
ABCG5
ICAM2
ABCG8
SPA17
ANGPT2
IGFBP3
TRAT1
VPS51
SDHA
ZCCHC8
CFLAR
NFE2L2
IGF2R
TNC
MMP2
RENBP
ANPEP
UCHL5
CD38
ERN1
TNFRSF11B
CXCL6
NSG1
H3P16
TCEAL1
VCAM1
COL18A1
PRKD1
CLEC4E
LRPPRC
CCR10
IGFBP5
TXN
CCR7
CD59
HLF
CDKN2B-AS1
TGFA
SDC2
MEOX1
C12orf75
LONP1
NPC1L1
EFNB2
KIAA1143
FTO
CCL3
TLR4
PTPRC
TRPV1
GABPA
STAT1
JAK1
AGT
WT1
PF4
RGS2
LGALS1
ALB
KMT2A
GPR87
APOC3
IL2
CXCL1
CENPF
F2R
IGHG1
IFNA2
PITX1
IFNA17
IGF1R
ZFYVE19
MAPK1
CDH13
KLF4
DDIT4
LTK
TGFBR1
IGHG2
PLA2G1B
SRXN1
RORA
PDCD6
SELE
ICAM3
ACSL5
ZC3H12A
RSPO2
FUT1
GSTM1
NEU1
HFE
TRIOBP
PLA2G6
BTK
CD14
IBSP
AREG
IL2RA
TGFBR2
PLA2G10
BDNF
MYC
AR
SLK
CCL20
SLAMF1
SERPINA1
NEDD4
EPCAM
APOA1
SERPINE1
FASN
FCN1
NANOG
SAA2
SAA1
FUT5
DLEU2
STS
PKD2
PYCARD
SERPINC1
SULT2A1
TM7SF2
LTBP1
GATA6
USP11
RARRES2
PODNL1
FGF9
IL1RL1
MAPK14
VSIR
SDCBP2
ACTA2
YTHDC1
CTNNB1
CCL13
IGFBP7
STC2
PIGA
MDM4
LRRN4
HOXB7
CRK
RNF19A
AIMP2
POLDIP2
GRAP2
AHSA1
TRIM2
CUX1
TNFSF4
PDGFB
KRT17
XRCC6
FOXP3
DCPS
SLURP1
VCAN
NPPB
FGF10
SCGB3A2
RORB
ABCB1
TBC1D9
ELMOD2
HMGA2
XBP1
SLC52A1
PTPRJ
SCN9A
IGKC
CCNB1
RAPGEF3
SLC25A4
MVK
P2RY2
LARP6
RICTOR
HLA-G
RTN4
POU5F1P4
ANO1
POU5F1
POU5F1P3
SERPINB4
GRM5
GALNT18
ISG20
PADI4
IGKV1-9
IGHV5-51
IGKV3-15
NOTCH1
TRIM21
HLA-A
MAPK3
HP
PPL
OSM
CD33
NRF1
TYMS
CD1C
FOLR2
ESR1
CPOX
COX8A
COX5A
METAP2
STXBP1
CEACAM3
PSG2
GPX4
CASR
RYR3
GRP
HDAC2
RNF182
RETN
IGHV4-59
CDH3
ACSL3
CDK2AP2
CTNNBL1
GUCY1B1
PXN
FGF21
H3P8
RPP14
FUS
GUCY1B2
SUB1
SELP
LAMTOR2
STK36
SF3B6
TKTL1
DHFR
RNASE3
UCN3
RB1
HHLA2
ANXA1
FGF23
METTL3
CEBPB
MZB1
CD40
SERPINF1
IGLC2
TFPI
DKK1
HPCAL1
YTHDF2
NTRK2
CARD16
CD40LG
NTN1
ARG1
IFIH1
EPHA8
MICE
TRIO
ARTN
FIRRM
SOX9
RELA
PRKCA
CXCL5
SART3
ELANE
MUC4
KRT20
CRLF1
MARK2
MEG3
RAPGEF4
SIRT7
CLDN1
PRKCB
PRKCG
PRRT2
IGHV6-1
VEGFD
PWAR1
SLC52A2
ITGA8
DAB2
PRPF6
CTBP1
FGF18
PRH2
GATA3
IGHV3-23
FKBP10
SLC40A1
TSC1
CTSH
CGAS
IGKV1D-22
TNFRSF8
BSG
PSMB1
CCL5
NOD2
INS
DNMT1
SUPT16H
ADAM33
TRPA1
CLDN7
NOTCH3
SSRP1
SLC22A3
FGF19
AARS2
AARS1
HELLS
CXCL9
SMAD4
PDGFD
IL36G
PRH1
IL15
CTSS
ITGA2
MALAT1
PSAP
PTGFR
IL2RG
GPM6A
TNFSF14
NUAK1
GIP
APOB
BARD1
SOD3
CFD
CFP
SPHK1
SULF2
ENG
AREL1
PTGES
IGLV3-19
BRD4
TRIM47
CCR3
MGP
IGHV2-70
CXCR2
SERPINB3
CST3
NFKB1
CASP1
ATM
SOCS3
MICA
INSR
ADORA2A
PRC1
KIR3DL1
NT5C1A
COX7B
ATP5F1E
IL13RA1
ATP5PF
DEFA1B
DEFA1
IGLV6-57
LIFR
LCLAT1
FCN3
DNAJC5
AXL
CCN5
CCR8
LPA
PCNA
CCL4
VEGFC
SOD1
ABCG2
MMP12
IL17RA
IGHV4-39
HLA-B
TRIM7
F12
IGHV1-46
TDO2
FMO5
GASK1B
FOXA1
CRABP2
MSI2
NTS
EED
PIAS4
MDM2
TLR2
GPX3
FOXA2
MKI67
CD151
CXCR5
SQSTM1
WNT7A
NR1H4
H19
ARHGAP35
CLEC3B
SLC12A9
SPON1
IGLV2-23
FSCN1
SH3BP2
ITGB2
EPO
F2
IGKV1-17
PRKAB1
PRKAA2
PRKAA1
TPMT
FLT3
COL6A3
CTSD
PEX13
HES1
GJB7
TIMP3
KRT15
PPIB
NOS2
FABP4
HLA-C
KLRK1
LIN28B
FZD6
YTHDF1
DUSP4
CCL19
CBX5
MAVS
SNAI2
HDAC8
ATF6
IGLV2-11
EGF
GPNMB
MIRLET7D
BTF3P11
AHR
SCGB3A1
ISYNA1
JAK3
NINJ1
KCNJ4
APOBEC1
TTC3
H3P37
PLEK
ABHD5
NSFL1C
KLHL2
CLEC11A
SART1
ING1
ENAH
LINC-ROR
RHO
IGHV2-5
TTR
ANXA2
TSHZ2
S100B
EBI3
LRP5
LINC00941
TFF3
IL18RAP
PLAT
IGHV3-49
IGHV3-15
ADM
IL7R
GLB1
LTA
DSC3
MFAP4
COL4A1
C14orf180
CCL1
KIR2DL5A
SAG
GANAB
MIR4699
MARCHF8
TSC2
TCIRG1
CCDC197
BAG1
PRKD3
ANXA5
CD209
ATF7IP
RAB37
IGKV2D-28
WDR88
ST8SIA1
SREBF2
EIF2AK3
NRP2
NFATC2
H3C1
H3C11
H3C2
H3C12
H3C3
H3C10
H3C8
H3C7
H3C6
H3C4
PDE4A
S100A1
IGKV1-5
IGHV3-66
IGKV1D-39
ALPP
REN
HIPK2
CXCL17
ERN2
TUBB3
ANKRD1
TPSD1
SF3B3
IL12B
F3
LGR6
FZD4
GPRC6A
OXER1
MRGPRX4
GPR166P
MRGPRX1
GPBAR1
NMUR1
LPAR3
MRGPRX3
GPR151
IGHV3-74
IL27
FGF7
IGKV1-33
SELENOP
NCAM1
PSMA6
HSPA4
ALDH1A3
TGFBI
LIN7A
S1PR2
IGHG3
IGHV3-7
SLC33A1
C5
TPSAB1
PTGER2
SLPI
PPBP
CD34
CCR2
TIMP2
TRBV20OR9-2
RGS1
CBLL2
MUL1
MARCKS
MEFV
COL14A1
ITGA11
CLOCK
CD55
KRT8
IGKV3-20
IGLV1-51
NTRK1
IGKV4-1
CEBPE
PTGFRN
CTSB
ELAVL2
C9
BBC3
ADARB1
METRNL
NUP98
PGR
NAT10
ADGRG1
NR1D1
ASRGL1
ATRNL1
PDLIM3
TMEM37
CAPZB
AMFR
QRSL1
PDZK1IP1
PIM1
ANG
TFF2
MAP2K4
NGF
NLRP1
XK
IL16
CEMIP
ATP5MK
CHKA
CHKB
CMPK1
CTLA4
KCNMB4
CSRP1
UPK3B
CRIP1
UCN2
KCNMA1
IGLV1-47
ASS1
ATF4
FBN1
SDF4
CETN1
HPS1
ITGA1
NBR1
RUNX2
PDGFA
ADRA1A
IGKV1-39
IGLV1-44
P2RY1
CRLF2
DNM3OS
NR0B2
RNF5
LIMCH1
RBP4
IL15RA
AQP3
PPFIBP2
SUGP1
F2RL3
CRLF2
IGHM
BMPR1B
MERTK
IGLV1-40
DHTKD1
BRS3
GPR42
CXCR6
LPAR2
BHLHE22
ITGB1
SPAG11A
SPAG11B
RPS6KB2
GJA1
IGLV2-14
IGHV3-48
SFN
ANXA3
RASA1
S100A6
LAMB2
RGS6
IGKV2-30
PLAUR
EGR1
ACTB
GLI1
ERAS
NR3C2
ERAL1
ERVW-1
NELFCD
BAX
IGHA1
COL17A1
TEK
DNMT3A
FBN2
FOXP4
ALDH7A1
RASSF2
ITGB3
DNAH2
PTPN11
IGKV3D-20
IGKV1-12
FKBP2
CALHM3
BACH1
LGALS3BP
LTA4H
CLU
LOXL4
C5AR1
MYD88
S100A2
CLDN4
S100A14
PIGR
TRGC1
CFHR1
ADORA2B
MYCL
ARHGAP4
TUBA4A
PFDN4
HNRNPC
DNAH7
CTSL
KRT23
HS6ST2
ACAT2
IGHV3-33
IGHV3-43
IL5
AOPEP
TRIB3
IGKV1-16
CALR
PAPPA
CASP8
CYP1B1
IGLV3-21
IGLV2-8
SOAT1
IGHV1-69D
GPRIN3
WAPL
MIR1293
DEFA3
CDK15
ACR
MAP3K14
ACOX1
FCGR1BP
PDE3A
COL4A2
HLA-DRA
BCL2L11
CDK16
MIR320C1
KIR3DL3
GZMA
ACHE
LZTS1
KRT8P3
GPR4
TGIF2LX
TOPAZ1
MIR15B
UBE3A
KRT13
CYP4B1
VTRNA1-1
LINC01134
SNORD41
SNORD95
TALDO1
MIR4760
USP25
TLK1
MYH1
PRP4K
AQP4
RTKN2
SH3BGRL3
KRTAP4-8
PBK
HTRA1
PTPRD
AXIN2
LAMP1
AGPS
SNORD1C
KRT6A
KLF6
KRT75
SH3BP5
SNORD89
MIXL1
VDAC1
CD207
LMO7
CTRL
CILK1
CST11
COL12A1
TLR7
PON3
A2M
IL10RA
DLL4
PDX1
FCGR1CP
HNRNPL
ORMDL3
BCYRN1
EPN2
NEK1
EXOSC10
ABO
MIR627
EVPL
SNORA61
LTBP3
TNIK
MIR3173
MIR3938
DUSP10
EPHB2
TNFAIP3
TAL1
UBE2T
APOE
NPY
CD83
ITGAM
IL9
PRMT1
IGHV1-69
FNDC1
ISM1
MAP1LC3A
GLI2
SERPINB2
PTK2B
TP53TG1
CHIA
CCL24
FZD5
IGHV3-13
HMGCS1
CDH11
ASXL1
BCL6
RP2
PKD1P2
HADH
HAAO
WTAP
MCC
BMAL1
MDFIC
CD46P1
CLEC4C
PLVAP
RCOR1
CRYGC
IL17RB
CLDN5
DDC
ENSG00000290929
NR5A2
TRIM28
NCOR1
TREX1
BCOR
IGKV1-27
CRTAC1
PAMR1
HMGCR
BPIFB1
PROS1
LIF
TKT
CCN4
MATN3
IGHA2
KRAS
NECAB1
PLLP
PCSK1N
EREG
ASPN
MMP11
RHOV
TRIM45
PTPA
E2F1
SGCG
CSF2
ERBB2
CP
ARHGEF2
PIEZO1
TAGLN
SIPA1
GGTLC1
ITM2C
CBLL1
SMAD5
ALCAM
LANCL1
RABEPK
AURKB
EBNA1BP2
H3P28
BRMS1L
PTCH1
RPSA
PSMD7
ARMH1
SNAI1
ELAVL1
SLC25A5
HLA-DRB1
GAS6
CCL4L2
RAB3GAP2
BCHE
IFT88
BCL2L1
CTR9
KRT7
ZG16B
SCLY
ATP8B1
IGHE
MMP23B
SETD7
OXSM
IFT20
YBX1
PIK3R4
CHP1
CHAF1A
ELP1
NCF4
MYZAP
PC
LRRC23
LRRN1
CILP
SNAP25
PTCHD4
HDAC4
FCRL5
GAN
TXNRD1
CD36
PGP
TNFRSF1B
HSD17B6
RIMS4
GSK3B
IGLV7-46
GGPS1
FLT3LG
NTF4
BRAF
GTF2I
KLF15
CD177
LTB
NUGGC
CRYAB
FOXJ1
PARP1
MACROD2
TAC1
CD27
TBPL1
TENT5C
WEE1
CYP51A1
CCL11
JSRP1
CDC42
UCHL1
IGKV1D-8
ADRA1D
LINC03040
ITK
SOD2
ESRRB
HPX
AK6
MAP3K11
SEMA6A
USP18
TNFSF8
C1QL1
MIB1
ITGAX
MAPKAPK2
CRH
TAS1R1
VIRMA
CPB1
KISS1R
MLIP
METTL16
SERPINA3
BAK1
TMEFF1
KCNA2
PDCD1LG2
TBXT
BPIFA1
COL15A1
GC
ADAM11
NKX2-1
FOXL1
IGHV3-20
IGLV3-10
AJUBA
TINF2
HSP90B2P
DNMT3B
PDLIM4
CXCL11
IGHV1-2
MAP1LC3B
TNFRSF10A
IGLV4-69
FLNC
KEAP1
VAC14
MT1E
F2RL2
TENM4
SLC28A3
RHOH
VSIG1
ACADL
SIRT2
APOD
POU2AF1
IGKV3-11
JAG1
RFC1
VTN
RPS6
RFC4
SP1
C4A
CIT
TERF1
SMS
ATP6V0A1
PSMC4
TBX4
TTF1
IFI27
TNFRSF10B
RFC2
PDSS1
PFKFB3
EPB42
IGKV2D-30
SEPHS1
AMY2A
RAMP3
IFNAR1
IGF2BP2
MMRN1
NUP62
KHDRBS1
BMP2
DCTN4
GTF2H1
FOSL2
OGN
EPHA3
S1PR1
MME
PDLIM7
RET
LMOD1
LAX1
TNFRSF1A
SLC5A5
PROM2
ANGPTL4
SYT1
GORASP1
WNK1
HDAC7
AQP5
SDR16C5
ORM1
VSIG10
CD46
ACAA1
COL4A3
IGFBP6
PPM1A
KDM5A
CCL25
IL9R
TJP1
ETS2
CSNK1A1
UGCG
PROC
NUDT21
GCLC
GDF10
PAWR
HOXB2
SUZ12
AIFM2
MRC2
IL9R
DRAM1
PADI1
PELI1
SP3
TRIM6
GSTP1
TMED7
LAPTM4B
ZNRD2
TCN2
METTL1
CFL1
APLN
S100A11
ATL1
IGFBP4
CRNKL1
TNFRSF12A
CCNE1
DAAM1
DCTN6
HPR
COL11A2
MIR96
FADD
PSMD9
PLA2G2D
CDKN1B
RGPD4
PAK2
HGFAC
P4HB
ZUP1
PDIA2
CSNK1A1L
KRT1
PRB2
PLCG1
H3P23
HSPG2
PARD3
AIP
B3GNT3
CMA1
TNFAIP6
VWF
CFB
ITGB8
TSPAN13
FCGR2B
DEFB1
MSMB
CAPG
COL5A2
SRF
HHIP-AS1
NAMPT
IGHV4-34
CAV2
SPRING1
PIM2
IGHV3-11
PSAT1
TMEM97
ITIH5
SMAD6
UGT1A6
ACADVL
TNFRSF4
PLOD1
PTBP1
RBMS3
GLP1R
TAB1
P2RX4
MCAT
MAK16
MEF2C
CYGB
CLN5
SEMA3E
PNO1
MCPH1
FOXD1
SLC16A1
HFM1
SRRM2
MVD
PLA2G3
SLC2A1
CTNNBIP1
BECN1
SSC5D
DKC1
IGHV3-21
C8B
GLRX
EDA2R
GPR171
CLDN2
LOXL3
SCN1A
PSCA
PCDH7
TRIM33
HAS1
[truncated: 964 more rows]
