# Supplementary material for: From Gene Networks to Therapeutics: A Causal Inference and Deep Learning Approach for Drug Discovery
Source: Pharmaceuticals (Basel). 2025 Aug 30;18(9):1304. doi: 10.3390/ph18091304 (PMC12472719; doi:10.3390/ph18091304)
Supplement: Supplementary file 1 [file pharmaceuticals-18-01304-s001.zip › pharmaceuticals-3781314-Supplementary_File S3_IPF_Niches.xlsx]

## Sheet: Enriched IPF Niches
FWD Mediation Candidates	Fibrotic Niche	SPP1_Niche	Immune Niche
ACRV1	COL3A1	APOE	JCHAIN
ADAMDEC1	COL1A1	SPP1	IGHG1
ALKAL1	COL1A2	GPNMB	IGHA1
ALLC	SPARC	CTSZ	MZB1
ANLN	CTHRC1	CHI3L1	CXCR4
ANXA2	POSTN	CTSB	IGHM
ASPM	FN1	CAPG	TSC22D3
ASS1	COL6A3	PSAP	IGHG3
BAAT	COL5A1	ITGAX	POU2AF1
BHLHA15	MMP2	CHIT1	CD79A
BLOC1S4	THBS2	TFRC	RGS1
BUB1B	MMP14	FTH1	SMAP2
C22orf31	TNC	MMP9	TXNDC5
C4A	COL5A2	CTSS	HERPUD1
C4B	VCAN	LYZ	DDIT4
C4orf54	ASPN	MARCO	PIM2		24 common elements in "Fibrotic" and "FWD Mediators":					20 common elements in "SPP1 Niche" and "FWD Mediators":						36 common elements in "SPP1 Niche" and "FWD Mediators":
CA7	TIMP1	SAT1	H1FX		CRABP2	p-value = 0.00019				CRABP2	p-value = 0.32					CCL19	p-value = 0.0007
CACNG7	BGN	SH3BGRL3	DERL3		CDH3					ANXA2						ITM2C
CCL13	SPON2	VIM	TENT5C		STEAP1					MYOF						PRDX4
CCL19	FSTL1	IFI6	IGHD		GDF15					GDF15						PLPP5
CCR8	ISLR	CD163	XBP1		TMEM132A					ADAMDEC1						LAX1
CD163L1	COL6A1	ACP5	SEL1L3		MYOF					COL8A2						TNFRSF13B
CD79B	CERCAM	TMSB4X	TXNIP		COL8A2					NCAPH						CD79B
CDH3	SFRP4	ITGB2	CCL19		P4HA3					CDH3						SYTL1
CDK5R2	ITGBL1	TREM2	FBXW7		KRT14					MKI67						CLSTN3
CDKN3	ELN	GM2A	PRDM1		CFI					PLPP5						GMDS
CEP55	LGALS1	MMP7	COL3A1		PRDX4					SEC23B						EAF2
CFB	SULF1	LIPA	CYTIP		CRLF1					PPHLN1						CFI
CFI	LUM	BRI3	ST6GAL1		PDGFD					PGPEP1						PPHLN1
CGB8	FBN1	HEXB	PDK4		BAAT					GPAT2						CRABP2
CHRNA5	CHPF	GRN	SEC11C		HES4					PRDX4						STEAP1
CHRNA6	CTSK	CYP27A1	PDK1		PLPP5					ENTHD1						NR5A2
CIDEC	COL16A1	NCF2	PTGDS		CLSTN3					KRT14						ADAMDEC1
CLDN10	FBXO32	LTA4H	BTG2		GLG1					PCP4						BLOC1S4
CLDN2	MMP7	GLUL	ARID5B		PCP4					CEP55						CD163L1
CLSTN3	CRABP2	FGR	IGFBP4		DGKI					BAAT						P4HA3
CNTNAP4	MMP11	VAMP8	FCRL5		PRTFDC1											CCL13
COL8A2	MXRA8	S100A9	ISG20		CLDN10											CCR8
CPNE7	COL8A1	TYROBP	SRGN		MKI67											CLDN10
CRABP2	FKBP10	SPI1	CD27		IL17RD											NMNAT2
CRLF1	TPM2	NR1H3	IKZF1													TIMD4
CRNN	GXYLT2	CD14	FAM118A													PAPPA2
CST1	SERPINE1	CIR1	ETS1													MKI67
DGKI	COL6A2	EMILIN2	COL1A1													ASPM
DIPK1C	RCN3	FBP1	TP53INP1													IL17RD
DMP1	AEBP1	LGALS1	ITM2C													NCAPH
DOLPP1	IGFBP5	PLA2G7	BCL2L11													OR51E1
EAF2	COL12A1	CTSK	KLHL6													GPAT2
ENTHD1	HTRA1	CHST11	PTK2B													ALKAL1
EPHA10	FHL2	LCP1	FKBP5													ENTHD1
FAM83D	CALU	SGK1	TRBC2													PRR19
FCER2	SSC5D	GPX4	TNFAIP3													UTS2
FKBP11	SH3PXD2A	PLAUR	SELL
FUT3	CDH11	PLEK	RESF1
GDF15	SERPINF1	CSTB	PDCD4
GIP	CTSB	FCER1G	ACKR1
GLG1	SH3PXD2B	ATP6V1B2	HCLS1
GMDS	COL7A1	CD9	ZFP36L2
GPAT2	ADAM12	CTSL	CCDC80
GSDMA	THY1	LGMN	CHST11
GTSF1L	GPC1	OAZ1	TRAC
GUCA1A	GOLM1	BCL2A1	SSR4
HAO2	IGFBP3	SLC1A3	AKNA
HEATR1	INHBA	ARRB2	PLTP
HES4	PLOD2	SCGB3A1	ITK
HOXC10	TGFBI	FMN1	CREB3L2
IL17RD	CCDC80	LAMP1	C1S
IL20	ITGA11	NPL	IFI16
IL37	PCOLCE	TTYH3	COL6A3
IPO4	MFAP2	PLD3	C3
ITLN1	ADAMTS16	PPT1	COL14A1
ITM2C	ITGAV	GNS	RHOH
KCNK4	PPIB	TYMP	TRBC1
KLHDC8A	ITGB1	ASAH1	LTB
KRT10	TIMP2	MPP1	BLK
KRT14	TPM1	PGD	MS4A1
KRT33B	MXRA5	LITAF	POSTN
LAX1	TAGLN	ATP6V1F	TMSB4X
LCN6	C1S	SLC11A1	DEPP1
LEMD1	GEM	LPL	SLA
LPAR5	S100A2	GCLC	A2M
LRRTM1	RUNX1	TPP1	PAPLN
MDH2	IGF1	ZNF385A	ARHGAP15
MKI67	SAT1	AQP9	RGS5
MMP3	ANGPTL2	RGS1	IL7R
MRGPRF	IGHG1	PRKCD	COL1A2
MYOF	VMP1	HCLS1	MMP2
MYT1	FAP	SLA	IKZF3
NCAPH	LTBP1	SLC39A11	COL18A1
NELL1	FBLN2	NEK6	CYBA
NICOL1	CLMP	HK3	CXCL12
NMNAT2	FAM118A	PLEKHB2	STK4
NOL6	MT1X	ITGAM	CORO1A
NPW	SPP1	DAB2	DGKA
NR5A2	COL10A1	TSPO	IGF1
OR12D2	KIF26B	PLXNC1	PRDX4
OR51E1	MOXD1	CD63	SP140
OTOP2	C1R	ATP6V1A	CRELD2
OXT	PLTP	ADA2	SCGB3A1
P4HA3	MRC2	CORO1C	FBLN2
PAPPA2	DPYSL3	MS4A4A	HIST1H1D
PCDH8	THBS1	SLC20A1	CCL14
PCP4	CALD1	CYBA	FCMR
PDGFD	ALDH1A3	KIAA0930	PIK3R3
PGPEP1	DEPP1	RAB20	NFIL3
PLD5	LOXL1	SIRPA	MCTP1
PLEKHN1	GASK1B	COTL1	DUSP2
PLPP5	PLAU	IL1RN	PLVAP
PPHLN1	SPON1	APOBR	CD53
PRDX4	EMILIN1	YBX1	THEMIS2
PRR19	TTC3	ALCAM	AIM2
PRTFDC1	ENC1	FXYD5	TRAF3IP3
RAD51	SERF2	M6PR	SLC7A5
RAET1E	ROBO1	LGALS3	ADAMTS9
RGPD1	CD99	RASSF4	CTHRC1
RNF225	SPATS2L	AKR1A1	MERTK
ROM1	SPSB1	SOAT1	OGT
RTL9	COL15A1	SLC26A11	SFRP2
RTN4RL2	COL4A1	FNIP2	CD96
SEC23B	DDIT4	RNF130	ERN1
SGO1	SRPX2	HAVCR2	ELL2
SKA3	PTGFRN	LIMK1	IGFBP5
SLC16A14	COL14A1	SLC7A7	TNFRSF13C
SLC17A2	ARL4C	SNX10	RCSD1
SLC17A9	PLXDC2	CIAO2A	ANKRD28
SLC2A7	APP	KCNAB2	RNF19A
SMC1B	CD276	TAPBP	SLC4A7
SMIM32	PAPLN	CD53	SLC38A1
SOCS5	RGS1	CXCL16	CLEC2D
ST8SIA2	OGN	RBM47	SLAMF6
STEAP1	IGFBP2	MSR1	TRABD
SYTL1	PMEPA1	GAA	GPR183
TAFA3	PRRX1	LILRB4	SEPTIN6
TEX36	SULF2	CD276	PLPP5
TIMD4	SEMA3C	LASP1	FXYD5
TMEM132A	OLFML2B	TUT7	VIM
TNFRSF13B	KRT5	PLEKHO1	LY9
TPSB2	LOXL2	SCPEP1	VMP1
TRDN	DCN	SLC15A3	ELN
TROAP	PDLIM7	ENO1	SEPTIN1
TSPY3	NNMT	FERMT3	SEL1L
UGT2B11	CXCL14	CD37	CREM
UTS2	DIO2	APOC1	CNOT6L
VCX3B	ADAMTS2	SCGB3A2	MT1X
ZNF883	COL18A1	VSIG4	SCARA5
	TSC22D3	SERF2	CD38
	TMEM45A	ABR	ADAMTS1
	GJB2	LHFPL2	EHMT1
	LOX	LAPTM5	ITGA6
	TMED9	MAFB	CERCAM
	HSPB1	OSCAR	LMAN1
	PTK7	KLHL6	ADAM28
	GLT8D2	PIK3AP1	GPR171
	MICAL2	CD84	P2RY10
	PXDN	NPC2	LAX1
	ITGB5	LSP1	FUT8
	UCHL1	TCIRG1	RALGPS2
	SCGB3A1	SRGN	MSI2
	LRRC17	SYK	COL5A1
	IL1R1	MYD88	JSRP1
	CKAP4	BAG1	IL2RG
	COL11A1	SNTB1	MYC
	ADAMTS14	ACSL1	MAP4K1
	CDKN1A	DNASE2B	CD37
	VIM	FDX1	ACAP1
	GPX8	CTSD	SULF2
	MDK	RAB7A	CD69
	NREP	FMNL2	CDC42SE2
	FNDC1	TCN2	PTPN1
	CLEC11A	TOMM40	ZFP36
	MT2A	ANXA11	WIPF1
	CD248	ALOX5	MANF
	CXCR4	MFSD1	BCL2
	PKD2	GPR137B	DEF6
	ACTA2	TWF2	JAK3
	PTGIS	KYNU	CXCL14
	MFGE8	HTRA4	CLMP
	ACTN1	CPM	FOXO1
	ISM1	STX4	CD48
	PDGFC	BPIFB1	SPRY1
	MMP1	LAIR1	DUSP1
	OSR2	SDS	GEM
	PLAUR	CCL22	RASGRP2
	TMEM119	SLAMF8	ENTPD4
	TAX1BP3	CRABP2	SLC38A2
	PDLIM3	ALOX15B	TNFRSF13B
	PDLIM4	SLC37A2	CPNE5
	CNN1	MGAT1	TBCEL
	MMP13	MATK	SESN3
	COL4A2	LAP3	SH3TC1
	GABARAP	S100A2	RGS2
	DKK3	PDXK	CD79B
	HMCN1	CD4	TPD52
	CHI3L1	SLC16A3	FRZB
	LAMA2	TALDO1	DLG2
	P4HA2	CTSA	AREG
	ANXA5	ANXA2	MTHFD2
	CREB3L1	ST14	ZBTB16
	PHLDA1	GSR	ATP2A3
	FBLN1	TGFBI	TAGAP
	TNFRSF19	SELENOF	IL10RA
	ANTXR1	AMPD3	CYBC1
	ENO1	WFDC2	RBM33
	GREM1	NABP1	SEMA4D
	SOX4	CALM3	USP48
	LCN2	HS3ST2	ZAP70
	TNFRSF12A	ATP6V0D1	OXNAD1
	ADAMTS12	VAT1	RASSF2
	PFN2	DPP7	SRSF5
	GPNMB	HAMP	STK17B
	GJA1	MTHFD2	CHSY1
	TRIO	LRPAP1	PRKCB
	PALLD	MYOF	ENTPD1
	PSD3	CORO1B	SLAMF1
	CDH3	NDUFB5	ZBP1
	ANKH	CCDC88A	PRRX1
	COL17A1	MYO1F	IL13RA2
	WNT5A	MYO1E	CXCL13
	FGFR1	GDF15	LSP1
	NTM	C15orf48	COL15A1
	NCS1	RAC2	IRF8
	SLC36A1	PARVG	GNG7
	GADD45A	GPAT3	DERL1
	P4HB	GRK3	GNB5
	BACE2	CREG1	SMCHD1
	PERP	ATP6AP1	RBP5
	IGHM	DBI	SPARCL1
	NFIL3	GCHFR	SAMSN1
	SNED1	GSDME	GAS7
	STEAP1	FAM20C	CYP1B1
	PCDH7	THEMIS2	SAP30
	CTSE	DMXL2	TTC3
	SEC24D	CLTA	BIRC3
	PDPN	COX8A	SERPINB9
	LTBP2	PFN1	FYB1
	LMAN1	TNFRSF14	APOBEC3C
	KIAA1217	CNDP2	TSHZ2
	ALDH18A1	CRYBG1	KLF9
	FAM114A1	CCL18	C1R
	GDF15	MREG	COL6A1
	LRRN1	USF2	SYTL1
	TMEM98	UPP1	LRRK1
	CCND2	VASP	RABGAP1L
	KDELR3	PTK2B	CD28
	TTYH3	SQOR	INPP5D
	CD24	TLR2	FBN1
	SFRP2	STXBP2	SFMBT2
	HOMER3	HSD3B7	ANKZF1
	OAF	GNB4	EPS15
	LAMB1	SMAP2	CNTRL
	PSAP	PIK3R5	PDE4B
	RHOBTB3	COLGALT1	ZNF215
	BNC2	BLVRB	HMCES
	LIMK1	OGFRL1	TMC8
	SH3BP4	NDUFB9	NIBAN3
	DNM1	PIM1	SELENOF
	MAP4K4	ADAM8	GADD45A
	MAST2	APLP2	TMED9
	WFDC2	ABRACL	DOCK2
	LRRC15	FTL	CCR4
	CD163	MICAL1	CCNL2
	WBP1L	C3AR1	LPIN1
	SLC12A8	S100A6	UBE2J1
	SELENOF	HSD17B4	ZC3H12A
	STAT2	LCN2	CCR7
	BPIFB1	PSD3	DAPP1
	TNFAIP6	UCP2	CRTAP
	PODNL1	ATP6V0D2	CDKN1B
	GALNT10	MMP19	CHRDL2
	NEK6	CD74	ZC3H12D
	IGHA1	SNCA	CCDC167
	RGS2	TNS3	BANK1
	IGFBP4	VMP1	CD2
	PPIC	CD44	NLRP1
	NAT14	PRXL2A	DNAJB9
	SLC20A1	GABARAP	NLRC5
	FMOD	KCNMA1	REL
	CHSY1	TXNRD1	NNMT
	AFAP1	NPC1	FYN
	CTSL	GALM	STAP1
	GFPT2	ATP6V0B	ADAMTSL1
	HDLBP	CD48	SPG7
	STEAP2	PIGR	CD3E
	CTSZ	CNPY3	EGLN1
	CAPZB	CYTH4	CLSTN3
	FOXO1	SDC2	CYTH1
	SAP30	GBA	CASP8
	P4HA1	HM13	TLK1
	PLXNC1	CAPS	MGP
	PODN	MCL1	PFKFB3
	TNFAIP3	AIF1	TAPBP
	STRA6	SLC31A2	PPM1B
	PAM	ASAP1	CHI3L1
	ADM	UFC1	PITPNC1
	MYLK	CYFIP1	PPP1R16B
	HEPH	CLIP4	CHPF
	PBX3	GNPTG	GNL3
	KRT15	NFIL3	HSH2D
	GAS7	PSMB10	STAT4
	APOE	ADAMDEC1	FOXO3
	TNFRSF21	FKBP15	FGD2
	TCEAL9	ATP6AP2	CHMP7
	SRGN	CSDE1	ITPR2
	TMEM263	ACP2	MMRN1
	GPX7	EFHD2	FMNL1
	NR1D1	KCP	PTP4A3
	P3H3	PRAM1	DOCK10
	NME1	BHLHE41	SLAMF7
	CYP1B1	ANPEP	TNFRSF17
	REXO2	GRINA	ADAM19
	IGHG3	NCKAP1L	RNF115
	SH3BGRL3	BCAP31	NAP1L4
	CHST11	CHCHD10	UGCG
	TMEM132A	HCST	EBF1
	MYOF	CYTIP	IPCEF1
	RASD1	MYO9B	RAB30
	VKORC1	IFI16	SOCS1
	PLEC	TMED9	ERLEC1
	CMTM3	ZNF316	TMEM176B
	SMIM3	CTSE	CRYBG1
	TNS4	MBD2	CLINT1
	GALNT2	MERTK	CYTH4
	COPZ2	B4GALT5	ZBTB1
	ECM1	LCP2	NDUFB11
	MMP19	PLA2G15	GMDS
	CD63	IGF2R	CD163
	BANF1	MAN2B1	TIGIT
	RHOD	MX1	MCL1
	CLDN1	IGSF6	TRAF5
	FBLIM1	SLC29A3	ERAP2
	APBB2	GLA	DPP7
	CYP24A1	GPR183	CBX3
	SERINC2	TFEC	MAT2A
	SCGB3A2	TBC1D2	BOC
	CILP	S100A11	BPIFB1
	TSPAN1	LY96	SYTL3
	MEDAG	UGCG	GLCCI1
	AHSA1	SERPINB1	CCL21
	FKBP5	REL	GNAO1
	IFI16	ARHGDIB	PHLDA1
	TRPS1	ACOT7	MOXD1
	MUC4	VEGFB	PLCG2
	CTTN	IFNGR1	NOTCH3
	SEC13	CD52	RASA2
	DSP	GGA1	FAM214A
	THBS3	SEPTIN9	NPDC1
	CRELD2	ECHS1	BCL11A
	CLIC6	ANXA4	CELF2
	ADAM9	FUOM	NUGGC
	CLSTN1	SDC4	SPCS1
	RAB34	CYB5R4	EEF1B2
	COL8A2	PYGL	EVI2B
	PLOD1	C5AR1	THY1
	RARRES1	FPR1	SERTAD2
	MMP23B	SLC7A8	SYNE3
	DPT	KRT5	CD4
	ITGA2	ATOX1	CLU
	BICC1	RRAGD	PARP8
	LTBP3	ZYX	EAF2
	HS6ST1	AMDHD2	ADA2
	PGM2L1	CD24	STRBP
	LAMC2	DOCK5	CARD11
	BMP1	ARHGAP18	TPM2
	C11orf24	SMS	SRPRB
	PDGFRL	GPR34	MS4A2
	NUMBL	ATP6V1H	F13A1
	ST3GAL4	DUSP23	SP100
	COPZ1	SLC28A3	UFC1
	RANBP9	SLC8A1	ARHGAP4
	YWHAG	TM9SF2	CD6
	PDGFRB	MAPK13	CREBRF
	P4HA3	FGD2	CCDC91
	TSHZ2	MAPKAPK3	MCF2L
	RASSF2	IQGAP2	NFATC2
	S100A16	SHTN1	COL5A2
	EPHB2	SOD2	IRF4
	LGMN	DRAP1	ZHX2
	MMP10	RAPGEF1	LIX1L
	PFKFB3	MMP14	ITGA4
	MAFB	OAS3	TMEM156
	LGALS3BP	UBAC1	SWAP70
	ARID5B	ABCA1	TBC1D10C
	PLAT	FPR3	MAPK8IP3
	TMEM158	FURIN	ARHGAP45
	WLS	NDUFA1	MYCBP2
	BHLHE40	WDR26	TXNDC15
	KRT14	RAB10	CFI
	ADAM33	UTP18	ATRX
	CORIN	LGALS2	MGAT4A
	CFI	GNB1	TUBA4A
	TRAM1	MPND	CEBPD
	TMCO3	TBC1D9B	ROBO1
	SDC1	BCAT1	RASA3
	PDIA6	IL17RA	LEPROTL1
	CCN4	PADI2	FCRL2
	KIAA1211	LY6E	APOLD1
	GASK1A	SNX8	HSPA13
	TP53I3	RNF13	FNBP1
	TPST1	KCNJ5	GREM1
	PCSK1N	PLBD2	MAF
	B4GALT1	B3GNT2	PIK3IP1
	CILP2	PDE8A	GPR132
	S100A13	LRRC25	TSPYL2
	HSPE1	LYN	SH3PXD2B
	DSG2	ATP6V1D	LTBP1
	ZFP36L1	PLXDC2	GADD45G
	CXCL8	CYTH1	SDF2L1
	PROM2	FYB1	RAB3GAP1
	CTSA	SCGB1A1	VCAN
	DBN1	CKLF	RELL1
	FAM20C	CXCL14	SMARCA2
	DUSP10	TEX2	ARRDC2
	SLC16A3	AGPS	C1QTNF1
	CRISPLD2	CALU	ZBTB25
	SUGCT	FMNL1	SYAP1
	ENTPD7	CXCR4	OAF
	TGFB3	VAC14	CLK4
	IL32	STT3B	PNOC
	FNDC3B	ARPC3	IGFLR1
	UBA52	DDX60L	ARHGAP9
	RAB23	BCL2L1	SNED1
	ABRACL	FCGR2B	METTL9
	BPGM	SASH3	TAF1D
	MANF	SAP30	CMTR1
	NT5DC2	PPP1R18	FHL2
	CAPS	STX7	CYYR1
	FRMD6	ANXA5	CLK1
	ENTPD1	OSBPL8	RIC1
	CNN3	YWHAG	ARFGAP3
	DCBLD1	IRF8	ARRDC3
	B4GALT2	TIMP2	SERPINF1
	ITGB8	KCTD12	BATF
	OSBPL8	GASK1B	PTPN7
	CSMD2	PTPRJ	IQGAP2
	LXN	PTPN6	RAB8B
	FOSL2	PIM3	ATF7IP
	FUT8	PLTP	ITPKB
	UGCG	CAB39	CPA3
	HMCN2	ITPK1	CRISPLD2
	SPHK1	PLEKHM2	LEF1
	PLSCR3	ASPH	ANXA6
	ENAH	GSN	CPEB4
	GPR137B	ACTR3	NELFCD
	TSPAN2	SLC38A6	FBXO32
	STT3A	HTATIP2	SPON1
	CPXM1	HCK	ZC3HAV1
	PLS3	CSGALNACT2	CMIP
	CREB3L2	SIGLEC1	AOAH
	TRIM29	RHOQ	BTN3A1
	ADAM19	UBASH3B	CD3D
	DAP	TBC1D14	SLC1A4
	MARCKS	DYNLT1	NFATC1
	ACTG2	TDP2	IGHA2
	MRTFA	LACTB	TNFSF8
	SEPTIN11	ATP6V1G1	CSDE1
	ANKRD10	STK10	ASPN
	LHFPL2	P2RX4	TMEM255B
	SLC39A13	SGSH	CSGALNACT1
	FSCN1	SERPINA1	RAPGEF3
	GPC6	SNX2	CEP128
	ELF3	SDHB	STAT2
	MMP9	PEPD	CD72
	KIRREL1	IL4I1	LY96
	EEF2	ATP6V1C1	DUSP22
	PLIN3	NDUFA2	CD84
	TNFRSF10B	NCEH1	VOPP1
	PIM1	G6PD	APOE
	PRAF2	TSPAN1	MTDH
	FSTL3	CLCN7	VPS13B
	ERO1A	PLAU	ARL4C
	SOD2	STEAP3	ITM2A
	EIF4E2	GNA15	LAMA2
	C4orf48	APOBEC3C	WAS
	APCDD1	CBX3	PLA2G2A
	ANO1	SETDB2	PYHIN1
	NPAS2	ELF3	RIPOR2
	CAVIN3	LAMP2	ERICH1
	RAB3IL1	MPV17	SRM
	SEC11A	CCR1	ADGRL4
	SURF4	HNRNPF	PLXNA4
	HSPH1	SH3PXD2B	GLIPR1
	OCIAD2	ARAP1	RAPGEF6
	KRT16	DUSP10	ALG5
	BOC	SMIM3	AGA
	G3BP2	NIN	NUP210
	MAGED1	STAT2	GIMAP7
	ARNTL2	NTAN1	PCNX1
	KDM5B	S100A8	TENT4A
	ADGRG1	TRAPPC3	SP110
	STK38L	AVPI1	TMTC1
	TSKU	MCTP1	MDM4
	SRPRB	GBGT1	ABCC1
	HM13	BLVRA	OSBPL3
	FAT1	UBXN11	MRNIP
	ELL2	ATP1B1	PDE7A
	SRM	SCARB1	SERPINE2
	AVEN	FCMR	FAM114A2
	KRT8	EMP3	SKAP1
	OMD	HMGA1	PLXNC1
	FKBP14	CD300A	NDUFB5
	HSPA5	COL8A2	POU2F2
	RAB31	TXNDC12	ADAM33
	KIAA0930	NAGPA	EMB
	CBX3	ACAA1	ATP8B2
	PHPT1	HIST1H1B	PPP3CC
	ZMAT3	ACO2	SCML4
	SLC2A1	EHBP1L1	RAC2
	DOCK1	GTF3A	FCHSD2
	SYAP1	CLINT1	TRAT1
	PYCR1	METRNL	EVI2A
	VSTM2L	EIF4EBP1	BMF
	PGM1	PRXL2B	PPIB
	EDIL3	UQCRC1	SELENOM
	ARFGAP3	DPYD	MRFAP1L1
	ENPP1	IL10RA	ANKRD44
	LIMA1	PYCARD	IMMP2L
	GALNT1	RENBP	CHST15
	IGFBP6	UBE2L6	RASD1
	SYT8	GALNS	RANBP9
	SMARCC1	RMDN3	CCL5
	CREM	GRB2	FCRLA
	SPECC1	BACH1	RASAL3
	BAG3	MMP12	HIPK2
	AMPD2	GLRX	TBC1D15
	IP6K2	TPD52L2	TMED4
	SEM1	CXCL8	PCMTD1
	DACT1	TDRD3	ISM1
	COLGALT1	HAGHL	FOXN2
	PRDX4	MUC4	SESN1
	CCDC8	UBE2I	DAP3
	UBE2Q2	TMEM38B	CDC42SE1
	LMNB2	FAIM	RASSF6
	NXN	IL13RA1	GABBR1
	NDUFS2	MDM2	ISCU
	MTHFD2	NDUFB11	CEP68
	UFC1	LPXN	PACS1
	MARVELD1	UBLCP1	CRLF3
	SEC61A1	SPG21	DIPK2B
	ITGB4	RHOG	TMEM263
	ZDHHC9	SULT1C2	TRAF1
	TCEAL8	TIMM8B	SYNRG
	ELK1	NCOA4	C11orf80
	CTXN1	GALNT1	ICAM3
	GLI3	ARHGEF10L	FCRL1
	MDFI	ARL8A	VPS13C
	RAB13	FCGBP	SPP1
	IL1RN	BMP2K	CDK14
	DYNC1LI2	EFR3A	PBX4
	ASPH	GNAI3	PSTPIP1
	TACSTD2	SDSL	OTUD5
	LAMB3	TIGAR	RORA
	SEC31A	SUMO3	WDR33
	TMED3	ATP5MC2	ZNF385D
	TMPRSS4	BID	TUT4
	SMURF1	SLC44A4	HM13
	NDUFB11	CLEC5A	SYVN1
	SSPN	KRT15	NFKB2
	SPIN1	TRPM2	ELMO1
	ADAMTS4	SLC31A1	CCDC88C
	GLIPR1	PSMA7	DDX39A
	TBC1D16	GPRIN3	SSC5D
	TUT7	SH3TC1	BICDL1
	TANC2	DENND4C	SIL1
	TPBG	ADGRE2	ANKRD10
	DNAJA4	PTPN1	ANGEL1
	ITGB6	SNX27	IKBKB
	CSDE1	CHCHD1	XRN1
	CRLF1	TMCO3	SDC1
	IER5L	TMEM251	AFF4
	RAI14	SEC11A	TACC1
	ABCA1	SLC18B1	LAP3
	DSC3	FCGR2A	RSRP1
	JCHAIN	PLIN3	TLE1
	UBR4	GPC4	EIF2AK3
	MN1	MRTO4	CYLD
	CRTAP	LAMTOR4	RSRC2
	YWHAQ	CD109	N4BP2L2
	NETO1	PAPLN	PRKCH
	HIF1A	DOCK2	RAD51B
	MAT2A	PFDN2	PRKD3
	TGIF1	TM6SF1	CAPS
	ARMCX3	PSENEN	ANK2
	ACTR3	HSD17B14	NFXL1
	PRDM1	NAGA	PGGHG
	GOPC	PCK2	CYFIP2
	LGR4	FAM20A	MAN1A1
	TSPAN9	PPM1B	TOR3A
	SPOCK1	RUFY1	ADCY3
	LAMP5	CA2	MBD2
	IGHD	SCIN	KIAA2026
	P3H4	MTMR14	MGAT2
	SYTL2	MGST3	NEURL1B
	SLC4A7	CCRL2	KIAA0513
	IGFBP7	PBX3	PARP15
	PHC2	SEL1L3	CR1
	ROR2	LILRB2	ERBIN
	SNAI2	SLC16A6	G3BP2
	CDKN2B	SNRPB	PODN
	C12orf75	C2	APOL6
	HSPD1	SCAF11	AKT3
	GGT5	H2AFY	IRAK4
	PPFIA2	DTX2	TBC1D5
	WIPI1	ISCU	FBXO31
	ECM2	ALKBH7	POLR3E
	ZMPSTE24	MX2	IP6K2
	SLC44A4	HOMER3	CNST
	AGRN	CNTRL	ADCYAP1
	ANPEP	NRP2	PGF
	NET1	ARFGAP3	TIAM1
	PARVA	NLRP3	UBD
	HERPUD1	GSTK1	CD40LG
	ALDH1L2	SFMBT2	CNPY2
	ATP6V1A	TM7SF3	TUBGCP3
	HOXB2	ADM	GPX7
	LY6D	NEU1	ENC1
	CCL18	NAGK	LCP1
	DGKA	UAP1L1	LRCH3
	SGPL1	ALDH3B1	NLRP3
	CHCHD1	NARS	ARL14EP
	TP63	IVNS1ABP	HELLS
	ZDHHC20	GLMP	C1RL
	SELENOM	ZDHHC20	CCS
	GNL3	MITF	NIN
	SDK2	SPINT1	PDE4D
	STON2	S100A4	CNR1
	EMC10	SUSD6	ADAMTS4
	SLC39A7	CLEC12A	MCTP2
	GOLGA3	SYNGR2	EID1
	CBFB	PLOD3	SETDB2
	CFH	PHC2	S100A2
	ECHS1	ARHGAP26	FCGR2B
	SDS	WAS	KLHL5
	SQSTM1	CXCL17	GCLC
	BZW1	MSRA	SLTM
	NCKAP5L	ITPA	RUNX3
	GPR87	BAX	CSAD
	SLC7A8	ADIPOR1	UBE2G2
	INPP5F	C20orf85	LRMP
	PACS1	IRAK3	KLHDC4
	MYO1E	KMO	BMP2K
	SLA	CR1	MICAL3
	PYGL	NSF	VRK1
	AKR1A1	MYDGF	DNAJB11
	MEX3D	SMAD2	TNFRSF25
	TCF12	H3F3A	MIA3
	LBH	PPP4C	CLEC11A
	AREG	DSP	DDX27
	UBE2H	MRAS	PIK3R5
	PLPP1	HVCN1	USP34
	ANTXR2	IGFLR1	PQBP1
	ITGB3	ANAPC11	TRAF3
	PDGFD	GLIPR2	PLA2G2D
	LRPAP1	PRKCB	CYP7B1
	DZIP1	RIPK2	GZMK
	APOBEC3C	AKIRIN2	MTO1
	TMEM59L	GSTP1	DENND4A
	FRZB	SLC1A4	GABPB1
	ABCC5	SPNS1	UTP18
	STT3B	CD2AP	PITPNB
	PLXNA3	ARHGAP22	C7
	PLPP2	NDUFA3	CD19
	AHNAK2	NDUFS6	TBC1D14
	GCLC	SLC38A7	RNF220
	IGDCC4	ANKRD28	PDE3B
	OLFML3	AKIP1	PIK3R1
	GARS	BCKDK	CDKAL1
	TPD52L2	CREBL2	STAG1
	COX8A	COMT	N4BP2
	THSD4	SMCO4	TAP1
	HSPG2	SLC16A10	TNIK
	RTRAF	EIF2AK1	TXK
	STMN3	IFNGR2	VSIR
	ENTPD4	SRXN1	HBP1
	DCBLD2	IRAK1	ANAPC16
	GPSM2	KCNN4	FAM13C
	SPATA18	AZI2	GTF3A
	CERS5	TRIP12	C16orf74
	DERL1	RNF220	USP9X
	FGF7	HEATR3	RBM5
	TFRC	PLBD1	SAFB
	TM2D2	PPARG	ANKRD26
	NDUFA1	PILRA	BNC2
	MEIS3	CRTAP	SORL1
	SLC38A5	ATG7	NABP1
	MMD	NRAS	SMDT1
	UGDH	USP15	CYB5R4
	HIST1H1B	SAMHD1	SYK
	CASK	SNAP29	MXRA8
	ARFGAP1	ABHD2	TNFRSF18
	SLC16A2	RHBDF2	EIF4E3
	CXCL12	SLC25A24	GALNT10
	MUC20	OAS2	FAM122B
	ACAP3	ARPC5	CCDC88B
	VSNL1	TACSTD2	MBD4
	UBE2E3	SNF8	FBXO44
	PABPC1L	LONP1	GFRA1
	DYNLT1	CD72	GLT8D2
	FOXN3	EIF4A3	ZNRF2
	CD109	RNF187	RPGR
	MRVI1	CLEC7A	ATM
	RBP1	ABL2	YTHDC2
	P3H1	ADPGK	PCF11
	GOLT1B	NUDT16	MEF2C
	PDZRN3	UBA52	CSTF3
	GNB5	MYO5A	MRI1
	UBD	GNPDA1	SCAF11
	TREM2	MARCKS	PIP4K2A
	MXD1	OAS1	STARD5
	PHACTR3	CLIC6	OLFM1
	SERPINE2	PTAFR	SPPL2B
	STX4	GNA13	MON2
	SGCD	CSNK2B	KMT2E
	PLEKHA4	TMEM51	PAN3
	NDUFS6	ARHGAP30	CEP350
	SGCB	ITPKB	EPC1
	PAMR1	PPIF	OGA
	SSR2	CSF1R	CIITA
	SMAP2	ERO1A	KLF12
	HEXB	TGOLN2	LUC7L
	TENM4	DNPH1	CLDND1
	C20orf85	PIK3CB	GSTK1
	CCT8	MANBA	BLNK
	PLPP4	PNKD	MLKL
	STK39	PARVB	ZNF24
	EYA2	SIGLEC15	SYNPO2
	CLTA	RGL1	SMAD3
	RAC1	MFSD12	ITPR1
	PHLDA2	GALNT12	SNTB2
	MLLT11	CERT1	CASP3
	COL24A1	MRS2	RUFY1
	BAAT	TIPARP	AMPD3
	DNAJB11	PSTPIP1	ARID4B
	TXNDC12	NDUFS2	TNFAIP8
	LRIG3	PLIN2	PRCP
	RNF144A	GOLM1	CNKSR3
	VCAM1	PRPF40A	USP15
	UBC	PIK3IP1	WDFY4
	NFKBIZ	SLCO2B1	FRA10AC1
	TMX2	CLN8	TRERF1
	ADGRA2	PTBP3	VKORC1
	NFATC4	CPVL	KLRG1
	RHOV	STX10	TMEM273
	CEMIP	STX6	INO80E
	FHOD3	IL2RG	CHID1
	INAVA	SPATA18	SLC7A6
	UNC5B	ANGEL1	GRAP2
	PDZK1IP1	PSMD9	THADA
	ST14	PERP	ERO1B
	GLI2	WDR81	PHYKPL
	MTSS2	ADGRE5	CHST2
	NRIP1	ITCH	MARCKS
	FTSJ1	NLN	TCN2
	ATG13	CNIH3	CLK2
	VDR	G3BP2	PMPCB
	EFEMP2	APRT	ABL2
	STC2	ADCY3	LTF
	ZCCHC14	C5AR2	ELOVL5
	PLEKHM2	CCND1	CUTC
	ADGRA3	MMP1	GRK3
	NOTCH2	PLK3	ZNF101
	NLRP3	PATL1	PCNX2
	SMARCB1	APOL6	SETD5
	CSGALNACT2	COX6B1	PNISR
	ZNF521	FAM174C	ADM
	STX2	MGLL	BACH1
	CP	HES2	OSMR
	AZI2	APBB1IP	TMEM176A
	UBLCP1	WIPF1	PLCB4
	METTL9	MUC5B	NUCB2
	SORCS2	ABCC5	EDEM3
	NTN1	CHP1	KAT2B
	PPP4R1	RP2	CD3G
	ACTR1A	CMIP	MAP3K1
	AFF4	ARID5B	PAX5
	COX6B1	TNFRSF1B	MRTFB
	CERS6	NDUFS7	TRADD
	CCDC167	CMTM7	STEAP2
	DCAF12	NDUFB6	ATG4C
	MUC5B	EVI2B	MDFIC
	EEF1B2	CEBPA	THEMIS
	SESN3	ALOX5AP	LBR
	GSR	LRCH1	NR1D2
	CREB3	PFKFB3	GRASP
	LIPG	SPAG7	SRSF4
	EIF3G	DENND2D	NKTR
	CUTA	TNFAIP2	GASK1A
	ERCC1	MAP3K5	ST8SIA1
	SET	FGD4	ITGA8
	MYO19	DAP3	RGS13
	ANK2	CKAP5	LHX6
	UAP1L1	RIN3	MITD1
	C1QTNF7	OPN3	ZFYVE28
	ROBO2	MTDH	ABRACL
	SLC37A3	WIPI2	TMEM39A
	CSNK1G2	FBXW5	ZNHIT6
	FNDC4	HS2ST1	CASK
	NAP1L4	TP53BP2	EDEM1
	PPP1CC	VTI1B	TNFRSF10A
	CXCL13	CLIC1	PHKB
	AZIN1	PLXND1	CD22
	SLC12A7	UBALD2	ITIH5
	PPFIBP1	VKORC1	CD5
	SFXN1	FH	TENT2
	TEN1	C9orf24	AZI2
	MERTK	USP9X	TRIB1
	BAX	GDE1	PLPP1
	C9orf24	VARS	PLXDC1
	H2AFY2	SLC3A2	TIFA
	RAB3GAP1	PPM1M	FGF7
	PRSS22	BANF1	BACE2
	SEZ6L2	CCNQ	SIN3B
	EVA1B	SLC25A39	SLFN11
	SLC24A3	TTC7A	TIMP1
	ICMT	DCAF12	PRPF38B
	TOP1	SYS1	TBC1D1
	GADD45B	ODF3B	IL18R1
	SEC23A	ZDHHC7	CADM3
	JTB	PLEKHA2	POLR1E
	RGMA	TUFM	RFTN1
	OSMR	ETNK1	PIKFYVE
	FLRT2	MNDA	MARCKSL1
	KRT80	CELSR1	ITGA7
	CDC123	SMARCB1	CLMN
	ABL2	RAB13	TRIP12
	FKBP9	IL18	USP3
	HAS2	BTK	RNASET2
	YKT6	TSC22D3	DCAF16
	CDH2	HMG20B	PPP1R8
	KLF9	SLC8B1	RASGRP1
	XXYLT1	CLN3	SPATA20
	SERINC5	WARS	STT3A
	ACVR1	ABCC3	ZNF831
	NUAK1	FIG4	ABHD17B
	HES4	ACAP2	RNASE6
	SOCS3	TKT	IQSEC1
	AQP9	NSMCE1	PLEKHA2
	GDE1	IMMT	ZNF292
	RTL8C	GAS7	SEPTIN9
	TM7SF3	SAMSN1	FAM107B
	HDGFL3	UBTD1	SAFB2
	FAM160B2	ADAM28	GPR34
	TUSC3	LGALS8	STEAP4
	HCLS1	MTIF2	INPP5B
	SGPP2	COA6	VCAM1
	KIF13B	SPIRE1	PRR5
	ARL10	CXorf38	ARHGAP25
	B4GALT5	CXXC5	HMCN1
	NDUFB5	HPS3	HIST1H1B
	CKLF	EMC7	BSDC1
	CDK14	RASGEF1B	CD7
	XPNPEP1	QPCT	AUH
	PGM3	EIF3A	EPB41
	MBOAT7	WIPI1	PARVG
	TMEM159	RELT	LCK
	FAM83A	WDFY1	ELF1
	ILF2	TENT2	WBP1L
	GAA	ACAT2	NSUN6
	GPR183	COL1A1	ATP11B
	CSTF3	ZNF189	KRT5
	MELTF	METTL9	NSA2
	DLG4	NME1	FGL2
	PLOD3	CYBC1	RARRES1
	MTMR11	TMED7	RNF44
	EDEM3	MAPK6	STK17A
	SRPK1	TFPT	APBB1IP
	ABCC1	MILR1	KDM2A
	HS2ST1	IRF5	PPP3CB
	ANAPC5	ABI3	NCKAP1L
	NID2	RASSF2	HYOU1
	UPP1	CDA	ZC3H15
	ATP6V1G1	SLAMF7	ZNF394
	WDFY1	SCD	HDAC9
	ANAPC11	ARHGAP4	CHD7
	CD99L2	VNN1	UBE2Q2
	JPT1	GNPTAB	UBA52
	FERMT1	AC007906.2	INO80B
	NALCN	AFF4	CFLAR
	POGLUT3	ITGB1BP1	KALRN
	ERRFI1	VPS41	SUSD6
	CMIP	FOXN2	RCAN3
	SEPTIN8	EVI2A	FAM102A
	C5orf15	PDGFC	ARL10
	AP2A1	TMEM50A	ADAM23
	ZEB1	EPSTI1	CRTC2
	AC007906.2	EZR	COL16A1
	ACOT7	SLC49A3	RNF125
	NPEPPS	ABCD1	IL2RA
	IFT20	SEMA3C	NIBAN1
	SLC38A7	TOLLIP	PARVB
	AXL	NINJ1	NCF4
	RAMP1	CFDP1	TARSL2
	HSP90AA1	NOP16	HNRNPH3
	SDC2	LY86	FAM193B
	CHID1	PLD1	STAMBPL1
	ARHGEF25	CORO7	ZNF33A
	BDKRB2	PSMD7	LSM5
	DIRAS3	DDX39A	TNFRSF1B
	FBN2	RAP2A	SRSF2
	BMP4	ATP13A3	LONP2
	PHTF1	COPZ1	NME3
	COL27A1	NUS1	DNAJC1
	C15orf48	EIF4E2	ABCA5
	SLC1A4	NANS	NDUFS2
	CHN1	IER5L	CIAO2A
	ANP32E	SLC25A40	EVA1C
	PPP1R8	PSMD10	ST8SIA4
	DLG1	ADAR	ANKDD1A
	ATP6AP2	RTF2	PARM1
	SPINT1	ZEB2	COTL1
	GLIS2	CD33	FGD3
	RASSF4	DTX3L	PSMB10
	CHRDL2	ZFYVE16	CBFB
	MAP3K7	TPPP3	METTL17
	FZD1	P2RX7	FOSL2
	BMERB1	SNX1	NGLY1
	RAB7B	C4orf48	AMPD2
	COL5A3	DSC2	SUSD3
	TMEM208	EML4	RHOBTB3
	WDR46	PACSIN2	SAT1
	SYNGAP1	COX7A2L	RAB27A
	SEPTIN5	COL3A1	KNTC1
	SLC39A14	ME2	GXYLT2
	IFFO2	DOT1L	SATB1
	CDC42EP5	NFAM1	CXorf38
	PLA2G7	PTPRO	R3HDM4
	DUSP23	ROCK1	CWF19L2
	PTPRD	RAD51B	HAX1
	MBNL2	SQSTM1	APOBEC3G
	SLC41A2	CDKN1A	PDE1A
	CELSR1	MBP	CXXC1
	SLC35B2	SGTB	PRKCQ
	TLR2	CTHRC1	ZNF644
	GMNN	HMOX1	ADAM8
	PLPP5	COX4I1	BOD1L1
	ZNF428	CCDC93	NME1
	PLBD2	ARHGAP15	KLHL25
	A4GALT	NECAP2	SART3
	SLC22A17	RSPH1	CYSLTR1
	RAB27B	ATG16L2	TRAPPC3
	SYNJ2	SNX24	AFAP1
	SLC39A9	CCNYL1	PPHLN1
	KRT7	TNFRSF21	TM9SF2
	GSDME	CORO1A	SUGP2
	KLHL2	DNASE2	TLR10
	BTBD19	DERL1	SNRPA1
	MAP1A	SPSB1	SPATS2
	PFKP	SPHK1	LGALS2
	DCLK2	RSPH3	TBC1D10A
	CGREF1	TRIM25	TRAPPC9
	MICALL2	CFAP157	BCAS4
	TMEM200A	ALAS1	MGAT5
	JAM3	DCXR	FAM49A
	TRIM2	PC	PELI1
	PSTPIP1	SRSF9	KCTD13
	WHRN	ALDH9A1	UXT
	MYDGF	ADAP2	ALDH1L2
	NF2	FKBP5	RB1CC1
	IVNS1ABP	AQP5	ZNF141
	TWF2	DHRS7	GMIP
	RASGRF2	MXD1	NRDC
	C3AR1	GMIP	PUS7L
	EVC2	C16orf70	SGSH
	THBS4	ADRM1	AKIRIN2
	RORA	TAOK3	KCNMA1
	NSMF	TAF1D	CNOT11
	ATP6V1D	PRPS2	STIM2
	GALM	TMX2	MAP3K8
	CHST14	ALDH1A1	GPBP1
	CAPN13	SUSD1	TXNDC12
	NSF	TDRD9	PNN
	BAIAP2L1	TRAPPC2L	PMM2
	PLIN2	ITGB3	ZNF521
	NRK	HPRT1	PAXX
	SLC30A7	TP53I3	UAP1
	PTGS2	LPCAT2	OSBPL8
	REL	COL17A1	DNAJA2
	YIF1B	TGIF1	STYX
	KCNN4	CTBS	MPV17
	CLSTN3	GNL3	AFTPH
	SLC1A3	AGR2	PRPF40A
	CNPY2	HSD17B11	MMP7
	SLC19A2	ARL11	IL16
	SLC39A6	ATIC	PHF1
	PRAG1	ADAM17	TGFB3
	ZC3H15	ITPR2	ZNF512
	NFXL1	CSF1	SRRM1
	FKBP7	NACC1	C9orf78
	KCTD20	CACUL1	TIPARP
	ARMC9	TRABD	DIPK1A
	PDIA3	MAP7D1	ORAI2
	LGI2	CYC1	ISLR
	SLC2A3	SLC29A1	TASOR2
	DLG5	DNASE1L1	BMERB1
	POLR3D	SRC	OSR2
	DLG2	RCC2	MPEG1
	BCL2L11	CELF2	NEK6
	SSH1	LILRB1	MGMT
	CRISPLD1	IER5	SETBP1
	LDOC1	TBC1D8	GPR174
	DPCD	RALGDS	SH3KBP1
	TWSG1	BRI3BP	LGI4
	CBLB	FAM102B	ZNF544
	AGPS	YIF1B	INPP4A
	ADAMTS6	ATP6V0E1	ABCC4
	IKBKE	GPSM3	ALDH9A1
	ATIC	KLHL2	AP4B1
	SPATA20	SLC36A1	INTS4
	IRGQ	NUPR1	CBLB
	GREB1	RNF40	PLN
	LDLRAD4	RASGRP3	PHF12
	GLG1	ZCCHC2	CCNQ
	MYL6B	LMNB2	RASSF5
	SLC16A1	CHMP1A	TTC39C
	PRRC1	EHF	SMARCB1
	PLXDC1	ADSS	PDE8A
	LSM5	TMEM14C	HNRNPD
	MCTP2	PDE4A	DHX36
	SCD5	TIAM1	NCBP2
	POLR2G	LSM4	TACC3
	TRIM16	RNASET2	MSTO1
	PCNX2	STAT1	SRPK1
	POFUT2	TFCP2L1	VARS
	UROS	MDH1	CTBS
	SLC30A1	FAM49A	RBM38
	GLMP	NLRC4	CD24
	GTF2IRD1	AMPD2	PSMB9
	HMGA1	PPP4R1	ITCH
	SRGAP1	IARS2	OGN
	SFMBT2	MAT2A	FLT3
	NKIRAS2	AGA	TAMM41
	PHLDA3	TMEM127	UGGT1
	SPINK1	GSTO1	ZDHHC17
	SEC61G	TOMM20	PER1
	SLC7A5	SH3BGRL	CHD2
	BHLHE41	TNFRSF10B	KANSL1
	BICD1	CSTA	KRI1
	ADAM8	NADK	FAM3C
	HIST2H2BE	HK2	DENND1C
	HGSNAT	TMEM33	RASSF4
	PSTPIP2	GMNN	FOXN3
	CCL17	ZC3H15	EZH1
	LEF1	SLC4A1AP	HIST1H2BG
	ZFYVE1	VPS18	PHTF2
	GMPPA	PTDSS1	FUBP1
	SH3RF3	PLXNB2	PMS1
	AGR2	PSMB8	TNRC6B
	CHST6	ARF5	MTF2
	PPP1R14C	ECHDC1	LDB3
	ARHGAP22	LST1	PRDM2
	PRDM6	RAB14	SH2D2A
	PTGES	SPN	CHD1
	KCTD1	BST2	CD248
	DNAJC1	SSRP1	CHST7
	IFRD1	CHID1	EHD3
	SAMD11	MMD	PIK3CA
	GRAMD2B	VNN2	LRCH1
	EPS8L1	UBE2Q2	HELB
	C4orf3	HPSE	MALT1
	PSMD7	GMFG	PDE2A
	HSD3B7	RUNX1	KIF13B
	YIPF2	DAP	FOLR2
	CNIH3	JAML	HDC
	AGPAT4	CD47	ZNF189
	RARS2	ARPC4	PRKACB
	TASP1	EMP1	PDE10A
	AP1S1	KCNE3	FBLIM1
	NRG1	SCAMP4	CRABP2
	CACNA2D1	UBE2Z	PFN2
	CDK4	NCAPH	PPP3CA
	FBXO2	GRK6	CAMK4
	HACD3	PDIA3	FAM241A
	MTA3	DOK3	KIT
	UCK2	TXNL4A	SRP54
	EPHA3	OSGIN2	KIZ
	STEAP3	BRMS1	ARHGDIB
	DSC2	CDH3	ALDH1A3
	BMP8A	TRAK1	KSR1
	RCN1	SERINC2	SSR2
	UNC5C	STAC3	TNK2
	NFYB	CPPED1	STK39
	NFKB2	HPS1	DIP2A
	MSANTD3	PGLS	SLC38A10
	MISP	ACOX1	UBXN4
	DIP2C	GRAMD1B	NFATC4
	GBA	TSPAN14	COMMD3
	AMTN	NELFCD	MPHOSPH8
	FHL3	AGO1	ECI2
	NPL	B3GNT5	EIF3G
	JPT2	CHKA	RASA1
	SH3TC1	NAA38	MAP3K14
	ARL1	C9orf78	MTR
	TM9SF1	DNAJB11	TRIM27
	NABP1	APEX1	EHBP1L1
	XYLT1	GAK	PLSCR3
	PLPPR2	RNASE6	FMN1
	CDH23	CNPY2	LMBR1
	SPTLC1	PAPSS1	ALKBH7
	TMEM87B	MRC1	XKR6
	SNRNP25	SPECC1	HERC4
	CCT3	NDUFV2	ALG6
	VDAC1	TNFAIP3	XPO5
	HIVEP2	CHST15	ZNF559
	DCLK1	RAB42	CARMIL1
	PORCN	DNAJA2	SLC18B1
	NECTIN1	SWAP70	USP53
	PCP4	DAPK1	MECP2
	KLHL22	SRM	STK10
	TMEM181	SPAG9	CDC73
	PTPDC1	SNAP23	DRAM2
	MBOAT2	TRIM29	PRPF39
	ATP10D	MKI67	ALDH18A1
	IL11	VAPA	TMEM131L
	ITPA	PBRM1	CENPM
	ARMH4	SNRNP25	DNAJC4
	FAM20A	HIST1H1D	STEAP1
	NECTIN4	CBFB	TAF7
	PROM1	LMAN1	CRACR2A
	CNIH1	DBNL	CPNE1
	HOMER1	SPATA20	PABPC1L
	FAM180A	MBOAT1	MYO5A
	ANGPTL4	AGFG1	HEXD
	ARF4	CP	EFCAB13
	PHTF2	MAP2K2	TRNT1
	LILRB4	CRYL1	CLASRP
	LOXL4	PLCB2	COL7A1
	LRP3	PDCD10	OTULIN
	CACNA1C	EAF1	TMEM38B
	TSPAN5	IGHD	NPAS2
	FBXL2	DOCK10	PPWD1
	GNA15	ST3GAL5	TMF1
	EFNA5	COL7A1	SMARCC1
	CASTOR2	GLIPR1	AKAP8L
	TFAP2A	SEPHS2	MAP3K7
	PAWR	STYX	CFH
	ATF3	LTBR	GLRX
	TAF1D	TAX1BP3	SAR1B
	MCM4	CCDC167	NSF
	YARS	COX17	ANP32E
	MYEOV	ERBIN	TINAGL1
	SLC25A12	IKZF1	RIOX2
	STARD5	AHCYL1	QTRT1
	LIF	AP1S2	TUT7
	EXTL2	EIF4E	ZCCHC7
	SDF2	SNX6	PLEKHG1
	KRT23	TMEM219	MMP9
	SACS	CSF2RA	KLHDC2
	PDLIM5	UQCC2	POLR2G
	HSP90AB1	PLA2G2D	SMTNL2
	CARD11	RAB3IL1	LEMD2
	EIF4EBP1	ARL6IP5	PLCL2
	CHIT1	C19orf38	UNK
	SNCAIP	TRPV2	ARL15
	TNFSF4	SSR2	STX16
	SLC39A11	GLUD1	HERPUD2
	SLC16A10	NRROS	MTUS1
	AP2S1	TFEB	DENND5B
	HAVCR2	PPARD	ING5
	MRTO4	SPG7	ASAP1
	UQCC2	VPS26A	SEMA6B
	TAF12	KIF13B	UBA5
	GTF2E2	PCBD1	CD180
	SNX9	NDUFAF8	LRPPRC
	AMPD3	ANKH	RHBDD1
	COL4A5	CSK	KDM2B
	IER3	UNC93B1	CREB3
	DYRK2	EHD4	CORO7
	CLEC5A	TMEM45A	PCMTD2
	F3	RAP2C	LDLRAD4
	NPM3	AFTPH	MRS2
	HIST1H1D	NCF4	S1PR3
	PCSK5	PRKACB	SLC16A7
	GLIS1	CMTM3	GMPPB
	WNT10A	BTBD1	TEX9
	SPRR1B	TUBGCP3	FAT4
	TDO2	TRIM14	ZMYM4
	UBFD1	TMC6	AMN1
	SYNDIG1	DHRS9	ATXN7L1
	NKAIN4	ABHD12	SELENOK
	SEMA6B	DDHD1	BICD1
	NAT9	CDHR3	OGFRL1
	CST6	GNGT2	ITSN2
	XPO5	TNFSF13B	JADE1
	GCNT1	PITPNM1	SLC39A11
	GNPDA1	GALE	C11orf24
	HELLS	MPC2	FILIP1L
	SIX4	SRPK1	ADAT1
	GABRB2	TNS4	DNAJC3
	HECTD2	DNTTIP1	CEP120
	RRM1	TOM1	ADAM15
	ITK	PGM2L1	NCOA3
	SERPINB5	FAM49B	SLC20A1
	PMM2	PHB	PPP1R21
	TENM3	MTHFD1	CHIT1
	CHPF2	BEX4	HPSE2
	ADGRE2	MPHOSPH6	MAP4K4
	DNAJB6	JARID2	TESPA1
	TEAD3	BCL10	SPCS3
	OSBPL3	NCS1	SLC33A1
	PRKCA	SERTAD2	ANTXR2
	PMAIP1	AIFM1	GBGT1
	FAT2	SLC2A5	PRAF2
	MMP16	FAM118A	GAK
	F5	CPEB4	PTPRS
	SDK1	MTMR1	ALG13
	GNAO1	TMEM8A	BIRC6
	TMEM51	ADI1	IFFO1
	TYMS	JTB	NOB1
	EMB	BHLHE40	CTLA4
	NDFIP2	LRPPRC	FCRL3
	CD72	TMEM14B	GPSM3
	KLK4	PDHA1	NDE1
	PLEKHG2	CLDN23	AAK1
	TSPAN17	DGLUCY	IKBKE
	TXNDC17	IDH2	P2RX1
	DHRS1	CLIP1	GASK1B
	HSPA1B	UBXN1	HPS3
	DSG3	IL18BP	L3MBTL3
	PKP2	IKBKE	ELL
	UHRF1	RAB8A	HIP1R
	MTCL1	TMED4	ASXL2
	ZDHHC13	KDM1B	ZNF22
	URB1	ADAM10	ABCA7
	ITPRIP	CHUK	CAPN7
	BMP7	DNM2	INTS8
	TMTC3	CPSF3	DCK
	SPATS2	EXOC5	DENND1A
	COPS9	C1QA	NR5A2
	SHISA4	C1QC	SLC19A2
	LEO1	MLKL	CASP2
	HHAT	TRAF7	DYM
	CD96	HMGN3	NFX1
	SAMSN1	PCYT1A	RAB33B
	NT5DC3	MGST2	KCNN3
	OAT	MCM4	RNF126
	IVL	FRMD4A	ELP2
	CLCA2	RHOT1	SYNGAP1
	GAL3ST4	PROM2	JUN
	PSMG3	TMEM134	ARHGAP30
	VASH2	ZNF267	PTGFRN
	HES2	EMC10	STT3B
	PTRH1	WBP1L	ETV6
	TARS	MUC20	MTMR1
	XPOT	SLC41A2	LGI2
	WNT5B	RAB4A	NSMCE1
	LRP12	MADD	MCOLN2
	PTHLH	RAP1GDS1	EMILIN1
	BMPR1B	PDLIM4	NDUFAF8
	GPR173	SHKBP1	MICALL2
	INHBB	GALC	GGT5
	TNIP3	OTULIN	OLFML2B
	PIGB	SF3B5	L3HYPDH
	GAP43	PHKB	BCL6
	OSM	APMAP	PDGFRB
	ANKRD65	DEDD2	ERGIC2
	HHLA2	CHMP4B	STK26
	ZFP30	EEA1	U2SURP
	GPR171	CCDC12	MAGEH1
	MATN3	MAP3K7	UMAD1
	SLC4A11	SP110	HERC2
	DCAF13	DCTPP1	WWOX
	MTFR1	TSPAN33	KPNA1
	ARMCX6	AZIN1	GBP5
	PRR5	PPP1CA	FBXO46
	ROR1	RB1CC1	SELP
	ARSI	TRIM22	FCHO1
	KRT13	ISG15	ANAPC5
	RGS4	CTXN1	REV1
	TMEM70	LSM5	PPP1R35
	TTC8	SLBP	TEN1
	TFPT	CCDC124	CLECL1
	NLN	PAPOLG	TMEM14B
	AFAP1L2	DENND1A	ABLIM2
	HS6ST2	ABI1	SSBP2
	LAYN	RRP1	CLPTM1L
	SNX7	SLC22A18	CCL22
	EHF	PLEKHF2	PSD4
	CAMK4	TXNL1	CKLF
	IGFL1	FAR2	SFXN1
	DEDD2	LMNB1	ASMTL
	KCNE4	AHSA1	CTSK
	KCTD17	MMP24OS	S100B
	EFNA4	KDM2A	PDZRN3
	CMYA5	SLC4A7	PIK3CD
	TEX9	SYAP1	LDOC1
	DNAJC12	RAB32	PLA2G7
	MB21D2	SUMF1	SYMPK
	ADAM23	TRAPPC1	TMEM168
	TMEM190	SCP2	PAPOLG
	RHPN2	TAF10	SHC1
	ENOX2	KCTD5	TAF11
	TRPV4	FCHO2	CSNK1D
	CLEC2B	SLC22A15	SLC18A2
	ARHGAP28	FOXJ1	TERF2
	QPCT	TMPRSS4	SHFL
	NOX4	ATP9B	MCM6
	PLEKHS1	IGFBP2	GPR155
	NPTX2	DHCR24	MED23
	HMGA2	RNF135	TYK2
	PTS	GATAD2A	SRFBP1
	BCL7A	CNOT11	ZNF276
	GPR176	SRSF4	NT5DC3
	GLIS3	MTF2	SLC25A26
	USP46	TIMM13	ATF6B
	HSPA4	METTL1	WDR77
	RNF24	SIRT2	NUP85
	FSD1L	RNH1	ELK4
	TLCD3A	ATP5F1A	USF1
	COA6	GADD45GIP1	SLC23A2
	SYT11	GSS	FKBP10
	CDCP1	NUDT9	FAAP20
	PHF13	SLC17A5	NUDT21
	MEX3A	MAD1L1	MORC3
	ENO2	MED8	NARF
	CCL11	KCTD13	TMEM70
	RCC1	TUBGCP2	ATP6V1G1
	KLHL4	SRPRB	S100PBP
	PNP	CYB561A3	METTL4
	ANKS6	AOAH	MUC5B
	BATF	PLEKHJ1	GOPC
	TSPAN11	C7orf50	HDGFL3
	TCP1	DOCK11	WDR74
	CSDC2	RAC1	FAM76B
	DLX5	STK4	LRIG2
	GDF11	RGS2	RHBDF2
	PTGER2	LILRA2	PIK3C2A
	GRIP1	TMEM63A	KRTCAP2
	DGKI	RGS19	BANF1
	SEMA7A	FABP5	INTS6L
	SHOX2	HK1	MYO19
	F2R	NUP107	PCED1A
	AMPH	DCK	PPIG
	RND1	NOTCH2	SULF1
	ATAT1	SLC11A2	PAN2
	LYPD1	LILRA5	EPS15L1
	LCA5	XPO5	IRAK3
	PARD6G	CDH23	ZNF568
	CD84	MCCC2	GALM
	BHMT2	ZBTB1	SHPRH
	SHCBP1	VAV1	NUDT2
	PRRX2	OPA1	TSPAN33
	EREG	CCSAP	TCF7
	MCUB	JOSD1	TMEM45A
	TSPAN6	DNM1L	PTAR1
	SLC7A1	CMTM6	PREB
	KPNA2	IFI35	KLHL22
	SLC29A3	ARNTL2	GMFG
	VANGL1	CDS2	CSF2RA
	TACC3	DDAH2	PHGDH
	DIPK1A	ENTPD4	CASP10
	GSKIP	PRKACA	JOSD1
	PAQR7	ZNF330	JMY
	SNAP25	CARD19	SSPN
	SCG2	DNAJA4	P4HA1
	AP1S3	NFKB2	BTN3A3
	SNRPD1	SEMA6B	ADAMDEC1
	EDN2	NNT	FAR2
	FRMD5	MIEN1	TNXB
	IRF6	SNX17	SMURF1
	SRGAP3	MAPKAP1	LARP1B
	HOMER2	GAB3	IFRD1
	MUC16	NMI	SEC62
	NIPSNAP1	ASF1B	KCTD9
	LAD1	SERP1	NFKB1
	PYGO1	ABCC1	FAM160B2
	GPI	ADCK2	TMEM64
	HPRT1	CAPRIN1	CCM2
	PDE1A	COQ2	SIDT1
	SLC16A7	CDC42SE1	RNF138
	TMEM215	VPS8	DMTF1
	TPX2	SGPL1	SLC10A7
	DNAJB1	CETN2	DPM1
	PUS7L	RREB1	FBXL17
	TMEM14B	NKIRAS2	NT5E
	PGF	HAAO	STX2
	PLGRKT	PYGB	PLEKHF1
	SYTL3	SIRT6	SYTL2
	AZGP1	POLE4	MXRA5
	PTPRN	OSTF1	GTF2E2
	AQP5	LEPROTL1	VHL
	NKX6-1	NCBP2	RHEX
	APBA2	MTLN	CD209
	NSG1	ZFYVE19	SLC37A3
	PC	BPGM	USP24
	RMI2	TMCO1	HECA
	ANKRD35	PSTPIP2	PIM1
	NDUFAF5	TBC1D5	PM20D2
	PLPPR4	HAGH	ACSF3
	LDLRAD3	MROH1	MBTPS1
	TEX10	NSA2	TMEM71
	CCR4	IDH3B	GMEB1
	PAEP	CIB1	SMOC2
	IL1RAP	PSME4	TBC1D22A
	TNFSF9	VSTM2L	SAMHD1
	C11orf80	TOP1	CHD8
	CXCL10	RNF126	ATR
	MEAK7	FOLR2	ZCCHC3
	BACH2	ACBD5	NUDT22
	DTX2	MICU1	CLNK
	DUSP2	AP1S1	LPAR1
	ABTB2	PLPP2	RRS1
	GRHL1	UBE2D1	LMBR1L
	IKBIP	SF3B4	NSMCE4A
	SMOX	PPP1R8	ATP11C
	GRIP2	C2CD5	INTS10
	INPP4B	SERPINB8	KCNN4
	IGFL3	NUDT2	NOP56
	RIPK4	OSBPL3	DOCK11
	PRTFDC1	SMURF1	FBLN1
	SCG5	DCAF13	CNPY3
	CLDN10	HPS5	NAT9
	PPME1	COMMD3	SEC24A
	STK26	ETV6	UBE2I
	EGLN3	SMIM15	ZFP30
	HOXB7	FCAR	PCOLCE
	NOG	TREM1	TNFRSF21
	SLC6A14	AGRN	RCAN2
	PI15	AP2S1	CXCL9
	SUSD4	SHARPIN	MSRA
	RHBDL2	TNPO3	COPS7B
	FANCA	RNF149	NUP205
	EIF5A2	SRFBP1	SIAH2
	DOK5	B4GALT1	TNFSF14
	HIST3H2A	ACOT11	SP140L
	CCL22	PCSK1N	SMIM3
	CCL20	DNAJC5	ERAP1
	CHST7	KLK11	YAF2
	PADI2	CSNK1D	HS6ST1
	SIX1	CCT8	C12orf74
	TOP2A	IFIH1	RIF1
	MKI67	LILRB5	EPRS
	CXCL9	CYB5A	OGFOD2
	HRH1	DOK1	A4GALT
	B3GNT3	UBE2G2	IREB2
	MT3	RAB34	MCCC2
	WNT4	ECH1	KCTD7
	MARK4	FAM120A	WNT10A
	C5AR2	EIF3B	ZNF160
	CNKSR3	DNAJC3	TRANK1
	IL17RD	IFITM10	AMDHD2
	TK1	GPAT4	NRN1
	BHLHE22	PNP	PDCD1
	IL6	NCSTN	AC119396.1
	OXCT1	GALNT7	EYA3
	YBEY	AP1AR	CEP85L
	PGBD5	WASHC4	WHRN
	ADAMTS18	AGO4	NSUN2
	SUSD5	NECTIN2	WNT10B
	SMTNL2	CD22	TMEM50B
	GAMT	WDFY4	SMNDC1
	RASL11B	CYP24A1	CADPS2
	BICDL1	ZNF589	EPSTI1
	SDSL	MACC1	GTPBP10
	S100P	MAP4K3	SACS
	CYP2S1	PNPO	TRIM52
	FAM155A	RTCB	CD247
	ANKRD22	VPS13C	INTS13
	PKP1	SLC35F6	KIF26B
	CCNO	LHPP	PLCB1
	ZFAND2A	DNMT1	TFEB
	SLC18B1	SCAND1	HDAC1
	B4GALNT3	POLDIP2	NBAS
	KCTD11	RIT1	DUSP16
	ERN2	DRAM2	UFM1
	TBC1D8B	TMEM147	EBAG9
	CXCL1	FCGR3A	NUDT16L1
	CNPY4	BAG6	FDCSP
	MYBL2	ACOT9	TMEM185A
	VSIG1	PLPP5	SLCO4A1
	PCDHB5	SDCCAG8	HAGHL
	PTTG1	UHRF1	MUC20
	USP18	EYA3	KCNA3
	WEE1	PPP1R7	ZBED5
	GRIK2	CAMSAP1	DAAM1
	EZH2	SEM1	TDO2
	PBX4	CREM	MANEA
	FAM151B	CARD9	PTGES2
	HS3ST2	AGTRAP	PPP2R1B
	NHS	ITGB5	TNFSF13B
	MOSPD1	KIAA0513	ADSS
	CCT2	MYO19	KPNA5
	STK32A	PAFAH1B2	GTF2B
	ADRA2A	SETD3	CPXM2
	HSP90B1	PRKAG2	TNFRSF10B
	LRRN4CL	RIOK3	CERS5
	FJX1	USP3	RGS14
	WNT7B	AGPAT4	OARD1
	WDR86	XRN2	USE1
	DPEP1	EPB41L3	MMRN2
	RASGRP1	GON7	EGFL6
		SYT8	AVEN
		SLC35E3	POGLUT1
		ATF3	SDK1
		COMTD1	IQCB1
		SPATS2L	TRABD2A
		GTF2H5	ELK3
		SRA1	MYO16
		FAM91A1	DNM1
		RAB31	SIK3
		SLC25A29	SCN1B
		JPT2	ZNF595
		DPM1	C16orf54
		SLC15A4	KYNU
		GNL2	HERC3
		NMRK2	WDR20
		TSPAN17	DHRS1
		UHMK1	SUPV3L1
		RAB7B	ANKRD13A
		CEP350	RPAIN
		RRP36	SUZ12
		BABAM1	CNOT3
		PLOD1	LRRC8C
		BST1	ELMOD2
		GET3	RSPO4
		TAF12	HEMK1
		LSR	SPSB1
		NDUFV1	PHTF1
		WDR46	GABPB2
		MMP10	FIP1L1
		CDC123	PDIA5
		CHCHD2	USP20
		RGS12	NOP58
		CCNK	OFD1
		SRI	TMEM154
		FUCA2	CALU
		TMEM183A	MYL6B
		TPMT	ARHGAP24
		METTL7B	FAM117A
		TRIM38	ANKIB1
		NDUFAB1	ADGRG5
		DPEP2	AUP1
		ATP6V0A1	PLEKHF2
		TMEM208	ARID5A
		EGLN1	TMEM19
		ACBD3	MTIF2
		ZFYVE26	CFAP54
		KPNA2	PAIP2B
		SIGLEC7	RFFL
		P4HB	RNGTT
		MFSD13A	MCUB
		SLC9A3R1	SLC30A7
		SEC13	NNT
		MTMR10	ZNF263
		UGGT1	PRPS2
		MCRIP2	ZDHHC13
		SIDT2	SIT1
		P4HA1	CMTM7
		VPS35L	MAPK6
		CLDN1	DENND1B
		UEVLD	LMNB1
		RFFL	PTPN22
		DNAJC13	FBXW8
		KXD1	NUP107
		SCNM1	RARS2
		LRRC46	WDR46
		NSMAF	RRP36
		FXYD3	RNF122
		BNIP2	TMEM178B
		POLR2I	BTN2A2
		VAMP3	ELP3
		PTRH1	SLC7A1
		BAK1	MGST2
		DUSP3	DPP8
		AGGF1	PECAM1
		MESD	COL4A2
		RBM19	DEPDC5
		PTGES2	TDRD3
		STX2	KLRB1
		MCOLN3	DUSP11
		ARL4C	MXD1
		MGAT2	SLF1
		NCLN	SPIDR
		PLSCR1	AVPR1A
		NFATC1	NOP16
		USP32	NKRF
		SNX29	RABEP2
		NDUFA4	ADGRG1
		TYMS	PPM1K
		FSD1L	SDHAF1
		PTPN9	SFMBT1
		ALG5	NUP88
		FOXN3	SHISA8
		ARHGAP25	MBNL3
		ATP5PD	IRGQ
		CDKAL1	UBLCP1
		ATP2A2	ADCY5
		NUP188	MIS18BP1
		SH3BP5	ABCB1
		SLC43A3	MED1
		POMP	JMJD6
		RESF1	CXCR5
		SUMF2	ADAMTS5
		FECH	TRAF3IP2
		SCCPDH	PIK3CG
		HRK	THBS3
		AK4	ARNTL2
		RPAIN	TNPO3
		MAP4K4	ST6GALNAC4
		HECTD3	INHBB
		API5	CRELD1
		BEST1	GNL3L
		TANC2	HIF1A
		ELOF1	GALK2
		PLXNA1	TRIM66
		RANBP9	COG5
		SIGLEC5	DGKE
		ENOSF1	SOCS4
		DCAF7	SNX8
		BLOC1S2	NUAK1
		RILPL2	TBCC
		ACSL5	SNAI3
		AVL9	TYSND1
		STRBP	UBA6
		COMMD4	ANAPC4
		CHCHD5	SLC9B2
		XPR1	MBTD1
		HYDIN	CCDC134
		SRD5A3	P2RY8
		ZSWIM8	GCSAM
		UROD	VNN2
		ZMPSTE24	ZNF76
		TIMMDC1	IL11RA
		KEL	SMC6
		SIRT7	KIF20B
		GTF2IRD1	ANKRA2
		AURKAIP1	VAV3
		LACTB2	EMSY
		MS4A6A	SLC1A3
		SLU7	GABARAP
		AUP1	GABPA
		TAGAP	LSAMP
		CHMP2B	ASCC1
		MAP3K8	SERGEF
		LAMTOR2	LXN
		MS4A8	TEX10
		MMP11	STMN3
		PMPCB	ZBTB17
		AMFR	NFATC2IP
		DHRSX	CCDC32
		RRS1	HIST2H2BE
		FAM78A	SEC24D
		F11R	HEPH
		SLC30A1	NFYB
		UBE2J1	GALNT16
		PARP12	MBD5
		CUX1	FAF1
		ACOT13	EED
		DYRK4	SLC22A17
		DRAM1	TMEM175
		SORT1	NSMAF
		GAS2L3	HSPBAP1
		MTMR3	PSD3
		E2F3	HCFC2
		NIPSNAP2	USP1
		YKT6	ELP1
		ABHD16A	DISC1
		BAIAP2	METTL2A
		PTPRE	BICC1
		CFAP43	THSD7A
		TPRG1	RIC3
		CLUH	EXOC1
		POGK	SPATA5
		IFFO1	TMED8
		C1orf162	MT2A
		HSPBAP1	WDR37
		TULP4	ADA
		FLII	CD320
		RAB3GAP1	NXPE3
		RARRES1	UAP1L1
		FAHD1	STRADA
		CERS5	IGDCC4
		LNPK	ZDHHC21
		DPCD	YDJC
		DEPDC5	SAYSD1
		TIMM10	EGFLAM
		TPRG1L	ALOX15B
		PSMC4	AIF1L
		KLK4	TXLNB
		NSUN2	NDUFAF7
		FARSA	SLC35D1
		CUL4A	RFTN2
		CEBPD	DDX50
		GNAQ	INSIG2
		RHOV	COX18
		NTMT1	MRRF
		FRRS1	CXXC5
		NAGLU	LDAH
		BDH1	TESC
		PYM1	PRMT3
		CCDC125	RGMA
		SMDT1	CRYL1
		TIMM23	PUS1
		ENY2	ATIC
		OSBPL11	TTF2
		EIF3G	MFSD8
		CD86	PCED1B
		MET	ZFAND4
		TOR1A	KLHL14
		RAB12	GALNT15
		H2AFX	NAA15
		AKT1	TERF1
		DHX15	PSAT1
		TNFSF15	DCC
		MDFIC	ELK1
		ZNF24	PFAS
		KMT5A	KIAA1211
		PHTF1	DCP2
		ELF4	RELT
		ZCRB1	ACACB
		NCK1	PIGF
		TMEM87B	TRMT1L
		DPY30	GNG2
		REEP5	CYP2R1
		CAMKK1	CALHM6
		MEGF9	MYEF2
		KIF1B	HDAC8
		FAH	GAB3
		MARK2	TIMM44
		OPTN	RALGAPA2
		PSMD3	PLD4
		CWC15	RELB
		TCEAL8	ITGB7
		GIT2	PPP1R3E
		REEP4	NTMT1
		ST3GAL6	UCK2
		SEL1L	ATG10
		SH3BP2	TDP1
		TMCC3	FOXC1
		CIZ1	SLC38A11
		ADCY7	SLC25A12
		DDI2	ERMARD
		DCSTAMP	HTRA2
		ATF5	CNOT9
		ZDHHC13	C5AR2
		RAB11B	PHF8
		KCTD7	PWWP2A
		ALPK1	DCLK1
		MED25	RHPN1
		KLF16	TFDP2
		RGCC	CEP192
		SRSF2	ZNF621
		YWHAE	COLEC11
		ACE	ZNF75D
		SLC4A8	CSNK1G3
		SLC2A9	SDS
		CYSTM1	CPLX1
		FIS1	LMF1
		PPIB	TEPSIN
		CPSF2	CTPS2
		UNC50	SUCO
		RTF1	NELL2
		ADTRP	TTC13
		ZWINT	GREB1
		GALNT6	CARF
		ATP6V1E1	ITFG2
		DDT	LINS1
		CMAS	PMAIP1
		TBCB	RFX7
		PRDX3	POLG2
		TACC3	XPA
		ANAPC4	CEP290
		RAB1B	GEMIN7
		SLC12A6	SNX20
		COPB1	ZDHHC14
		NCKAP5L	FTSJ1
		PTPRA	COL23A1
		GPR132	UCHL1
		MANF	ABCB7
		CTDNEP1	AIFM1
		PPARGC1B	HPRT1
		TSFM	ZNF335
		GPN3	CD226
		MEA1	SMPDL3B
		IGHM	PIGB
		CAPN13	SLC15A4
		RDX	VAV1
		TANGO2	SLC25A45
		SLC43A2	SMIM27
		USB1	NOL8
		HS6ST1	SNTG2
		CNOT9	CLIC6
		C1orf43	AEN
		ST8SIA4	RNF144A
		CSTF3	DENND2D
		SLC25A13	MED14
		SNRPA1	HAS2
		DCTN4	MCF2L2
		PIFO	LHPP
		ACAD9	B4GALT3
		C5orf49	EMID1
		IQSEC1	ZCCHC8
		SLC7A1	DIS3L
		SNN	WDR75
		SLC9A6	BORCS5
		SGPP1	LIG1
		PROM1	CCNH
		SHCBP1	SFRP1
		GTF2E2	BRI3BP
		GNPAT	GMPPA
		ZNF552	GATA3
		MOSPD3	RAB3IL1
		ADPRHL2	PSTPIP2
		COPE	SLC7A2
		RHOF	E2F3
		DOP1B	LTB4R
		NFKBIB	RBM45
		C6orf62	ALG9
		SMIM26	APH1B
		POLE3	PGM2L1
		IREB2	ADAMTS17
		PMFBP1	KATNAL1
		RRP1B	CCL17
		PLAA	MS4A4A
		TOR3A	NFKBID
		SH3RF3	GZMA
		GLB1	ZNF138
		LIN7C	REXO4
		TOR2A	HERC5
		TTLL4	PKP2
		YARS	PRDM8
		RAB8B	PTGES
		ERLIN1	AKAP7
		NENF	ATP13A1
		DEXI	VPREB3
		ASPN	RBP7
		PWWP2B	TRMT13
		DHRS1	SNAP25
		TLR4	KDELR3
		ZC3H12D	CCDC174
		SEC23B	SELENOI
		SNTN	DIMT1
		EXOSC7	DCAF13
		PPHLN1	KCNE4
		ANAPC7	TAF4B
		IRF7	CDK5RAP1
		MTHFS	CCDC137
		ERCC1	APBB3
		AIMP2	VCPKMT
		SIL1	PLA2G4C
		BTF3L4	ADPRM
		RRAGC	NEMP1
		PTPN7	SASH3
		NUDT1	PLD1
		POLR2K	DIO2
		HIPK1	RNF113A
		BABAM2	CCDC159
		SUCNR1	ENOX2
		SFXN3	SIGMAR1
		IGHG3	ADRA2A
		NRBF2	PNPLA8
		SYTL3	RMI2
		CASP8	CWF19L1
		MOSPD1	CADPS
		SAR1B	KLHL3
		AATF	GPX8
		DSG2	CISD2
		CREB3	AOX1
		EMC6	BEST1
		SIAH2	SLC2A1
		IKBKG	GPR65
		RHOA	NEDD1
		TGFBR1	KBTBD8
		LBR	SLC9A9
		CAPZA2	SLCO5A1
		ABHD5	GFER
		FIBP	DUSP4
		SH3BP1	RASGRP3
		WASHC5	BIN2
		TES	TXNL4B
		EFTUD2	CSRNP2
		LIG1	LOXL2
		NEK4	TOP1MT
		CAPSL	RBM12B
		MPDU1	ABRAXAS1
		RAB18	MYPOP
		DIAPH1	QPCTL
		TEN1	GUF1
		RCBTB2	THAP6
		CTNNA1	ZNF345
		JPT1	CHL1
		H2AFY2	ADAMTS15
		DNAAF1	CCL4
		CAP1	MSH6
		TLR1	RIOK1
		KNSTRN	TCL1A
		RANGAP1	MT1A
		TSN	SLC2A5
		INPP5D	NAA16
		SEC11C	RNF157
		ARHGDIA	SPAST
		SAXO2	GAPT
		ITGB8	MLH1
		NPLOC4	RBL1
		PICK1	ZNF483
		PCTP	KRT15
		ANTKMT	KIAA1586
		ZMYND10	ADM5
		RABL6	TUBD1
		PTPN18	IDE
		EIF6	RAB11FIP4
		RXRA	B3GNTL1
		COX16	IGHE
		PLP2	JMJD4
		CEPT1	SMOX
		RNF141	ADAMTS6
		TMC5	MPHOSPH6
		APPL1	TMEM65
		TEKT2	LPAR2
		VWA5A	C12orf45
		APH1B	PI15
		MPC1	SERPINI1
		FAM216B	SMAD1
		MORN2	PARD6G
		SLC2A1	DCLK2
		ANKRD13D	MEI1
		TOP2A	GDF7
		IPO13	EOMES
		PRELID3B	NLRC3
		MGME1	SLC41A2
		CTNNBL1	CUBN
		ARL14EP	H2AFY2
		UCK2	RNMT
		CDCP1	FAM78A
		ESYT1	ZBTB32
		SDC1	HIVEP2
		MAN2A2	BIK
		GNB5	METTL25
		CLK3	FCGBP
		CHKB	CD200R1
		GPR108	CILP
		SP100	KIF2A
		IDH3G	FAM177B
		MCM5	TBX1
		ADK	ARSG
		TNIP1	CST7
		ECPAS	LEO1
		TRPS1	GTPBP3
		HMOX2	EPHB2
		VPS53	PMS2
		VAV3	FAM171A1
		NRDC	BLOC1S4
		CCM2	DDB2
		GPR87	PPIL3
		CCDC43	SCIMP
		KIF16B	JADE3
		RCAN3	CCL11
		EIPR1	PLEKHA8
		NECTIN4	SEMA7A
		SLC25A11	ZDHHC24
		IQCG	FBXO33
		IFNLR1	THOC1
		LRMDA	FLRT2
		CD58	NFE2L3
		PCCB	MFSD3
		FAF1	NOC3L
		USP4	GPSM2
		NFKBID	ODR4
		MCOLN1	ARNTL
		ANKRD65	LMBRD2
		CISD2	SRBD1
		PISD	BOLA1
		PICALM	RIPK2
		SCNN1A	CCSER1
		CTNS	PLA2G5
		WDR91	SYNGR1
		BBC3	GNAL
		ACTR1A	FKBP14
		UCHL3	ATG4A
		DDX27	YPEL2
		WDR38	HLTF
		NUDT21	QPRT
		ATP13A2	ZBTB14
		PSME1	CARNMT1
		STT3A	CD163L1
		HSBP1	EXOSC1
		DDB2	SNRNP48
		COQ4	MDM1
		POLR1D	LARS2
		HELLS	QPCT
		SBNO2	PAPPA
		ELK1	YBEY
		CLN6	ANKRD49
		H1F0	CAMKMT
		TLK1	C1GALT1C1
		RTCA	FOXRED1
		MCU	SLC46A3
		STARD3NL	SMYD4
		TMEM181	PTGFR
		FAM214B	KRBOX4
		ATF6	OPA3
		TRNAU1AP	SIRPG
		ZDHHC24	C1orf54
		C12orf4	NRXN2
		METTL26	METTL21A
		PGM2	MATN2
		DEF6	TRPC1
		SLC25A43	TMLHE
		DLST	LRRN1
		S100P	PDE7B
		SNX4	SMARCAL1
[truncated: 1,433 more rows]
