# Supplementary material for: From Gene Networks to Therapeutics: A Causal Inference and Deep Learning Approach for Drug Discovery
Source: Pharmaceuticals (Basel). 2025 Aug 30;18(9):1304. doi: 10.3390/ph18091304 (PMC12472719; doi:10.3390/ph18091304)
Supplement: Supplementary file 1 [file pharmaceuticals-18-01304-s001.zip › pharmaceuticals-3781314-Supplementary_File S4_IPF_Subtypes.xlsx]

## Sheet: Mediators vs IPF123
FWD causal genes from all modules (seven) significantly +vely correlated with IPF					IPF1 Up	IPF2 Up	IPF3 Up
NCBI Gene ID	Gene Symbol	Gene Name	Original Symbol		COL3A1	CDH3	ISLR
56	ACRV1	acrosomal vesicle protein 1	ACRV1		PAMR1	ISLR	CDH3
27299	ADAMDEC1	ADAM like decysin 1	ADAMDEC1		ISLR	MMP7	MMP7
389658	ALKAL1	ALK and LTK ligand 1	ALKAL1		CTHRC1	COL3A1	COL3A1
55821	ALLC	allantoicase	ALLC		CFH	TUBB3	P4HA3
54443	ANLN	anillin, actin binding protein	ANLN		CDH3	PTGFRN	CPXM1
302	ANXA2	annexin A2	ANXA2		SCG5	ZMAT3	SCG5
259266	ASPM	assembly factor for spindle microtubules	ASPM		THY1	SERPIND1	COL1A1
445	ASS1	argininosuccinate synthase 1	ASS1		FOLR2	THY1	CTHRC1
570	BAAT	bile acid-CoA:amino acid N-acyltransferase	BAAT		FAP	CXCL14	PAMR1
168620	BHLHA15	basic helix-loop-helix family member a15	BHLHA15		COL1A1	CRABP2	FAP
55330	BLOC1S4	biogenesis of lysosomal organelles complex 1 subunit 4	BLOC1S4		ZMAT3	COL1A1	CRABP2
701	BUB1B	BUB1 mitotic checkpoint serine/threonine kinase B	BUB1B		ASPN	SCG5	COL2A1
25770	C22orf31	chromosome 22 open reading frame 31	C22orf31		CPXM1	DIO2	TUBB3
720	C4A	complement C4A (Chido/Rodgers blood group)	C4A		MMP7	BAAT	PTGFRN		40 common elements in "FWD Causal" and "IPF1 Up":					38 common elements in "FWD Causal" and "IPF2 Up":					40 common elements in "FWD Causal" and "IPF2 Up":
721	C4B	complement C4B (Chido/Rodgers blood group)	C4B		COL2A1	CTHRC1	CXCL14		ADAMDEC1					BAAT					ANLN
285556	C4orf54	chromosome 4 open reading frame 54	C4orf54		TUBB3	COL2A1	CFH		ANLN	p-value = 2.882041E-16				BHLHA15	p-value = 8.067166E-14				BAAT	4.68859e-13			4.68859e-13
766	CA7	carbonic anhydrase 7	CA7		SFRP2	SMO	SMO		BAAT					CCL13					BHLHA15						29 common elements in "FWD Causal", "IPF3 Up", "IPF2 Up" and "IPF1 Up":
59284	CACNG7	calcium voltage-gated channel auxiliary subunit gamma 7	CACNG7		PTGFRN	SNAP25	THBS3		BUB1B					CCL19					CCL13						BAAT
6357	CCL13	C-C motif chemokine ligand 13	CCL13		COL1A2	IGFL2	ADAM12		C4A					CCR8					CCR8						CCL13
6363	CCL19	C-C motif chemokine ligand 19	CCL19		THBS3	SFRP2	SERPIND1		CCL13					CD163L1					CD163L1						CCR8
1237	CCR8	C-C motif chemokine receptor 8	CCR8		GLI1	ARID5B	COL1A2		CCR8					CD79B					CD79B						CD163L1
283316	CD163L1	CD163 molecule like 1	CD163L1		SSC5D	COL10A1	COL17A1		CD163L1					CDH3					CDH3						CD79B
974	CD79B	CD79b molecule	CD79B		SFRP4	CD27	FCRL5		CD79B					CDKN3					CDKN3						CDH3
1001	CDH3	cadherin 3	CDH3		CXCL14	PAMR1	IGFL2		CDH3					CFB					CEP55						CDKN3
8941	CDK5R2	cyclin dependent kinase 5 regulatory subunit 2	CDK5R2		CPA6	HPSE2	SNAP25		CDKN3					CFI					CFB						CFB
1033	CDKN3	cyclin dependent kinase inhibitor 3	CDKN3		MOXD1	THBS3	THY1		CEP55					CLDN10					CFI						CFI
55165	CEP55	centrosomal protein 55	CEP55		COL5A2	HLA-DOB	DPYS		CFB					CLSTN3					CLDN10						CLSTN3
629	CFB	complement factor B	CFB		BAAT	TMEM59L	SULF1		CFI					CRABP2					CLSTN3						CRABP2
3426	CFI	complement factor I	CFI		COL10A1	CPXM1	SPRR1A		CLSTN3					CRLF1					CRABP2						CRLF1
94115	CGB8	chorionic gonadotropin subunit beta 8	CGB8		TYMS	CLDN1	GEM		CRABP2					CST1					CRLF1						CST1
1138	CHRNA5	cholinergic receptor nicotinic alpha 5 subunit	CHRNA5		DIO2	FRMD5	HLA-DOB		CRLF1					FAM83D					CST1						FAM83D
8973	CHRNA6	cholinergic receptor nicotinic alpha 6 subunit	CHRNA6		SMO	COL17A1	DIO2		CST1					FCER2					FAM83D						FKBP11
63924	CIDEC	cell death inducing DFFA like effector c	CIDEC		HABP2	RCAN2	CD27		FAM83D					FKBP11					FCER2						GDF15
9071	CLDN10	claudin 10	CLDN10		NREP	MDK	PIM2		FKBP11					GDF15					FKBP11						IL37
9075	CLDN2	claudin 2	CLDN2		TGFBI	KRT17	SSC5D		GDF15					IL37					GDF15						ITM2C
9746	CLSTN3	calsyntenin 3	CLSTN3		IGFL2	CFH	COL5A2		IL37					ITM2C					IL37						KRT14
85445	CNTNAP4	contactin associated protein family member 4	CNTNAP4		PTCHD4	P4HA3	RCAN2		ITLN1					KRT14					ITM2C						LAX1
1296	COL8A2	collagen type VIII alpha 2 chain	COL8A2		CRABP2	LRFN5	DNM1		ITM2C					LAX1					KRT14						NMNAT2
27132	CPNE7	copine 7	CPNE7		DPYS	NMNAT2	TMEM59L		KCNK4					NMNAT2					LAX1						P4HA3
1382	CRABP2	cellular retinoic acid binding protein 2	CRABP2		LRRC17	FAP	COL10A1		KRT14					P4HA3					MRGPRF						PCP4
9244	CRLF1	cytokine receptor like factor 1	CRLF1		GTSE1	GXYLT2	SFRP2		LAX1					PCP4					NMNAT2						PRTFDC1
49860	CRNN	cornulin	CRNN		FMO1	TNFRSF18	CLDN1		NMNAT2					PLD5					P4HA3						STEAP1
1469	CST1	cystatin SN	CST1		FOXP3	SSC5D	COL16A1		P4HA3					PLEKHN1					PCP4						TIMD4
9162	DGKI	diacylglycerol kinase iota	DGKI		MR1	SULF1	HPSE2		PCP4					PRTFDC1					PDGFD						TMEM132A
125704	DIPK1C	divergent protein kinase domain 1C	DIPK1C		ROBO2	SPRR1A	MZB1		PDGFD					SLC16A14					PLEKHN1						TNFRSF13B
1758	DMP1	dentin matrix acidic phosphoprotein 1	DMP1		TRIM36	CHRNB1	PROM2		PLD5					SLC17A9					PRTFDC1						TPSB2
57171	DOLPP1	dolichyldiphosphatase 1	DOLPP1		EPHA3	IL13RA2	TGFBI		PRDX4					STEAP1					RAET1E
55840	EAF2	ELL associated factor 2	EAF2		HLA-DOB	COMP	MDK		PRTFDC1					SYTL1					SLC17A9
150350	ENTHD1	ENTH domain containing 1	ENTHD1		PRTFDC1	GEM	GLT8D2		RTN4RL2					TIMD4					STEAP1
284656	EPHA10	EPH receptor A10	EPHA10		SERPIND1	WNT10A	POU2AF1		STEAP1					TMEM132A					SYTL1
81610	FAM83D	family with sequence similarity 83 member D	FAM83D		STS	PROM2	CHRNB1		TIMD4					TNFRSF13B					TIMD4
2208	FCER2	Fc epsilon receptor II	FCER2		HLA-DMA	BICC1	KIAA1755		TMEM132A					TPSB2					TMEM132A
51303	FKBP11	FKBP prolyl isomerase 11	FKBP11		HAAO	ADAMTS14	KRT17		TNFRSF13B										TNFRSF13B
2525	FUT3	fucosyltransferase 3 (Lewis blood group)	FUT3		HFE	DPYS	ASPN		TPSB2										TPSB2
9518	GDF15	growth differentiation factor 15	GDF15		PDE6G	KIF26B	FOXP3
2695	GIP	gastric inhibitory polypeptide	GIP		TREM2	TDO2	COMP
2734	GLG1	golgi glycoprotein 1	GLG1		TPX2	TSHZ2	ADAMTS14
2762	GMDS	GDP-mannose 4,6-dehydratase	GMDS		KLHL4	IGFL1	NSG1
150763	GPAT2	glycerol-3-phosphate acyltransferase 2, mitochondrial	GPAT2		GLT8D2	ADAM12	KIF26B
284110	GSDMA	gasdermin A	GSDMA		CCDC80	CPA6	TYMS
149699	GTSF1L	gametocyte specific factor 1 like	GTSF1L		ABCC3	KIAA1755	FNDC4
2978	GUCA1A	guanylate cyclase activator 1A	GUCA1A		COMP	KCNN4	STEAP1
51179	HAO2	hydroxyacid oxidase 2	HAO2		TMEM59L	COL1A2	SPRR1B
55127	HEATR1	HEAT repeat containing 1	HEATR1		MMP16	FCRL5	BAAT
57801	HES4	hes family bHLH transcription factor 4	HES4		ADAM12	PTCHD4	GXYLT2
3226	HOXC10	homeobox C10	HOXC10		CBR3	GAMT	FHL2
54756	IL17RD	interleukin 17 receptor D	IL17RD		PTHLH	IGLL5	PODNL1
50604	IL20	interleukin 20	IL20		CPZ	PIM2	PTHLH
27178	IL37	interleukin 37	IL37		CRYM	FOXP3	MOXD1
79711	IPO4	importin 4	IPO4		P4HA3	TGFBI	JSRP1
55600	ITLN1	intelectin 1	ITLN1		DUSP10	POU2AF1	TWIST1
81618	ITM2C	integral membrane protein 2C	ITM2C		ITGBL1	DOK5	STAP1
50801	KCNK4	potassium two pore domain channel subfamily K member 4	KCNK4		GCNT1	HABP2	TRIM2
55220	KLHDC8A	kelch domain containing 8A	KLHDC8A		TWIST1	TWIST1	LRRC17
3858	KRT10	keratin 10	KRT10		SULF1	MZB1	MMP11
3861	KRT14	keratin 14	KRT14		GAMT	STS	WNT10A
3884	KRT33B	keratin 33B	KRT33B		CCNB2	GLI1	ANKRD36BP2
54900	LAX1	lymphocyte transmembrane adaptor 1	LAX1		LAMP5	MMP16	CD79A
158062	LCN6	lipocalin 6	LCN6		C4orf48	HHIPL1	THBS2
93273	LEMD1	LEM domain containing 1	LEMD1		CLDN1	FOLR2	TDO2
57121	LPAR5	lysophosphatidic acid receptor 5	LPAR5		BICC1	FNDC4	GREM1
347730	LRRTM1	leucine rich repeat transmembrane neuronal 1	LRRTM1		CTSC	MMP11	IL13RA2
4191	MDH2	malate dehydrogenase 2	MDH2		CHRNB1	HAAO	COL5A1
4288	MKI67	marker of proliferation Ki-67	MKI67		CSF1R	FHL2	IGLL5
4314	MMP3	matrix metallopeptidase 3	MMP3		CD27	CST2	TRO
116535	MRGPRF	MAS related GPR family member F	MRGPRF		LTBP2	CHRDL2	PIEZO2
26509	MYOF	myoferlin	MYOF		MXRA5	TNFRSF21	SCAMP5
4661	MYT1	myelin transcription factor 1	MYT1		DDB2	JSRP1	CYP24A1
23397	NCAPH	non-SMC condensin I complex subunit H	NCAPH		COL24A1	STEAP1	CERCAM
4745	NELL1	neural EGFL like 1	NELL1		CRIP1	PODNL1	LOC730101
401115	NICOL1	NELL2 interacting cell ontogeny regulator 1	C4orf48		SOX4	NSG1	DCLK1
23057	NMNAT2	nicotinamide nucleotide adenylyltransferase 2	NMNAT2		CLEC11A	LRRC17	GPX8
65083	NOL6	nucleolar protein 6	NOL6		MDK	CD79A	DERL3
283869	NPW	neuropeptide W	NPW		HTRA1	LINC00582	TNFRSF21
2494	NR5A2	nuclear receptor subfamily 5 group A member 2	NR5A2		NUSAP1	FERMT1	PTCHD4
26529	OR12D2	olfactory receptor family 12 subfamily D member 2	OR12D2		GPX8	ASPN	TNFRSF18
143503	OR51E1	olfactory receptor family 51 subfamily E member 1	OR51E1		IGLL5	ABCC3	LINC00582
92736	OTOP2	otopetrin 2	OTOP2		IL13RA2	GPR87	CPZ
5020	OXT	oxytocin/neurophysin I prepropeptide	OXT		EDEM2	TRIM2	COL15A1
283208	P4HA3	prolyl 4-hydroxylase subunit alpha 3	P4HA3		ROBO1	ROBO1	GAMT
60676	PAPPA2	pappalysin 2	PAPPA2		GXYLT2	TMEM158	CCDC28B
5100	PCDH8	protocadherin 8	PCDH8		POSTN	MOXD1	KCNN4
5121	PCP4	Purkinje cell protein 4	PCP4		BIRC5	FREM1	KRT16P2
80310	PDGFD	platelet derived growth factor D	PDGFD		CD163L1	EPHB2	LY6D
54858	PGPEP1	pyroglutamyl-peptidase I	PGPEP1		FRMD5	CXCL12	HABP2
200150	PLD5	phospholipase D family member 5	PLD5		HLA-DPB1	SEL1L3	CLEC11A
84069	PLEKHN1	pleckstrin homology domain containing N1	PLEKHN1		DLGAP5	ITGA2	MXRA5
84513	PLPP5	phospholipid phosphatase 5	PLPP5		BMF	LAMP5	CACNB3
51535	PPHLN1	periphilin 1	PPHLN1		VIM	DIRAS3	LOC729966
10549	PRDX4	peroxiredoxin 4	PRDX4		TOP2A	LRRN1	COL7A1
284338	PRR19	proline rich 19	PRR19		CST2	SCAMP5	ADAMTS16
56952	PRTFDC1	phosphoribosyl transferase domain containing 1	PRTFDC1		GAL3ST4	VWA5A	ROBO2
5888	RAD51	RAD51 recombinase	RAD51		HMCN1	DNM1	STS
135250	RAET1E	retinoic acid early transcript 1E	RAET1E		FHL2	CDH2	FOLR2
400966	RGPD1	RANBP2 like and GRIP domain containing 1	RGPD1		SESN3	COL5A2	PDLIM4
646862	RNF225	ring finger protein 225	RNF225		NMNAT2	SYNJ2	RGS17
6094	ROM1	retinal outer segment membrane protein 1	ROM1		DNAJC22	COL16A1	MMP13
57529	RTL9	retrotransposon Gag like 9	RTL9		ARID5B	SFRP4	CXCL12
349667	RTN4RL2	reticulon 4 receptor like 2	RTN4RL2		PBLD	PDLIM4	TRPV6
10483	SEC23B	SEC23 homolog B, COPII coat complex component	SEC23B		CCL18	DERL3	DOK5
151648	SGO1	shugoshin 1	SGO1		ENC1	IGSF9	CST2
221150	SKA3	spindle and kinetochore associated complex subunit 3	SKA3		GALM	CD79B	FNDC1
151473	SLC16A14	solute carrier family 16 member 14	SLC16A14		NSG1	NKAIN4	GPR87
10246	SLC17A2	solute carrier family 17 member 2	SLC17A2		SLC30A1	MXRA5	BLNK
63910	SLC17A9	solute carrier family 17 member 9	SLC17A9		ADAMTS16	COL15A1	REM1
155184	SLC2A7	solute carrier family 2 member 7	SLC2A7		FNDC4	GPHA2	EPHA3
27127	SMC1B	structural maintenance of chromosomes 1B	SMC1B		DOK5	CXCL13	NREP
389332	SMIM32	small integral membrane protein 32	SMIM32		IGFBPL1	ROBO2	STARD5
9655	SOCS5	suppressor of cytokine signaling 5	SOCS5		PLK1	COL5A1	MIXL1
8128	ST8SIA2	ST8 alpha-N-acetyl-neuraminide alpha-2,8-sialyltransferase 2	ST8SIA2		TNFRSF18	PLD4	SFRP4
26872	STEAP1	STEAP family member 1	STEAP1		THBS2	TYMS	C5orf46
84958	SYTL1	synaptotagmin like 1	SYTL1		SERPINF1	PTHLH	LAX1
284467	TAFA3	TAFA chemokine like family member 3	FAM19A3		FREM1	PBLD	TIGIT
387718	TEX36	testis expressed 36	TEX36		ODF3L1	CLSTN3	DNAJC22
91937	TIMD4	T cell immunoglobulin and mucin domain containing 4	TIMD4		SSPN	THBS2	HMCN1
54972	TMEM132A	transmembrane protein 132A	TMEM132A		GPR34	MMP13	STEAP2
23495	TNFRSF13B	TNF receptor superfamily member 13B	TNFRSF13B		MZB1	STEAP2	IGF1
64499	TPSB2	tryptase beta 2	TPSB2		CKAP2	DCLK1	MFAP2
10345	TRDN	triadin	TRDN		CXCL12	CD28	CCNB2
10024	TROAP	trophinin associated protein	TROAP		APLN	GLT8D2	ARMC9
728137	TSPY3	testis specific protein Y-linked 3	TSPY3		SPRR1A	CCDC28B	CYP4F35P
10720	UGT2B11	UDP glucuronosyltransferase family 2 member B11	UGT2B11		MFAP2	MEOX1	SLC4A3
10911	UTS2	urotensin 2	UTS2		FAM111B	PCP4	ZBP1
425054	VCX3B	variable charge X-linked 3B	VCX3B		PIEZO2	GREM1	FMO1
169834	ZNF883	zinc finger protein 883	ZNF883		CDKN3	LTB	GPHA2
					TDO2	FNDC1	PCDH7
					CERCAM	LY6D	CAPN5
					COL5A1	DNAJC22	CHRDL2
					GLIPR2	TP63	DIRAS3
					DLX5	TIGIT	C16orf74
					LOC729966	COL22A1	GOLM1
					RET	CD163L1	CD79B
					COL15A1	GCNT1	IGFL1
					ITM2C	ANKRD36BP2	POSTN
					CYBA	NREP	PLD4
					ACE	ESR2	EPHB2
					CD72	RET	TAS1R3
					GEM	CPZ	LILRB5
					UCHL1	DUSP10	LXN
					DIRAS3	AMPD1	CILP2
					DMKN	NCAM1	MEG8
					LXN	CLEC11A	ALDH1A3
					PYCARD	TRPV6	ITM2C
					TMEM98	IGFBPL1	UCHL1
					HBA2	ALDH1A3	ASPA
					TRIM2	SLC28A3	SERPINF1
					SEMA3C	GPX8	LOXL2
					HBA1	PIEZO2	SPAG4
					ARRDC4	STAP1	CLNK
					CCL13	CERCAM	COL18A1
					GALNT1	CPXM2	LTBP2
					CD276	DLX5	CCDC80
					BEND6	TNC	IGSF9
					PBK	LTBP2	COL14A1
					CST5	BLNK	MXRA8
					FNDC1	SOX4	FAM83A
					CAPN6	SCARA3	LAMP5
					CFI	CD53	SCARA3
					DEPDC7	OAF	SAMD11
					CCDC28B	PLEKHN1	GLI2
					DCLK1	LOC730101	ITGBL1
					RCAN2	IGF1	GAL3ST4
					COL16A1	CYP24A1	MEOX1
					FPR3	TUBB2B	TNC
					CILP2	CNTN3	CDH2
					SNAP25	SLC4A3	CCL13
					HHIPL1	CD24	TMEM158
					BOC	ENC1	CD53
					CCND2	FGF11	LTB
					PTRHD1	SAMD11	PLCH2
					STEAP1	KLHL4	OAF
					SLC29A3	C16orf74	KRT14
					FNDC5	BOC	NKAIN4
					ISM1	SSPN	HSH2D
					APOBEC3C	DEF6	CPXM2
					COL17A1	EPHA3	KCNA3
					CEP55	SERPINF1	ISM1
					KAZALD1	BHLHE22	TNFRSF19
					F2RL2	CRLF1	BHLHE22
					CD4	COL7A1	CRIP1
					HPSE2	GNAO1	IRF4
					JSRP1	LAX1	S100A2
					FMO3	KRT16	RHBDL2
					KIF20A	VPREB3	CRYM
					MITF	CILP2	FKBP11
					WNT10A	KRT14	SLC4A11
					CTSK	ASIC1	UCN3
					PCP4	SDK2	RNF207
					PLTP	VGLL4	NRIP2
					KRT17	LIME1	SPP1
					CD38	BEND6	TNFRSF13B
					PLA2G15	FAM83A	P2RY10
					PDGFC	FANCG	CXCL13
					CTSZ	CAPN5	AMPD1
					RASGRP1	UCHL1	ENC1
					PIM2	ANKRD65	SLAMF7
					SEMA4G	P2RY10	PTPN7
					PPIC	HDAC10	DPEP1
					IL2RA	CRYM	MMP19
					MXRA8	POSTN	PDK1
					FBLN2	APOBEC3D	BLK
					VTN	KIF7	LYPD3
					KIF26B	MFAP2	MMP1
					PLD4	LOXL1	FGF7
					CLEC4GP1	LRRK1	TNFRSF17
					CCL24	TP53INP1	ODF3L1
					EPHB2	GOLM1	CTSK
					C1QTNF2	C4orf48	CD24
					PIPOX	RALGPS2	HTRA1
					LUM	CCL22	SPDEF
					KIF4A	PCDH7	TP53INP1
					MMP11	NUP210	BDKRB2
					SEZ6L2	SPP1	PCP4
					EGR2	NBL1	HAS2
					C4orf33	CCND2	CRLF1
					HVCN1	SPDEF	TNFRSF25
					CENPF	HMCN1	HDC
					TSPAN11	CLNK	VPREB3
					AIG1	SYT12	B3GNT3
					LRRN1	FDCSP	IL2RA
					CGREF1	CTSK	EYA2
					UCN3	HTRA1	CKMT1A
					TNFRSF21	ITGBL1	SELE
					PODNL1	ADAMTS16	KRT16
					CST3	GGT6	APOBEC3C
					HBB	CYSLTR1	WT1
					KDELR3	TNFRSF13B	HTRA3
					BLOC1S5-TXNDC5	COL18A1	KRT16P3
					CD209	PTPN7	COL9A2
					COL14A1	LYPD3	SERPINB5
					TMEM176B	HDC	GCNT3
					ARHGAP15	RASGRP1	ANKRD65
					RMI2	ARHGAP15	EGR3
					RIPK3	SLAMF7	TUBB2B
					LOXL1	SYNDIG1	ADD2
					MEGF11	UBASH3A	FAM83D
					LILRB5	KRT16P2	TMEM45A
					OAF	TRO	CCL22
					LIPA	SPRR1B	CST5
					LTB	ISM1	FN1
					HIBADH	HAS2	DPYSL3
					FUCA1	VCAM1	VCAM1
					GAA	LOC729966	TMPRSS4
					MPPED2	NEK6	ZNF215
					BLNK	FKBP11	RBP5
					LMNA	CACNB3	MMP14
					TP63	HSH2D	SSUH2
					RWDD2A	ZNF385A	WDR86
					MMP19	SIRPG	BLOC1S1-RDH5
					C1orf54	STAMBPL1	PLTP
					CDC20	FBLN2	RHOV
					CDCP1	TNFRSF13C	STEAP3
					SUCNR1	GDF15	FBLN2
					EVL	TMC8	MMP2
					ICAM4	LOXL2	CBLN4
					CD28	GLI2	SPRR2D
					RRM2	KCNA3	SIRPG
					POU2AF1	ZBP1	TNFRSF13C
					VCAM1	VSNL1	WNT10B
					CNPY4	PPIC	TNS4
					CDKN2C	CAMK4	DMKN
					ASF1B	OCIAD2	UGT1A6
					MFSD1	RUNX1	KDELR3
					DNM1	PTCH2	NUGGC
					PCYOX1L	TMEM176B	LOC100505622
					KCNK4	EVL	BIRC5
					ASPHD1	GFRA3	RCN3
					RGS10	BDKRB2	MIR205HG
					C1QA	IRF4	AIM2
					GLIPR1	SERPINE2	CCL18
					HTRA3	SLC30A1	CD180
					GALNT12	CCL13	HMGB3
					IGFBP7	ITM2C	TRPV4
					IGF1	ITGB8	C1QTNF3-AMACR
					PSAP	PLCH2	SLC4A5
					PHLDA3	PVRIG	CLIC6
					HLA-DOA	MEG8	HAPLN3
					NBL1	BCL11A	DHRS9
					SCAMP5	BLOC1S5-TXNDC5	ITGA11
					SLC16A4	SLC45A3	LOC728989
					CYSLTR1	MS4A1	SERPINE2
					MASP1	CBLN4	MAP4K1
					LAX1	RARRES1	CLK4
					CNTN1	EGFLAM	CGREF1
					ARL6IP5	REM1	VSNL1
					CYBB	DZIP1	CDKN3
					GFRA3	PSD3	CD207
					ADD2	GAL3ST4	EFNB3
					KRT16P2	MAP4K4	AQP3
					KIAA1755	COL14A1	CKMT1B
					IRF5	CYBA	FUT2
					ALDH1A3	NRIP2	LOXL1
					ADAMTS12	S100A2	TGFB3
					SEL1L3	WDR86	ITGA7
					TRPV6	BLK	CD38
					ADORA1	CCDC80	DZIP1L
					SLAMF7	MIR31HG	ADAM28
					ABRACL	RBP5	VMP1
					SAMD11	DMKN	MS4A1
					FOXM1	MSC	FKBP10
					HNMT	APOBEC3C	KRT16P1
					LGALS9	TMEM155	IGFBP2
					APOBEC3D	PPFIA2	AMT
					HTR2B	F2RL2	MEIS3
					UBE2C	LXN	APLNR
					PAM	SHANK1	GDF15
					SIGLEC8	IL2RG	SERTAD4-AS1
					GGH	DPEP1	MUC20
					CDK1	DBN1	SUSD4
					TLR7	HTRA3	MAPK10
					P2RY10	CST1	SLC44A5
					PDLIM4	MIXL1	PCOLCE
					CACNB3	C1QTNF2	UBD
					NLGN3	CARD11	CP
					PRKACB	STEAP3	MSC
					TTR	LY9	ATP1B2
					SYNDIG1	ITGA11	LUM
					ECM2	UCN3	BDKRB1
					FERMT1	TMEM98	CLCA2
					SIT1	RHOH	TSPAN8
					MS4A6A	FMO1	IVL
					TP53INP1	MAP4K1	UBE2C
					SPC25	RHBDL2	TFAP2A
					KCNA3	SYTL1	FCRLA
					MS4A7	ARHGDIG	DEFB124
					DNAJC15	CXXC5	UBASH3A
					SHANK1	TMPRSS4	KRT5
					NID2	ARMC9	SCRG1
					C1QC	ASPHD1	IQSEC3
					AXL	HLA-DMA	MUC5B
					VOPP1	PRTFDC1	FDCSP
					CD84	CDCP1	TRIM29
					TMEM86A	CKMT1A	CCR7
					MCM4	GPR183	SIX4
					STEAP2	SLC4A11	FPR3
					ANLN	TNFRSF17	KRT15
					PTAFR	PNCK	MST1
					ITGB6	LIMK1	GSDMB
					PTPN7	TAGAP	TNFAIP6
					SLCO2B1	CDKN2A	PTGES
					FKBP11	BCL11B	EPN3
					CDC45	PRDM8	RAMP1
					BHLHE41	MPPED2	VWA7
					HR	METTL7B	TTR
					SYCE3	CRIP1	CCDC162P
					PHLDA2	TSPAN11	CCDC24
					CPXM2	CCL18	HBA2
					FBN1	RGS17	BMP4
					CD24	ZCCHC18	SIT1
					ITGA2	TRERF1	PAX5
					FCRL5	PAPPA	CAPN13
					FFAR4	IGFBP4	ALOX12P2
					COLEC10	NAGK	CDH26
					RASL11B	ALDH18A1	KRT6A
					ADAP2	TNFRSF19	SLC22A16
					CCDC90B	SPACA3	HBA1
					FGF11	RNF207	CD248
					CDH2	COCH	HLA-DQB2
					SLC45A3	BMF	NPPC
					GPNMB	GNG2	MUC4
					TNFRSF8	GLIPR1	TREM2
					DBN1	BCHE	CD209
					CTSB	LOC100505622	CILP
					REM1	PPIP5K1	NTN1
					STAB2	CD5	SERPINB13
					CD37	UGT1A6	IL37
					MELK	RHOD	ECM2
					C1QTNF3-AMACR	ADAM28	ERN2
					CD79A	SIT1	PAX9
					MAD2L1	TNFAIP6	CLEC4G
					TNFRSF17	PIK3R6	CR2
					MMP24	CBLN3	KCNJ16
					FRMD6	TBC1D10C	GJB5
					BCHE	FCGR2B	MASP1
					HAS2	AQP3	MS4A2
					APOBEC3B	FCRLA	CXCL6
					MMP2	CD8B	GIPR
					GREM1	MARCKS	ALDH3B2
					CTSE	PLEKHA4	CTSE
					OLR1	CCL11	FLNC
					SLC16A3	TMEM45A	ANGPTL2
					KLB	FGF7	CRABP1
					SSR4	NPPC	C12orf74
					LIME1	GCNT3	RARRES1
					PDGFRL	RHOV	BHLHA15
					ACOT4	PFKP	EGFL6
					SKAP1	FAM66B	KLK12
					PDGFD	CARD17	CLDN10
					ALDH18A1	CCR7	TCF23
					CXXC5	HFE	SERPINB3
					TNC	METTL24	SLN
					NFKBIE	MARCKSL1	CDHR4
					EMB	IKZF3	BIRC7
					ARHGDIB	TAS1R3	ALG1L
					RHOD	UNC5CL	TPPP3
					TMEM158	ODF3L1	CYP2F1
					SLC47A1	LMNA	GSTA2
					HLA-DPA1	FAM83D	CH25H
					FCGR2B	GTSE1	KPNA7
					ITGAV	FCRL2	DAPL1
					CRISPLD1	IL4I1	NFATC2
					IL2RG	THBS4	PLA2G7
					LIMK1	CTLA4	RRAD
					PRRX1	MXRA8	AGR2
					PTGER4	ANKRD22	OGN
					SPRY1	CD276	SOX2
					BUB1B	UBD	ZNF683
					GOLM1	WNT10B	ST6GALNAC1
					L1CAM	SULF2	GABRP
					RCBTB2	SLC52A1	HBB
					RARRES1	LDOC1	KLK13
					FAM162B	SESN3	COL28A1
					APOC1	ZC3H12D	PLEKHG7
					METTL7B	HR	SCGB3A1
					DPEP1	KAZALD1	KRT6B
					KRT8	SYNPO	GRM7
					GCNT3	MCF2L2	CHST6
					CD68	LIMD2	WFDC2
					APLNR	EPHX3	C2CD4B
					PIK3CG	CCR8	EGR2
					CAMK1D	LSP1	PLA2G2D
					SEMA3D	SUSD4	SLC27A2
					MMP14	LILRB5	CCDC146
					TMED3	ADAM23	GSTA1
					PBXIP1	CD6	PROM1
					TIMD4	FPR3	BCAS1
					CRLF1	C5orf46	MOK
					DPYSL3	TREM2	CD164L2
					SCARA3	CLIC6	SPOCK3
					CD74	FAM118A	SCARA5
					AGA	C4orf33	CHST9
					GDF15	MCM4	SIX1
					CCND1	CST5	DYDC2
					STEAP3	GATM	EFHC2
					CD86	PROC	MMP10
					P2RY11	TFAP2A	MORN3
					MS4A4A	PTPRN2	DLEC1
					MRPS6	CKMT1B	AQP5
					DERL3	TGFB3	IQCG
					MLLT11	FDXR	TEKT3
					CLSTN3	PRRX1	CCL11
					NUP210	CYP2C18	LRRC4
					FAM210B	SLC29A3	SLC44A4
					ZMYND15	ASPA	FAM83F
					TMED6	B3GNT3	MB
					GPC6	PGM2L1	TXNDC5
					CTSD	TLR9	MEDAG
					CYP27A1	HMGB3	LRRC56
					COL6A6	MLLT11	FRMPD2
					TCF23	SLC2A5	CD1A
					ANTXR2	SELE	SFRP5
					HGF	EYA2	FOSB
					KCNN4	UCP2	UBXN10
					HLA-DQB1	FCRLB	BPIFB1
					CCL22	SPTBN2	IL1RN
					MRC1	FLJ36000	CD3D
					DPYSL4	BTLA	LRGUK
					PCED1B-AS1	CR2	HS3ST1
					PKMYT1	CBR3	C22orf15
					NCKAP1L	MMP1	ESPN
					CD79B	DPYSL3	NTM
					C16orf54	TNS4	SPAG8
					FOLH1	MMP17	SPAG17
					HLA-DRA	CTSE	FANK1
					GPD1	GALNT6	USP2
					DEPTOR	PAX5	CRISP2
					STAMBPL1	PTGER4	CYP2J2
					TMEM155	BMP7	HLA-DQA1
					SHCBP1	STARD5	CCL8
					TIFAB	RCN3	CXCL1
					ACOX2	CYP4F35P	MUC13
					CAPN5	TNFRSF25	SIX2
					BHLHE22	DGKA	TEX9
					NCAM1	ALDH1L2	TSPAN1
					CCNA2	ROR2	TP53AIP1
					BCAP31	EFNB3	LYNX1
					METTL24	ADD2	ANKRD66
					GLI2	NFKBIE	CCL28
					CLNK	HTR2A	KIF19
					CD180	IVL	MIA
					HLA-F	PIK3CG	SYT8
					LIMS1	TRAF3	HYDIN
					LAPTM5	BRSK1	CCL21
					QPRT	SH3PXD2A	EFCAB12
					MSR1	AGRN	C15orf48
					FKBP7	HSF2BP	NME5
					AQP3	TTYH3	DNAJB13
					CCSAP	PDCD4	PSCA
					LOC730101	GPR34	DTHD1
					ITGA4	SKAP1	ALOX15
					KIFC1	PLXNA4	DEGS2
					INHBA	MIR205HG	TMEM231
					IQSEC3	EPN3	SERPINB11
					CD5	MYO1G	GAS2L2
					CAMK4	SLC2A11	EFCAB10
					ANO4	P2RY6	ANKFN1
					SNAI3	SSUH2	FGF14
					MYBL2	TESPA1	ACTG2
					IL7	HGF	KCNRG
					NPC2	VILL	MNS1
					SFRP5	SNRPN	LRRC43
					MEOX1	NUGGC	FAM81B
					PROM2	AIM2	DNAI1
					SERPINI1	HLA-DPB1	SCGB1A1
					HSD3B7	CRISPLD1	SERPINB4
					CPT2	SERPINB5	UPK1B
					MATN2	CPT1C	VMO1
					TSPAN8	FBXL19	CCDC33
					MSC	APLNR	TTLL10
					WT1	CLEC4C	STOML3
					SAMD9L	BBIP1	DNAI2
					CDCA3	GREM2	CCDC74B
					KRT79	ADAM19	ZBBX
					CDH11	ZSWIM4	DLK2
					IDH2	LYPD1	CCDC17
					ZWINT	CKAP2	EGFL8
					ETHE1	SEZ6L2	MEIG1
					FN1	TIFAB	TPSAB1
					DKK1	PCED1B-AS1	MAPK15
					ABCA8	PDK1	SPATA17
					HJURP	C15orf48	MYCBPAP
					HLA-DQB2	GABBR2	TSPAN19
					DEF6	SSR4	BPIFB2
					LGALS3BP	FUT2	ANKUB1
					KCNA2	TRPV4	CST1
					SLC37A2	CSF1R	WDR78
					CKS2	HAPLN3	TPSB2
					DOK2	FN1	BTG4
					MIXL1	GALM	VWA3B
					TNFRSF4	SPAG4	KRT23
					TPTE2	TNFRSF8	ARMC4
					LOXL2	MC1R	LRRC18
					HCST	ATP1B2	MUCL1
					CLSTN1	VWA7	C21orf58
					GGT6	HLA-DOA	TFF3
					TYRP1	HBA1	ARMC3
					SPDEF	MUC4	GRIN3B
					ATP1B2	ARL9	TAGLN3
					PCDH7	C1QTNF3-AMACR	WDR49
					GM2A	SLC29A4	MSMB
					PTPRN2	HBA2	DNAAF1
					BAK1	CXCR5	CCDC103
					DPEP2	CFI	DNAH12
					COLEC11	IL1RN	NWD1
					DUSP6	MEIS3	ADH7
					CYGB	SNCAIP	CCDC114
					IL1RN	CHRD	SPATA18
					TGFB3	ACAP1	DCDC2B
					SLC40A1	CH25H	GPX2
					IL18	TRIM47	LRRC71
					FLRT2	VMP1	C7orf57
					CPT1C	GJB5	PIFO
					SYNPO	GSDMB	C9orf116
					OLFML2B	TRIM55	ZNF474
					ST8SIA4	ENTPD2	TTC16
					LY86	NT5E	KLRK1
					TK1	PLA2G2D	CCL2
					C16orf74	CD3E	LDLRAD1
					EGFL6	PDE6G	PIH1D2
					DPP4	CYP2C19	CDHR3
					MARCKS	STMN3	PLA2G2A
					OGN	CD48	CNGA4
					ANKRD36BP2	SNED1	BAIAP3
					BACE1	ARHGAP40	FAM166B
					SH2D1A	R3HDML	DNAH9
					ZNF683	FCGR2C	MUSTN1
					CD200R1	SH2D1A	FAM216B
					GNG2	PTGES	ZG16B
					P2RY6	PLTP	WDR38
					SLAMF8	COL6A2	C20orf85
					APOBEC3G	SCARA5	C6orf118
					NCEH1	ACY3	CCDC60
					SCARA5	DUSP4	LRRIQ1
					PLA2G7	CD38	C5orf49
					DNASE2	FCRL1	C1orf194
					ADAMTS14	C16orf54	PACRG
					NR1H3	COL9A2	IQUB
					NT5E	PPM1H	CCNO
					PCOLCE2	PHLDA3	CCDC65
					TMEM45A	PPP1R14C	MDH1B
					GPRIN3	LTBP3	WDR66
					AGRN	REREP3	ECT2L
					PDE1B	ALOX12P2	HLA-DRB6
					PLBD1	IL2RA	TEKT1
					CD3D	KIAA1217	BPIFA1
					TIGIT	KRT16P3	TTC25
					PCOLCE	CLDN10	RSPH1
					PLD3	HLA-DQB2	SNTN
					PTGS2	MUC20	TEKT4
					NRIP2	LINC00665	CCDC78
					UBD	KDELR3	CHAD
					TCEAL8	HSD3B7	FAM92B
					LGALS1	CD207	NEK5
					ALAS2	ZNF683	EFHB
					SPATA20	LEF1	MAP3K19
					FGL2	LOC100240735	ENKUR
					ARL14EPL	ANKRD53	CYP2A13
					C1QTNF6	APOBEC3G	FAM183A
					CLEC4G	SERPINB2	AKAP14
					LAIR1	SORD	SCGB2A1
					ACP5	LUM	FBXO15
					ITGA11	CAPN13	RIBC2
					FSTL1	SYNGR1	NEK10
					FKBP10	SH3BP1	EFCAB1
					RAC2	FCER2	DEFB1
					IGFBP2	HBB	CCDC151
					TXNDC17	MAN1C1	HS3ST2
					LEF1	BHMT2	RIIAD1
					FABP4	TSPAN8	SPAG6
					PI15	CD180	NME9
					ZNF385A	STK32A	ZMYND10
					C1orf100	TYRP1	SPEF1
					FRAS1	GSDMC	TUBA4B
					GABBR2	IL12RB1	CAPSL
					ANGPTL2	CD84	C1orf189
					CCNB1	PLA2G7	WFDC6
					COCH	DDIT4L	LYPD2
					SLC7A8	DLGAP5	ALDH3A1
					CAPG	RMI2	DYNLRB2
					NKAIN4	CLCA2	SPATS1
					AIF1	MMP10	LCN2
					GATA5	KRT5	PIP
					FAM171A2	CCL5	DNAAF3
					BDKRB2	CCDC24	GSTM1
					MARCO	CD3D	C1orf141
					BID	LGALS9	CCL24
					DNAJC5B	IGFBP7	STMND1
					MCF2L2	ERN2	ZMAT3
					ARHGAP11A	NCS1	ARID5B
					SLC18A2	PCOLCE	GCNT1
					HLA-A	MIAT	TSHZ2
					TRIP13	GNAL	NMNAT2
					SULF2	ALDH3B2	FUT8
					P2RY12	TRIM29	ROBO1
					GNAO1	MMP14	CD163L1
					LYPD3	FBN1	SYNJ2
					CCL5	DPYSL4	SEL1L3
					FABP3	CD3G	ESR1
					PCED1B	ADAMTS12	FREM1
					CENPW	XCR1	MMP16
					HEPH	TMEM156	GRHL3
					C1QB	C1orf54	BICC1
					SAMD9	FRMD6	ABCC3
					IFI30	SLC17A9	FERMT1
					C2CD4A	DDR1	VWA5A
					XCR1	SLAMF1	FRMD5
					CXorf21	SRGAP3	HHIPL1
					NINJ1	MMP2	VGLL4
					COL18A1	TNFRSF10B	HAAO
					CRYBB1	NCCRP1	FANCG
					ALDH1L2	CCL19	EGFLAM
					GRN	GPR174	PRTFDC1
					SH3PXD2A	SLC18A2	CD28
					WEE1	FMO3	GLI1
					RBP5	GLIPR2	CCDC136
					RCN3	KLHL6	COCH
					LIPC	KRT15	KLHL4
					HAPLN1	MUC5B	SLC30A1
					MARCKSL1	SPSB1	CNTN3
					CD3G	HTR2B	CYP21A2
					APOE	SLFN12	PBLD
					PROS1	CD248	CLSTN3
					SPESP1	SCRG1	TRIM36
					LY96	LOC100131289	BOC
					RBP1	APLN	NBL1
					HPGDS	CXorf21	CCNE1
					TIMP2	PLAU	DZIP1
					VSNL1	VCAN	LRFN5
					DAB2	TPSAB1	KIF7
					SIGLEC7	PODXL2	ZNF827
					HDC	CD209	PSD3
					DCN	SIX4	NUP210
					LSP1	DEFB124	SALL4
					BHMT2	CCL21	ANKMY2
					UCP2	HLA-DRB1	NCAM1
					CORIN	LDLRAD4	STAT2
					EYA4	DENND1C	BMF
					HLA-G	EGFEM1P	LRRK1
					CD248	GALNT16	ZCCHC18
					MYO1G	CGREF1	CBLN3
					TNFSF13B	TMEM132A	FGF11
					BMP4	PMEPA1	DUSP10
					CD3E	ANTXR1	ITGA2
					PRSS21	BMP4	SOX4
					BSG	FAIM2	SHANK1
					PVALB	CYP2S1	RET
					WDR86	CD200	RAB26
					CLCF1	ECM2	TMEM14A
					TBC1D10C	CDC45	F2RL2
					BTLA	SUSD3	PLK1
					SERPINE2	SYTL2	SSPN
					NDUFC1	CBLC	BRSK1
					COL6A3	PAPLN	LMNA
					PLXDC2	SLC9A3R1	PCYOX1L
					EFNB3	ZNF831	DLX5
					FBP1	ITGA7	SESN3
					CENPM	BIRC5	DEPDC7
					RBP4	CYP2F1	PTCH2
					SERINC2	MAPK10	TP53BP1
					CBLN4	LIF	CFI
					PIGT	SPRR2D	TPX2
					RRAD	CXCL6	SNED1
					LPXN	HOPX	DDB2
					AMPD1	CYGB	CHPF2
					FDXR	STAT4	ASIC1
					CDKN1A	C17orf107	GPR155
					F2R	BIK	LINC00525
					PHTF2	DHRS9	LRRN1
					ITGB7	RASSF9	AIG1
					MAN1C1	PTGS2	SEMA3C
					IGSF6	AMTN	GTSE1
					SELE	TPSB2	SPATS2
					APOL4	HS3ST3A1	MTMR11
					HEXB	RAMP1	HDAC10
					TNFRSF19	CDH11	CPNE5
					GGTA1P	SERINC2	ZNF436
					RFTN2	DZIP1L	NAA40
					PLA2G2D	CDH26	TRPV3
					LILRB4	KRT80	ANKRD53
					HLA-DRB1	LRRN4CL	HSPA12A
					F13A1	LTA	ITGB8
					HOXB7	BCAP31	DLGAP5
					FGF7	SSBP4	RNF150
					ITLN1	KRT8	SULF2
					R3HDML	DAPL1	LIME1
					IRF8	VWC2	EPHX3
					RHOH	NTN1	BHMT2
					PLAU	EPS8L1	SLC45A3
					TYROBP	GNB3	GALNT12
					CD6	CRABP1	NID2
					DCSTAMP	UHRF1	MCF2L2
					SYT11	FUCA1	LY9
					TAGAP	BDKRB1	SNRPN
					LIMD2	CD4	DEF6
					RPS27L	BIRC7	SYNDIG1
					PTK7	ITGB6	PPIP5K1
					LRRN4CL	ITGB7	RALGPS2
					RPS29	MMP19	MPPED2
					APLP1	ITGB2-AS1	RUNX1
					IL4I1	KRT16P1	MC1R
					BDKRB1	PDLIM7	ASPHD2
					FAIM2	NTM	ADAMTSL1
					OASL	IL2RB	PLEKHN1
					HBM	POU2F2	RAB30
					ANKRD65	NEURL3	CEP55
					VWA1	SCGB3A1	CHRD
					ARHGDIG	CDKN1A	NAALADL2
					CAT	SLC4A4	COL6A4P2
					VWC2	TRIB1	ADAMTS12
					LGMN	HLA-DQA1	STAMBPL1
					CCR7	EGFL6	C4orf48
					SPAG4	SIDT1	SLC2A5
					CPVL	MRVI1	LGI2
					SCIMP	SLFN12L	KIF4A
					FRZB	SLC37A2	TNFRSF8
					HOPX	SLFN13	SYT12
					ITGB2	LOC100130298	IER5L
					CHRDL2	DAPP1	C4orf33
					RUNX1	ST6GALNAC1	CYP2C19
					CLEC10A	ITGB4	FGF1
					SLC15A3	GM2A	PLXNA4
					PCDH20	SLC4A5	HSF2BP
					ASPA	PHLDA2	ZNF671
					TRO	CCNB2	CPA6
					HBD	LAG3	TMEM176B
					GPC5	IGSF9B	CROT
					LGI2	HHLA2	HFE
					XPNPEP2	ARL6IP5	BLOC1S5-TXNDC5
					SCRG1	PLXDC1	CBR3
					C1S	FRZB	PGM2L1
					EVI2A	TNFRSF4	CCND2
					LRP1	IGFBP2	CXXC5
					LINC00839	CD1A	LHFPL2
					PTGDS	NLGN2	FRMD6
					COL8A1	PAM	GYG2
					VPREB3	TPPP3	LHPP
					FCGR3A	STMN2	RWDD2A
					REREP3	FOLH1	SLC28A3
					KCNN2	PAX9	CBX8
					GYPB	EGR3	TCF3
					PRSS36	CD22	LDLRAD2
					LINC00582	PLD5	PLCD4
					IER3	EGR2	FAM66B
					OAS2	COL28A1	SORCS2
					THEMIS	FCRL3	DBN1
					KCNJ5	CDHR4	HJURP
					RNASE1	PTGDS	CXorf21
					C7	WEE1	SDK2
					PLXDC1	CTSZ	PLXNA3
					CENPA	C1QTNF6	PDCD4
					TMEM132A	MS4A2	PRRT1
					FAM83D	AMT	NFATC4
					C1orf162	FLNC	SLC25A45
					CD83	KCNA2	TRERF1
					FBLN1	CLEC4GP1	CYSLTR1
					DBP	CCL24	RRM2
					NR0B2	SMOC1	C1QTNF2
					LITAF	GZMK	TRIM55
					SDC3	COL6A1	LDLRAD4
					TRAT1	AGR2	ANLN
					SASH3	TNIP3	UNC5CL
					GPX7	C12orf74	CPT1C
					ECM1	ARL10	ZNF711
					SLC4A1	CXCL1	PPIC
					TPP1	CORIN	NEK6
					TMSB4X	VMO1	PRDM8
					TNFRSF10C	LGALS2	ZC3H12D
					C4A	PDCD1	ADORA1
					SNX20	NFATC4	KIF22
					IRF4	TCTN1	HR
					CCL21	CP	THSD7B
					ANTXR1	GSTA2	GNAO1
					MEDAG	PI15	PHTF1
					FSCN1	GAL	MLLT11
					MEOX2	TMEM119	SYTL1
					TMEM213	AMPD3	KCNA2
					MT1F	FKBP10	CD72
					SPOCD1	ZNF385D	NT5E
					RAB42	PLEKHS1	ALDH1L2
					FCGR2C	RAC2	ALDH18A1
					EPHX3	VWA1	SLC2A11
					ZBP1	BCAS4	BCHE
					LGALS2	ZNF215	MCM4
					PAPLN	ZBTB7C	TOP2A
					TRIB1	DNAJB3	LMNB1
					COL6A2	OSBPL3	UHRF1
					GPR176	AHNAK2	HEPH
					SLC5A2	USP30-AS1	PPFIA2
					AEBP1	OGN	KAZALD1
					KRT16P3	TNFSF13B	RTL1
					CTLA4	SERPINB3	FLJ36000
					EPHX1	FAM171A2	LTBP3
					DHRS9	RASAL3	HTR2A
					IL37	LTC4S	SYNPO
					MPEG1	CD74	RASGRP1
					TMEM119	ACTG2	FMO3
					TLR8	FAM20C	TSPAN2
					DAPP1	SLN	TLR9
					CXCL13	BEND5	ENTPD2
					SELPLG	SPRY1	VILL
					RTP4	HEPH	GGT6
					ATP6V0D2	CFB	COL6A2
					S100A11	SLC16A2	CCR8
					HLA-DQA1	CILP	GPC2
					APOC2	AGR3	BCL11A
					CYP7B1	GPC5	SYTL2
					COL9A2	SLC44A4	FBN1
					TNFAIP8L2	RBP1	ESR2
					SPRR1B	AQP5	FDXR
					USP30-AS1	C2CD4B	CDCP1
					SPON2	ICAM3	TP63
					KRT80	SOX2	TPTE2
					EGR3	MST1	FOXM1
					CMA1	BATF	NUSAP1
					TNFSF13	PROM1	SLC52A1
					CTSO	CLK4	DGKA
					CARD17	GBP5	RHOD
					EFEMP1	SYT8	HGF
					PROCR	GZMM	SLC29A4
					TNFAIP6	FGF14	DAPP1
					SLC9A3R1	OTX1	PLAU
					TMEM176A	TTR	ARHGAP15
					ITGB5	RPL35A	FCER2
					LOC100130298	TIMD4	EVL
					SGPP1	FBLN1	PCED1B-AS1
					FCER1G	TNFSF14	PLXDC1
					MUC20	CDC20	REEP2
					CCR8	C1orf100	FRK
					NDNF	GABRP	TMEM98
					STMN3	MDFI	MMP17
					OAS1	SERTAD4	LDOC1
					TMEM230	IER3	CLEC4GP1
					DBNDD1	KRT6B	COL6A1
					LYZ	LINC00673	TMC8
					STAT1	APOBEC3B	GSDMC
					GBP5	SUCNR1	LIG1
					IFI6	SERPINB13	CCNA2
					GPR87	LY86	METTL7B
					ROR2	CADM4	ROR2
					GZMM	BMP5	LIMD2
					CPA3	CYP2J2	PBXIP1
					CD33	ULBP3	TRPS1
					CD53	CCDC162P	CENPW
					BMP5	TMEM176A	MIR31HG
					PRG4	PDLIM3	GFRA3
					C2CD4B	TNFRSF10C	CD276
					DUSP14	TMEM213	GALM
					CH25H	TANK	EPS8L1
					CHIT1	CD164L2	SLC29A3
					CD1A	MORN3	APOBEC3D
					B3GNT3	TUBA1A	MYBL2
					SLC2A5	WFDC2	IGSF9B
					RTN1	GFI1	TRIM45
					TIMP1	GRM7	C1QTNF6
					TNFRSF25	FAM162B	NAGK
					CLEC4C	ATP6V0D2	ASF1B
					VMO1	MB	CARD11
					PSMB8	ACE	PROC
					EPSTI1	PRRG3	FHL3
					PILRA	FGL2	RCOR2
					NUGGC	ALG1L	FCRL2
					RSPO3	CDKN3	CXCR5
					SLC16A2	DEFB1	OSBPL3
					CLK4	PPOX	CKAP2
					OAS3	ABCA13	GREM2
					MAP4K1	P2RX5	ADAMTS10
					PFN2	PFN2	CDC45
					AWAT2	CYP2C9	PKMYT1
					TMED9	ESPN	SH3PXD2A
					GREM2	RSPO3	CYP2C18
					CD52	LITAF	SPTBN2
					ATP6V0A4	KRT6A	MEX3B
					FDCSP	JAK3	FBXL19
					TPSAB1	GAS2L2	ADAM23
					STAC	ADAMTS10	CDK1
					UBASH3A	NPTX2	APOBEC3B
					COL4A1	EPHX1	TMEM132A
					KRT14	GPNMB	ZNF521
					LYPD1	DLEC1	KLHL6
					TMEM150B	ANGPTL2	SLC17A9
					SUSD4	IGFL4	SEZ6L2
					GPA33	SFRP5	LINC00665
					CTSF	GIPR	CRYBB1
					MEG8	EFHC2	ADAP2
					IL2RB	LYPD2	KIF20A
					QSOX1	RASL11B	SSR4
					GPR183	NME1	C17orf107
					TPSB2	OLFML2B	ATP8B3
					CD2	LOC728989	CDKN2C
					CXCL16	SERTAD4-AS1	MARCKS
					ADAMTSL4	CYBB	CRISPLD1
					CARD16	FAM83F	CDH11
					KRT16P1	LAT	FAM118A
					HLA-H	PNPLA3	TMEM156
					WBP1	WNK2	SIGLEC8
					ANXA2P2	LRRC56	FAM13C
					LTC4S	DUSP14	NDC80
					BST2	ZWINT	P2RY6
					CD81	KIF19	UCP2
					RGS5	RRAD	SLFN12
					HAMP	HSPA7	ZWINT
					SORD	CHIT1	ZSCAN23
					PNPLA3	LURAP1	UBE2T
					SLC4A11	SDS	PLCG2
					TAS1R3	AEBP1	ZSWIM4
					FTL	PLA2G15	PDLIM7
					CST1	FBXO16	FBXL2
					ISG15	HLA-DMB	PRRX1
					SLAMF6	FANK1	ASPHD1
					TNFSF18	SLC5A5	PYROXD2
					STMN2	PLEKHG7	MEF2B
					FAM180A	B9D1	SEMA4G
					CXCR6	C6orf141	ADAM19
					MARVELD1	ASB2	HTR2B
					MRC2	PZP	ARHGAP11A
					CENPP	GSTA1	RHBDL1
					PVRIG	ATF3	METTL24
					CXCL9	DUSP6	MRVI1
					RTN4RL2	GBP6	BMP7
					EPHB3	IGLL3P	GALNT16
					IZUMO2	TM4SF19-TCTEX1D2	CBLC
					MIR497HG	TRAF1	CSF1R
					SPARC	SEMA7A	SRGAP3
					PMEL	SNRNP70	ABCC5
					ALOX5AP	PRRX2	TRIM47
					WNT10B	ANKRD66	GALNT6
					HSH2D	CADM3	PFKP
					SPC24	STEAP4	PPP1R14C
					RPL35A	LRGUK	SNCAIP
					CFB	HLA-DRB6	LAG3
					STEAP4	SPOCK3	HOXD4
					FCGR2A	CD1C	RRBP1
					CCL8	FRMPD2	TNFRSF10B
					CR2	ANO1	GPC5
					RPL15	MASP1	TBC1D10C
					MMP13	CD1E	VCAN
					SIRPG	HCST	SLFN13
					CALR	CPVL	MCHR1
					CYP24A1	CCDC146	WEE1
					LBH	CEL	PLCB4
					HMGB3	PDGFRL	NLGN2
					HBG2	CHST6	FRZB
					CCR5	PRRT3	CDC20
					CDKN2A	CWH43	TTYH3
					NEURL3	BCAS1	C2CD4A
					SSUH2	LAMC2	C1orf54
					CILP	PTPRT	ASB2
					AIM2	TP73	KNTC1
					ADAM28	EFCAB11	PNCK
					RHBDL2	HYDIN	PTPRN2
					MEIS3	HS3ST1	LOC100240735
					MIA-RAB4B	FUZ	ARL9
					IGFL1	FBLIM1	MEOX2
					OLFML1	HMGN3	PIK3CG
					TNFRSF13B	COL6A3	AGRN
					MS4A2	MOK	FLRT2
					CCL2	CTSB	SLC18A2
					TMEM254	CCNA1	ACY3
					VSIG4	STOML3	IGFBP4
					GSTM1	ATP6V1B1	CARD17
					TREM1	PLA2G2A	CD8B
					TXNDC5	UBXN10	C16orf54
					NTM	CCL2	MARCKSL1
					ERP27	C21orf58	SPRY1
					SPP1	BHLHA15	FUCA1
					MRPS21	TSSK1B	RMI2
					FLVCR2	CAPN8	BIK
					GALNT6	ARMC2	LFNG
					TM4SF18	SIX2	CTSC
					LOC100505622	C1S	GLB1L
					CD48	FCER1A	GGH
					MX1	SLC27A2	LYPD1
					CXCL10	CHST9	CYMP
					C16orf89	TAGLN3	CD200
					CD8B	TP53AIP1	TMEM184A
					DAPL1	IGFBP5	OLFML2B
					CKMT1B	KIAA1211L	ARHGAP33
					TUBA1A	SEC14L3	PLEKHS1
					EGFEM1P	HAGHL	ACAP1
					CD34	FOSB	PAPLN
					MNDA	LOC100286922	PRSS36
					TCTN1	WT1	SPAG5
					IFIT1	HSPA4L	SEC16B
					LOX	TRAT1	PLEKHA4
					KRT16	DNAH7	LOC649352
					STK32A	SERPINB4	CLIP3
					GPR174	TMEM231	ANKRD23
					ARMCX6	ANKRD23	ILDR1
					PLD5	CYP2A13	KIAA1217
					TCN2	SCGB1A1	MAD2L1
					SLN	RGS22	MAN1C1
					COPZ2	MYBL2	ANKRD10
					FASLG	GPX2	ARL10
					NPPC	SIX1	BEND5
					GZMK	HPGDS	NCS1
					BIRC7	CMA1	CIITA
					CALB2	RGS13	SPSB1
					SULT1E1	HSP90AB4P	NFKBIE
					THNSL2	FSCN1	RASSF9
					FCGR1A	EFCAB10	DDR1
					CKMT1A	DUSP2	SLC4A4
					SFTA1P	LOC728392	IGFBP7
					C3	CAPS	DUSP14
					PPP1R1B	EFCAB12	EGFEM1P
					CCL11	SPATA18	GNB3
					PLA2G2A	IQCG	PHLDA2
					WNT11	CCR5	SH3BGR
					DEFB124	PRSS12	IL10RA
					CD207	DLK2	SPOCD1
					PODN	GLB1L2	FOXC1
					PRRG3	LRRC43	CYP2S1
					MUC5B	IL33	ATP6V1B1
					NMUR2	MEDAG	POU2F2
					AREG	LOC649352	STK32A
					FAM20C	SRCIN1	GPR183
					PLBD2	TSPAN1	LURAP1
					RETN	BPIFB1	MIAT
					C15orf48	CCDC17	PTK7
					OLFML3	C20orf96	IL2RG
					ATF3	MIA	LRRC15
					AGR3	CCDC114	ITGB7
					CD200	SYNPO2	KCTD1
					FOSB	MLF1	SERPINB2
					NTS	DEGS2	PVRIG
					CDKN2B	HS3ST2	PRRT2
					BLK	CCL28	RASL11B
					MDFI	ST6GAL1	SLC22A17
					LHFPL3-AS2	C22orf15	DNAJC12
					XCL2	SH3BGR	TCTN1
					DAZAP2	TEX9	CALML6
					GZMA	CLIP3	CD5
					SEC14L3	INHBA	SEMA3D
					CTSG	LILRB4	PAM
					HCAR2	CLU	FOLH1
					FCER1A	KLK13	NPTX2
					KANSL1-AS1	SPAG8	VWC2
					TUBB2B	SFN	CDCA3
					AGR2	HERC2P7	C6orf141
					HS3ST2	RNF157-AS1	HOXB7
					BGN	CYP1B1	CCDC34
					HOTAIRM1	KPNA7	CHL1
					FCRLA	DCDC2B	PZP
					CCL3	CES4A	FCGR2B
					HLA-DRB5	IL37	GNAL
					CFD	ODF3B	DDX11
					IL33	KCNRG	CAMK4
					CLEC9A	KLRG1	TNFRSF4
					CD14	KRT23	ITGB4
					HLA-DRB6	CNN1	SNRNP70
					HLA-B	PYROXD2	PPT2-EGFL8
					PTGIS	ALOX15	FUZ
					CLIC6	RGS1	PDE6G
					SDS	SLC2A1	PROCA1
					CLEC4M	SLC44A5	ANTXR1
					MS4A1	LRRC4	ANO4
					PTGES	ZBBX	KLHL41
					TNFRSF13C	DNALI1	PFN2
					ICAM1	GRP	PDLIM3
					NAPSB	FASLG	GPR34
					OSR1	PTGER1	RFTN2
					SPRR2D	TTC16	PGM5
					XCL1	NRG4	MDFI
					SERPINB5	KCNJ16	TP73
					CD1E	NEK5	PMEPA1
					SCGB3A1	C7orf57	PMFBP1
					IGFBP3	LYNX1	C8orf34
					VWA7	USP2	R3HDML
					LY6D	SPATA17	PI15
					TM4SF19-TCTEX1D2	IQCA1	CLCF1
					GZMH	DNAJC12	CTSZ
					CLCA2	EGFL8	RHOH
					CRABP1	CCDC170	CNTNAP1
					ANGPTL4	C5orf49	IGFL4
					TAGLN3	IGSF6	C20orf96
					CP	MUC13	HSD3B7
					IDO1	TEKT3	PDGFRL
					OSM	SYCE3	FBXO16
					ADAMDEC1	HAMP	TNFSF13B
					PTGER1	PRRT2	LINC00673
					TMPRSS4	FSIP1	LOC100130298
					IL32	TIMP1	EZH2
					TPPP3	MAPK15	IGFBP5
					CYP2A13	APOE	ZNF385D
					COL28A1	CLEC10A	ANKRD42
					SLC27A2	DNAH6	NCCRP1
					CLU	DNAH10	SORD
					GNLY	TTLL10	DSC3
					CXCL3	FUT6	DPYSL4
					PHEX	DTHD1	CTLA4
					CCNE1	LIPA	LY75-CD302
					VWA5A	CXCL5	RBP1
					TMEM14A	ITIH5	MAP1A
					SCPEP1	ZG16B	SYNPO2
					GPR137B	PRR15	CEP128
					THSD7B	APOBEC4	RWDD3
					MCM6	DNER	MRGPRF
					PIK3R6	DENND6B	SMTNL2
					LOC339803	STAT1	LOC100630923
					TWF2	EYA1	CD22
					HIGD2A	COL6A6	XPNPEP2
					ZNF483	GUK1	PDGFD
					ASIC1	SPAG17	CCDC170
					SERPINA9	ENO4	GPC6
					CLEC7A	ARMCX6	HSPA4L
					ZCCHC18	VWA3B	GPR174
					ABHD14A	TXNDC5	APOBEC3G
					TGFB1	CCDC160	CFB
					CMTM6	CLECL1	OSR2
					PRDX4	DNAI1	FAM162B
					SAMHD1	TEKT1	HLA-DOA
					VKORC1	ANKFN1	NGEF
					SH3BP1	CNTD1	XCR1
					TMEM52B	CCDC13	PDZRN3
					ZNF521	LRRIQ3	SPEG
					NAGA	TTC34	CCDC102B
					ACP2	CCDC157	HHLA2
					BCL11B	NWD1	WNK2
					CTSS	CCDC40	RASSF6
					CHRD	COL8A1	IER3
					C5orf15	CNIH2	FAM133CP
					SNRPN	C20orf85	LRRN4CL
					NUF2	DNAH9	ELL3
					TESPA1	RIBC1	TSPAN6
					LTA	USP17L2	FAM171A2
					LY75-CD302	LDLRAD1	RGS11
					TMEM59	CHP2	FAM66D
					MICB	CCNO	ADAM33
					AURKB	SERPINB11	TUBA1A
					SLFN12L	MEIG1	PLA2G15
					PMEPA1	DNAI2	EPHB3
					AHR	CD2	FSTL1
					RWDD3	ECT2L	CYGB
					BST1	FAM81B	MS4A14
					SCN2B	CALML4	SSBP4
					FIBP	WDR93	SERTAD4
					AMACR	NGFR	CCDC157
					IGFBP4	ARMC3	TIMD4
					LRRC15	CTSG	HLA-DPB1
					TGFB2	SMOC2	SVOPL
					HCK	ATP12A	MAPK8IP1
					SLFN11	DYDC2	ADAMTS6
					NPTX2	REC8	FBLIM1
					PEX19	TEKT4P2	TMEM200C
					OSR2	DUSP5	LOC100131289
					SCTR	WBP1	IL4I1
					MND1	WDR38	FA2H
					TNR	PARP15	LOC100506123
					HAPLN3	PODN	EPHX1
					PCDH18	MSR1	GATA5
					TANK	DCSTAMP	DOC2A
					PSMB9	CCDC78	TIFAB
					TMEM255A	MNS1	AMPD3
					BCAT1	CCDC74A	FCRL3
					BIK	PACRG	HPGDS
					TFPI2	CCDC151	CHGA
					SGK1	EFHB	GBP6
					CD40LG	FAM92B	HMGN3
					FUT2	EFCAB6	COL4A5
					FCRL6	SST	SLC9A3R1
					MAPK10	NEK11	PTGDS
					DNAJC12	ALAS2	HSP90AB4P
					SNAI2	SPATS1	KIAA0895L
					IFI44L	KIF6	CCDC40
					DUSP2	ANKUB1	HLA-DRB1
						LRRC71	HOTAIRM1
						CCDC60	TMSB15B
						MMP9	SLC5A5
						CCL3	CENPM
						MSMB	SMOC2
						ECM1	CWH43
						LRRC18	COL6A3
						TMEM190	LOC728392
						MYL5	ACE
						BAIAP3	OXTR
						CLEC9A	ANO1
						CPA3	GPR135
						CLDN3	COL6A6
						CNGA4	KIF24
						LYPD6B	FUT6
						C9orf135	AGR3
						GRIN3B	KIAA1257
						FAM216B	BMP1
						FUT8	B9D1
						TRIM36	UCP1
						SALL4	ST6GAL1
						FGF1	CD74
						COL6A4P2	CD6
						DOCK10	C4orf47
						ASPHD2	CAPS
						SLC25A45	BMP5
						GYG2	ABCA13
						CNR2	RAET1E
						ITPKA	CYP2C9
						IKBKE	ARMC2
						DOCK2	FSIP1
						PLEK2	ZBTB7C
						BPHL	HERC2P7
						PBXIP1	STMN3
						GPC2	CD3E
						VWA2	CLUAP1
						ADORA1	HAGHL
						SEMA4G	ITGB6
						VSTM5	DTX2P1-UPK3BP1-PMS2P11
						ITGAV	PTPRT
						TPX2	KRT80
						ZNF521	MRC2
						FLRT2	GLYATL2
						CBX8	CNIH2
						MAD2L1	RGS13
						CIITA	LOC392196
						L1CAM	AQP7
						DTX2	FCRL1
						SLC16A14	REEP6
						NUSAP1	KATNAL2
						FHL3	SLC38A6
						TTC9	DUSP5
						GADD45A	EFCAB11
						LPXN	REREP3
						TCEAL7	PRRG3
						LY75-CD302	ZMYND12
						THEMIS	TRAF1
						CHL1	OTX1
						ITGA4	ARHGAP11B
						MICALL2	QPRT
						HVCN1	INHBA
						PTK7	CALCA
						HRK	AGBL2
						TMC4	PRSS12
						GGH	SIGLEC6
						MEOX2	SLC2A1
						CCND1	LIF
						FA2H	ATP6V0A4
						LRRC15	CD3G
						ARHGAP22	ANGPTL4
						FAM133CP	CD4
						RBBP8NL	CAPS2
						RELB	TMEM119
						GPR135	C11orf16
						CLCF1	CCDC173
						PKP1	LRRIQ3
						KIF24	GBP5
						CD96	NSUN7
						ITK	LRRC6
						ETV7	CCDC160
						LOC100506123	TRIB1
						TSNAXIP1	CDK5RAP3
						CXorf65	CAPN8
						FBXO36	DNAJA4
							OSBPL6
							ANKRD45
							PRRX2
							IRF6
							CCDC138
							CES4A
							USP17L2
							HLA-G
							P2RX5
							AEBP1
							RGS5
							SLC26A10
							NME2
							CLU
							C1orf100
							CST4
							B3GNT6
							BARX2
							DENND6B
							SYCE3
							IFT172
							MLF1
							DNER
							CNN1
							TSSK1B
							CROCC
							PPOX
							EYA1
							RGS22
							ODF2L
							LGR6
							ENO4
							FSCN1
							DNAJB3
							PDCD1
							CCDC3
							CEL
							EPSTI1
							IQCA1
							VSIG8
							AKR7A3
							CCNA1
							CNTD1
							MYOCD
							DNAH10
							SLC51A
							EFCAB6
							FBXO36
							LOC100130987
							KIF6
							SLC16A2
							DNALI1
							MORN1
							IGFBP3
							TMEM213
							PARP15
							DZIP3
							MTMR9LP
							FAM229B
							SEC14L3
							ANKRD36B
							TNFSF14
							ATP12A
							TTC34
							CYP2E1
							GPNMB
							LOC100335030
							ZNF154
							PLA2G6
							TCTEX1D4
							CCL5
							KIF21A
							CETN2
							GPR15
							SRD5A2
							GZMK
							KRT8
							USP32P2
							CACNG6
							ERP27
							TSNAXIP1
							DNAH6
							ATF3
							ST6GAL2
							FAM180A
							CCDC13
							SULT1C2
							CERKL
							RIBC1
							PIH1D3
							PRR15
							MAATS1
							CROCCP3
							RSPH10B2
							FBXW9
							C9orf135
							LRRC73
							HLA-A
							NEK11
							APOBEC4
							PPP1R42
							CCDC96
							BLID
							RHPN2
							IQCD
							SRCIN1
							FBLN1
							COL4A1
							CCDC39
							CALML4
							REC8
							SPINK1
							FOXA1
							CXCL5
							CCDC153
							KIAA1211L
							NGFR
							ECM1
							SAP25
							PTGER1
							EFHC1
							WDR54
							ODF3B
							C2orf81
							SOX21
							MXD3
							MAPK8IP3
							AK8
							ARMCX6
							DNAH11
							WDR93
							CBLB
							TNNI3
							NR4A3
							TSGA10
							IGLL3P
							C1QTNF3
							GPR162
							PODN
							NRG4
							VCL
							TCTE1
							PTGS2
							CCDC113
							STK33
							CD34
							SPDYE7P
							DSP
							C22orf23
							CPA3
							TIMP1
							ACTA2
							ABHD12B
							BEND6
							BNC2
							EML2
							NCDN
							PRDM15
							DPF3
							GAP43
							NICN1
							RBM4B
							HHLA3
							GATM
							MELK
							LIMK1
							IKBKE
							ZNF774
							BPHL
							VWA2
							SLC35E2B
							CLSTN1
							TRIP13
							SHCBP1
							FAM78B
							SPATA20
							CAMK1D
							DTX3
							ITGAV
							JAG2
							DLG4
							LEF1
							TP53TG1
							BCL11B
							DUSP4
							DLG5
							BTBD19
							SH2D3C
							RGS14
							DEPTOR
							TESPA1
							FUT8-AS1
							DACT1
							UBA7
							MICALL2
							MATN2
							RSPH3
							RASD2
							PCSK4
							ADAMTS7
							DENND1C
							CDKN1A
							SGK2
							MSI2
							FHOD3
							CENPP
							NME1
							DCST2
							FAM81A
							LCA5
							SIDT1
							ARHGAP22
							ENPP5
							C3orf67
							ACTC1
							SGIP1
							RSPO3
							SUCNR1
							LRRC36
							CLEC4C
							ACOT11
							RASA4
							ZNF440
