# Supplementary material for: From Gene Networks to Therapeutics: A Causal Inference and Deep Learning Approach for Drug Discovery
Source: Pharmaceuticals (Basel). 2025 Aug 30;18(9):1304. doi: 10.3390/ph18091304 (PMC12472719; doi:10.3390/ph18091304)
Supplement: Supplementary file 1 [file pharmaceuticals-18-01304-s001.zip › pharmaceuticals-3781314-Supplementary_File S5_GLMNet_Models.xlsx]

## Sheet: GSE213001
Gene	Num_Cases	Num_Ctrls	AUPRC_avg	AUPRC_std	AUROC_avg	AUROC_std
ITM2C	61	40	0.993	0.006	0.987	0.01
PRTFDC1	61	40	0.989	0.007	0.983	0.011
CRABP2	61	29	0.984	0.01	0.971	0.018
CPNE7	61	30	0.969	0.018	0.955	0.024
FAM83D	61	36	0.965	0.019	0.943	0.029
NMNAT2	61	30	0.964	0.018	0.945	0.026
P4HA3	61	33	0.95	0.03	0.933	0.034
PDGFD	61	40	0.945	0.031	0.932	0.036
PAPPA2	58	18	0.943	0.023	0.902	0.04
CFI	61	40	0.935	0.025	0.895	0.039
CDH3	61	40	0.933	0.024	0.892	0.037
MYOF	61	40	0.928	0.022	0.882	0.033
LAX1	61	37	0.926	0.028	0.871	0.049
IL17RD	61	40	0.924	0.026	0.894	0.035
FKBP11	61	40	0.917	0.032	0.888	0.042
GLG1	61	40	0.91	0.037	0.882	0.045
C4B	61	38	0.909	0.031	0.847	0.05
CRLF1	61	39	0.907	0.037	0.866	0.044
TMEM132A	61	40	0.901	0.029	0.835	0.048
CCL13	61	40	0.894	0.034	0.857	0.043
CD79B	61	38	0.89	0.036	0.842	0.045
DGKI	59	9	0.883	0.069	0.909	0.049
STEAP1	61	40	0.881	0.052	0.878	0.049
C4A	61	39	0.879	0.036	0.802	0.052
PRDX4	61	40	0.877	0.043	0.831	0.053
SYTL1	61	40	0.866	0.033	0.769	0.052
PLPP5	61	40	0.857	0.042	0.796	0.048
PLEKHN1	60	25	0.848	0.045	0.802	0.056
EPHA10	44	11	0.846	0.059	0.817	0.055
FUT3	57	39	0.843	0.052	0.789	0.057
CD163L1	61	40	0.842	0.065	0.828	0.057
GSDMA	42	10	0.839	0.046	0.767	0.057
COL8A2	61	40	0.837	0.058	0.801	0.057
LCN6	45	15	0.837	0.045	0.766	0.059
CLSTN3	61	40	0.833	0.056	0.794	0.062
GDF15	61	39	0.831	0.045	0.764	0.057
SOCS5	61	40	0.831	0.043	0.748	0.058
EAF2	61	39	0.829	0.046	0.751	0.055
GMDS	61	40	0.828	0.057	0.759	0.064
MRGPRF	61	40	0.815	0.057	0.747	0.06
FCER2	39	10	0.814	0.044	0.705	0.063
CLDN10	51	27	0.803	0.045	0.716	0.054
ITLN1	45	21	0.8	0.048	0.7	0.063
RTN4RL2	61	39	0.789	0.064	0.742	0.06
PGPEP1	61	40	0.781	0.062	0.72	0.069
PPHLN1	61	40	0.775	0.059	0.719	0.062
HES4	61	40	0.771	0.065	0.728	0.058
SLC17A9	61	40	0.768	0.058	0.679	0.066
PLD5	35	10	0.765	0.063	0.714	0.068
ASPM	61	34	0.763	0.072	0.745	0.062
SEC23B	61	40	0.761	0.079	0.739	0.068
LPAR5	61	37	0.757	0.076	0.721	0.075
MDH2	61	40	0.751	0.073	0.738	0.067
SLC16A14	61	40	0.737	0.075	0.76	0.076
TPSB2	61	40	0.737	0.06	0.673	0.069
DOLPP1	61	40	0.736	0.068	0.661	0.069
HEATR1	61	40	0.727	0.071	0.671	0.085
CFB	61	40	0.725	0.071	0.662	0.076
ADAMDEC1	47	19	0.724	0.066	0.691	0.066
CCL19	61	35	0.72	0.068	0.733	0.069
NCAPH	61	36	0.714	0.061	0.743	0.066
ANLN	61	38	0.714	0.069	0.729	0.068
ASS1	61	40	0.71	0.055	0.624	0.064
CEP55	61	38	0.693	0.061	0.695	0.071
SGO1	23	9	0.688	0.078	0.689	0.077
CHRNA5	29	13	0.688	0.066	0.596	0.085
BUB1B	60	28	0.685	0.065	0.694	0.075
CDKN3	58	25	0.678	0.065	0.683	0.071
MKI67	61	39	0.669	0.063	0.668	0.076
ANXA2	61	40	0.661	0.078	0.529	0.095
SKA3	46	18	0.652	0.064	0.643	0.086
RAD51	55	26	0.646	0.067	0.63	0.096
KRT10	61	40	0.631	0.082	0.495	0.099
ROM1	61	40	0.602	0.046	0.469	0.067
NICOL1	61	39	0.596	0.064	0.523	0.104
BLOC1S4	61	40	0.595	0.054	0.496	0.087
TROAP	56	31	0.594	0.063	0.547	0.111
GPAT2	52	37	0.589	0.052	0.451	0.057
NOL6	61	40	0.587	0.059	0.484	0.091
NR5A2	61	40	0.56	0.033	0.44	0.05

## Sheet: GSE213001 - Severe
Gene	Num_Cases	Num_Ctrls	AUPRC_avg	AUPRC_std	AUROC_avg	AUROC_std
ITM2C	27	40	0.996	0.004	0.997	0.003
CPNE7	27	30	0.97	0.036	0.98	0.026
PRTFDC1	27	40	0.969	0.024	0.975	0.02
CRABP2	27	29	0.96	0.022	0.958	0.025
NMNAT2	27	30	0.943	0.018	0.956	0.014
LAX1	27	37	0.943	0.039	0.957	0.029
PAPPA2	26	18	0.92	0.042	0.927	0.045
P4HA3	27	33	0.888	0.03	0.934	0.015
CFI	27	40	0.887	0.037	0.921	0.027
FKBP11	27	40	0.885	0.031	0.923	0.023
FAM83D	27	36	0.878	0.03	0.868	0.028
PDGFD	27	40	0.874	0.029	0.933	0.009
CDH3	27	40	0.858	0.052	0.863	0.043
EAF2	27	39	0.828	0.069	0.846	0.062
PRDX4	27	40	0.824	0.056	0.851	0.046
IL17RD	27	40	0.823	0.041	0.868	0.025
CRLF1	27	39	0.819	0.062	0.852	0.037
GLG1	27	40	0.816	0.043	0.887	0.024
PLPP5	27	40	0.812	0.041	0.836	0.04
CD79B	27	38	0.805	0.031	0.849	0.022
CCL13	27	40	0.804	0.105	0.863	0.06
EPHA10	19	11	0.792	0.17	0.864	0.095
STEAP1	27	40	0.791	0.032	0.89	0.019
C4A	27	39	0.785	0.07	0.823	0.071
DGKI	26	9	0.773	0.071	0.915	0.023
SYTL1	27	40	0.772	0.067	0.768	0.076
C4B	27	38	0.767	0.067	0.74	0.075
SOCS5	27	40	0.758	0.046	0.777	0.066
MYOF	27	40	0.748	0.077	0.79	0.051
PLEKHN1	27	25	0.743	0.034	0.845	0.015
GMDS	27	40	0.737	0.1	0.799	0.04
CD163L1	27	40	0.729	0.1	0.829	0.053
LCN6	19	15	0.713	0.055	0.788	0.033
SLC17A9	27	40	0.71	0.055	0.799	0.016
FUT3	25	39	0.709	0.055	0.777	0.047
CLSTN3	27	40	0.703	0.046	0.82	0.012
CLDN10	22	27	0.693	0.088	0.725	0.075
MRGPRF	27	40	0.686	0.084	0.772	0.062
TMEM132A	27	40	0.683	0.046	0.726	0.058
PGPEP1	27	40	0.678	0.094	0.813	0.049
GSDMA	18	10	0.676	0.042	0.688	0.059
PPHLN1	27	40	0.674	0.083	0.77	0.049
ITLN1	18	21	0.666	0.07	0.68	0.076
COL8A2	27	40	0.657	0.123	0.798	0.059
PLD5	17	10	0.651	0.131	0.754	0.085
DOLPP1	27	40	0.641	0.035	0.714	0.022
RTN4RL2	27	39	0.636	0.072	0.726	0.075
FCER2	18	10	0.633	0.063	0.621	0.079
MDH2	27	40	0.622	0.033	0.725	0.026
LPAR5	27	37	0.62	0.079	0.753	0.046
GDF15	27	39	0.617	0.073	0.699	0.047
ADAMDEC1	23	19	0.61	0.156	0.734	0.141
HES4	27	40	0.584	0.087	0.726	0.085
CHRNA5	15	13	0.582	0.055	0.689	0.067
ASS1	27	40	0.548	0.037	0.578	0.029
SEC23B	27	40	0.547	0.043	0.695	0.047
TPSB2	27	40	0.536	0.093	0.651	0.072
CCL19	27	35	0.535	0.035	0.741	0.047
NCAPH	27	36	0.531	0.027	0.762	0.032
CFB	27	40	0.526	0.084	0.637	0.074
HEATR1	27	40	0.522	0.138	0.657	0.102
SGO1	9	9	0.509	0.037	0.719	0.036
ASPM	27	34	0.507	0.023	0.724	0.021
SLC16A14	27	40	0.503	0.023	0.729	0.026
ANLN	27	38	0.479	0.028	0.688	0.034
CDKN3	26	25	0.478	0.017	0.69	0.037
BUB1B	27	28	0.475	0.019	0.688	0.035
ANXA2	27	40	0.472	0.122	0.47	0.063
KRT10	27	40	0.471	0.112	0.467	0.124
CEP55	27	38	0.466	0.031	0.666	0.057
MKI67	27	39	0.454	0.01	0.641	0.017
SKA3	17	18	0.447	0.028	0.641	0.048
BLOC1S4	27	40	0.436	0.092	0.506	0.12
ROM1	27	40	0.415	0.062	0.467	0.083
RAD51	24	26	0.413	0.074	0.563	0.131
TROAP	24	31	0.389	0.037	0.537	0.046
NR5A2	27	40	0.374	0.018	0.49	0.032
NOL6	27	40	0.368	0.044	0.465	0.104
GPAT2	22	37	0.365	0.003	0.435	0.045
NICOL1	27	39	0.358	0.048	0.456	0.07

## Sheet: GSE213001 - Adv
Gene	Num_Cases	Num_Ctrls	AUPRC_avg	AUPRC_std	AUROC_avg	AUROC_std
ITM2C	22	40	0.996	0.006	0.998	0.004
CRABP2	22	29	0.991	0.013	0.994	0.008
PRTFDC1	22	40	0.983	0.017	0.99	0.01
FAM83D	22	36	0.976	0.02	0.986	0.011
NMNAT2	22	30	0.947	0.033	0.968	0.021
MYOF	22	40	0.936	0.033	0.955	0.026
P4HA3	22	33	0.927	0.058	0.965	0.022
CDH3	22	40	0.923	0.047	0.949	0.029
CPNE7	22	30	0.903	0.058	0.936	0.038
PAPPA2	22	18	0.897	0.067	0.936	0.041
PDGFD	22	40	0.895	0.072	0.952	0.032
C4B	22	38	0.88	0.059	0.915	0.046
CRLF1	22	39	0.862	0.069	0.92	0.043
TMEM132A	22	40	0.842	0.058	0.877	0.044
IL17RD	22	40	0.827	0.077	0.909	0.044
CFI	22	40	0.824	0.077	0.874	0.062
FKBP11	22	40	0.814	0.072	0.888	0.042
GLG1	22	40	0.789	0.078	0.872	0.046
LCN6	18	15	0.777	0.064	0.813	0.054
LAX1	22	37	0.774	0.058	0.8	0.05
PRDX4	22	40	0.767	0.105	0.861	0.06
C4A	22	39	0.767	0.076	0.776	0.067
CCL13	22	40	0.767	0.101	0.863	0.063
EPHA10	17	11	0.753	0.125	0.844	0.074
FCER2	16	10	0.749	0.078	0.783	0.062
SYTL1	22	40	0.745	0.085	0.757	0.08
CD79B	22	38	0.741	0.077	0.802	0.058
COL8A2	22	40	0.74	0.122	0.843	0.071
DGKI	21	9	0.739	0.137	0.896	0.056
PLEKHN1	22	25	0.711	0.084	0.813	0.06
GMDS	22	40	0.709	0.106	0.789	0.083
GDF15	22	39	0.702	0.107	0.753	0.086
PLPP5	22	40	0.69	0.13	0.767	0.091
STEAP1	22	40	0.679	0.134	0.871	0.059
GSDMA	14	10	0.653	0.112	0.75	0.074
CLDN10	20	27	0.646	0.115	0.723	0.086
ASPM	22	34	0.635	0.135	0.805	0.077
EAF2	22	39	0.63	0.121	0.709	0.084
CD163L1	22	40	0.622	0.106	0.762	0.085
ITLN1	18	21	0.614	0.132	0.673	0.118
ANLN	22	38	0.608	0.119	0.803	0.061
CLSTN3	22	40	0.602	0.117	0.75	0.071
MRGPRF	22	40	0.6	0.129	0.718	0.097
FUT3	22	39	0.59	0.106	0.729	0.078
TPSB2	22	40	0.587	0.113	0.747	0.077
SOCS5	22	40	0.578	0.145	0.686	0.12
SEC23B	22	40	0.578	0.142	0.757	0.112
ANXA2	22	40	0.568	0.122	0.667	0.088
HES4	22	40	0.566	0.104	0.737	0.073
PPHLN1	22	40	0.564	0.125	0.653	0.089
DOLPP1	22	40	0.549	0.106	0.67	0.066
PGPEP1	22	40	0.548	0.113	0.686	0.065
CEP55	22	38	0.544	0.1	0.774	0.07
PLD5	10	10	0.541	0.119	0.68	0.077
NCAPH	22	36	0.533	0.11	0.765	0.08
BUB1B	22	28	0.529	0.097	0.77	0.063
RTN4RL2	22	39	0.52	0.114	0.69	0.088
CFB	22	40	0.513	0.112	0.672	0.098
SGO1	11	9	0.507	0.094	0.732	0.08
ASS1	22	40	0.505	0.088	0.65	0.069
MKI67	22	39	0.502	0.086	0.742	0.068
SLC17A9	22	40	0.501	0.103	0.606	0.092
HEATR1	22	40	0.499	0.109	0.642	0.094
CDKN3	21	25	0.488	0.1	0.718	0.074
CCL19	22	35	0.478	0.114	0.695	0.079
LPAR5	22	37	0.471	0.124	0.631	0.165
SKA3	19	18	0.471	0.067	0.715	0.068
MDH2	22	40	0.458	0.113	0.623	0.17
RAD51	21	26	0.457	0.079	0.698	0.099
SLC16A14	22	40	0.449	0.068	0.699	0.088
NICOL1	22	39	0.444	0.065	0.657	0.063
CHRNA5	10	13	0.422	0.115	0.537	0.138
TROAP	21	31	0.402	0.064	0.615	0.129
ADAMDEC1	13	19	0.376	0.094	0.509	0.164
NOL6	22	40	0.365	0.085	0.481	0.111
KRT10	22	40	0.35	0.05	0.469	0.076
ROM1	22	40	0.341	0.049	0.456	0.058
GPAT2	21	37	0.331	0.046	0.468	0.087
BLOC1S4	22	40	0.316	0.046	0.439	0.081
NR5A2	22	40	0.315	0.042	0.441	0.081
