# Supplementary material for: From Gene Networks to Therapeutics: A Causal Inference and Deep Learning Approach for Drug Discovery
Source: Pharmaceuticals (Basel). 2025 Aug 30;18(9):1304. doi: 10.3390/ph18091304 (PMC12472719; doi:10.3390/ph18091304)
Supplement: Supplementary file 1 [file pharmaceuticals-18-01304-s001.zip › pharmaceuticals-3781314-Supplementary_File S6_DeepCE_hits.xlsx]

## Sheet: Correlation scores + metadata
Drug	PubChem Name	MOA	Target	Clinical Phase	A375	A375_Pval	HA1E	HA1E_Pval	HELA	HELA_Pval	HT29	HT29_Pval	MCF7	MCF7_Pval	PC3	PC3_Pval	YAPC	YAPC_Pval	Count (# cell lines with pval < 0.05)
[2-(4-Amino-1,2,5-oxadiazol-3-yl)-1-ethylimidazo[4,5-c]pyridin-7-yl]-[(3S)-3-aminopyrrolidin-1-yl]methanone	Sdccggsk-0000248.P001		TBK1		-0.3098	0.0142736	-0.1783	0.16549	-0.2605	0.0408952	-0.3119	0.0135901	-0.3084	0.014754	-0.2939	0.0204289	-0.1937	0.131422	5
CB-839	Telaglenastat	glutaminase inhibitor	NA	Phase 2	-0.2876	0.0234224	0.0403	0.755706	-0.2943	0.0202489	-0.2568	0.0439562	-0.2516	0.0485605	-0.2751	0.0304363	-0.1816	0.157794	5
1,4-Bis((3,4-dimethoxyphenyl)sulfonyl)-1,4-diazepane	Sb-756050	G protein-coupled receptor agonist	GPBAR	Phase 1	-0.2486	0.0513711	-0.267	0.0359492	-0.3432	0.00631507	-0.281	0.0269496	-0.3255	0.00982742	-0.2466	0.0533509	-0.2761	0.0298562	5
Aminofurazanyl-azabenzimidazole 6n	Gsk-269962A	Kinase inhibitor	AKT1, AKT3, RPS6KA5, RPS6KB1	Preclinical	-0.3538	0.00478238	-0.2727	0.0320021	-0.2958	0.019586	-0.231	0.0708567	-0.2883	0.0230696	-0.2469	0.053025	-0.1846	0.150819	4
Pentamidine	Pentamidine	anti-pneumocystis agent, inhibitor	PLG, PRSS1, PLAU, IL1B, TPSAB1	Launched	-0.3079	0.0149172	-0.1518	0.238879	-0.2121	0.097949	-0.2096	0.101969	-0.2549	0.0455449	-0.2563	0.0443868	-0.2697	0.0339972	4
[2-(4-Amino-furazan-3-yl)-1-ethyl-1H-imidazo[4,5-c]pyridin-7-ylmethyl]-piperidin-4-yl-amine	SB-747651A			Launched	-0.2843	0.0251338	-0.1039	0.421478	-0.2476	0.0523286	-0.2961	0.0194556	-0.2823	0.0262161	-0.2954	0.0197609	-0.0861	0.505554	4
RHC-80267	Cyclohexanone 1,1'-(O,O'-(1,6-hexanediylbis(iminocarbonyl))dioxime)	triacylglycerol lipase inhibitor	DAGLA, DAGLB	Preclinical	-0.2179	0.0889099	0.0829	0.521794	-0.1801	0.161221	-0.3476	0.00564119	-0.2893	0.0225612	-0.228	0.0746973	-0.2634	0.038606	3
Cetrimonium	Cetrimonium				-0.3081	0.0148483	-0.0358	0.782604	-0.145	0.260985	-0.2303	0.0717778	-0.1958	0.12718	-0.2815	0.0266372	-0.2411	0.0590631	2
cilostazol	cilostazol	Phosphodiesterase inhibitor	PDE3A, PDE3B	Launched	-0.3076	0.0150124	0.018	0.889374	-0.1479	0.251313	-0.157	0.223093	-0.106	0.412037	-0.0548	0.672003	-0.272	0.0324831	2
Gemcadiol	Gemcadiol	antilipemic		Phase 2	-0.2923	0.0211624	-0.0039	0.97598	-0.0626	0.628822	-0.2508	0.0492393	-0.1365	0.290233	-0.2445	0.0554184	-0.235	0.0659732	2
Clofilium	Clofilium	potassium channel blocker	KCNA5, KCNH1	Phase 2	-0.2825	0.0261186	0.2248	0.0789771	-0.1883	0.14282	-0.2485	0.051493	-0.1369	0.288529	-0.2736	0.0313971	-0.0612	0.636309	2
RK-682	(5R)-3-Hexadecanoyl-4-hydroxy-5-(hydroxymethyl)furan-2(5H)-one	inhibitor	PTPN1		-0.2713	0.0329533	0.1221	0.344617	0.019	0.88339	-0.2127	0.0969736	-0.1779	0.166524	-0.2164	0.0910865	-0.285	0.0247461	2
Decamethonium	Decamethonium	Acetylcholine receptor agonist	CHRNA2, ACHE	Launched	-0.2584	0.0425593	-0.041	0.75157	-0.0596	0.645649	-0.2535	0.0468179	-0.2301	0.0719375	-0.229	0.0734208	-0.2442	0.0557562	2
LY-255283	LY-255283	leukotriene receptor antagonist	LTB4R, LTB4R2	Preclinical	-0.2471	0.0528502	0.1647	0.200699	-0.1819	0.156975	-0.2536	0.0467502	-0.1975	0.12397	-0.2789	0.0281415	-0.0713	0.581754	2
CID 11973736	TG-100801	SRC inhibitor, VEGFR inhibitor	CSK, FGFR1, FLT4, KDR	Phase 2	-0.2261	0.077168	-0.2022	0.115077	-0.3303	0.00875102	-0.2372	0.0634179	-0.3117	0.013662	-0.1807	0.159915	-0.0684	0.597084	2
M2-PK-activator					-0.1869	0.145782	-0.2626	0.0392267	-0.2073	0.105986	-0.2497	0.0503079	-0.2194	0.0867002	-0.2317	0.0700077	-0.294	0.0203725	2
Azeloyl diethyl salicylate	Azeloyl diethyl salicylate				-0.1445	0.262495	0.0972	0.452529	-0.3349	0.00780829	-0.3191	0.0114701	-0.1573	0.222192	-0.1943	0.13025	0.0185	0.886304	2
1-[[4,5-Bis(4-methoxyphenyl)-2-thiazolyl]carbonyl]-4-methylpiperazine	FR-122047	cyclooxygenase inhibitor		Preclinical	-0.1247	0.334089	-0.1522	0.237777	-0.2848	0.0248659	-0.1681	0.191435	-0.277	0.0293006	-0.1667	0.195308	0.0356	0.783351	2
NNC-711	Nnc 711	GAT inhibitor, GABA uptake inhibitor	SLC6A1, SIGMAR1	Preclinical	-0.1099	0.395269	-0.0343	0.79113	-0.2043	0.11129	-0.2995	0.0180293	-0.2649	0.0374454	0.0979	0.449239	0.009	0.944557	2
Merestinib	Merestinib	MET inhibitor	MET	Phase 2	-0.0789	0.542293	-0.0911	0.481142	-0.3344	0.00788746	-0.0612	0.636587	-0.2755	0.0302	-0.0733	0.571369	-0.0452	0.727485	2
Eliglustat	Eliglustat	glycosyl transferase inhibitor	UGCG	Launched	-0.0365	0.778277	-0.0094	0.942083	-0.2601	0.0412196	-0.2674	0.0356416	-0.0998	0.440377	-0.1586	0.218169	-0.0119	0.92679	2
Zindotrine	Zindotrine	phosphodiesterase inhibitor		Phase 2	-0.0301	0.816546	0.1743	0.175413	0.0543	0.675272	-0.2754	0.0302943	-0.1856	0.148565	0.0436	0.736414	-0.308	0.0148655	2
3-(Azepan-1-ylsulfonyl)-N-(3-bromophenyl)benzamide	3-(azepan-1-ylsulfonyl)-N-(3-bromophenyl)benzamide		SIRT2		-0.0211	0.870675	-0.2458	0.0541601	-0.262	0.0396384	-0.0792	0.540742	-0.1029	0.426016	-0.0812	0.530202	-0.2529	0.0473626	2
Pramocaine	Pramoxine	topical anesthetic, blocker	SCN1A, SCN10A, SCN11A, SCN2A, SCN3A, SCN4A, SCN5A, SCN7A, SCN8A, SCN9A	Launched	-0.3315	0.00848794	0.2233	0.0811007	-0.212	0.0981123	-0.1662	0.196612	-0.1176	0.362652	-0.2048	0.110258	-0.0907	0.483457	1
4-Dodecyl-N-(1,3,4-thiadiazol-2-yl)benzenesulfonamide	4-Dodecyl-N-(1,3,4-thiadiazol-2-yl)benzenesulfonamide	inhibitor	PDPK1, AKT2		-0.3135	0.0130962	0.0517	0.689844	-0.2048	0.110392	-0.1143	0.376364	-0.1438	0.26494	-0.0782	0.54592	-0.249	0.0509824	1
(3R)-4-[2-(1H-Indol-4-yl)-6-(1-methylsulfonylcyclopropyl)pyrimidin-4-yl]-3-methylmorpholine	(3R)-4-[2-(1H-Indol-4-yl)-6-(1-methylsulfonylcyclopropyl)pyrimidin-4-yl]-3-methylmorpholine	inhibitor	ATR		-0.303	0.0166647	-0.2053	0.109456	-0.1038	0.422044	-0.1949	0.128985	-0.2026	0.114202	-0.0347	0.788734	-0.043	0.740084	1
Laurocapram	Laurocapram		AR	Phase 3	-0.3005	0.0176372	0.1522	0.237777	-0.1907	0.137719	-0.1761	0.17102	-0.2155	0.0925606	-0.2218	0.0831615	-0.1176	0.362652	1
D-4476	4-(4-(2,3-dihydrobenzo(1,4)dioxin-6-yl)-5-pyridin-2-yl-1H-imidazol-2-yl)benzamide	TGF beta receptor inhibitor	CSNK1A1, TGFB1, CSNK1D	Preclinical	-0.2948	0.0200037	-0.0872	0.500447	-0.2285	0.0740405	-0.0761	0.556741	-0.1282	0.320592	-0.0182	0.888453	0.1475	0.252539	1
1-Naphthalenesulfonamide, N-(10-aminodecyl)-5-chloro-	N-(10-aminodecyl)-5-chloronaphthalene-1-sulfonamide				-0.2867	0.0238826	0.3069	0.0152659	0.1482	0.250172	0.0079	0.951672	0.0884	0.494626	-0.0467	0.718447	-0.0054	0.966532	1
4-(4-Chlorophenyl)-4-[4-(1H-pyrazol-4-yl)phenyl]piperidine	AT-7867		AKT2, PKIA, PRKACA, GSK3B		-0.2839	0.0253364	0.0925	0.474715	-0.0245	0.850369	-0.1424	0.269534	-0.0699	0.589531	-0.0948	0.463431	-0.1192	0.355963	1
Branaplam	Branaplam	Modulator	SMN1, SMN2	Investigational	-0.2809	0.0270068	0.1564	0.224676	-0.1237	0.338137	-0.1591	0.216693	-0.1708	0.184379	-0.1445	0.262579	0.0235	0.855857	1
Lauric acid	Lauric acid	bacterial permeability inducer	GPR84, HNF4A, LY96, PLA2G2A	Phase 3	-0.2717	0.0326504	0.2782	0.0285584	-0.0867	0.50281	-0.0385	0.766522	0.0285	0.826071	-0.0639	0.621509	-0.0719	0.578683	1
4-(4-Fluorophenyl)-2-(4-methylsulfinylphenyl)-5-(4-pyridyl)-1H-imidazole	Sb-203580	p38 MAPK inhibitor	AKT1, ALOX5, MAPK14	Preclinical	-0.2706	0.0333949	-0.2254	0.0782221	-0.1955	0.12788	-0.1478	0.251476	-0.1921	0.134777	-0.0807	0.532892	-0.1094	0.397124	1
5-(Tetradecyloxy)-2-furoic acid	5-(Tetradecyloxy)-2-furoic acid	Inhibitor	ACACA, ACACB		-0.2705	0.0334633	0.2076	0.10538	-0.1679	0.191975	-0.1857	0.148509	-0.1809	0.159442	-0.1971	0.124705	-0.1404	0.276437	1
4-(4-(6-Methoxynaphthalen-2-yl)-2-(4-(methylsulfinyl)phenyl)-1H-imidazol-5-yl)pyridine	4-(6-methoxy-2-naphthyl)-2-(4-methylsulfinylphenyl)-5-(4-pyridyl)-1H-imidazole	Inhibitor	TEK		-0.2701	0.0337207	-0.1681	0.191637	-0.2113	0.0993026	-0.2051	0.109767	-0.2489	0.0511278	-0.2057	0.108746	-0.0278	0.830312	1
Methyl N-[4-[4-morpholin-4-yl-1-[1-(pyridin-3-ylmethyl)piperidin-4-yl]pyrazolo[3,4-d]pyrimidin-6-yl]phenyl]carbamate	Wye-687	mTOR inhibitor	MTOR	Preclinical	-0.2515	0.0486071	-0.2224	0.0822682	-0.1773	0.168115	-0.214	0.0948465	-0.1538	0.232552	-0.0325	0.802083	-0.0332	0.797577	1
5-[[4-(4-Methoxyphenyl)-5-pyridin-4-yl-1,2,4-triazol-3-yl]sulfanylmethyl]-3-(4-methylphenyl)-1,2,4-oxadiazole	4-[4-(4-methoxyphenyl)-5-({[3-(4-methylphenyl)-1,2,4-oxadiazol-5-yl]methyl}sulfanyl)-4H-1,2,4-triazol-3-yl]pyridine		MYC, CCND1, MMP2		-0.2445	0.0554962	-0.1035	0.423517	-0.2545	0.0458993	-0.1853	0.149238	-0.2093	0.102475	-0.1438	0.264771	-0.0921	0.476287	1
Pipotiazine palmitate	Pipotiazine palmitate	dopamine receptor antagonist, serotonin receptor antagonist	DRD1, DRD2, HTR1A, HTR2A	Launched	-0.2083	0.104219	-0.1395	0.279494	-0.1503	0.243721	-0.0532	0.681116	-0.0772	0.550992	-0.1485	0.249522	-0.2727	0.0319857	1
toremifene	Toremifene	Estrogen receptor antagonist	ESR1	Launched	-0.206	0.108128	-0.1299	0.314213	-0.2139	0.0950057	-0.2731	0.0317229	-0.1984	0.122218	-0.1928	0.133221	-0.0479	0.711476	1
apafant	Apafant	Platelet activating factor receptor antagonist	PTAFR	Phase 3	-0.1964	0.125938	-0.1054	0.415058	-0.2877	0.0233717	-0.1534	0.233948	-0.1831	0.154422	-0.0027	0.983107	-0.0449	0.729239	1
tamoxifen	Tamoxifen	Estrogen receptor antagonist, selective estrogen receptor modulator (SERM)	ESR1	Launched	-0.1958	0.12718	-0.1287	0.318679	-0.1994	0.120151	-0.2757	0.0300589	-0.1871	0.14534	-0.2151	0.0931476	0.0692	0.593032	1
piroxicam	Piroxicam	Cyclooxygenase inhibitor	PTGS1, PTGS2	Launched	-0.1901	0.138835	-0.234	0.0671453	-0.2296	0.0726117	-0.2265	0.0766956	-0.2641	0.0380696	-0.2039	0.112013	-0.1641	0.202449	1
[5-(Benzenesulfonyl)-2-nitrophenyl] 4-chlorobenzoate	2-Nitro-5-(phenylsulfonyl)phenyl 4-chlorobenzoate				-0.1898	0.139636	-0.1597	0.21493	-0.2739	0.0312191	-0.0855	0.508931	-0.1104	0.392876	-0.186	0.147837	-0.0297	0.818962	1
Pentacosanoic acid	Pentacosanoic acid			Preclinical	-0.1893	0.140655	0.0705	0.585905	0.1643	0.201958	-0.159	0.217209	-0.2102	0.100963	-0.0739	0.568059	-0.314	0.012935	1
SB-216641	SB 216641	Serotonin receptor antagonist	HTR1B, HTR1A, HTR2A, HTR2B	Preclinical	-0.1846	0.150876	-0.1966	0.125691	-0.2794	0.0278908	-0.1478	0.251721	-0.2075	0.105639	-0.1669	0.194761	0.124	0.33685	1
Docosanoic acid					-0.1811	0.159029	0.0894	0.489454	0.0951	0.462239	-0.1549	0.229394	-0.1965	0.125839	-0.1098	0.395705	-0.2686	0.0347671	1
N-[6-[1,2-Dihydroxy-2-(4-hydroxyphenyl)ethyl]-11,20,21,25-tetrahydroxy-3,15-bis(1-hydroxyethyl)-26-methyl-2,5,8,14,17,23-hexaoxo-1,4,7,13,16,22-hexazatricyclo[22.3.0.09,13]heptacosan-18-yl]-4-[4-(4-pentoxyphenyl)phenyl]benzamide	Echinocandin B, 1-((4R,5R)-4,5-dihydroxy-N2-((4''-(pentyloxy)(1,1':4',1''-terphenyl)-4-yl)carbonyl)-L-ornithine)-				-0.1793	0.163135	-0.1645	0.201258	-0.1958	0.12723	-0.2797	0.027715	-0.2302	0.0718416	-0.242	0.0580602	-0.1581	0.219579	1
3-[[4-[6-Bromo-2-[4-(4-methylpiperazin-1-yl)phenyl]-1H-imidazo[4,5-b]pyridin-7-yl]piperazin-1-yl]methyl]-5-methyl-1,2-oxazole	3-((4-(6-bromo-2-(4-(4-methylpiperazin-1-yl)phenyl)-3H-imidazo(4,5-b)pyridin-7-yl)piperazin-1-yl)methyl)-5-methylisoxazole				-0.1779	0.166646	-0.1078	0.404154	-0.2829	0.0259108	-0.1801	0.16134	-0.2094	0.102349	-0.1182	0.360277	-0.181	0.159206	1
4-[5,6-Dihydro-2-(2-pyridinyl)-4H-pyrrolo[1,2-b]pyrazol-3-yl]-7-[2-(4-morpholinyl)ethoxy]quinoline	LY2109761	TGF beta receptor inhibitor	TGFBR1, TGFBR2	Preclinical	-0.1752	0.173269	-0.0871	0.500696	-0.2854	0.0245476	-0.1862	0.14728	-0.1415	0.272798	-0.112	0.38607	-0.0601	0.642715	1
(2S)-N-(3,5-Dimethylphenyl)-1-[(4-methoxyphenyl)sulfonyl]-2-pyrrolidinecarboxamide	Act-462206	orexin receptor antagonist	HCRTR1, HCRTR2	Phase 1	-0.1712	0.183461	-0.1948	0.129288	-0.2805	0.0272363	-0.1301	0.313551	-0.167	0.194556	-0.2174	0.0896689	-0.0667	0.606721	1
imatinib	Imatinib	KIT inhibitorBcr-Abl kinase inhibitor, PDGFR tyrosine kinase receptor inhibitor	CSF1R, ABL1, NTRK1, PDGFRA	Launched	-0.1673	0.193807	0.019	0.883543	-0.2854	0.0245476	-0.1912	0.136663	-0.2481	0.0518849	-0.1637	0.203645	0.1288	0.318393	1
isoxicam	Isoxicam	Cyclooxygenase inhibitor	PTGS1, PTGS2	Withdrawn	-0.1654	0.198821	-0.1683	0.190896	-0.1578	0.220696	-0.1769	0.168977	-0.1914	0.136242	-0.1616	0.209485	-0.2513	0.0488405	1
Etizolam	Etizolam	Benzodiazepine receptor agonist	GABRA1	Launched	-0.1634	0.204563	-0.0678	0.600334	-0.2781	0.0286334	-0.1255	0.331048	-0.225	0.0787019	0.0633	0.62523	0.0115	0.929414	1
(E)-2-(4-Fluorophenyl)sulfonyl-3-[1-(3-nitrophenyl)sulfonylpyrrol-2-yl]prop-2-enenitrile	(E)-2-(4-fluorophenyl)sulfonyl-3-[1-(3-nitrophenyl)sulfonylpyrrol-2-yl]prop-2-enenitrile		PPME, PPP2CA		-0.1541	0.231856	-0.1676	0.192787	-0.2868	0.0238182	-0.0525	0.68526	-0.0978	0.449474	-0.1081	0.403161	0.0421	0.745378	1
probenecid	Probenecid	Uricosuric blocker	SLC22A11, PANX1, SLC22A8, SLC01C1	Launched	-0.1512	0.240776	-0.1797	0.162295	-0.3308	0.00863204	-0.2435	0.0565158	-0.1847	0.150763	-0.2093	0.102518	-0.123	0.34072	1
CS-110266	Btcp	dopamine receptor agonist	SLC6A3	Preclinical	-0.1504	0.243162	-0.203	0.113606	-0.1557	0.227027	-0.1989	0.121206	-0.2292	0.0731935	-0.009	0.944711	-0.279	0.0281119	1
1-(5-Isoquinolinesulfonyl)piperazine	1-(5-Isoquinolinylsulfonyl)piperazine		AKT2		-0.1502	0.243801	-0.1614	0.210061	-0.2379	0.0626126	-0.2999	0.0178675	-0.2437	0.0563317	-0.2337	0.0675093	-0.2061	0.10804	1
Gadoteridol	Gadoteridol	radiopaque medium	NA	Launched	-0.1453	0.259982	-0.136	0.292034	-0.1914	0.136137	-0.2325	0.0689501	-0.2607	0.0407339	-0.1807	0.159796	-0.166	0.1973	1
Genz-123346 free base	Genz-123346	glucosylceramidase inhibitor	UGCG	Preclinical	-0.1426	0.268765	0.0827	0.522682	-0.2887	0.0228577	-0.2371	0.0635625	-0.1152	0.37246	-0.1954	0.12803	-0.0242	0.85174	1
4,5,6,7-tetrabromobenzotriazole	4,5,6,7-Tetrabromobenzotriazole	casein kinase inhibitor	AKT1, MAPK12, CHEK1, MAPK14	Preclinical	-0.141	0.274354	-0.1797	0.162295	-0.2103	0.100837	-0.3027	0.0167885	-0.1963	0.126235	-0.16	0.214271	-0.1838	0.152698	1
[6-[2-Chloro-1-[(1-methyl-4-propylpyrrolidine-2-carbonyl)amino]propyl]-4,5-dihydroxy-2-methylsulfanyloxan-3-yl] hexadecanoate	[6-[2-Chloro-1-[(1-methyl-4-propylpyrrolidine-2-carbonyl)amino]propyl]-4,5-dihydroxy-2-methylsulfanyloxan-3-yl] hexadecanoate;hydrochloride				-0.1405	0.276089	0.1264	0.327539	-0.1715	0.182677	-0.2134	0.0958051	-0.1531	0.23496	-0.2636	0.0384137	-0.0164	0.899055	1
Trepibutone	Trepibutone	cholinergic receptor antagonist	CHRM1, CHRM2, CHRM3, CHRM4	Launched	-0.1328	0.303639	0.1901	0.138941	-0.1798	0.162056	-0.257	0.0437421	-0.1953	0.128231	-0.1908	0.137402	0.1082	0.40261	1
Dorzolamide, (+/-)-(cis)-	(4R,6S)-4-(Ethylamino)-6-methyl-5,6-dihydro-4H-thieno[2,3-b]thiopyran-2-sulfonamide 7,7-dioxide				-0.1253	0.332027	-0.2294	0.0728661	-0.2135	0.0956849	-0.1795	0.162835	-0.2001	0.118962	-0.1646	0.201048	-0.2772	0.0291479	1
4-[[6-[2-Methylpropyl-[(4-methyl-1,3-thiazol-2-yl)sulfonyl]amino]-2,3-dihydro-1H-inden-5-yl]oxymethyl]benzoic acid	4-[[[2,3-Dihydro-6-[(2-methylpropyl)[(4-methyl-2-thiazolyl)sulfonyl]amino]-1H-indene-5yl]oxy]methyl]benzoic acid	Modulator	PTGER1		-0.1214	0.34713	0.0646	0.617661	-0.2536	0.0467276	0.0762	0.556348	-0.0055	0.965912	-0.2121	0.0979898	0.264	0.038165	1
tandutinib	Tandutinib	KIT inhibitor, FLT3 inhibitor, PDGFR tyrosine kinase receptor inhibitor	FLT3, CSF1R, PDGFD, PDGFRB	Phase 2	-0.1211	0.348441	-0.0502	0.69818	-0.307	0.0152307	-0.2376	0.0628992	-0.2372	0.0634179	-0.2001	0.118962	-0.0584	0.652233	1
Stilonium	Stilonium	acetylcholine receptor, antagonist	CHRNA7	Preclinical	-0.1199	0.353207	-0.0891	0.491175	-0.2651	0.0373141	-0.2018	0.115679	-0.1804	0.160508	-0.2394	0.0609708	-0.002	0.987601	1
fasudil	Fasudil	Rho associated kinase inhibitor	ROCK1, ROCK2, PKIA, PRKACA	Launched	-0.1184	0.359453	-0.1254	0.33144	-0.211	0.0997984	-0.3168	0.012104	-0.1335	0.300871	-0.1509	0.241569	-0.2149	0.0935012	1
Dacarbazine	Dacarbazine	DNA alkylating agent	PGD, POLA2	Launched	-0.106	0.412261	-0.1027	0.427155	-0.1514	0.240142	-0.2967	0.0191972	-0.2447	0.055289	-0.1766	0.169656	-0.1209	0.349149	1
Otilonium	Otilonium	Acetylcholine receptor antagonist	CACNA1C	Launched	-0.1037	0.422497	0.0185	0.886765	-0.2562	0.0444085	-0.1494	0.246448	-0.1234	0.339427	-0.1678	0.192246	0.0091	0.943784	1
Hexamethonium	Hexamethonium	holinergic receptor antagonist	CHRNA2, CHRNA3, CHRNA4, CHRNA6	Preclinical	-0.1012	0.43368	0.089	0.491544	-0.0331	0.798178	-0.2767	0.0294848	-0.1488	0.248548	-0.13	0.313835	-0.1769	0.169038	1
I-Bet151 (gsk1210151A)	I-Bet151	bromodomain inhibitor	BRD2, BRD3, BRD4	Preclinical	-0.1001	0.438871	0.1625	0.20705	-0.2794	0.0278614	-0.0973	0.452058	-0.1493	0.246932	-0.0827	0.522555	0.1606	0.212522	1
Haloperidol decanoate	Haloperidol decanoate	psychoactive drug	DRD2, DRD3, DRD4, HTR2A	Launched	-0.0984	0.446898	0.1225	0.342715	-0.2949	0.0199704	-0.1251	0.332713	-0.0672	0.603864	-0.1611	0.210928	-0.0911	0.481507	1
GR-127935	N-(4-Methoxy-3-(4-methyl-1-piperazinyl)phenyl)-2'-methyl-4'-(5-methyl-1,2,4-oxadiazol-3-yl)(1,1'-biphenyl)-4-carboxamide	Serotonin receptor antagonist	HTR1A, HTR2A, HTR1B, HTR2B	Preclinical	-0.0916	0.479075	-0.2336	0.0676918	-0.2958	0.0195751	-0.0461	0.721796	-0.1981	0.1228	-0.1233	0.339725	0.1012	0.433795	1
2-Amino-2-(2H-tetrazol-5-yl)acetic acid	alpha-Amino-2H-tetrazole-5-acetic acid		GRIN2A, GRIN2D, GRIN1, GRIN2B, GRIN2C		-0.085	0.511064	0.1286	0.319253	-0.0121	0.925401	-0.2932	0.0207585	-0.1715	0.182481	0.1327	0.303732	-0.1514	0.240142	1
1,1'-Diheptyl-4,4'-bipyridinium	1,1'-Diheptyl-4,4'-bipyridinium dibromide				-0.0777	0.548518	0.1468	0.255004	-0.1691	0.189017	-0.1995	0.120103	-0.1127	0.383068	-0.2574	0.0434227	0.1862	0.147335	1
Enocitabine	Enocitabine	DNA synthesis inhibitor	CMPK1, RRM1, TYMS	Launched	-0.0765	0.554386	0.0283	0.827282	-0.1354	0.294204	-0.1454	0.259648	-0.1816	0.157853	-0.1538	0.232707	-0.2636	0.0384713	1
1-[2-[4-(6-Fluoro-1H-indol-3-yl)-3,6-dihydro-2H-pyridin-1-yl]ethyl]-6-methylsulfonyl-3-propan-2-yl-4H-2lambda6,1,3-benzothiadiazine 2,2-dioxide	LY 393558	serotonin receptor antagonist	HTR1B, HTR1D, HTR2A, HTR2B	Preclinical	-0.0723	0.576417	-0.0703	0.586978	-0.2542	0.0462113	0.044	0.734069	0.1137	0.378803	-0.0266	0.83729	-0.1301	0.313551	1
Evatanepag	Evatanepag	prostaglandin inhibitor	PTGER2, PTGER4	Phase 2	-0.0711	0.583091	-0.0464	0.720339	-0.2514	0.0487236	-0.0513	0.692283	0.106	0.412149	-0.1635	0.204068	0.0978	0.449357	1
ketoconazole	Ketoconazole	Sterol demethylase inhibitor	CYP19A1, KCNA10	Launched	-0.0704	0.586575	-0.0243	0.851436	-0.2713	0.0329533	-0.2087	0.103536	-0.1686	0.19029	-0.1925	0.13379	-0.1101	0.39418	1
Brexpiprazole	Brexpiprazole	Dopamine receptor partial agonist	DRD2	Launched	-0.0696	0.590742	-0.1483	0.249928	-0.1945	0.129794	-0.2319	0.0696953	-0.1489	0.248063	-0.255	0.0454787	-0.0907	0.483213	1
Posaconazole	Posaconazole	sterol demethylase inhibitor	CYP3A4	Launched	-0.0686	0.596273	0.0592	0.647747	-0.1417	0.272023	-0.1966	0.125592	-0.1768	0.169285	-0.2547	0.0457661	-0.0076	0.953528	1
raloxifene	Raloxifene	Estrogen receptor antagonist	ESR1, ESR2	Launched	-0.0658	0.61136	-0.1776	0.167257	-0.3187	0.0115945	-0.2302	0.0718416	-0.2344	0.0666324	-0.211	0.099757	-0.014	0.913834	1
Amprenavir	Amprenavir	HIV protease inhibitor	SLCO1B1	Launched	-0.0591	0.648307	-0.1121	0.385747	-0.3465	0.00579491	0.0099	0.938992	-0.0043	0.973811	-0.151	0.241252	0.1541	0.231702	1
thapsigargin	Thapsigargin	ATPase inhibitor	ATP2A1, SMIM14		-0.0587	0.65055	0.0489	0.705829	-0.3419	0.00652675	-0.1385	0.283014	-0.033	0.799078	-0.1801	0.161281	0.1716	0.182221	1
Darunavir	Darunavir	HIV protease inhibitor	CYP3A4	Launched	-0.0563	0.663926	0.0257	0.842608	-0.3088	0.0146178	-0.0198	0.87879	-0.1209	0.349452	-0.1861	0.147558	0.2125	0.0972573	1
rescinnamine	Rescinnamine	Angiotensin converting enzyme inhibitor	ACE	Approved	-0.0499	0.700053	0.014	0.914296	-0.2513	0.0488405	-0.0842	0.515216	-0.0618	0.633254	-0.0983	0.447132	0.139	0.281162	1
N-[4-[(3,4-Dimethyl-1,2-oxazol-5-yl)sulfamoyl]phenyl]-6,8-dimethyl-2-pyridin-2-ylquinoline-4-carboxamide	N-[4-[(3,4-dimethyl-5-isoxazolyl)sulfamoyl]phenyl]-6,8-dimethyl-2-(2-pyridinyl)-4-quinolinecarboxamide	antagonist	GPR55		-0.0479	0.711476	0.0122	0.924938	-0.2848	0.0248659	-0.0339	0.793377	-0.1301	0.313362	0.0042	0.974431	0.2141	0.0947272	1
Masitinib	Masitinib	KIT inhibitor, PDGFR tyrosine kinase receptor inhibitor, SRC inhibitor	FGFR3, KIT, PDGFRA, PDGFRB	Launched	-0.0441	0.733483	-0.0617	0.633809	-0.288	0.0232077	-0.094	0.467615	-0.2004	0.118394	-0.1515	0.239905	0.172	0.181246	1
1-Tetradecanol, hydrogen sulfate	Myristyl sulfate		PROC, PROS1, PPARG, NR3C1, BACE1		-0.0396	0.760145	0.1431	0.26706	0.1064	0.410476	-0.3488	0.0054658	-0.0184	0.887379	0.022	0.865323	-0.1163	0.367849	1
dilazep	Dilazep	Adenosine reuptake inhibitor	SLC29A1	Launched	-0.0382	0.768453	-0.0656	0.612317	-0.315	0.0126477	-0.0265	0.838049	-0.0962	0.457133	-0.0187	0.885077	0.1074	0.406255	1
Rimiducid	Rimiducid	Modulator, Ligand	FKBP1A, MTOR	Investigational	-0.0335	0.795776	0.1318	0.307169	-0.3074	0.015082	-0.1994	0.120295	-0.1314	0.308569	-0.1935	0.13178	0.0301	0.816093	1
ivachtin	Ivachtin	Caspase inhibitor	CASP3		-0.0301	0.816093	-0.2221	0.0828033	-0.2417	0.058438	-0.1523	0.237227	-0.0688	0.595192	-0.2408	0.0593913	-0.2503	0.0497119	1
ZM-447439	4-(4-(N-benzoylamino)anilino)-6-methoxy-7-(3-(1-morpholino)propoxy)quinazoline	Aurora kinase inhibitor	AURKA, AURKB	Preclinical	-0.0269	0.835772	0.0805	0.534175	-0.2744	0.0308976	-0.1455	0.259148	-0.1717	0.182156	-0.0443	0.732311	0.1887	0.141897	1
Acedapsone	Acedapsone			Launched	-0.0216	0.867921	-0.0966	0.455241	-0.1754	0.172642	-0.1605	0.21274	-0.031	0.810814	0.0251	0.846563	-0.2775	0.0289654	1
Dodecyl hydrogen sulfate; sodium	Sodium;azane;dodecyl hydrogen sulfate;heptadecan-2-yl hydrogen sulfate;hydrogen sulfate				-0.0121	0.925401	0.1675	0.193263	0.0524	0.685689	-0.2837	0.0254449	0.0617	0.633948	0.0503	0.697892	-0.1178	0.361825	1
Lauryl sulfate	Lauryl sulfate (Dodecyl sulfate)	NA	LYZ	Investigational/Preclinical	-0.0082	0.949661	0.1585	0.218466	0.033	0.798928	-0.3131	0.0132124	0.0251	0.846563	0.0516	0.690417	-0.1282	0.320688	1
[4-({6-[Allyl(methyl)amino]hexyl}oxy)-2-fluorophenyl](4-bromophenyl)methanone	(4-Bromophenyl)(2-fluoro-4-((6-(methyl-2-propen-1-ylamino)hexyl)oxy)phenyl)methanone	NA	LSS		0.0082	0.949661	-0.1643	0.201888	-0.2838	0.0253906	-0.048	0.710896	-0.072	0.578016	-0.0794	0.539451	0.0336	0.795476	1
Dapiprazole	Dapiprazole	adrenergic receptor antagonist	ADRA1A, ADRA1B, ADRA1D	Launched	0.0083	0.949196	0.0778	0.547998	-0.1488	0.248467	-0.2504	0.0496882	-0.2336	0.0676614	0.0199	0.878024	-0.0117	0.928025	1
2-(Carbamoylamino)-5-[4-(3,5-dimethyl-1,2-oxazol-4-yl)-2-[(3S)-pyrrolidin-3-yl]oxyphenyl]thiophene-3-carboxamide	3-Thiophenecarboxamide, 2-((aminocarbonyl)amino)-5-(4-(3,5-dimethyl-4-isoxazolyl)-2-((3S)-3-pyrrolidinyloxy)phenyl)-				0.0108	0.933893	0.0762	0.556217	-0.2898	0.0223533	0.012	0.926327	0.0419	0.746556	0.0657	0.611907	0.0559	0.66619	1
Flumatinib	Flumatinib	Abl kinase inhibitor, Bcr-Abl kinase inhibitor	ABL1, PDGFRB	Phase 3	0.0111	0.931885	0.1562	0.225432	-0.2734	0.0315597	0.0574	0.657717	-0.107	0.407918	0.0925	0.474473	0.1871	0.145285	1
4-[2-Amino-4-methyl-3-(2-methylquinolin-6-yl)benzoyl]-1-methyl-2,5-diphenylpyrazol-3-one	4-[2-Amino-4-methyl-3-(2-methylquinolin-6-yl)benzoyl]-1-methyl-2,5-diphenylpyrazol-3-one				0.0131	0.919692	-0.0704	0.586575	-0.3527	0.00492846	-0.0008	0.99504	-0.0927	0.473508	-0.0397	0.759109	0.1373	0.287367	1
Gandotinib	Gandotinib	JAK inhibitor	JAK2, JAK3	Phase 2	0.0151	0.907056	0.2297	0.0724829	-0.2592	0.0418954	0.056	0.66534	-0.0817	0.527902	0.0446	0.730409	0.2841	0.0252147	1
Oxacyclohexadecan-2-one	Pentadecalactone	protein kinase inhibitor		Preclinical	0.0194	0.880936	-0.0786	0.543587	-0.15	0.244601	-0.2288	0.0737138	-0.2791	0.0280528	0.0041	0.974896	-0.2256	0.077949	1
5-Acetamido-2-[5-[3-acetamido-5-hydroxy-6-(hydroxymethyl)-4-[3,4,5-trihydroxy-6-(hydroxymethyl)oxan-2-yl]oxyoxan-2-yl]oxy-2-[4,5-dihydroxy-2-(hydroxymethyl)-6-[(E,2S,3R)-3-hydroxy-2-(octadecanoylamino)octadec-4-enoxy]oxan-3-yl]oxy-3-hydroxy-6-(hydroxymethyl)oxan-4-yl]oxy-4-hydroxy-6-(1,2,3-trihydroxypropyl)oxane-2-carboxylic acid	5-acetamido-2-[5-[3-acetamido-5-hydroxy-6-(hydroxymethyl)-4-[3,4,5-trihydroxy-6-(hydroxymethyl)oxan-2-yl]oxyoxan-2-yl]oxy-2-[4,5-dihydroxy-2-(hydroxymethyl)-6-[(E,2S,3R)-3-hydroxy-2-(octadecanoylamino)octadec-4-enoxy]oxan-3-yl]oxy-3-hydroxy-6-(hydroxymethyl)oxan-4-yl]oxy-4-hydroxy-6-(1,2,3-trihydroxypropyl)oxane-2-carboxylic acid				0.0236	0.855704	-0.0222	0.864253	-0.311	0.0138714	-0.0072	0.956004	-0.123	0.341019	0.0772	0.551122	-0.0585	0.651672	1
Bms-777607	Bms-777607	FLT3 inhibitormacrophage migration inhibiting factor inhibitor, hepatocyte growth factor receptor inhibitor,tyrosine kinase inhibitor	MERTK, AXL, MST1R, TYRO3	Phase 1/Phase 2	0.0249	0.847781	0.0291	0.822137	-0.2881	0.0231448	-0.0067	0.958945	-0.1984	0.12217	-0.0076	0.953374	0.0625	0.629513	1
Pipemidic acid	Pipemidic Acid	topoisomerase inhibitor		Launched	0.026	0.84124	0.1956	0.12758	-0.0075	0.953993	-0.1652	0.199446	0.0312	0.81006	0.1024	0.42841	-0.2656	0.0369596	1
9-[2-Carboxy-4,10-dihydroxy-5-[3,4,5-trihydroxy-6-(hydroxymethyl)oxan-2-yl]oxyanthracen-9-yl]-4,10-dihydroxy-5-[3,4,5-trihydroxy-6-(hydroxymethyl)oxan-2-yl]oxyanthracene-2-carboxylic acid	9-[2-Carboxy-4,10-dihydroxy-5-[3,4,5-trihydroxy-6-(hydroxymethyl)oxan-2-yl]oxyanthracen-9-yl]-4,10-dihydroxy-5-[3,4,5-trihydroxy-6-(hydroxymethyl)oxan-2-yl]oxyanthracene-2-carboxylic acid				0.0304	0.814433	-0.0516	0.69013	-0.3301	0.00878918	-0.0293	0.821229	-0.0545	0.673992	-0.0435	0.737148	0.1356	0.293479	1
1-Octacosanol	1-Octacosanol			Phase 2	0.037	0.775296	0.125	0.33291	0.0767	0.553732	-0.033	0.799078	-0.1919	0.135142	0.1068	0.408696	-0.2903	0.0221106	1
CID 46893585	Azd 3514	androgen receptor modulator	AR	Phase 1	0.04	0.757481	-0.1776	0.167318	-0.2628	0.0390513	-0.1777	0.166951	-0.1142	0.376787	0.0503	0.697748	-0.0196	0.880016	1
N-[3-[5-Chloro-2-[2-methoxy-4-(4-methylpiperazin-1-yl)anilino]pyrimidin-4-yl]oxyphenyl]propanamide	N-(3-((5-Chloro-2-((2-methoxy-4-(4-methyl-1-piperazinyl)phenyl)amino)-4-pyrimidinyl)oxy)phenyl)propanamide	inhibition	NUAK1, NUAK2, CXCL1, CXCL8, ADIPOQ, PLK1, PPP1R12A		0.0413	0.749799	0.0363	0.779321	-0.2614	0.0401532	-0.098	0.448419	-0.1518	0.2388	-0.0647	0.617386	0.0555	0.668598	1
Docosanol	Behenyl Alcohol	lipase clearing factor inhibitor	TLR7	Launched	0.0416	0.748177	0.1954	0.12808	0.1254	0.331537	-0.0411	0.751274	-0.0441	0.733483	0.1195	0.355043	-0.2575	0.0433166	1
(3-Morpholin-4-yl-1-oxa-2-aza-3-azoniacyclopenta-2,4-dien-5-yl)azanide	(3-Morpholin-4-yl-1-oxa-2-aza-3-azoniacyclopenta-2,4-dien-5-yl)azanide				0.0507	0.695733	0.1624	0.207407	-0.0084	0.948578	-0.1772	0.168177	-0.1155	0.371304	0.2343	0.0667528	-0.2768	0.0294233	1
Xylostasin	Xylostasin				0.0526	0.684545	-0.0474	0.714523	-0.0657	0.61177	-0.2523	0.0478894	-0.0515	0.690704	-0.1583	0.219133	0.0677	0.601283	1
N-(2,6-Diethylphenyl)-1-methyl-8-[4-[(1-methylpiperidin-4-yl)carbamoyl]-2-(trifluoromethoxy)anilino]-4,5-dihydropyrazolo[4,3-h]quinazoline-3-carboxamide	Nms-P715	protein kinase inhibitor		Preclinical	0.0563	0.663785	0.01	0.938683	-0.2757	0.0301059	-0.0409	0.75216	-0.1018	0.43127	-0.0079	0.951208	0.1869	0.145782	1
Fludrocortisone acetate	Fludrocortisone acetate		NR3C2	Launched	0.0635	0.623713	0.2321	0.0694773	-0.2516	0.0484907	0.2019	0.115494	0.2621	0.0396187	0.1889	0.141518	0.1313	0.309224	1
fludrocortisone	Fludrocortisone	inhibitor, agonist, substrate	AR, NR3C2, NR3C1, CYP3A4, ALB	Approved	0.0687	0.595462	0.1734	0.177832	-0.2502	0.0498307	0.1159	0.369626	0.1981	0.122703	0.0663	0.608493	0.1201	0.352292	1
4-Acetyl-N-[5-(diethylsulfamoyl)-2-hydroxyphenyl]-3-ethyl-5-methyl-1H-pyrrole-2-carboxamide	4-acetyl-N-[5-(diethylsulfamoyl)-2-hydroxyphenyl]-3-ethyl-5-methyl-1H-pyrrole-2-carboxamide	inhibitor	BRD3, BRDT, BRD2, BRD4		0.105	0.416855	-0.1082	0.40239	-0.3021	0.0170094	0.0605	0.640205	0.0759	0.557658	0.012	0.926481	0.1967	0.125493	1
Nolpitantium	Nolpitantium	antagonist	CRH, TACR1		0.1084	0.401619	0.2551	0.0453685	0.1228	0.341617	-0.1781	0.166098	0.1815	0.157912	-0.3145	0.0127982	0.1739	0.176492	1
TPCA-1	Tpca-1	IKK inhibitor	IKBKB	Preclinical	0.1149	0.373829	0.2606	0.0407943	-0.1283	0.320305	0.2303	0.071682	0.1058	0.413043	0.2978	0.0187519	-0.261	0.0404927	1
alpha-Solamargine	alpha-Solamargine	apoptosis inhibitor		Phase 3	0.1202	0.351987	0.1596	0.215369	-0.261	0.0404527	-0.1299	0.314118	0.0139	0.914605	-0.0722	0.57695	0.1216	0.346526	1
2,4-Dimethyl-1-(2,4,6-trimethyl-benzenesulfonyl)-1H-pyrrole	Hjc 0350	GTPase inhibitor	RAPGEF4	Preclinical	0.1316	0.307915	0.1609	0.211506	-0.2522	0.0480046	0.0496	0.70164	0.1296	0.315255	-0.062	0.632006	0.0734	0.570574	1
2-(4-Bromo-2-chlorophenoxy)-N-[[4-[(4,6-dimethylpyrimidin-2-yl)sulfamoyl]phenyl]carbamothioyl]acetamide	2-(4-bromo-2-chlorophenoxy)-N-(4-(N-(4,6-dimethylpyrimidin-2-yl)sulfamoyl)phenylcarbamothioyl)acetamide				0.1368	0.289066	-0.1086	0.40096	-0.3111	0.0138633	0.1107	0.391682	-0.0848	0.512446	0.1134	0.380079	0.0273	0.833344	1
SU-11274	SU11274	Tyrosine kinase inhibitor, hepatocyte growth factor receptor inhibitor	MET	Preclinical	0.1403	0.276872	-0.0257	0.842912	-0.2602	0.0410775	0.2377	0.0628131	0.095	0.462477	0.0559	0.665906	0.2471	0.0528752	1
Tetrahydrozoline	(+-)-Tetrahydrozoline	adrenergic receptor agonist		Launched	0.1516	0.239352	0.1914	0.136137	0.0116	0.928642	0.0135	0.917225	-0.0553	0.669448	0.2467	0.0532003	-0.2671	0.0358766	1
[(6S,8S,9S,10S,11R,13S,14S,17S)-17-(2-Acetyloxyacetyl)-6,9-difluoro-11-hydroxy-10,13-dimethyl-3-oxo-6,7,8,11,12,14,15,16-octahydrocyclopenta[a]phenanthren-17-yl] butanoate	[(6S,8S,9S,10S,11R,13S,14S,17S)-17-(2-acetyloxyacetyl)-6,9-difluoro-11-hydroxy-10,13-dimethyl-3-oxo-6,7,8,11,12,14,15,16-octahydrocyclopenta[a]phenanthren-17-yl] butanoate				0.1747	0.174465	0.261	0.0404927	-0.2501	0.0499496	0.1859	0.148061	0.262	0.0396581	0.2496	0.0504278	0.0015	0.990546	1
