# Supplementary material for: From Gene Networks to Therapeutics: A Causal Inference and Deep Learning Approach for Drug Discovery
Source: Pharmaceuticals (Basel). 2025 Aug 30;18(9):1304. doi: 10.3390/ph18091304 (PMC12472719; doi:10.3390/ph18091304)
Supplement: Supplementary file 1 [file pharmaceuticals-18-01304-s001.zip › pharmaceuticals-3781314-Supplementary_File S7_145_vs_3_drugs.xlsx]

## Sheet: 145 vs 3 drugs
145 mediators	Cilostazol	Telaglenastat	Merestinib
ACRV1	CYP2C19	VHL	DRD4
ADAMDEC1	CYP3A4	GLS	ECM2
ALKAL1	TSHR	GLS2	DPYS
ALLC	CYP3A5	KEAP1	DRD5
ANLN	CSF2	GRIA2	MET
ANXA2	PDE3A		DUSP1
ASPM	ABL1		FLT3
ASS1	AIFM1		MAP3K20
BAAT	AKT1		MST1R
BHLHA15	AMH		DDR1
BLOC1S4	APP		TEK
BUB1B	ATP2A2		MERTK
C22orf31	BAX		AXL
C4A	BCL2		TIE1
C4B	BID		DTNA
C4orf54	CASP3		DTYMK
CA7	CASP7
CACNG7	CASP8
CCL13	CASP9
CCL19	CCL2
CCR8	CCNA2
CD163L1	CDKN1A
CD79B	CFTR
CDH3	CREB1
CDK5R2	CSNK2A1
CDKN3	E2F1
CEP55	E2F2
CFB	EP300
CFI	FSHB
CGB8	GSK3B
CHRNA5	HMOX1
CHRNA6	IL1B
CIDEC	IL4
CLDN10	IL5
CLDN2	IL6
CLSTN3	LHB
CNTNAP4	MAPT
COL8A2	MT1E
CPNE7	MYC
CRABP2	NFE2L2
CRLF1	NFKBIA
CRNN	NOS2
CST1	NOS3
DGKI	NQO1
DIPK1C	PCNA
DMP1	PLN
DOLPP1	PPARG
EAF2	PRKAA1
ENTHD1	PTEN
EPHA10	PTGS2
FAM83D	RELA
FCER2	SIRT1
FKBP11	SLC22A2
FUT3	SLC29A1
GDF15	SOD1
GIP	TNF
GLG1	TP53
GMDS	VCAM1
GPAT2	COL9A3
GSDMA	CYP1A2
GTSF1L	CYP2D6
GUCA1A	CYP3A7
HAO2	ALDH1A1
HEATR1	COL9A2
HES4	CYP2C9
HOXC10	THBD
IL17RD	PDE3B
IL20	VEGFA
IL37
IPO4
ITLN1
ITM2C
KCNK4
KLHDC8A
KRT10
KRT14
KRT33B
LAX1
LCN6
LEMD1
LPAR5
LRRTM1
MDH2
MKI67
MMP3
MRGPRF
MYOF
MYT1
NCAPH
NELL1
NICOL1
NMNAT2
NOL6
NPW
NR5A2
OR12D2
OR51E1
OTOP2
OXT
P4HA3
PAPPA2
PCDH8
PCP4
PDGFD
PGPEP1
PLD5
PLEKHN1
PLPP5
PPHLN1
PRDX4
PRR19
PRTFDC1
RAD51
RAET1E
RGPD1
RNF225
ROM1
RTL9
RTN4RL2
SEC23B
SGO1
SKA3
SLC16A14
SLC17A2
SLC17A9
SLC2A7
SMC1B
SMIM32
SOCS5
ST8SIA2
STEAP1
SYTL1
TAFA3
TEX36
TIMD4
TMEM132A
TNFRSF13B
TPSB2
TRDN
TROAP
TSPY3
UGT2B11
UTS2
VCX3B
ZNF883

## Sheet: 234 genes Union Enrichment
Category	ID	Name	Source	p-value	q-value Bonferroni	q-value FDR B&H	q-value FDR B&Y	Hit Count in Query List	Hit Count in Genome	Hit in Query List
GO: Biological Process	GO:0044346	fibroblast apoptotic process		1.039e-07	0.0005879	3.322e-06	3.062e-05	7	35	MYC,BID,CASP3,CASP7,CASP9,SIRT1,TP53
GO: Biological Process	GO:0048144	fibroblast proliferation		2.621e-07	0.001483	7.028e-06	6.479e-05	12	160	MYC,CDKN1A,ABL1,BAX,UTS2,ANXA2,E2F1,PPARG,CREB1,CCNA2,PDGFD,TP53
GO: Biological Process	GO:0030198	extracellular matrix organization		1.322e-06	0.007478	2.819e-05	0.0002599	17	377	ABL1,MMP3,DMP1,VHL,DDR1,COL8A2,COL9A2,COL9A3,ANXA2,ECM2,PRDX4,PPARG,APP,TIE1,CST1,TNF,IL6
GO: Biological Process	GO:1903053	regulation of extracellular matrix organization		0.0003629	1	0.002695	0.02484	6	84	ABL1,DDR1,PPARG,TIE1,CST1,IL6
GO: Biological Process	GO:0010715	regulation of extracellular matrix disassembly		0.002658	1	0.01255	0.1157	3	25	DDR1,CST1,IL6
GO: Biological Process	GO:0022617	extracellular matrix disassembly		0.01002	1	0.03561	0.3283	4	75	MMP3,DDR1,CST1,IL6
Mouse Phenotype	MP:0006050	pulmonary fibrosis		0.005306	1	0.03622	0.3228	4	51	CFTR,PTGS2,NFE2L2,TP53
Coexpression	M5889	NABA_MATRISOME	C2:CGP: Chemical and Genetic Perturbations	1.009e-08	8.685e-05	6.204e-06	5.979e-05	30	1026	CRLF1,IL37,P4HA3,NELL1,ADAMDEC1,CRNN,CCL2,CCL13,MMP3,CCL19,DMP1,VEGFA,PAPPA2,AMH,COL8A2,COL9A2,COL9A3,ANXA2,GDF15,ITLN1,ECM2,CSF2,IL20,PDGFD,CST1,TNF,IL1B,IL4,IL5,IL6
Coexpression	M5885	NABA_MATRISOME_ASSOCIATED	C2:CGP: Chemical and Genetic Perturbations	6.646e-08	0.0005721	1.82e-05	0.0001754	24	751	CRLF1,IL37,P4HA3,ADAMDEC1,CRNN,CCL2,CCL13,MMP3,CCL19,VEGFA,PAPPA2,AMH,ANXA2,GDF15,ITLN1,CSF2,IL20,PDGFD,CST1,TNF,IL1B,IL4,IL5,IL6
Coexpression	M41654	TRAVAGLINI_LUNG_PROLIFERATING_BASAL_CELL	C8: Cell Type Signature	4.825e-05	0.4154	0.002141	0.02064	21	891	CDKN3,MDH2,SGO1,ANLN,BUB1B,MKI67,ASPM,FAM83D,RAD51,KRT14,TROAP,DTYMK,NCAPH,CLDN10,CCNA2,CEP55,HES4,SYTL1,CDH3,TP53,PCNA
Coexpression	M41675	TRAVAGLINI_LUNG_ADVENTITIAL_FIBROBLAST_CELL	C8: Cell Type Signature	0.0003285	1	0.008494	0.08186	10	296	MYC,ABL1,NFE2L2,CCL2,ALDH1A1,STEAP1,VEGFA,ANXA2,DUSP1,CRABP2
Coexpression	M41653	TRAVAGLINI_LUNG_DIFFERENTIATING_BASAL_CELL	C8: Cell Type Signature	0.0005151	1	0.01029	0.09916	7	157	MDH2,ALDH1A1,STEAP1,CLDN10,ASS1,HES4,SYTL1
ToppCell Atlas	19d6a404fc3651d98a93e3848e372df51a239c57	IPF-Epithelial-Aberrant_Basaloid|IPF / Disease state, Lineage and Cell class	Resident Cell Populations in IPF and COPD	4.842e-09	0.0001465	1.866e-07	2.033e-06	11	187	CRLF1,BAAT,PTGS2,MET,TMEM132A,GDF15,CLDN2,CSF2,CGB8,PLD5,CDH3
ToppCell Atlas	8030a353473da34ae92429f2d822171a2e94248f	IPF-Epithelial-Aberrant_Basaloid|World / Disease state, Lineage and Cell class	Resident Cell Populations in IPF and COPD	6.671e-08	0.002018	1.996e-06	2.175e-05	10	189	CRLF1,BAAT,TMEM132A,DDR1,GDF15,CRABP2,CLDN2,CGB8,PLD5,CDH3
ToppCell Atlas	4178be3292ff4a8a1d8098f638d4b8d15164d2c6	IPF-Epithelial-Aberrant_Basaloid|Epithelial / Disease state, Lineage and Cell class	Resident Cell Populations in IPF and COPD	7.359e-06	0.2226	0.0001352	0.001473	8	189	PCP4,BAAT,PTGS2,TMEM132A,CRABP2,CSF2,CGB8,PLD5
Disease	C0034069	Pulmonary Fibrosis	DisGeNET Curated	1.175e-09	5.927e-06	4.559e-08	4.151e-07	10	85	HMOX1,NFE2L2,CCL2,CSF2,TNF,IL1B,IL4,IL5,IL6,SOD1
Disease	DOID:0050156 (is_marker_for)	idiopathic pulmonary fibrosis (is_marker_for)	AllianceGenome	1.802e-08	9.095e-05	4.737e-07	4.312e-06	6	23	PTGS2,AKT1,MMP3,DDR1,THBD,EP300
GO: Molecular Function	GO:0101020	estrogen 16-alpha-hydroxylase activity		9.634e-10	8.979e-07	8.979e-07	6.658e-06	6	11	CYP1A2,CYP3A7,CYP2C19,CYP2C9,CYP3A4,CYP3A5
GO: Molecular Function	GO:0140677	molecular function activator activity		2.45e-09	2.283e-06	1.142e-06	8.466e-06	40	1233	CDKN1A,CRLF1,ALKAL1,IL37,MAP3K20,RGPD1,PTEN,GIP,MET,UTS2,CCL2,AKT1,CCL13,ALDH1A1,CCL19,CDK5R2,SEC23B,VEGFA,AMH,GDF15,TAFA3,CASP3,CASP8,CASP9,APP,LHB,OXT,CSF2,CGB8,GUCA1A,IL20,PDGFD,FSHB,TNF,IL1B,IL4,IL5,IL6,TP53,PCNA
GO: Molecular Function	GO:0048018	receptor ligand activity		5.017e-09	4.676e-06	1.508e-06	1.118e-05	25	547	CRLF1,ALKAL1,IL37,GIP,UTS2,CCL2,CCL13,CCL19,VEGFA,AMH,GDF15,TAFA3,APP,LHB,OXT,CSF2,CGB8,IL20,PDGFD,FSHB,TNF,IL1B,IL4,IL5,IL6
GO: Molecular Function	GO:0030546	signaling receptor activator activity		6.471e-09	6.031e-06	1.508e-06	1.118e-05	25	554	CRLF1,ALKAL1,IL37,GIP,UTS2,CCL2,CCL13,CCL19,VEGFA,AMH,GDF15,TAFA3,APP,LHB,OXT,CSF2,CGB8,IL20,PDGFD,FSHB,TNF,IL1B,IL4,IL5,IL6
GO: Molecular Function	GO:0034875	caffeine oxidase activity		1.057e-08	9.851e-06	1.642e-06	1.217e-05	5	8	CYP1A2,CYP2C19,CYP2C9,CYP3A4,CYP3A5
GO: Molecular Function	GO:0033695	oxidoreductase activity, acting on CH or CH2 groups, quinone or similar compound as acceptor		1.057e-08	9.851e-06	1.642e-06	1.217e-05	5	8	CYP1A2,CYP2C19,CYP2C9,CYP3A4,CYP3A5
GO: Molecular Function	GO:0005102	signaling receptor binding		2.608e-08	2.43e-05	3.472e-06	2.575e-05	47	1738	CLSTN3,ABL1,CRLF1,ALKAL1,IL37,RAET1E,PTEN,TRDN,BID,GIP,UTS2,FCER2,GLG1,CCL2,CCL13,NPW,CCL19,DMP1,VCAM1,VEGFA,AMH,GDF15,ECM2,TAFA3,CASP3,CASP8,GRIA2,APP,GSK3B,LHB,OXT,CSF2,CGB8,IL20,PDGFD,SOCS5,FSHB,TNF,SYTL1,IL1B,ATP2A2,IL4,IL5,EP300,IL6,TP53,PCNA
GO: Molecular Function	GO:0030545	signaling receptor regulator activity		5.19e-08	4.837e-05	5.77e-06	4.279e-05	25	616	CRLF1,ALKAL1,IL37,GIP,UTS2,CCL2,CCL13,CCL19,VEGFA,AMH,GDF15,TAFA3,APP,LHB,OXT,CSF2,CGB8,IL20,PDGFD,FSHB,TNF,IL1B,IL4,IL5,IL6
GO: Molecular Function	GO:0004714	transmembrane receptor protein tyrosine kinase activity		5.572e-08	5.193e-05	5.77e-06	4.279e-05	9	65	AXL,MET,MERTK,DDR1,FLT3,TEK,MST1R,TIE1,EPHA10
GO: Molecular Function	GO:0016712	oxidoreductase activity, acting on paired donors, with incorporation or reduction of molecular oxygen, reduced flavin or flavoprotein as one donor, and incorporation of one atom of oxygen		8.238e-08	7.678e-05	7.678e-06	5.693e-05	8	49	CYP1A2,CYP3A7,CYP2C19,CYP2C9,CYP2D6,CYP3A4,CYP3A5,HMOX1
GO: Molecular Function	GO:0008395	steroid hydroxylase activity		1.014e-07	9.448e-05	8.589e-06	6.369e-05	7	34	CYP1A2,CYP3A7,CYP2C19,CYP2C9,CYP2D6,CYP3A4,CYP3A5
GO: Molecular Function	GO:0070330	aromatase activity		1.255e-07	0.0001169	9.746e-06	7.226e-05	7	35	CYP1A2,CYP3A7,CYP2C19,CYP2C9,CYP2D6,CYP3A4,CYP3A5
GO: Molecular Function	GO:0005125	cytokine activity		2.242e-07	0.0002089	1.465e-05	0.0001086	15	250	CRLF1,ALKAL1,IL37,CCL2,CCL13,CCL19,VEGFA,GDF15,CSF2,IL20,TNF,IL1B,IL4,IL5,IL6
GO: Molecular Function	GO:0020037	heme binding		2.324e-07	0.0002166	1.465e-05	0.0001086	12	154	CYP1A2,CYP3A7,CYP2C19,CYP2C9,CYP2D6,CYP3A4,CYP3A5,HMOX1,PTGS2,NOS2,NOS3,STEAP1
GO: Molecular Function	GO:0005126	cytokine receptor binding		2.358e-07	0.0002198	1.465e-05	0.0001086	17	324	CRLF1,IL37,BID,CCL2,CCL13,CCL19,VEGFA,AMH,CASP3,CASP8,CSF2,IL20,TNF,IL1B,IL4,IL5,IL6
GO: Molecular Function	GO:0008401	retinoic acid 4-hydroxylase activity		3.571e-07	0.0003328	2.08e-05	0.0001542	5	14	CYP3A7,CYP2C19,CYP2C9,CYP3A4,CYP3A5
GO: Molecular Function	GO:0046906	tetrapyrrole binding		4.593e-07	0.0004281	2.518e-05	0.0001867	12	164	CYP1A2,CYP3A7,CYP2C19,CYP2C9,CYP2D6,CYP3A4,CYP3A5,HMOX1,PTGS2,NOS2,NOS3,STEAP1
GO: Molecular Function	GO:0016725	oxidoreductase activity, acting on CH or CH2 groups		5.306e-07	0.0004945	2.747e-05	0.0002037	5	15	CYP1A2,CYP2C19,CYP2C9,CYP3A4,CYP3A5
GO: Molecular Function	GO:0019199	transmembrane receptor protein kinase activity		5.879e-07	0.0005479	2.884e-05	0.0002138	9	85	AXL,MET,MERTK,DDR1,FLT3,TEK,MST1R,TIE1,EPHA10
GO: Molecular Function	GO:0004497	monooxygenase activity		8.768e-07	0.0008172	4.086e-05	0.000303	10	115	CYP1A2,CYP3A7,CYP2C19,CYP2C9,CYP2D6,CYP3A4,CYP3A5,HMOX1,NOS2,NOS3
GO: Molecular Function	GO:0101021	estrogen 2-hydroxylase activity		1.158e-06	0.001079	5.138e-05	0.000381	4	8	CYP1A2,CYP3A7,CYP3A4,CYP3A5
GO: Molecular Function	GO:0016705	oxidoreductase activity, acting on paired donors, with incorporation or reduction of molecular oxygen		2.718e-06	0.002533	0.0001152	0.0008539	12	194	CYP1A2,CYP3A7,CYP2C19,CYP2C9,CYP2D6,CYP3A4,CYP3A5,P4HA3,HMOX1,PTGS2,NOS2,NOS3
GO: Molecular Function	GO:0070851	growth factor receptor binding		5.469e-06	0.005097	0.0002216	0.001643	11	173	IL37,PTEN,VEGFA,APP,CSF2,PDGFD,SOCS5,IL1B,IL4,IL5,IL6
GO: Molecular Function	GO:0004713	protein tyrosine kinase activity		7.18e-06	0.006692	0.0002788	0.002068	10	145	ABL1,AXL,MET,MERTK,DDR1,FLT3,TEK,MST1R,TIE1,EPHA10
GO: Molecular Function	GO:0050649	testosterone 6-beta-hydroxylase activity		1.483e-05	0.01382	0.0005528	0.004099	3	5	CYP3A7,CYP3A4,CYP3A5
GO: Molecular Function	GO:0019900	kinase binding		2.055e-05	0.01915	0.0007366	0.005462	27	969	CDKN1A,PDE3B,ABL1,ALKAL1,MAPT,PTEN,SGO1,LAX1,NELL1,FAM83D,AKT1,NOS2,CDK5R2,DUSP1,CASP9,GRIA2,E2F1,RELA,APP,SIRT1,GSK3B,CCNA2,SOCS5,PRKAA1,EP300,TP53,PCNA
GO: Molecular Function	GO:0019901	protein kinase binding		2.713e-05	0.02529	0.0009365	0.006944	25	873	CDKN1A,PDE3B,ABL1,ALKAL1,MAPT,PTEN,LAX1,NELL1,FAM83D,AKT1,NOS2,CDK5R2,DUSP1,CASP9,GRIA2,E2F1,RELA,APP,SIRT1,GSK3B,CCNA2,SOCS5,EP300,TP53,PCNA
GO: Molecular Function	GO:0052741	(R)-limonene 6-monooxygenase activity		0.0001321	0.1231	0.003848	0.02853	2	2	CYP2C19,CYP2C9
GO: Molecular Function	GO:0018675	(S)-limonene 6-monooxygenase activity		0.0001321	0.1231	0.003848	0.02853	2	2	CYP2C19,CYP2C9
GO: Molecular Function	GO:0018676	(S)-limonene 7-monooxygenase activity		0.0001321	0.1231	0.003848	0.02853	2	2	CYP2C19,CYP2C9
GO: Molecular Function	GO:0004119	3',5'-cGMP-inhibited cyclic-nucleotide phosphodiesterase activity		0.0001321	0.1231	0.003848	0.02853	2	2	PDE3A,PDE3B
GO: Molecular Function	GO:0019113	limonene monooxygenase activity		0.0001321	0.1231	0.003848	0.02853	2	2	CYP2C19,CYP2C9
GO: Molecular Function	GO:0005179	hormone activity		0.0001733	0.1615	0.004894	0.03629	8	135	GIP,UTS2,AMH,GDF15,LHB,OXT,CGB8,FSHB
GO: Molecular Function	GO:0001786	phosphatidylserine binding		0.0001957	0.1824	0.005363	0.03977	6	73	AXL,PLEKHN1,TIMD4,ANXA2,CIDEC,GSDMA
GO: Molecular Function	GO:0004672	protein kinase activity		0.0002157	0.201	0.005608	0.04158	18	600	CDKN1A,ABL1,AXL,MAP3K20,MET,BUB1B,CCL2,AKT1,MERTK,DDR1,FLT3,TEK,GSK3B,MST1R,TIE1,CSNK2A1,PRKAA1,EPHA10
GO: Molecular Function	GO:0001221	transcription coregulator binding		0.0002224	0.2073	0.005608	0.04158	8	140	MYC,NFE2L2,RELA,PPARG,CREB1,NR5A2,EP300,TP53
GO: Molecular Function	GO:0016491	oxidoreductase activity		0.0002226	0.2075	0.005608	0.04158	21	766	CYP1A2,CYP3A7,CYP2C19,CYP2C9,CYP2D6,CYP3A4,CYP3A5,P4HA3,HMOX1,MDH2,PTGS2,NQO1,ALDH1A1,NOS2,NOS3,VCAM1,STEAP1,PRDX4,AIFM1,HAO2,SOD1
GO: Molecular Function	GO:0002020	protease binding		0.0002584	0.2408	0.006337	0.04699	9	181	BCL2,PTEN,FCER2,ANXA2,CASP3,GSK3B,CST1,TNF,TP53
GO: Molecular Function	GO:0004517	nitric-oxide synthase activity		0.0003933	0.3666	0.009399	0.06969	2	3	NOS2,NOS3
GO: Molecular Function	GO:0008013	beta-catenin binding		0.0004852	0.4522	0.0113	0.08382	7	120	MET,NOS2,NOS3,GSK3B,CSNK2A1,CDH3,EP300
GO: Molecular Function	GO:0019904	protein domain specific binding		0.0005168	0.4816	0.01175	0.0871	22	875	ABL1,MAPT,CFTR,BAX,BCL2,KEAP1,PTEN,LAX1,NFE2L2,DRD4,DTNA,CASP8,CASP9,GRIA2,RELA,PPARG,APP,SIRT1,CCNA2,CNTNAP4,IL1B,TP53
GO: Molecular Function	GO:0016301	kinase activity		0.000565	0.5266	0.01233	0.09145	20	764	CDKN1A,ABL1,AXL,MAP3K20,MET,BUB1B,CCL2,AKT1,MERTK,DDR1,FLT3,DTYMK,TEK,GSK3B,MST1R,TIE1,CSNK2A1,PRKAA1,DGKI,EPHA10
GO: Molecular Function	GO:0051087	protein-folding chaperone binding		0.000569	0.5303	0.01233	0.09145	8	161	MAPT,CFTR,BAX,DMP1,APP,CREB1,TP53,SOD1
GO: Molecular Function	GO:0016773	phosphotransferase activity, alcohol group as acceptor		0.0005863	0.5465	0.01242	0.09209	19	709	CDKN1A,ABL1,AXL,MAP3K20,MET,BUB1B,CCL2,AKT1,MERTK,DDR1,FLT3,TEK,GSK3B,MST1R,TIE1,CSNK2A1,PRKAA1,DGKI,EPHA10
GO: Molecular Function	GO:0031072	heat shock protein binding		0.0006172	0.5753	0.01276	0.09464	8	163	MAPT,BAX,NFKBIA,DMP1,NOS2,NOS3,CREB1,CSNK2A1
GO: Molecular Function	GO:0051019	mitogen-activated protein kinase binding		0.0006784	0.6323	0.01276	0.09464	4	35	ABL1,DUSP1,SIRT1,EP300
GO: Molecular Function	GO:0005506	iron ion binding		0.0006958	0.6485	0.01276	0.09464	8	166	CYP1A2,CYP3A7,CYP2C19,CYP2C9,CYP2D6,CYP3A4,CYP3A5,P4HA3
GO: Molecular Function	GO:0010181	FMN binding		0.0007561	0.7046	0.01276	0.09464	3	16	NOS2,NOS3,HAO2
GO: Molecular Function	GO:0051059	NF-kappaB binding		0.0007563	0.7049	0.01276	0.09464	4	36	NFKBIA,RELA,GSK3B,EP300
GO: Molecular Function	GO:0008405	arachidonate 11,12-epoxygenase activity		0.0007806	0.7275	0.01276	0.09464	2	4	CYP2C19,CYP2C9
GO: Molecular Function	GO:0034617	tetrahydrobiopterin binding		0.0007806	0.7275	0.01276	0.09464	2	4	NOS2,NOS3
GO: Molecular Function	GO:0008390	testosterone 16-alpha-hydroxylase activity		0.0007806	0.7275	0.01276	0.09464	2	4	CYP3A4,CYP3A5
GO: Molecular Function	GO:0071614	linoleic acid epoxygenase activity		0.0007806	0.7275	0.01276	0.09464	2	4	CYP2C19,CYP2C9
GO: Molecular Function	GO:0004515	nicotinate-nucleotide adenylyltransferase activity		0.0007806	0.7275	0.01276	0.09464	2	4	NMNAT2,ABL1
GO: Molecular Function	GO:0004359	glutaminase activity		0.0007806	0.7275	0.01276	0.09464	2	4	GLS2,GLS
GO: Molecular Function	GO:0062187	anandamide 8,9 epoxidase activity		0.0007806	0.7275	0.01276	0.09464	2	4	CYP2D6,CYP3A4
GO: Molecular Function	GO:0062188	anandamide 11,12 epoxidase activity		0.0007806	0.7275	0.01276	0.09464	2	4	CYP2D6,CYP3A4
GO: Molecular Function	GO:0019825	oxygen binding		0.0008404	0.7833	0.0135	0.1001	4	37	CYP3A7,CYP2C19,CYP3A4,CYP3A5
GO: Molecular Function	GO:0019207	kinase regulator activity		0.0008592	0.8008	0.01357	0.1006	11	305	CDKN1A,ALKAL1,MAP3K20,AKT1,NOS2,CDK5R2,VEGFA,FLT3,CASP3,CCNA2,SOCS5
GO: Molecular Function	GO:0005161	platelet-derived growth factor receptor binding		0.0009103	0.8484	0.01391	0.1032	3	17	PTEN,VEGFA,PDGFD
GO: Molecular Function	GO:0008083	growth factor activity		0.0009106	0.8486	0.01391	0.1032	8	173	VEGFA,AMH,GDF15,CSF2,PDGFD,IL4,IL5,IL6
GO: Molecular Function	GO:0016709	oxidoreductase activity, acting on paired donors, with incorporation or reduction of molecular oxygen, NAD(P)H as one donor, and incorporation of one atom of oxygen		0.001132	1	0.01695	0.1257	4	40	CYP2D6,CYP3A4,NOS2,NOS3
GO: Molecular Function	GO:0140297	DNA-binding transcription factor binding		0.001217	1	0.01695	0.1257	16	582	MYC,BCL2,KEAP1,NFE2L2,NFKBIA,VHL,FLT3,E2F1,RELA,PPARG,CREB1,SIRT1,GSK3B,EP300,TP53,PCNA
GO: Molecular Function	GO:0046914	transition metal ion binding		0.001287	1	0.01695	0.1257	26	1189	CYP1A2,CYP3A7,CYP2C19,CYP2C9,ABL1,CYP2D6,CYP3A4,CYP3A5,MYT1,P4HA3,ADAMDEC1,CRNN,MMP3,NOS3,SEC23B,CA7,PAPPA2,DPYS,DTNA,PPARG,APP,MT1E,NR5A2,EP300,TP53,SOD1
GO: Molecular Function	GO:0120502	fatty acid omega-1 hydroxylase activity		0.001291	1	0.01695	0.1257	2	5	CYP2C19,CYP2C9
GO: Molecular Function	GO:0120319	long-chain fatty acid omega-1 hydroxylase activity		0.001291	1	0.01695	0.1257	2	5	CYP2C19,CYP2C9
GO: Molecular Function	GO:0008404	arachidonate 14,15-epoxygenase activity		0.001291	1	0.01695	0.1257	2	5	CYP2C19,CYP2C9
GO: Molecular Function	GO:0038191	neuropilin binding		0.001291	1	0.01695	0.1257	2	5	ABL1,VEGFA
GO: Molecular Function	GO:0062179	vitamin D 23-hydroxylase activity		0.001291	1	0.01695	0.1257	2	5	CYP3A4,CYP3A5
GO: Molecular Function	GO:0062181	1-alpha,25-dihydroxyvitamin D3 23-hydroxylase activity		0.001291	1	0.01695	0.1257	2	5	CYP3A4,CYP3A5
GO: Molecular Function	GO:0004952	dopamine neurotransmitter receptor activity		0.001291	1	0.01695	0.1257	2	5	DRD4,DRD5
GO: Molecular Function	GO:0051721	protein phosphatase 2A binding		0.001362	1	0.01763	0.1307	4	42	MAPT,BCL2,AKT1,TP53
GO: Molecular Function	GO:0140678	molecular function inhibitor activity		0.001553	1	0.01983	0.147	16	596	CDKN1A,CLSTN3,CFTR,BCL2,PTEN,NFKBIA,AKT1,C4A,C4B,PLN,ANXA2,CASP3,APP,SOCS5,CST1,DGKI
GO: Molecular Function	GO:0098960	postsynaptic neurotransmitter receptor activity		0.001741	1	0.02132	0.1581	5	75	CHRNA5,CHRNA6,DRD4,DRD5,GRIA2
GO: Molecular Function	GO:0030234	enzyme regulator activity		0.001872	1	0.02132	0.1581	29	1418	CDKN1A,CLSTN3,ALKAL1,MAP3K20,RGPD1,PTEN,AKT1,C4A,C4B,ALDH1A1,PLN,NOS2,CDK5R2,SEC23B,VEGFA,FLT3,ANXA2,CASP3,CASP8,CASP9,APP,CCNA2,GUCA1A,CSNK2A1,SOCS5,CST1,DGKI,TP53,PCNA
GO: Molecular Function	GO:0031625	ubiquitin protein ligase binding		0.001905	1	0.02132	0.1581	11	337	MYC,CDKN1A,BCL2,BID,NFE2L2,NFKBIA,FLT3,CASP8,RELA,GSK3B,TP53
GO: Molecular Function	GO:0051434	BH3 domain binding		0.001922	1	0.02132	0.1581	2	6	BAX,BCL2
GO: Molecular Function	GO:1990254	keratin filament binding		0.001922	1	0.02132	0.1581	2	6	KRT14,SIRT1
GO: Molecular Function	GO:0030343	vitamin D3 25-hydroxylase activity		0.001922	1	0.02132	0.1581	2	6	CYP3A4,CYP3A5
GO: Molecular Function	GO:0070576	vitamin D 24-hydroxylase activity		0.001922	1	0.02132	0.1581	2	6	CYP3A4,CYP3A5
GO: Molecular Function	GO:0004784	superoxide dismutase activity		0.001922	1	0.02132	0.1581	2	6	NQO1,SOD1
GO: Molecular Function	GO:0062189	anandamide 14,15 epoxidase activity		0.001922	1	0.02132	0.1581	2	6	CYP2D6,CYP3A4
GO: Molecular Function	GO:0062186	anandamide epoxidase activity		0.001922	1	0.02132	0.1581	2	6	CYP2D6,CYP3A4
GO: Molecular Function	GO:0016721	oxidoreductase activity, acting on superoxide radicals as acceptor		0.001922	1	0.02132	0.1581	2	6	NQO1,SOD1
GO: Molecular Function	GO:0120283	protein serine/threonine kinase binding		0.002553	1	0.028	0.2076	3	24	AKT1,APP,GSK3B
GO: Molecular Function	GO:0035240	dopamine binding		0.00267	1	0.02861	0.2121	2	7	DRD4,DRD5
GO: Molecular Function	GO:0070643	vitamin D 25-hydroxylase activity		0.00267	1	0.02861	0.2121	2	7	CYP3A4,CYP3A5
GO: Molecular Function	GO:0016538	cyclin-dependent protein serine/threonine kinase regulator activity		0.002805	1	0.0297	0.2203	4	51	CDKN1A,CDK5R2,CASP3,CCNA2
GO: Molecular Function	GO:0016772	transferase activity, transferring phosphorus-containing groups		0.002865	1	0.02979	0.2209	21	938	CDKN1A,NMNAT2,ABL1,AXL,MAP3K20,MET,BUB1B,CCL2,AKT1,MERTK,DDR1,FLT3,DTYMK,TEK,GSK3B,MST1R,TIE1,CSNK2A1,PRKAA1,DGKI,EPHA10
GO: Molecular Function	GO:0005123	death receptor binding		0.002877	1	0.02979	0.2209	3	25	BID,CASP3,CASP8
GO: Molecular Function	GO:0072341	modified amino acid binding		0.002916	1	0.02986	0.2214	6	122	AXL,PLEKHN1,TIMD4,ANXA2,CIDEC,GSDMA
GO: Molecular Function	GO:0044389	ubiquitin-like protein ligase binding		0.003035	1	0.03074	0.228	11	358	MYC,CDKN1A,BCL2,BID,NFE2L2,NFKBIA,FLT3,CASP8,RELA,GSK3B,TP53
GO: Molecular Function	GO:0019887	protein kinase regulator activity		0.003205	1	0.03185	0.2362	9	259	CDKN1A,ALKAL1,MAP3K20,AKT1,NOS2,CDK5R2,VEGFA,CASP3,CCNA2
GO: Molecular Function	GO:0046983	protein dimerization activity		0.003212	1	0.03185	0.2362	25	1205	MYC,BAX,BCL2,HMOX1,PTGS2,PRTFDC1,BHLHA15,TMEM132A,AKT1,CCL13,PLN,NOS2,VEGFA,COL9A2,KRT10,COL9A3,GDF15,E2F1,E2F2,RELA,APP,AIFM1,HES4,ROM1,TP53
GO: Molecular Function	GO:0061629	RNA polymerase II-specific DNA-binding transcription factor binding		0.003396	1	0.03331	0.247	12	417	KEAP1,NFE2L2,NFKBIA,FLT3,RELA,PPARG,CREB1,SIRT1,GSK3B,EP300,TP53,PCNA
GO: Molecular Function	GO:0001223	transcription coactivator binding		0.003456	1	0.03355	0.2488	4	54	RELA,PPARG,CREB1,EP300
GO: Molecular Function	GO:0015214	pyrimidine nucleoside transmembrane transporter activity		0.003534	1	0.03395	0.2517	2	8	SLC22A2,SLC29A1
GO: Molecular Function	GO:0008391	arachidonate monooxygenase activity		0.003597	1	0.03421	0.2537	3	27	CYP2C19,CYP2C9,CYP2D6
GO: Molecular Function	GO:0051879	Hsp90 protein binding		0.003693	1	0.03442	0.2552	4	55	MAPT,NOS2,NOS3,CSNK2A1
GO: Molecular Function	GO:0001046	core promoter sequence-specific DNA binding		0.003693	1	0.03442	0.2552	4	55	MYC,RELA,PPARG,TP53
GO: Molecular Function	GO:0004888	transmembrane signaling receptor activity		0.003763	1	0.03472	0.2575	27	1353	CRLF1,AXL,TSHR,CHRNA5,MET,OR51E1,FCER2,CCR8,MERTK,DDR1,CHRNA6,FLT3,DRD4,DRD5,LPAR5,MRGPRF,GRIA2,PPARG,TEK,MST1R,THBD,OR12D2,TIE1,CD79B,TNF,IL17RD,EPHA10
GO: Molecular Function	GO:0032813	tumor necrosis factor receptor superfamily binding		0.003942	1	0.03602	0.2671	4	56	BID,CASP3,CASP8,TNF
GO: Molecular Function	GO:0005178	integrin binding		0.00424	1	0.03836	0.2845	7	175	FCER2,DMP1,VCAM1,ECM2,APP,GSK3B,IL1B
GO: Molecular Function	GO:0034618	arginine binding		0.004509	1	0.04002	0.2968	2	9	NOS2,NOS3
GO: Molecular Function	GO:0003711	transcription elongation factor activity		0.004509	1	0.04002	0.2968	2	9	EAF2,VHL
GO: Molecular Function	GO:0004857	enzyme inhibitor activity		0.004743	1	0.04171	0.3093	12	435	CDKN1A,CLSTN3,AKT1,C4A,C4B,PLN,ANXA2,CASP3,APP,SOCS5,CST1,DGKI
GO: Molecular Function	GO:0005337	nucleoside transmembrane transporter activity		0.005593	1	0.04827	0.3579	2	10	SLC22A2,SLC29A1
GO: Molecular Function	GO:0001849	complement component C1q complex binding		0.005593	1	0.04827	0.3579	2	10	C4A,C4B
GO: Biological Process	GO:0043068	positive regulation of programmed cell death		1.616e-17	9.141e-14	4.981e-14	4.591e-13	41	739	MYC,CDKN1A,ABL1,MAP3K20,BAX,BCL2,HMOX1,PTEN,PLEKHN1,PTGS2,BID,NELL1,FCER2,NQO1,CCL2,AKT1,ITM2C,ALDH1A1,NOS2,NOS3,DUSP1,CASP3,CASP7,CASP8,CASP9,E2F1,PPARG,APP,CREB1,SIRT1,GSK3B,AIFM1,ST8SIA2,GSDMA,TNF,IL1B,ATP2A2,EP300,IL6,TP53,SOD1
GO: Biological Process	GO:0009410	response to xenobiotic stimulus		1.761e-17	9.962e-14	4.981e-14	4.591e-13	35	525	MYC,CDKN1A,CYP1A2,CYP3A7,PDE3A,CYP2C19,CYP2C9,ABL1,CYP2D6,CYP3A4,CYP3A5,CFTR,BCL2,PTGS2,GIP,NFE2L2,NQO1,ALDH1A1,NOS2,AMH,CASP3,E2F1,RELA,CREB1,PRKAA1,ASS1,TNF,UGT2B11,IL1B,CDH3,SLC29A1,EP300,TP53,PCNA,SOD1
GO: Biological Process	GO:1901701	cellular response to oxygen-containing compound		5.473e-16	3.096e-12	1.032e-12	9.515e-12	55	1450	PDE3A,PDE3B,ABL1,MAPT,IL37,AXL,MYT1,CFTR,RAET1E,TSHR,KEAP1,PTEN,PTGS2,KCNK4,CHRNA5,MET,NFE2L2,NFKBIA,NQO1,CCL2,AKT1,ALDH1A1,MMP3,NOS2,NOS3,VCAM1,RAD51,CHRNA6,DRD4,DRD5,GDF15,CASP7,CASP9,GRIA2,RELA,PPARG,APP,CREB1,SIRT1,GSK3B,CCNA2,MT1E,CSF2,AIFM1,PDGFD,PRKAA1,ASS1,TNF,IL1B,SLC29A1,EP300,IL6,TP53,PCNA,SOD1
GO: Biological Process	GO:0043067	regulation of programmed cell death		1.304e-15	7.376e-12	1.485e-12	1.369e-11	63	1895	MYC,PCP4,CDKN1A,PDE3A,ABL1,CRLF1,GLS2,AXL,CFTR,MAP3K20,BAX,BCL2,HMOX1,PTEN,PLEKHN1,PTGS2,BID,MET,NELL1,FCER2,NFE2L2,TMEM132A,NQO1,CCL2,AKT1,ITM2C,ALDH1A1,CCL19,MERTK,NOS2,NOS3,VEGFA,VHL,FLT3,DUSP1,CASP3,CASP7,CASP8,CASP9,E2F1,RELA,PPARG,APP,TEK,CREB1,SIRT1,GSK3B,MT1E,CSF2,AIFM1,CSNK2A1,CIDEC,PRKAA1,ST8SIA2,GSDMA,TNF,IL1B,ATP2A2,IL4,EP300,IL6,TP53,SOD1
GO: Biological Process	GO:0043065	positive regulation of apoptotic process		1.313e-15	7.426e-12	1.485e-12	1.369e-11	38	718	MYC,ABL1,MAP3K20,BAX,BCL2,HMOX1,PTEN,PLEKHN1,PTGS2,BID,NELL1,NQO1,CCL2,AKT1,ITM2C,ALDH1A1,NOS2,NOS3,DUSP1,CASP3,CASP7,CASP8,CASP9,E2F1,PPARG,APP,CREB1,SIRT1,GSK3B,AIFM1,ST8SIA2,GSDMA,TNF,IL1B,ATP2A2,IL6,TP53,SOD1
GO: Biological Process	GO:0009628	response to abiotic stimulus		3.087e-15	1.747e-11	2.663e-12	2.455e-11	52	1361	MYC,CDKN1A,MAPT,MAP3K20,BAX,BCL2,HMOX1,PTEN,PLEKHN1,PTGS2,KCNK4,CHRNA5,GIP,NFE2L2,NFKBIA,NQO1,CRNN,AKT1,MMP3,NOS2,NOS3,VCAM1,VEGFA,RAD51,VHL,PAPPA2,KRT14,DRD5,CASP3,CASP7,CASP9,RELA,PPARG,APP,TEK,CREB1,SIRT1,GSK3B,CCNA2,MYOF,THBD,OXT,GUCA1A,AIFM1,PRKAA1,ROM1,TNF,SLC29A1,EP300,TP53,PCNA,SOD1
GO: Biological Process	GO:0033993	response to lipid		3.295e-15	1.864e-11	2.663e-12	2.455e-11	47	1126	CDKN1A,PDE3A,ABL1,IL37,AXL,CFTR,RAET1E,BCL2,HMOX1,PTGS2,KCNK4,GIP,NFKBIA,NQO1,CCL2,AKT1,MMP3,CCL19,PLN,NOS2,NOS3,VCAM1,FLT3,CASP3,CASP7,CASP8,CASP9,E2F1,RELA,PPARG,TEK,CREB1,SIRT1,GSK3B,CCNA2,THBD,OXT,CSF2,TIE1,AIFM1,PRKAA1,ASS1,TNF,IL1B,EP300,IL6,PCNA
GO: Biological Process	GO:1901698	response to nitrogen compound		3.9e-15	2.207e-11	2.758e-12	2.543e-11	50	1272	MYC,CDKN1A,PDE3A,PDE3B,ABL1,CFTR,RAET1E,TSHR,PTEN,PTGS2,CHRNA5,GIP,NFE2L2,NFKBIA,NQO1,AKT1,MMP3,CCL19,VCAM1,RAD51,CHRNA6,FLT3,DRD4,DRD5,GDF15,CASP3,CASP7,GRIA2,RELA,PPARG,APP,TEK,CREB1,SIRT1,GSK3B,CCNA2,THBD,OXT,AIFM1,SOCS5,PRKAA1,ASS1,ST8SIA2,TNF,IL1B,ATP2A2,EP300,IL6,TP53,PCNA
GO: Biological Process	GO:0050790	regulation of catalytic activity		5.319e-15	3.009e-11	3.099e-12	2.857e-11	59	1737	MYC,CDKN1A,CDKN3,PDE3A,ABL1,MAPT,AXL,RGPD1,BAX,BCL2,TSHR,PTEN,PTGS2,LAX1,BID,MET,FCER2,NQO1,CCL2,AKT1,CCL13,CCL19,MERTK,PLN,NOS2,CDK5R2,NOS3,VEGFA,DDR1,FLT3,DRD4,DRD5,DUSP1,CASP3,CASP8,CASP9,PPARG,APP,TEK,SIRT1,GSK3B,CCNA2,MST1R,GUCA1A,TIE1,AIFM1,CSNK2A1,SLC22A2,PDGFD,SOCS5,CST1,DGKI,TNF,IL1B,CDH3,IL4,TP53,PCNA,SOD1
GO: Biological Process	GO:0044093	positive regulation of molecular function		5.492e-15	3.107e-11	3.099e-12	2.857e-11	53	1430	MYC,CDKN1A,ABL1,MAPT,AXL,CFTR,RGPD1,BAX,BCL2,TSHR,PTEN,TRDN,BID,MET,FCER2,TMEM132A,CRNN,CCL2,AKT1,CCL13,CCL19,MERTK,NOS2,CDK5R2,NOS3,DDR1,FLT3,DRD4,DRD5,LPAR5,ANXA2,CASP8,CASP9,RELA,PPARG,TEK,SIRT1,GSK3B,MST1R,GUCA1A,TIE1,AIFM1,SLC22A2,PDGFD,TNF,IL1B,CDH3,IL4,IL5,EP300,IL6,PCNA,SOD1
GO: Biological Process	GO:0097190	apoptotic signaling pathway		6.026e-15	3.409e-11	3.099e-12	2.857e-11	37	713	MYC,CDKN1A,PDE3A,ABL1,EAF2,MAPT,BAX,BCL2,HMOX1,PTEN,PTGS2,BID,NFE2L2,AKT1,ITM2C,NOS3,VEGFA,VHL,CASP3,CASP8,CASP9,E2F1,E2F2,RELA,APP,SIRT1,GSK3B,CSF2,AIFM1,CSNK2A1,GSDMA,TNF,IL1B,IL4,EP300,TP53,SOD1
GO: Biological Process	GO:0010562	positive regulation of phosphorus metabolic process		3.244e-14	1.835e-10	1.412e-11	1.301e-10	40	879	MYC,CDKN1A,ABL1,CRLF1,MAPT,AXL,RGPD1,BCL2,PTGS2,MET,AKT1,CCL19,MERTK,NOS2,CDK5R2,NOS3,VEGFA,DDR1,FLT3,DRD4,ANXA2,ITLN1,APP,TEK,SIRT1,GSK3B,MST1R,CSF2,GUCA1A,TIE1,IL20,PDGFD,PRKAA1,TNF,IL1B,IL4,IL5,EP300,IL6,TP53
GO: Biological Process	GO:0045937	positive regulation of phosphate metabolic process		3.244e-14	1.835e-10	1.412e-11	1.301e-10	40	879	MYC,CDKN1A,ABL1,CRLF1,MAPT,AXL,RGPD1,BCL2,PTGS2,MET,AKT1,CCL19,MERTK,NOS2,CDK5R2,NOS3,VEGFA,DDR1,FLT3,DRD4,ANXA2,ITLN1,APP,TEK,SIRT1,GSK3B,MST1R,CSF2,GUCA1A,TIE1,IL20,PDGFD,PRKAA1,TNF,IL1B,IL4,IL5,EP300,IL6,TP53
GO: Biological Process	GO:1904019	epithelial cell apoptotic process		5.267e-14	2.98e-10	2.129e-11	1.962e-10	20	192	MYC,ABL1,BAX,BCL2,HMOX1,BID,NFE2L2,CCL2,ANXA2,CASP3,CASP8,CASP9,E2F1,E2F2,TEK,GSK3B,PRKAA1,TNF,IL4,IL6
GO: Biological Process	GO:0043085	positive regulation of catalytic activity		5.653e-14	3.198e-10	2.132e-11	1.965e-10	43	1028	MYC,CDKN1A,ABL1,MAPT,AXL,RGPD1,BAX,BCL2,TSHR,PTEN,BID,MET,FCER2,CCL2,AKT1,CCL13,CCL19,MERTK,NOS2,CDK5R2,NOS3,DDR1,FLT3,DRD4,DRD5,CASP8,CASP9,PPARG,TEK,SIRT1,GSK3B,MST1R,GUCA1A,TIE1,AIFM1,SLC22A2,PDGFD,TNF,IL1B,CDH3,IL4,PCNA,SOD1
GO: Biological Process	GO:0000302	response to reactive oxygen species		6.561e-14	3.712e-10	2.187e-11	2.016e-10	22	246	ABL1,MAPT,AXL,BCL2,HMOX1,MET,NFE2L2,NQO1,AKT1,MMP3,NOS3,CASP3,RELA,SIRT1,AIFM1,PDGFD,PRKAA1,EP300,IL6,TP53,PCNA,SOD1
GO: Biological Process	GO:0042981	regulation of apoptotic process		6.86e-14	3.881e-10	2.187e-11	2.016e-10	59	1841	MYC,PCP4,CDKN1A,PDE3A,ABL1,CRLF1,GLS2,AXL,CFTR,MAP3K20,BAX,BCL2,HMOX1,PTEN,PLEKHN1,PTGS2,BID,NELL1,NFE2L2,NQO1,CCL2,AKT1,ITM2C,ALDH1A1,CCL19,MERTK,NOS2,NOS3,VEGFA,VHL,FLT3,DUSP1,CASP3,CASP7,CASP8,CASP9,E2F1,RELA,PPARG,APP,TEK,CREB1,SIRT1,GSK3B,MT1E,CSF2,AIFM1,CSNK2A1,CIDEC,PRKAA1,ST8SIA2,GSDMA,TNF,IL1B,ATP2A2,IL4,IL6,TP53,SOD1
GO: Biological Process	GO:0019220	regulation of phosphate metabolic process		7.108e-14	4.022e-10	2.187e-11	2.016e-10	51	1421	MYC,CDKN1A,CDKN3,ABL1,CRLF1,MAPT,AXL,RGPD1,BAX,BCL2,PTEN,PTGS2,LAX1,MET,AKT1,CCL19,MERTK,NOS2,CDK5R2,NOS3,VEGFA,RAD51,DDR1,FLT3,DRD4,ANXA2,ITLN1,DUSP1,CASP3,PPARG,APP,TEK,SIRT1,GSK3B,CCNA2,MST1R,CSF2,GUCA1A,TIE1,IL20,PDGFD,SOCS5,PRKAA1,TNF,IL1B,IL4,IL5,EP300,IL6,TP53,SOD1
GO: Biological Process	GO:0051174	regulation of phosphorus metabolic process		7.508e-14	4.248e-10	2.187e-11	2.016e-10	51	1423	MYC,CDKN1A,CDKN3,ABL1,CRLF1,MAPT,AXL,RGPD1,BAX,BCL2,PTEN,PTGS2,LAX1,MET,AKT1,CCL19,MERTK,NOS2,CDK5R2,NOS3,VEGFA,RAD51,DDR1,FLT3,DRD4,ANXA2,ITLN1,DUSP1,CASP3,PPARG,APP,TEK,SIRT1,GSK3B,CCNA2,MST1R,CSF2,GUCA1A,TIE1,IL20,PDGFD,SOCS5,PRKAA1,TNF,IL1B,IL4,IL5,EP300,IL6,TP53,SOD1
GO: Biological Process	GO:0042325	regulation of phosphorylation		7.732e-14	4.375e-10	2.187e-11	2.016e-10	47	1226	CDKN1A,CDKN3,ABL1,CRLF1,MAPT,AXL,RGPD1,BAX,BCL2,PTEN,PTGS2,LAX1,MET,AKT1,CCL19,MERTK,CDK5R2,VEGFA,RAD51,DDR1,FLT3,DRD4,ANXA2,ITLN1,DUSP1,CASP3,PPARG,APP,TEK,SIRT1,GSK3B,CCNA2,MST1R,CSF2,TIE1,IL20,PDGFD,SOCS5,PRKAA1,TNF,IL1B,IL4,IL5,EP300,IL6,TP53,SOD1
GO: Biological Process	GO:0009719	response to endogenous stimulus		8.36e-14	4.73e-10	2.252e-11	2.076e-10	61	1960	MYC,CDKN1A,PDE3A,PDE3B,ABL1,MAPT,CFTR,BCL2,TSHR,HMOX1,PTEN,PTGS2,GIP,NFE2L2,GLG1,NQO1,CCL2,AKT1,CCL19,NOS2,NOS3,VCAM1,VEGFA,RAD51,FLT3,DRD4,DRD5,GDF15,DTYMK,CASP3,CASP7,CASP9,GRIA2,E2F1,RELA,PPARG,APP,TEK,CREB1,SIRT1,GSK3B,CCNA2,LHB,MYOF,OXT,AIFM1,PDGFD,SOCS5,PRKAA1,ASS1,NR5A2,TNF,IL1B,IL17RD,ATP2A2,CDH3,IL4,EP300,IL6,TP53,PCNA
GO: Biological Process	GO:0006979	response to oxidative stress		1.402e-13	7.93e-10	3.605e-11	3.323e-10	29	478	ABL1,MAPT,AXL,BCL2,KEAP1,HMOX1,PTGS2,MET,NFE2L2,NQO1,AKT1,ALDH1A1,MMP3,NOS3,PRDX4,CASP3,RELA,APP,SIRT1,AIFM1,PDGFD,PRKAA1,CST1,ATP2A2,EP300,IL6,TP53,PCNA,SOD1
GO: Biological Process	GO:0034614	cellular response to reactive oxygen species		1.476e-13	8.35e-10	3.631e-11	3.347e-10	19	178	ABL1,MAPT,AXL,MET,NFE2L2,NQO1,AKT1,MMP3,NOS3,RELA,SIRT1,AIFM1,PDGFD,PRKAA1,EP300,IL6,TP53,PCNA,SOD1
GO: Biological Process	GO:0010038	response to metal ion		1.979e-13	1.12e-09	4.666e-11	4.301e-10	27	415	CYP1A2,MAPT,BCL2,HMOX1,PTGS2,NFE2L2,NQO1,AKT1,PLN,VCAM1,KRT10,DTYMK,CASP3,CASP8,CASP9,PPARG,APP,CREB1,GSK3B,MT1E,GUCA1A,PRKAA1,ASS1,EP300,PCNA,SOD1,CPNE7
GO: Biological Process	GO:0043523	regulation of neuron apoptotic process		2.81e-13	1.59e-09	6.359e-11	5.862e-10	25	355	PCP4,ABL1,CRLF1,AXL,BAX,BCL2,HMOX1,NQO1,CCL2,VEGFA,CASP3,CASP7,CASP8,CASP9,APP,SIRT1,GSK3B,MT1E,AIFM1,ST8SIA2,TNF,IL1B,IL6,TP53,SOD1
GO: Biological Process	GO:0014070	response to organic cyclic compound		4.83e-13	2.733e-09	1.051e-10	9.688e-10	42	1048	CDKN1A,PDE3A,ABL1,CFTR,RAET1E,BCL2,PTGS2,GIP,NFKBIA,NQO1,AKT1,PLN,NOS2,NOS3,RAD51,AMH,FLT3,DRD4,DRD5,CASP3,CASP7,CASP8,CASP9,RELA,PPARG,APP,TEK,CREB1,SIRT1,GSK3B,CCNA2,THBD,OXT,AIFM1,PRKAA1,ASS1,ST8SIA2,TNF,IL1B,EP300,IL6,PCNA
GO: Biological Process	GO:0062197	cellular response to chemical stress		1.073e-12	6.072e-09	2.249e-10	2.073e-09	25	377	ABL1,MAPT,AXL,KEAP1,PTGS2,MET,NFE2L2,NQO1,AKT1,MMP3,NOS3,GDF15,CASP3,RELA,SIRT1,AIFM1,PDGFD,PRKAA1,CST1,ATP2A2,EP300,IL6,TP53,PCNA,SOD1
GO: Biological Process	GO:0051402	neuron apoptotic process		1.21e-12	6.844e-09	2.444e-10	2.253e-09	26	413	PCP4,ABL1,CRLF1,AXL,BAX,BCL2,HMOX1,BID,NQO1,CCL2,VEGFA,CASP3,CASP7,CASP8,CASP9,APP,SIRT1,GSK3B,MT1E,AIFM1,ST8SIA2,TNF,IL1B,IL6,TP53,SOD1
GO: Biological Process	GO:0051241	negative regulation of multicellular organismal process		1.574e-12	8.906e-09	3.071e-10	2.831e-09	50	1488	MYC,CLSTN3,PDE3B,EAF2,IL37,AXL,CFTR,BCL2,HMOX1,PTEN,PTGS2,LAX1,MET,HOXC10,UTS2,CCL2,CCL13,ALDH1A1,MERTK,PLN,NOS3,VEGFA,FLT3,ANXA2,GDF15,PRDX4,TAFA3,CASP3,E2F2,RELA,PPARG,APP,TEK,SIRT1,GSK3B,THBD,TIE1,SOCS5,CST1,TNFRSF13B,GSDMA,TNF,IL1B,IL17RD,ATP2A2,CDH3,IL4,IL6,TP53,SOD1
GO: Biological Process	GO:0016310	phosphorylation		1.673e-12	9.464e-09	3.155e-10	2.908e-09	56	1815	CDKN1A,CDKN3,ABL1,CRLF1,MAPT,AXL,MAP3K20,RGPD1,BAX,BCL2,PTEN,PTGS2,LAX1,MET,BUB1B,CCL2,AKT1,CCL19,MERTK,CDK5R2,VEGFA,RAD51,DDR1,FLT3,DRD4,ANXA2,ITLN1,DTYMK,DUSP1,PRDX4,CASP3,PPARG,APP,TEK,CREB1,SIRT1,GSK3B,CCNA2,MST1R,CSF2,TIE1,IL20,CSNK2A1,PDGFD,SOCS5,PRKAA1,DGKI,TNF,IL1B,IL4,IL5,EP300,IL6,EPHA10,TP53,SOD1
GO: Biological Process	GO:0006468	protein phosphorylation		1.997e-12	1.13e-08	3.644e-10	3.36e-09	52	1604	CDKN1A,CDKN3,ABL1,CRLF1,AXL,MAP3K20,BAX,BCL2,PTEN,PTGS2,LAX1,MET,BUB1B,CCL2,AKT1,CCL19,MERTK,CDK5R2,VEGFA,RAD51,DDR1,FLT3,DRD4,ANXA2,ITLN1,DUSP1,PRDX4,CASP3,PPARG,APP,TEK,CREB1,SIRT1,GSK3B,CCNA2,MST1R,CSF2,TIE1,IL20,CSNK2A1,PDGFD,SOCS5,PRKAA1,TNF,IL1B,IL4,IL5,EP300,IL6,EPHA10,TP53,SOD1
GO: Biological Process	GO:0042327	positive regulation of phosphorylation		2.375e-12	1.344e-08	4.199e-10	3.871e-09	35	780	CDKN1A,ABL1,CRLF1,MAPT,AXL,RGPD1,BCL2,PTGS2,MET,AKT1,CCL19,MERTK,CDK5R2,VEGFA,DDR1,FLT3,DRD4,ANXA2,ITLN1,APP,TEK,SIRT1,GSK3B,MST1R,CSF2,TIE1,IL20,PDGFD,TNF,IL1B,IL4,IL5,EP300,IL6,TP53
GO: Biological Process	GO:0034599	cellular response to oxidative stress		2.602e-12	1.472e-08	4.461e-10	4.112e-09	22	295	ABL1,MAPT,AXL,KEAP1,MET,NFE2L2,NQO1,AKT1,MMP3,NOS3,RELA,SIRT1,AIFM1,PDGFD,PRKAA1,CST1,ATP2A2,EP300,IL6,TP53,PCNA,SOD1
GO: Biological Process	GO:0097193	intrinsic apoptotic signaling pathway		2.961e-12	1.675e-08	4.927e-10	4.542e-09	24	361	MYC,CDKN1A,ABL1,EAF2,MAPT,BAX,BCL2,HMOX1,PTGS2,BID,NFE2L2,AKT1,CASP3,CASP9,E2F1,E2F2,APP,SIRT1,GSK3B,AIFM1,TNF,EP300,TP53,SOD1
GO: Biological Process	GO:0051094	positive regulation of developmental process		3.72e-12	2.105e-08	6.014e-10	5.544e-09	53	1685	MYC,PCP4,CLSTN3,PDE3A,ABL1,MAPT,AXL,CFTR,BAX,BCL2,TSHR,LRRTM1,HMOX1,PTEN,PTGS2,MET,NELL1,UTS2,NFE2L2,ASPM,AKT1,CCL13,CCL19,NOS3,VEGFA,VHL,FLT3,KRT10,GDF15,CASP8,E2F1,RELA,PPARG,APP,TEK,CRABP2,CREB1,SIRT1,GSK3B,CACNG7,OXT,CSF2,TIE1,IL20,SOCS5,PRKAA1,ST8SIA2,TNF,IL1B,IL4,IL5,EP300,IL6
GO: Biological Process	GO:1901699	cellular response to nitrogen compound		4.119e-12	2.33e-08	6.473e-10	5.967e-09	34	752	PDE3A,PDE3B,ABL1,CFTR,RAET1E,TSHR,PTEN,PTGS2,CHRNA5,NFE2L2,AKT1,MMP3,VCAM1,RAD51,CHRNA6,DRD4,DRD5,GDF15,CASP3,CASP7,GRIA2,RELA,PPARG,APP,SIRT1,GSK3B,CCNA2,AIFM1,PRKAA1,ASS1,TNF,IL1B,EP300,TP53
GO: Biological Process	GO:0007267	cell-cell signaling		4.437e-12	2.51e-08	6.651e-10	6.131e-09	51	1584	PCP4,CLSTN3,PDE3B,ABL1,MAPT,MYT1,CFTR,TSHR,LRRTM1,PTEN,PTGS2,CHRNA5,GIP,MET,UTS2,BHLHA15,GLS,TMEM132A,NQO1,CCL2,AKT1,CCL13,MERTK,NOS2,CA7,AMH,CHRNA6,DRD4,DRD5,DTNA,GDF15,GRIA2,RELA,PPARG,APP,TEK,CREB1,SIRT1,GSK3B,LHB,MYOF,CACNG7,OXT,CNTNAP4,DGKI,TNF,IL1B,ATP2A2,PCDH8,SLC29A1,IL6
GO: Biological Process	GO:0043069	negative regulation of programmed cell death		4.467e-12	2.527e-08	6.651e-10	6.131e-09	43	1171	MYC,PCP4,CDKN1A,PDE3A,ABL1,CRLF1,AXL,CFTR,BAX,BCL2,HMOX1,PTEN,PTGS2,BID,MET,NFE2L2,TMEM132A,NQO1,CCL2,AKT1,CCL19,MERTK,NOS3,VEGFA,VHL,DUSP1,CASP3,CASP8,RELA,TEK,CREB1,SIRT1,GSK3B,MT1E,CSF2,CSNK2A1,PRKAA1,TNF,IL1B,IL4,IL6,TP53,SOD1
GO: Biological Process	GO:2000026	regulation of multicellular organismal development		6.071e-12	3.435e-08	8.807e-10	8.119e-09	55	1818	MYC,CLSTN3,PDE3B,ABL1,MAPT,AXL,CFTR,LRRTM1,KEAP1,HMOX1,PTEN,MET,NELL1,UTS2,NFE2L2,GLG1,NFKBIA,ASPM,CCL2,AKT1,CCL13,CCL19,DMP1,NOS3,VEGFA,VHL,FLT3,ANXA2,CASP8,E2F1,E2F2,RELA,PPARG,APP,TEK,CRABP2,CREB1,SIRT1,GSK3B,OXT,TIE1,IL20,SOCS5,FSHB,ST8SIA2,GSDMA,TNF,IL1B,CDH3,IL4,IL5,EP300,IL6,TP53,SOD1
GO: Biological Process	GO:0001666	response to hypoxia		9.717e-12	5.498e-08	1.374e-09	1.267e-08	23	348	MYC,BCL2,HMOX1,PTEN,PLEKHN1,NFE2L2,AKT1,NOS2,VCAM1,VEGFA,VHL,CASP3,CASP9,PPARG,TEK,SIRT1,CCNA2,AIFM1,PRKAA1,TNF,SLC29A1,EP300,TP53
GO: Biological Process	GO:0042542	response to hydrogen peroxide		1.188e-11	6.722e-08	1.639e-09	1.511e-08	15	126	ABL1,AXL,BCL2,HMOX1,NFE2L2,NQO1,CASP3,RELA,SIRT1,AIFM1,PDGFD,PRKAA1,IL6,PCNA,SOD1
GO: Biological Process	GO:0009314	response to radiation		1.764e-11	9.98e-08	2.376e-09	2.19e-08	27	503	MYC,CDKN1A,MAP3K20,BAX,BCL2,AKT1,MMP3,VCAM1,RAD51,KRT14,DRD5,CASP3,CASP7,CASP9,RELA,PPARG,APP,CREB1,SIRT1,THBD,GUCA1A,PRKAA1,ROM1,TNF,EP300,TP53,PCNA
GO: Biological Process	GO:2001233	regulation of apoptotic signaling pathway		1.917e-11	1.084e-07	2.522e-09	2.325e-08	26	467	MYC,BAX,BCL2,HMOX1,PTEN,PTGS2,BID,NFE2L2,AKT1,ITM2C,NOS3,VEGFA,VHL,CASP8,RELA,APP,SIRT1,GSK3B,CSF2,CSNK2A1,GSDMA,TNF,IL1B,IL4,TP53,SOD1
GO: Biological Process	GO:0043525	positive regulation of neuron apoptotic process		2.337e-11	1.322e-07	2.907e-09	2.68e-08	14	110	ABL1,BAX,NQO1,CASP3,CASP7,CASP8,CASP9,APP,GSK3B,AIFM1,ST8SIA2,TNF,IL1B,TP53
GO: Biological Process	GO:0034097	response to cytokine		2.365e-11	1.338e-07	2.907e-09	2.68e-08	40	1083	MYC,CRLF1,IL37,AXL,BCL2,KEAP1,PTGS2,NFE2L2,NFKBIA,CRNN,CCL2,AKT1,CCL13,CCR8,CCL19,NOS2,VCAM1,FLT3,DUSP1,CASP3,CASP8,RELA,PPARG,APP,CREB1,SIRT1,GSK3B,MST1R,CSF2,SOCS5,ASS1,NR5A2,TNF,IL1B,IL17RD,IL4,IL5,EP300,IL6,TP53
GO: Biological Process	GO:0001932	regulation of protein phosphorylation		2.413e-11	1.365e-07	2.907e-09	2.68e-08	41	1133	CDKN1A,CDKN3,ABL1,CRLF1,BAX,BCL2,PTEN,PTGS2,LAX1,MET,AKT1,CCL19,CDK5R2,VEGFA,RAD51,FLT3,DRD4,ANXA2,ITLN1,DUSP1,CASP3,PPARG,APP,TEK,SIRT1,GSK3B,CCNA2,MST1R,CSF2,IL20,PDGFD,SOCS5,PRKAA1,TNF,IL1B,IL4,IL5,EP300,IL6,TP53,SOD1
GO: Biological Process	GO:0036293	response to decreased oxygen levels		2.415e-11	1.366e-07	2.907e-09	2.68e-08	23	364	MYC,BCL2,HMOX1,PTEN,PLEKHN1,NFE2L2,AKT1,NOS2,VCAM1,VEGFA,VHL,CASP3,CASP9,PPARG,TEK,SIRT1,CCNA2,AIFM1,PRKAA1,TNF,SLC29A1,EP300,TP53
GO: Biological Process	GO:0009725	response to hormone		2.944e-11	1.666e-07	3.47e-09	3.199e-08	39	1042	CDKN1A,PDE3A,PDE3B,BCL2,TSHR,HMOX1,PTEN,PTGS2,GIP,NFE2L2,NQO1,AKT1,CCL19,NOS2,NOS3,FLT3,GDF15,DTYMK,CASP3,CASP9,RELA,PPARG,TEK,CREB1,SIRT1,GSK3B,CCNA2,LHB,OXT,AIFM1,PRKAA1,ASS1,NR5A2,TNF,IL1B,ATP2A2,EP300,IL6,PCNA
GO: Biological Process	GO:0051338	regulation of transferase activity		3.117e-11	1.764e-07	3.599e-09	3.318e-08	34	810	MYC,CDKN1A,CDKN3,ABL1,MAPT,AXL,RGPD1,PTEN,LAX1,MET,AKT1,CCL19,MERTK,CDK5R2,DDR1,FLT3,DRD4,DUSP1,CASP3,PPARG,APP,TEK,SIRT1,GSK3B,CCNA2,MST1R,TIE1,PDGFD,SOCS5,TNF,IL1B,IL4,PCNA,SOD1
GO: Biological Process	GO:0051247	positive regulation of protein metabolic process		3.554e-11	2.011e-07	4.022e-09	3.708e-08	47	1458	MYC,CDKN1A,ABL1,CRLF1,MAPT,BAX,BCL2,KEAP1,PTEN,PTGS2,BID,MET,NFE2L2,NFKBIA,AKT1,CCL19,CDK5R2,VEGFA,FLT3,DRD4,ANXA2,ITLN1,CASP3,CASP8,CASP9,RELA,PPARG,APP,TEK,SIRT1,GSK3B,MST1R,CSF2,AIFM1,IL20,CSNK2A1,SLC22A2,PDGFD,SOCS5,PRKAA1,TNF,IL1B,IL4,IL5,EP300,IL6,TP53
GO: Biological Process	GO:1901652	response to peptide		3.795e-11	2.147e-07	4.21e-09	3.881e-08	40	1100	MYC,CRLF1,IL37,AXL,BCL2,KEAP1,PTGS2,NFE2L2,NFKBIA,CRNN,CCL2,AKT1,CCL13,CCR8,CCL19,NOS2,VCAM1,FLT3,DUSP1,CASP3,CASP8,RELA,PPARG,APP,CREB1,SIRT1,GSK3B,MST1R,CSF2,SOCS5,ASS1,NR5A2,TNF,IL1B,IL17RD,IL4,IL5,EP300,IL6,TP53
GO: Biological Process	GO:0043549	regulation of kinase activity		4.077e-11	2.307e-07	4.436e-09	4.089e-08	31	686	CDKN1A,CDKN3,ABL1,MAPT,AXL,RGPD1,PTEN,LAX1,MET,AKT1,CCL19,MERTK,CDK5R2,DDR1,FLT3,DRD4,DUSP1,CASP3,PPARG,APP,TEK,SIRT1,CCNA2,MST1R,TIE1,PDGFD,SOCS5,TNF,IL1B,IL4,SOD1
GO: Biological Process	GO:0002237	response to molecule of bacterial origin		5.78e-11	3.271e-07	6.171e-09	5.688e-08	26	491	ABL1,IL37,AXL,RAET1E,PTGS2,NFKBIA,NQO1,CCL2,AKT1,C4B,MMP3,NOS2,NOS3,VCAM1,CASP3,CASP7,CASP8,CASP9,E2F1,RELA,THBD,CSF2,ASS1,TNF,IL1B,IL6
GO: Biological Process	GO:0071887	leukocyte apoptotic process		7.433e-11	4.206e-07	7.788e-09	7.179e-08	16	168	MYC,AXL,BAX,BCL2,PTEN,AKT1,CCL19,MERTK,VHL,CASP3,CASP7,CASP8,CASP9,SIRT1,IL6,TP53
GO: Biological Process	GO:0043066	negative regulation of apoptotic process		9.241e-11	5.229e-07	9.466e-09	8.726e-08	40	1133	MYC,PCP4,CDKN1A,PDE3A,ABL1,CRLF1,AXL,CFTR,BAX,BCL2,HMOX1,PTEN,PTGS2,BID,NFE2L2,NQO1,CCL2,AKT1,CCL19,MERTK,NOS3,VEGFA,VHL,DUSP1,CASP3,RELA,TEK,CREB1,SIRT1,GSK3B,MT1E,CSF2,CSNK2A1,PRKAA1,TNF,IL1B,IL4,IL6,TP53,SOD1
GO: Biological Process	GO:0002682	regulation of immune system process		9.369e-11	5.301e-07	9.466e-09	8.726e-08	53	1836	MYC,CDKN1A,ABL1,AXL,CFTR,BAX,RAET1E,BCL2,HMOX1,PTEN,LAX1,CFB,BID,FCER2,NFE2L2,NFKBIA,CCL2,AKT1,C4A,C4B,CCL19,MERTK,NOS2,VCAM1,VEGFA,FLT3,GDF15,DUSP1,TAFA3,CASP3,CASP8,RELA,PPARG,APP,TEK,CFI,CREB1,SIRT1,GSK3B,IL20,PDGFD,SOCS5,FSHB,TNFRSF13B,CD79B,TNF,IL1B,IL4,IL5,EP300,IL6,TP53,SOD1
GO: Biological Process	GO:0032496	response to lipopolysaccharide		9.619e-11	5.442e-07	9.548e-09	8.801e-08	25	464	ABL1,IL37,AXL,RAET1E,PTGS2,NFKBIA,NQO1,CCL2,AKT1,MMP3,NOS2,NOS3,VCAM1,CASP3,CASP7,CASP8,CASP9,E2F1,RELA,THBD,CSF2,ASS1,TNF,IL1B,IL6
GO: Biological Process	GO:0008284	positive regulation of cell population proliferation		1.089e-10	6.164e-07	1.063e-08	9.797e-08	41	1190	MYC,CDKN1A,ABL1,CRLF1,BCL2,TSHR,HMOX1,PTEN,PTGS2,HOXC10,UTS2,ASPM,CRNN,CCL2,AKT1,CCL13,CCL19,VCAM1,VEGFA,VHL,FLT3,ANXA2,E2F1,RELA,TEK,SIRT1,GSK3B,CCNA2,MST1R,CSF2,CSNK2A1,PDGFD,FSHB,PRKAA1,CST1,TNF,IL1B,CDH3,IL4,IL5,IL6
GO: Biological Process	GO:0070482	response to oxygen levels		1.139e-10	6.443e-07	1.092e-08	1.007e-07	24	430	MYC,CDKN1A,BCL2,HMOX1,PTEN,PLEKHN1,NFE2L2,AKT1,NOS2,VCAM1,VEGFA,VHL,CASP3,CASP9,PPARG,TEK,SIRT1,CCNA2,AIFM1,PRKAA1,TNF,SLC29A1,EP300,TP53
GO: Biological Process	GO:0072593	reactive oxygen species metabolic process		1.162e-10	6.572e-07	1.095e-08	1.01e-07	20	291	CDKN1A,CYP1A2,GLS2,MAPT,BCL2,MET,NFE2L2,NQO1,AKT1,MMP3,NOS2,NOS3,DRD5,PRDX4,APP,SIRT1,TNF,IL4,TP53,SOD1
GO: Biological Process	GO:0048511	rhythmic process		1.273e-10	7.201e-07	1.18e-08	1.088e-07	22	360	AXL,PTEN,UTS2,NOS2,NOS3,AMH,DRD4,CASP3,PPARG,CREB1,SIRT1,GSK3B,CSF2,CSNK2A1,FSHB,PRKAA1,ASS1,TNF,EP300,IL6,TP53,PCNA
GO: Biological Process	GO:0001775	cell activation		1.383e-10	7.827e-07	1.262e-08	1.164e-07	44	1356	MYC,CDKN1A,ABL1,BLOC1S4,MAPT,AXL,CFTR,BAX,RAET1E,BCL2,TSHR,HMOX1,PTEN,LAX1,CFB,BID,FCER2,CCL2,AKT1,CCL19,MERTK,NOS3,VCAM1,FLT3,TAFA3,CASP3,CASP8,PPARG,APP,GSK3B,THBD,CSF2,SOCS5,TNFRSF13B,DGKI,CD79B,TNF,IL1B,IL4,IL5,EP300,IL6,TP53,SOD1
GO: Biological Process	GO:0009894	regulation of catabolic process		1.418e-10	8.022e-07	1.273e-08	1.174e-07	42	1252	MYC,CLSTN3,PDE3B,ABL1,MAPT,BAX,BCL2,KEAP1,HMOX1,PTEN,PLEKHN1,BID,MET,NELL1,NFE2L2,TMEM132A,NQO1,FAM83D,AKT1,NOS2,VEGFA,VHL,ANXA2,CASP3,E2F1,RELA,APP,SIRT1,GSK3B,CACNG7,AIFM1,CSNK2A1,CIDEC,SOCS5,PRKAA1,CST1,TNF,IL1B,IL4,EP300,IL6,TP53
GO: Biological Process	GO:0051130	positive regulation of cellular component organization		1.748e-10	9.892e-07	1.546e-08	1.425e-07	44	1366	PCP4,CLSTN3,ABL1,ALKAL1,MAPT,AXL,BAX,LRRTM1,BID,MET,ANLN,NFE2L2,CCL2,C4A,C4B,CCL13,MMP3,CCL19,MERTK,VEGFA,DDR1,ANXA2,GDF15,CASP7,PPHLN1,PPARG,APP,TEK,NCAPH,CRABP2,CREB1,SIRT1,GSK3B,OXT,CSF2,ST8SIA2,TNF,IL1B,IL4,IL5,EP300,IL6,TP53,SOD1
GO: Biological Process	GO:0071345	cellular response to cytokine stimulus		2.185e-10	1.237e-06	1.902e-08	1.754e-07	36	967	MYC,CRLF1,IL37,AXL,KEAP1,NFE2L2,NFKBIA,CRNN,CCL2,AKT1,CCL13,CCR8,CCL19,NOS2,VCAM1,FLT3,DUSP1,CASP8,RELA,PPARG,CREB1,SIRT1,GSK3B,MST1R,CSF2,SOCS5,ASS1,NR5A2,TNF,IL1B,IL17RD,IL4,IL5,EP300,IL6,TP53
GO: Biological Process	GO:2001236	regulation of extrinsic apoptotic signaling pathway		2.275e-10	1.287e-06	1.95e-08	1.798e-07	16	181	BCL2,HMOX1,BID,AKT1,ITM2C,NOS3,VEGFA,CASP8,RELA,APP,GSK3B,CSF2,GSDMA,TNF,IL1B,IL4
GO: Biological Process	GO:0051093	negative regulation of developmental process		2.314e-10	1.309e-06	1.954e-08	1.801e-07	41	1220	MYC,CDKN1A,CLSTN3,PDE3B,EAF2,MAPT,CFTR,BCL2,PTEN,NFE2L2,BHLHA15,NFKBIA,ASPM,CCL2,CCL13,NOS3,VEGFA,VHL,AMH,FLT3,GDF15,E2F1,E2F2,RELA,PPARG,APP,TEK,SIRT1,GSK3B,TIE1,SOCS5,CST1,GSDMA,TNF,IL1B,IL17RD,CDH3,IL4,IL6,TP53,SOD1
GO: Biological Process	GO:0071495	cellular response to endogenous stimulus		3.095e-10	1.751e-06	2.576e-08	2.374e-07	49	1667	PDE3A,PDE3B,ABL1,MAPT,CFTR,TSHR,PTEN,PTGS2,NFE2L2,GLG1,CCL2,AKT1,NOS3,VCAM1,VEGFA,RAD51,FLT3,DRD4,DRD5,GDF15,DTYMK,CASP3,CASP7,CASP9,GRIA2,E2F1,RELA,PPARG,APP,TEK,CREB1,SIRT1,GSK3B,CCNA2,LHB,MYOF,AIFM1,PDGFD,PRKAA1,ASS1,NR5A2,TNF,IL1B,IL17RD,CDH3,IL4,EP300,IL6,TP53
GO: Biological Process	GO:0007610	behavior		3.894e-10	2.203e-06	3.193e-08	2.944e-07	34	891	CLSTN3,ABL1,MAPT,BCL2,TSHR,LRRTM1,PTEN,PTGS2,KCNK4,CHRNA5,GIP,MET,UTS2,GLS,AKT1,CCL13,NPW,DRD4,DRD5,LPAR5,GDF15,CASP3,APP,CREB1,OXT,CSF2,PRKAA1,CNTNAP4,DGKI,IL1B,EP300,IL6,TP53,SOD1
GO: Biological Process	GO:0071466	cellular response to xenobiotic stimulus		5.79e-10	3.276e-06	4.624e-08	4.263e-07	17	222	MYC,CYP1A2,CYP3A7,CYP2C19,CYP2C9,CYP2D6,CYP3A4,CYP3A5,NFE2L2,NQO1,NOS2,E2F1,PRKAA1,UGT2B11,IL1B,SLC29A1,PCNA
GO: Biological Process	GO:0045862	positive regulation of proteolysis		5.803e-10	3.283e-06	4.624e-08	4.263e-07	22	390	MYC,MAPT,BAX,BCL2,KEAP1,PTEN,BID,NFE2L2,AKT1,ANXA2,CASP8,CASP9,PPARG,APP,SIRT1,GSK3B,AIFM1,SLC22A2,SOCS5,TNF,IL1B,EP300
GO: Biological Process	GO:0009411	response to UV		6.752e-10	3.82e-06	5.306e-08	4.891e-07	15	167	CDKN1A,MAP3K20,BAX,BCL2,AKT1,MMP3,CASP3,CASP7,CASP9,RELA,SIRT1,PRKAA1,EP300,TP53,PCNA
GO: Biological Process	GO:0008630	intrinsic apoptotic signaling pathway in response to DNA damage		6.886e-10	3.896e-06	5.337e-08	4.92e-07	13	117	MYC,CDKN1A,ABL1,BAX,BCL2,HMOX1,BID,CASP9,E2F1,SIRT1,TNF,EP300,TP53
GO: Biological Process	GO:0071456	cellular response to hypoxia		7.977e-10	4.513e-06	6.099e-08	5.622e-07	15	169	MYC,BCL2,PTEN,NFE2L2,AKT1,VEGFA,VHL,PPARG,SIRT1,CCNA2,AIFM1,PRKAA1,SLC29A1,EP300,TP53
GO: Biological Process	GO:0016098	monoterpenoid metabolic process		1.003e-09	5.677e-06	7.569e-08	6.977e-07	5	6	CYP1A2,CYP2C19,CYP2C9,CYP2D6,CYP3A4
GO: Biological Process	GO:0010628	positive regulation of gene expression		1.044e-09	5.907e-06	7.773e-08	7.165e-07	44	1446	MYC,ABL1,CYP3A4,CYP3A5,IL37,MYT1,RAET1E,HMOX1,PTEN,PTGS2,MET,NFE2L2,CCL2,AKT1,CCL19,NOS2,NOS3,VEGFA,AMH,FLT3,ANXA2,CASP8,E2F1,RELA,PPARG,APP,TEK,CREB1,SIRT1,GSK3B,CSF2,SLC22A2,FSHB,PRKAA1,GSDMA,TNF,IL1B,CDH3,IL4,IL5,EP300,IL6,TP53,SOD1
GO: Biological Process	GO:0051050	positive regulation of transport		1.217e-09	6.884e-06	8.94e-08	8.241e-07	37	1081	PCP4,ABL1,AXL,CFTR,BAX,TRDN,PTGS2,GIP,MET,NFE2L2,NFKBIA,TMEM132A,CCL2,AKT1,C4A,C4B,CCL19,MERTK,CDK5R2,VEGFA,DRD4,ANXA2,ITLN1,PPARG,APP,TEK,CREB1,SIRT1,GSK3B,OXT,TNF,IL1B,CDH3,IL4,EP300,IL6,SOD1
GO: Biological Process	GO:0002521	leukocyte differentiation		1.258e-09	7.116e-06	9.082e-08	8.372e-07	31	789	MYC,ABL1,AXL,BAX,BCL2,TSHR,CCL19,MERTK,VCAM1,VEGFA,FLT3,ANXA2,CASP8,PPARG,APP,CREB1,SIRT1,GSK3B,CSF2,IL20,SOCS5,FSHB,CD79B,TNF,IL1B,IL4,IL5,EP300,IL6,TP53,SOD1
GO: Biological Process	GO:0045321	leukocyte activation		1.268e-09	7.175e-06	9.082e-08	8.372e-07	39	1186	MYC,CDKN1A,ABL1,MAPT,AXL,CFTR,BAX,RAET1E,BCL2,TSHR,HMOX1,PTEN,LAX1,CFB,BID,FCER2,CCL2,AKT1,CCL19,MERTK,VCAM1,FLT3,TAFA3,CASP3,CASP8,PPARG,APP,CSF2,SOCS5,TNFRSF13B,CD79B,TNF,IL1B,IL4,IL5,EP300,IL6,TP53,SOD1
GO: Biological Process	GO:0002684	positive regulation of immune system process		1.371e-09	7.759e-06	9.581e-08	8.832e-07	40	1242	CDKN1A,ABL1,AXL,CFTR,BAX,RAET1E,BCL2,PTEN,LAX1,CFB,FCER2,NFKBIA,CCL2,AKT1,C4A,C4B,CCL19,NOS2,VCAM1,VEGFA,TAFA3,CASP8,RELA,APP,TEK,CFI,CREB1,SIRT1,GSK3B,IL20,PDGFD,SOCS5,CD79B,TNF,IL1B,IL4,IL5,EP300,IL6,TP53
GO: Biological Process	GO:0019752	carboxylic acid metabolic process		1.372e-09	7.761e-06	9.581e-08	8.832e-07	36	1035	MYC,CYP1A2,CYP3A7,CLSTN3,CYP2C19,CYP2C9,GLS2,CYP2D6,CYP3A4,CYP3A5,BAAT,P4HA3,MDH2,PTGS2,GIP,GLS,AKT1,ALDH1A1,GPAT2,NOS2,NOS3,DPYS,GDF15,PRDX4,PPARG,APP,CRABP2,SIRT1,PRKAA1,ASS1,NR5A2,UGT2B11,IL1B,HAO2,EP300,TP53
GO: Biological Process	GO:0051347	positive regulation of transferase activity		1.576e-09	8.917e-06	1.087e-07	1.002e-06	24	490	MYC,CDKN1A,ABL1,MAPT,AXL,RGPD1,PTEN,MET,AKT1,CCL19,MERTK,CDK5R2,DDR1,FLT3,DRD4,TEK,SIRT1,MST1R,TIE1,PDGFD,TNF,IL1B,IL4,PCNA
GO: Biological Process	GO:0070989	oxidative demethylation		1.615e-09	9.14e-06	1.101e-07	1.015e-06	6	12	CYP1A2,CYP3A7,CYP2C9,CYP2D6,CYP3A4,CYP3A5
GO: Biological Process	GO:0036294	cellular response to decreased oxygen levels		1.643e-09	9.297e-06	1.107e-07	1.02e-06	15	178	MYC,BCL2,PTEN,NFE2L2,AKT1,VEGFA,VHL,PPARG,SIRT1,CCNA2,AIFM1,PRKAA1,SLC29A1,EP300,TP53
GO: Biological Process	GO:2000116	regulation of cysteine-type endopeptidase activity		1.685e-09	9.534e-06	1.122e-07	1.034e-06	17	238	MYC,MAPT,BAX,BCL2,PTGS2,BID,AKT1,VEGFA,CASP8,CASP9,PPARG,SIRT1,AIFM1,CSNK2A1,SLC22A2,CST1,TNF
GO: Biological Process	GO:0050804	modulation of chemical synaptic transmission		1.765e-09	9.986e-06	1.161e-07	1.07e-06	28	663	CLSTN3,ABL1,MAPT,LRRTM1,PTEN,PTGS2,CHRNA5,GIP,MET,UTS2,CCL2,CA7,CHRNA6,DRD4,DRD5,GRIA2,APP,CREB1,GSK3B,MYOF,CACNG7,OXT,CNTNAP4,DGKI,TNF,IL1B,ATP2A2,PCDH8
GO: Biological Process	GO:0099177	regulation of trans-synaptic signaling		1.825e-09	1.032e-05	1.187e-07	1.094e-06	28	664	CLSTN3,ABL1,MAPT,LRRTM1,PTEN,PTGS2,CHRNA5,GIP,MET,UTS2,CCL2,CA7,CHRNA6,DRD4,DRD5,GRIA2,APP,CREB1,GSK3B,MYOF,CACNG7,OXT,CNTNAP4,DGKI,TNF,IL1B,ATP2A2,PCDH8
GO: Biological Process	GO:0070301	cellular response to hydrogen peroxide		1.908e-09	1.08e-05	1.227e-07	1.131e-06	11	82	ABL1,AXL,NFE2L2,NQO1,RELA,SIRT1,AIFM1,PDGFD,PRKAA1,IL6,PCNA
GO: Biological Process	GO:0009895	negative regulation of catabolic process		2.11e-09	1.194e-05	1.341e-07	1.237e-06	22	418	PDE3B,BCL2,HMOX1,MET,NELL1,TMEM132A,NQO1,AKT1,NOS2,VEGFA,VHL,ANXA2,E2F1,RELA,CSNK2A1,CIDEC,PRKAA1,CST1,TNF,IL1B,EP300,TP53
GO: Biological Process	GO:0009416	response to light stimulus		2.307e-09	1.305e-05	1.451e-07	1.337e-06	21	382	CDKN1A,MAP3K20,BAX,BCL2,AKT1,MMP3,DRD5,CASP3,CASP7,CASP9,RELA,PPARG,APP,CREB1,SIRT1,GUCA1A,PRKAA1,ROM1,EP300,TP53,PCNA
GO: Biological Process	GO:0043436	oxoacid metabolic process		2.458e-09	1.391e-05	1.528e-07	1.409e-06	36	1058	MYC,CYP1A2,CYP3A7,CLSTN3,CYP2C19,CYP2C9,GLS2,CYP2D6,CYP3A4,CYP3A5,BAAT,P4HA3,MDH2,PTGS2,GIP,GLS,AKT1,ALDH1A1,GPAT2,NOS2,NOS3,DPYS,GDF15,PRDX4,PPARG,APP,CRABP2,SIRT1,PRKAA1,ASS1,NR5A2,UGT2B11,IL1B,HAO2,EP300,TP53
GO: Biological Process	GO:0097305	response to alcohol		2.604e-09	1.473e-05	1.601e-07	1.476e-06	19	312	CDKN1A,CFTR,BCL2,PTEN,NQO1,AKT1,ALDH1A1,CCL19,VCAM1,RAD51,DRD4,CASP8,CREB1,SIRT1,OXT,AIFM1,PRKAA1,TNF,SOD1
GO: Biological Process	GO:0046660	female sex differentiation		2.792e-09	1.58e-05	1.699e-07	1.566e-06	14	157	AXL,BAX,BCL2,MERTK,NOS2,NOS3,VEGFA,AMH,CASP3,SIRT1,LHB,CGB8,FSHB,SOD1
GO: Biological Process	GO:0006082	organic acid metabolic process		2.854e-09	1.615e-05	1.718e-07	1.583e-06	36	1064	MYC,CYP1A2,CYP3A7,CLSTN3,CYP2C19,CYP2C9,GLS2,CYP2D6,CYP3A4,CYP3A5,BAAT,P4HA3,MDH2,PTGS2,GIP,GLS,AKT1,ALDH1A1,GPAT2,NOS2,NOS3,DPYS,GDF15,PRDX4,PPARG,APP,CRABP2,SIRT1,PRKAA1,ASS1,NR5A2,UGT2B11,IL1B,HAO2,EP300,TP53
GO: Biological Process	GO:0001934	positive regulation of protein phosphorylation		2.934e-09	1.66e-05	1.747e-07	1.611e-06	29	724	CDKN1A,ABL1,CRLF1,BCL2,PTGS2,MET,AKT1,CCL19,CDK5R2,VEGFA,FLT3,DRD4,ANXA2,ITLN1,APP,TEK,SIRT1,GSK3B,MST1R,CSF2,IL20,PDGFD,TNF,IL1B,IL4,IL5,EP300,IL6,TP53
GO: Biological Process	GO:0030097	hemopoiesis		3.006e-09	1.701e-05	1.772e-07	1.633e-06	39	1223	MYC,CYP2C19,ABL1,AXL,BAX,BCL2,TSHR,ANLN,NFE2L2,NFKBIA,CCL19,MERTK,VCAM1,VEGFA,FLT3,ANXA2,CASP3,CASP8,CASP9,PPARG,APP,TEK,CREB1,SIRT1,GSK3B,CSF2,IL20,SOCS5,FSHB,TNFRSF13B,CD79B,TNF,IL1B,IL4,IL5,EP300,IL6,TP53,SOD1
GO: Biological Process	GO:0016477	cell migration		3.238e-09	1.832e-05	1.889e-07	1.741e-06	50	1847	MYC,ABL1,MAPT,AXL,BAX,BCL2,HMOX1,PTEN,PTGS2,MET,UTS2,ANLN,NFE2L2,ASPM,CCL2,FAM83D,AKT1,CCL13,CCR8,MMP3,CCL19,MERTK,CDK5R2,NOS3,VCAM1,VEGFA,VHL,DDR1,DRD4,DRD5,GDF15,DUSP1,CASP8,PPARG,APP,TEK,SIRT1,GSK3B,MST1R,CSF2,TIE1,PDGFD,FSHB,TNF,FUT3,IL1B,CDH3,IL4,IL6,TP53
GO: Biological Process	GO:1901615	organic hydroxy compound metabolic process		3.728e-09	2.109e-05	2.152e-07	1.984e-06	27	641	CYP1A2,CYP3A7,CYP2C9,CYP2D6,CYP3A4,CYP3A5,CFTR,BAAT,BCL2,PTEN,NQO1,ALDH1A1,VHL,DRD4,DOLPP1,APP,CREB1,SIRT1,MYOF,PRKAA1,NR5A2,TNF,CDH3,HAO2,IL4,TP53,SOD1
GO: Biological Process	GO:0018193	peptidyl-amino acid modification		4.016e-09	2.272e-05	2.272e-07	2.094e-06	34	976	ABL1,CRLF1,MAP3K20,RGPD1,BAX,P4HA3,BCL2,PTEN,FKBP11,PTGS2,MET,AKT1,NOS2,VEGFA,DDR1,FLT3,PRDX4,RELA,APP,TEK,SIRT1,GSK3B,CSF2,IL20,CSNK2A1,PDGFD,SOCS5,PRKAA1,TNF,IL4,IL5,EP300,IL6,TP53
GO: Biological Process	GO:0099536	synaptic signaling		4.016e-09	2.272e-05	2.272e-07	2.094e-06	34	976	CLSTN3,ABL1,MAPT,LRRTM1,PTEN,PTGS2,CHRNA5,GIP,MET,UTS2,GLS,NQO1,CCL2,AKT1,CA7,CHRNA6,DRD4,DRD5,DTNA,GRIA2,RELA,APP,CREB1,GSK3B,MYOF,CACNG7,OXT,CNTNAP4,DGKI,TNF,IL1B,ATP2A2,PCDH8,SLC29A1
GO: Biological Process	GO:0042391	regulation of membrane potential		4.471e-09	2.53e-05	2.505e-07	2.309e-06	25	559	MYC,ABL1,MAPT,CFTR,BAX,BCL2,PTEN,TRDN,KCNK4,CHRNA5,BID,MET,AKT1,PLN,CHRNA6,DRD4,GRIA2,APP,GSK3B,DGKI,TNF,ATP2A2,SLC29A1,IL6,SOD1
GO: Biological Process	GO:0098916	anterograde trans-synaptic signaling		4.572e-09	2.587e-05	2.511e-07	2.315e-06	33	931	CLSTN3,ABL1,MAPT,LRRTM1,PTEN,PTGS2,CHRNA5,GIP,MET,UTS2,GLS,NQO1,CCL2,AKT1,CA7,CHRNA6,DRD4,DRD5,DTNA,GRIA2,APP,CREB1,GSK3B,MYOF,CACNG7,OXT,CNTNAP4,DGKI,TNF,IL1B,ATP2A2,PCDH8,SLC29A1
GO: Biological Process	GO:0007268	chemical synaptic transmission		4.572e-09	2.587e-05	2.511e-07	2.315e-06	33	931	CLSTN3,ABL1,MAPT,LRRTM1,PTEN,PTGS2,CHRNA5,GIP,MET,UTS2,GLS,NQO1,CCL2,AKT1,CA7,CHRNA6,DRD4,DRD5,DTNA,GRIA2,APP,CREB1,GSK3B,MYOF,CACNG7,OXT,CNTNAP4,DGKI,TNF,IL1B,ATP2A2,PCDH8,SLC29A1
GO: Biological Process	GO:0006809	nitric oxide biosynthetic process		4.82e-09	2.727e-05	2.622e-07	2.417e-06	12	112	RAET1E,PTGS2,NQO1,AKT1,NOS2,NOS3,APP,ASS1,TNF,IL1B,IL4,IL6
GO: Biological Process	GO:0099537	trans-synaptic signaling		5.639e-09	3.19e-05	3.038e-07	2.801e-06	33	939	CLSTN3,ABL1,MAPT,LRRTM1,PTEN,PTGS2,CHRNA5,GIP,MET,UTS2,GLS,NQO1,CCL2,AKT1,CA7,CHRNA6,DRD4,DRD5,DTNA,GRIA2,APP,CREB1,GSK3B,MYOF,CACNG7,OXT,CNTNAP4,DGKI,TNF,IL1B,ATP2A2,PCDH8,SLC29A1
GO: Biological Process	GO:0071216	cellular response to biotic stimulus		5.699e-09	3.225e-05	3.042e-07	2.804e-06	20	364	ABL1,IL37,AXL,RAET1E,BID,NFKBIA,CCL2,AKT1,MMP3,NOS2,NOS3,CASP7,RELA,GSK3B,CSF2,ASS1,TNF,IL1B,IL6,TP53
GO: Biological Process	GO:0071453	cellular response to oxygen levels		5.762e-09	3.26e-05	3.047e-07	2.808e-06	15	195	MYC,BCL2,PTEN,NFE2L2,AKT1,VEGFA,VHL,PPARG,SIRT1,CCNA2,AIFM1,PRKAA1,SLC29A1,EP300,TP53
GO: Biological Process	GO:0097191	extrinsic apoptotic signaling pathway		6.051e-09	3.424e-05	3.161e-07	2.914e-06	17	259	BAX,BCL2,HMOX1,BID,AKT1,ITM2C,NOS3,VEGFA,CASP8,RELA,APP,GSK3B,CSF2,GSDMA,TNF,IL1B,IL4
GO: Biological Process	GO:0071396	cellular response to lipid		6.089e-09	3.445e-05	3.161e-07	2.914e-06	29	748	PDE3A,ABL1,IL37,AXL,CFTR,RAET1E,KCNK4,NFKBIA,CCL2,AKT1,MMP3,NOS2,NOS3,FLT3,CASP7,CASP9,RELA,CREB1,SIRT1,GSK3B,CCNA2,CSF2,AIFM1,PRKAA1,ASS1,TNF,IL1B,EP300,IL6
GO: Biological Process	GO:0033674	positive regulation of kinase activity		6.485e-09	3.669e-05	3.336e-07	3.075e-06	21	405	CDKN1A,ABL1,MAPT,AXL,RGPD1,MET,AKT1,CCL19,MERTK,CDK5R2,DDR1,FLT3,DRD4,TEK,SIRT1,MST1R,TIE1,PDGFD,TNF,IL1B,IL4
GO: Biological Process	GO:0006629	lipid metabolic process		6.587e-09	3.727e-05	3.353e-07	3.091e-06	44	1536	CYP1A2,CYP3A7,CLSTN3,PDE3A,PDE3B,CYP2C19,CYP2C9,CYP2D6,PLPP5,CYP3A4,CYP3A5,MAPT,CFTR,BAAT,BAX,PTEN,PTGS2,GIP,AKT1,ALDH1A1,GPAT2,GDF15,DOLPP1,PPARG,APP,CRABP2,CREB1,SIRT1,LHB,CIDEC,SOCS5,FSHB,PRKAA1,NR5A2,ST8SIA2,DGKI,TNF,FUT3,UGT2B11,IL1B,HAO2,IL4,SOD1,CPNE7
GO: Biological Process	GO:0001101	response to acid chemical		6.637e-09	3.755e-05	3.353e-07	3.091e-06	16	228	BCL2,PTGS2,GIP,NQO1,MMP3,VEGFA,ANXA2,CASP3,GRIA2,RELA,AIFM1,PDGFD,ASS1,TNF,EP300,PCNA
GO: Biological Process	GO:0050865	regulation of cell activation		7.713e-09	4.364e-05	3.862e-07	3.56e-06	29	756	CDKN1A,ABL1,AXL,CFTR,RAET1E,BCL2,PTEN,LAX1,BID,CCL2,AKT1,CCL19,MERTK,NOS3,VCAM1,FLT3,TAFA3,CASP3,PPARG,THBD,SOCS5,TNFRSF13B,TNF,IL1B,IL4,IL5,EP300,IL6,SOD1
GO: Biological Process	GO:0031399	regulation of protein modification process		7.831e-09	4.431e-05	3.887e-07	3.583e-06	43	1488	CDKN1A,CDKN3,ABL1,CRLF1,MAPT,BAX,BCL2,PTEN,PTGS2,LAX1,MET,AKT1,CCL19,CDK5R2,VEGFA,RAD51,FLT3,DRD4,ANXA2,ITLN1,DUSP1,CASP3,RELA,PPARG,APP,TEK,SIRT1,GSK3B,CCNA2,MST1R,CSF2,IL20,PDGFD,SOCS5,PRKAA1,TNF,IL1B,IL4,IL5,EP300,IL6,TP53,SOD1
GO: Biological Process	GO:0044092	negative regulation of molecular function		8.349e-09	4.724e-05	4.107e-07	3.786e-06	34	1005	MYC,CDKN1A,ABL1,CYP2D6,MAPT,BAX,KEAP1,PTEN,TRDN,PTGS2,LAX1,MET,NFKBIA,NQO1,AKT1,PLN,NOS3,VEGFA,DRD4,DRD5,DUSP1,CASP3,E2F1,PPARG,APP,SIRT1,GSK3B,CSNK2A1,SOCS5,CST1,TNF,IL1B,ATP2A2,TP53
GO: Biological Process	GO:0050806	positive regulation of synaptic transmission		9.045e-09	5.118e-05	4.412e-07	4.067e-06	16	233	CLSTN3,ABL1,LRRTM1,PTEN,PTGS2,GIP,UTS2,CCL2,CA7,GRIA2,APP,CREB1,GSK3B,CACNG7,OXT,TNF
GO: Biological Process	GO:0008202	steroid metabolic process		9.854e-09	5.575e-05	4.765e-07	4.393e-06	20	376	CYP1A2,CYP3A7,CYP2C19,CYP2C9,CYP2D6,CYP3A4,CYP3A5,CFTR,BAAT,APP,CREB1,SIRT1,LHB,FSHB,PRKAA1,NR5A2,TNF,UGT2B11,IL4,SOD1
GO: Biological Process	GO:0042113	B cell activation		1.111e-08	6.286e-05	5.327e-07	4.911e-06	19	341	CDKN1A,ABL1,BAX,BCL2,TSHR,PTEN,LAX1,CFB,VCAM1,FLT3,CASP3,CASP8,TNFRSF13B,CD79B,IL4,IL5,EP300,IL6,TP53
GO: Biological Process	GO:0009408	response to heat		1.169e-08	6.614e-05	5.511e-07	5.081e-06	12	121	CDKN1A,MAPT,HMOX1,PTGS2,CRNN,AKT1,NOS3,SIRT1,GSK3B,MYOF,EP300,SOD1
GO: Biological Process	GO:0046209	nitric oxide metabolic process		1.169e-08	6.614e-05	5.511e-07	5.081e-06	12	121	RAET1E,PTGS2,NQO1,AKT1,NOS2,NOS3,APP,ASS1,TNF,IL1B,IL4,IL6
GO: Biological Process	GO:0043491	phosphatidylinositol 3-kinase/protein kinase B signal transduction		1.285e-08	7.272e-05	6.01e-07	5.54e-06	20	382	PDE3B,AXL,PTEN,CRNN,AKT1,MMP3,CCL19,MERTK,VEGFA,DDR1,FLT3,GDF15,TEK,SIRT1,GSK3B,CEP55,MST1R,PDGFD,TNF,IL6
GO: Biological Process	GO:0048608	reproductive structure development		1.343e-08	7.597e-05	6.227e-07	5.74e-06	20	383	EAF2,AXL,CFTR,TSPY3,BAX,BCL2,PTEN,ASPM,MERTK,NOS2,NOS3,VEGFA,AMH,PRDX4,CASP3,SIRT1,LHB,CGB8,FSHB,SOD1
GO: Biological Process	GO:0009266	response to temperature stimulus		1.382e-08	7.82e-05	6.358e-07	5.861e-06	15	208	CDKN1A,MAPT,HMOX1,PTGS2,KCNK4,NFKBIA,CRNN,AKT1,NOS3,SIRT1,GSK3B,MYOF,PRKAA1,EP300,SOD1
GO: Biological Process	GO:2001057	reactive nitrogen species metabolic process		1.409e-08	7.97e-05	6.427e-07	5.925e-06	12	123	RAET1E,PTGS2,NQO1,AKT1,NOS2,NOS3,APP,ASS1,TNF,IL1B,IL4,IL6
GO: Biological Process	GO:0010212	response to ionizing radiation		1.593e-08	9.016e-05	7.213e-07	6.649e-06	13	151	MYC,CDKN1A,MAP3K20,BAX,BCL2,VCAM1,RAD51,CASP3,SIRT1,THBD,PRKAA1,TNF,TP53
GO: Biological Process	GO:0060429	epithelium development		1.642e-08	9.291e-05	7.374e-07	6.797e-06	42	1469	MYC,CDKN1A,ABL1,CRLF1,CFTR,BAX,BCL2,KEAP1,PTEN,PTGS2,MET,BHLHA15,AKT1,CCL13,ALDH1A1,VCAM1,VEGFA,VHL,DDR1,KRT10,KRT14,KRT33B,CASP3,CASP8,PPHLN1,RELA,PPARG,TEK,CREB1,GSK3B,TIE1,IL20,NR5A2,GSDMA,TNF,IL1B,CDH3,PCDH8,EP300,IL6,TP53,SOD1
GO: Biological Process	GO:0061458	reproductive system development		1.668e-08	9.435e-05	7.429e-07	6.848e-06	20	388	EAF2,AXL,CFTR,TSPY3,BAX,BCL2,PTEN,ASPM,MERTK,NOS2,NOS3,VEGFA,AMH,PRDX4,CASP3,SIRT1,LHB,CGB8,FSHB,SOD1
GO: Biological Process	GO:0070848	response to growth factor		1.762e-08	9.967e-05	7.787e-07	7.178e-06	31	883	MYC,ABL1,MAPT,GLG1,CCL2,AKT1,NOS3,VCAM1,VEGFA,FLT3,GDF15,DTYMK,CASP3,GRIA2,E2F1,RELA,PPARG,TEK,CREB1,SIRT1,GSK3B,CCNA2,MYOF,PDGFD,IL1B,IL17RD,CDH3,IL4,EP300,IL6,TP53
GO: Biological Process	GO:0030335	positive regulation of cell migration		1.808e-08	0.0001023	7.932e-07	7.312e-06	27	691	MYC,ABL1,BCL2,HMOX1,PTGS2,MET,UTS2,NFE2L2,CCL2,AKT1,CCL13,MMP3,CCL19,NOS3,VEGFA,CASP8,APP,TEK,SIRT1,CSF2,PDGFD,FSHB,TNF,IL1B,IL4,IL6,TP53
GO: Biological Process	GO:0002694	regulation of leukocyte activation		1.978e-08	0.0001119	8.611e-07	7.938e-06	27	694	CDKN1A,ABL1,AXL,CFTR,RAET1E,BCL2,PTEN,LAX1,BID,CCL2,AKT1,CCL19,MERTK,VCAM1,FLT3,TAFA3,CASP3,PPARG,SOCS5,TNFRSF13B,TNF,IL1B,IL4,IL5,EP300,IL6,SOD1
GO: Biological Process	GO:0031016	pancreas development		1.996e-08	0.0001129	8.619e-07	7.945e-06	11	102	PDE3B,MYT1,CFTR,GIP,MET,BHLHA15,AKT1,VHL,GSK3B,NR5A2,IL6
GO: Biological Process	GO:0060284	regulation of cell development		2.056e-08	0.0001163	8.812e-07	8.123e-06	35	1095	MYC,PDE3A,ABL1,MAPT,AXL,CFTR,BCL2,PTEN,MET,NFKBIA,ASPM,AKT1,CCL13,CCL19,VEGFA,FLT3,ANXA2,CASP8,E2F1,RELA,PPARG,CRABP2,CREB1,GSK3B,IL20,SOCS5,FSHB,TNF,IL1B,IL4,IL5,EP300,IL6,TP53,SOD1
GO: Biological Process	GO:0006954	inflammatory response		2.083e-08	0.0001179	8.863e-07	8.17e-06	34	1043	MAPT,IL37,AXL,MAP3K20,HMOX1,PTGS2,NFE2L2,NFKBIA,CCL2,AKT1,C4A,C4B,CCL13,MMP3,CCL19,NOS2,VCAM1,TAFA3,CASP3,CASP8,RELA,PPARG,APP,TEK,IL20,SOCS5,ASS1,GSDMA,TNF,IL1B,IL4,IL5,IL6,SOD1
GO: Biological Process	GO:0071407	cellular response to organic cyclic compound		2.143e-08	0.0001213	9.043e-07	8.336e-06	25	605	PDE3A,ABL1,CFTR,RAET1E,PTGS2,NFKBIA,AKT1,NOS2,RAD51,FLT3,DRD4,DRD5,CASP3,CASP7,CASP8,CASP9,PPARG,APP,CREB1,SIRT1,GSK3B,CCNA2,AIFM1,ASS1,EP300
GO: Biological Process	GO:0062012	regulation of small molecule metabolic process		2.158e-08	0.0001221	9.043e-07	8.336e-06	21	434	MYC,RGPD1,PTGS2,GIP,AKT1,NOS2,NOS3,GDF15,PPARG,APP,CREB1,SIRT1,GUCA1A,PRKAA1,TNF,IL1B,IL4,EP300,IL6,TP53,SOD1
GO: Biological Process	GO:0031960	response to corticosteroid		2.312e-08	0.0001308	9.617e-07	8.866e-06	14	185	CDKN1A,BCL2,PTGS2,FLT3,CASP3,CASP9,GSK3B,OXT,AIFM1,ASS1,TNF,EP300,IL6,PCNA
GO: Biological Process	GO:0030162	regulation of proteolysis		2.408e-08	0.0001363	9.946e-07	9.168e-06	28	748	MYC,MAPT,BAX,BCL2,KEAP1,PTEN,PTGS2,BID,NFE2L2,GLG1,AKT1,VEGFA,ANXA2,CASP8,CASP9,PPARG,APP,SIRT1,GSK3B,AIFM1,CSNK2A1,SLC22A2,SOCS5,CST1,TNF,IL1B,EP300,TP53
GO: Biological Process	GO:0071900	regulation of protein serine/threonine kinase activity		2.426e-08	0.0001373	9.949e-07	9.171e-06	19	358	CDKN1A,CDKN3,ABL1,PTEN,LAX1,AKT1,CCL19,CDK5R2,FLT3,DRD4,DUSP1,CASP3,PPARG,SIRT1,CCNA2,MST1R,PDGFD,TNF,IL1B
GO: Biological Process	GO:0031018	endocrine pancreas development		2.48e-08	0.0001403	1.01e-06	9.307e-06	9	61	PDE3B,MYT1,CFTR,GIP,BHLHA15,AKT1,VHL,GSK3B,IL6
GO: Biological Process	GO:2001234	negative regulation of apoptotic signaling pathway		2.633e-08	0.000149	1.064e-06	9.811e-06	17	286	BAX,BCL2,HMOX1,PTGS2,BID,NFE2L2,AKT1,NOS3,VEGFA,RELA,SIRT1,GSK3B,CSF2,CSNK2A1,TNF,IL1B,IL4
GO: Biological Process	GO:0071363	cellular response to growth factor stimulus		2.725e-08	0.0001542	1.093e-06	1.008e-05	30	850	ABL1,MAPT,GLG1,CCL2,AKT1,NOS3,VCAM1,VEGFA,FLT3,GDF15,DTYMK,CASP3,GRIA2,E2F1,RELA,PPARG,TEK,CREB1,SIRT1,GSK3B,CCNA2,MYOF,PDGFD,IL1B,IL17RD,CDH3,IL4,EP300,IL6,TP53
GO: Biological Process	GO:0009611	response to wounding		2.793e-08	0.000158	1.113e-06	1.026e-05	26	659	CDKN1A,BLOC1S4,AXL,BAX,BCL2,HMOX1,PTEN,GIP,NFE2L2,CCL2,MERTK,NOS3,VEGFA,DDR1,DRD5,ANXA2,CASP3,CASP7,PPARG,MYOF,THBD,DGKI,TNF,RTN4RL2,IL6,SOD1
GO: Biological Process	GO:0010720	positive regulation of cell development		2.86e-08	0.0001618	1.131e-06	1.043e-05	25	614	MYC,PDE3A,MAPT,AXL,CFTR,BCL2,MET,ASPM,CCL19,VEGFA,CASP8,E2F1,RELA,PPARG,CRABP2,CREB1,GSK3B,IL20,SOCS5,TNF,IL1B,IL4,IL5,EP300,IL6
GO: Biological Process	GO:0007155	cell adhesion		2.97e-08	0.0001681	1.167e-06	1.076e-05	45	1675	CLSTN3,PDE3B,ABL1,BLOC1S4,AXL,BCL2,PTEN,LAX1,ADAMDEC1,BHLHA15,CRNN,CCL2,AKT1,CCR8,CCL19,MERTK,DMP1,VCAM1,VEGFA,DDR1,COL8A2,TROAP,ANXA2,ECM2,DUSP1,CASP3,RELA,APP,TEK,CLDN10,CLDN2,GSK3B,SOCS5,ASS1,CNTNAP4,ROM1,TNF,FUT3,IL1B,ATP2A2,CDH3,PCDH8,IL4,EP300,IL6
GO: Biological Process	GO:1901654	response to ketone		3.057e-08	0.000173	1.192e-06	1.099e-05	16	254	CDKN1A,CFTR,NQO1,AKT1,CCL19,PLN,CASP9,RELA,CREB1,SIRT1,OXT,AIFM1,PRKAA1,ASS1,EP300,PCNA
GO: Biological Process	GO:0046903	secretion		3.077e-08	0.0001741	1.192e-06	1.099e-05	37	1221	MYC,PCP4,CLSTN3,PDE3B,AXL,MYT1,CFTR,HMOX1,PTGS2,GIP,UTS2,TMEM132A,MERTK,NOS2,CDK5R2,VEGFA,DDR1,CHRNA6,DRD4,ANXA2,PPARG,CREB1,SIRT1,MYOF,OXT,CSF2,SLC22A2,PRKAA1,DGKI,TNF,SYTL1,IL1B,ATP2A2,IL4,SLC29A1,EP300,IL6
GO: Biological Process	GO:0051384	response to glucocorticoid		3.192e-08	0.0001806	1.229e-06	1.132e-05	13	160	CDKN1A,BCL2,PTGS2,FLT3,CASP3,CASP9,GSK3B,OXT,ASS1,TNF,EP300,IL6,PCNA
GO: Biological Process	GO:0023057	negative regulation of signaling		3.275e-08	0.0001853	1.252e-06	1.154e-05	46	1740	MYC,PDE3A,PDE3B,ABL1,MAPT,MAP3K20,BAX,BCL2,HMOX1,PTEN,PTGS2,LAX1,BID,MET,UTS2,NFE2L2,GLG1,NFKBIA,AKT1,MMP3,NOS3,VEGFA,VHL,DRD4,DRD5,GDF15,DUSP1,CASP8,RELA,PPARG,APP,SIRT1,GSK3B,CSF2,CSNK2A1,SOCS5,PRKAA1,DGKI,GSDMA,TNF,IL1B,IL17RD,CDH3,IL4,IL6,TP53
GO: Biological Process	GO:0070661	leukocyte proliferation		3.315e-08	0.0001876	1.259e-06	1.16e-05	21	445	MYC,CDKN1A,ABL1,BAX,BCL2,PTEN,CFB,BID,CCL2,CCL19,VCAM1,FLT3,CASP3,GSK3B,CSF2,TNFRSF13B,IL1B,IL4,IL5,IL6,TP53
GO: Biological Process	GO:0010648	negative regulation of cell communication		3.449e-08	0.0001952	1.301e-06	1.199e-05	46	1743	MYC,PDE3A,PDE3B,ABL1,MAPT,MAP3K20,BAX,BCL2,HMOX1,PTEN,PTGS2,LAX1,BID,MET,UTS2,NFE2L2,GLG1,NFKBIA,AKT1,MMP3,NOS3,VEGFA,VHL,DRD4,DRD5,GDF15,DUSP1,CASP8,RELA,PPARG,APP,SIRT1,GSK3B,CSF2,CSNK2A1,SOCS5,PRKAA1,DGKI,GSDMA,TNF,IL1B,IL17RD,CDH3,IL4,IL6,TP53
GO: Biological Process	GO:0019221	cytokine-mediated signaling pathway		3.696e-08	0.0002091	1.376e-06	1.269e-05	24	577	CRLF1,IL37,AXL,NFKBIA,CCL2,AKT1,CCL13,CCR8,CCL19,FLT3,CASP8,RELA,PPARG,SIRT1,MST1R,CSF2,SOCS5,TNF,IL1B,IL17RD,IL4,IL5,IL6,TP53
GO: Biological Process	GO:0062013	positive regulation of small molecule metabolic process		3.698e-08	0.0002092	1.376e-06	1.269e-05	14	192	MYC,PTGS2,AKT1,NOS2,NOS3,GDF15,PPARG,APP,SIRT1,GUCA1A,PRKAA1,TNF,IL1B,IL4
GO: Biological Process	GO:0150077	regulation of neuroinflammatory response		3.965e-08	0.0002244	1.466e-06	1.352e-05	8	46	PTGS2,MMP3,TAFA3,PPARG,TNF,IL1B,IL4,IL6
GO: Biological Process	GO:0048145	regulation of fibroblast proliferation		4.025e-08	0.0002277	1.479e-06	1.363e-05	12	135	MYC,CDKN1A,ABL1,BAX,UTS2,ANXA2,E2F1,PPARG,CREB1,CCNA2,PDGFD,TP53
GO: Biological Process	GO:0009617	response to bacterium		4.061e-08	0.0002298	1.483e-06	1.367e-05	31	916	ABL1,IL37,AXL,RAET1E,PTEN,TRDN,PTGS2,CFB,NFKBIA,NQO1,CCL2,AKT1,C4B,MMP3,NOS2,NOS3,VCAM1,CASP3,CASP7,CASP8,CASP9,E2F1,RELA,APP,THBD,CSF2,ASS1,GSDMA,TNF,IL1B,IL6
GO: Biological Process	GO:0051896	regulation of phosphatidylinositol 3-kinase/protein kinase B signal transduction		4.555e-08	0.0002577	1.652e-06	1.523e-05	18	334	PDE3B,AXL,PTEN,CRNN,MMP3,CCL19,MERTK,VEGFA,DDR1,FLT3,GDF15,TEK,SIRT1,CEP55,MST1R,PDGFD,TNF,IL6
GO: Biological Process	GO:0044283	small molecule biosynthetic process		4.642e-08	0.0002626	1.673e-06	1.542e-05	26	676	CYP1A2,CYP2C9,GLS2,CYP2D6,CYP3A4,CFTR,BAAT,RGPD1,MDH2,PTGS2,PRTFDC1,GIP,GLS,ALDH1A1,DTYMK,CREB1,SIRT1,LHB,FSHB,PRKAA1,ASS1,TNF,IL1B,EP300,IL6,SOD1
GO: Biological Process	GO:0048660	regulation of smooth muscle cell proliferation		4.71e-08	0.0002665	1.687e-06	1.555e-05	15	228	MYC,CDKN1A,HMOX1,PTEN,PTGS2,AKT1,NOS3,VEGFA,DRD4,PPARG,GSK3B,PDGFD,TNF,IL6,TP53
GO: Biological Process	GO:2000147	positive regulation of cell motility		4.858e-08	0.0002748	1.729e-06	1.593e-05	27	725	MYC,ABL1,BCL2,HMOX1,PTGS2,MET,UTS2,NFE2L2,CCL2,AKT1,CCL13,MMP3,CCL19,NOS3,VEGFA,CASP8,APP,TEK,SIRT1,CSF2,PDGFD,FSHB,TNF,IL1B,IL4,IL6,TP53
GO: Biological Process	GO:0009967	positive regulation of signal transduction		4.904e-08	0.0002774	1.734e-06	1.598e-05	47	1824	MYC,ABL1,ALKAL1,AXL,MAP3K20,BAX,HMOX1,PTEN,BID,GIP,MET,TMEM132A,ASPM,AKT1,ITM2C,CCL19,MERTK,NOS3,VEGFA,AMH,DDR1,FLT3,DRD4,DRD5,GDF15,CASP8,RELA,PPARG,APP,TEK,SIRT1,GSK3B,MST1R,GUCA1A,CSNK2A1,PDGFD,DGKI,GSDMA,TNF,IL1B,CDH3,IL4,IL5,EP300,IL6,TP53,SOD1
GO: Biological Process	GO:0008585	female gonad development		5.145e-08	0.0002911	1.808e-06	1.667e-05	12	138	BAX,BCL2,NOS2,NOS3,VEGFA,AMH,CASP3,SIRT1,LHB,CGB8,FSHB,SOD1
GO: Biological Process	GO:0022414	reproductive process		5.418e-08	0.0003066	1.892e-06	1.744e-05	48	1891	PDE3A,EAF2,AXL,ACRV1,CFTR,TSPY3,BAX,BCL2,PTEN,SGO1,PTGS2,GIP,MET,PRR19,MKI67,ASPM,AKT1,MERTK,NICOL1,PLN,NOS2,NOS3,VEGFA,RAD51,AMH,DDR1,DRD4,DRD5,DUSP1,PRDX4,CASP3,CASP8,APP,NCAPH,LCN6,SIRT1,GSK3B,LHB,MST1R,THBD,OXT,CGB8,FSHB,IL1B,TP53,PCNA,SOD1,SMC1B
GO: Biological Process	GO:0019725	cellular homeostasis		5.615e-08	0.0003177	1.949e-06	1.797e-05	32	981	MYC,PDE3B,ABL1,MYT1,CFTR,BAX,BCL2,HMOX1,TRDN,NFE2L2,GLS,CCL2,CCL13,CCL19,PLN,NOS2,NOS3,VCAM1,CA7,DRD4,DRD5,PRDX4,APP,SIRT1,MT1E,PRKAA1,CST1,ATP2A2,SLC29A1,IL6,TP53,SOD1
GO: Biological Process	GO:0045597	positive regulation of cell differentiation		5.685e-08	0.0003217	1.961e-06	1.808e-05	35	1141	MYC,PCP4,PDE3A,MAPT,AXL,CFTR,BCL2,PTEN,PTGS2,MET,NELL1,UTS2,ASPM,AKT1,CCL19,VEGFA,VHL,CASP8,E2F1,RELA,PPARG,APP,CRABP2,CREB1,SIRT1,GSK3B,CSF2,IL20,SOCS5,TNF,IL1B,IL4,IL5,EP300,IL6
GO: Biological Process	GO:2001237	negative regulation of extrinsic apoptotic signaling pathway		5.847e-08	0.0003308	2.005e-06	1.848e-05	11	113	BCL2,HMOX1,AKT1,NOS3,VEGFA,RELA,GSK3B,CSF2,TNF,IL1B,IL4
GO: Biological Process	GO:0044248	cellular catabolic process		5.967e-08	0.0003376	2.034e-06	1.875e-05	37	1253	MYC,CYP1A2,CYP2C19,CYP2C9,ABL1,GLS2,CYP2D6,CYP3A4,CYP3A5,MAPT,BCL2,KEAP1,HMOX1,BID,MET,NFE2L2,GLS,AKT1,NOS2,NOS3,VHL,ANXA2,PRDX4,CASP3,APP,SIRT1,GSK3B,CSNK2A1,PRKAA1,TNF,UGT2B11,IL1B,ATP2A2,HAO2,IL4,EP300,TP53
GO: Biological Process	GO:0031401	positive regulation of protein modification process		6.76e-08	0.0003825	2.29e-06	2.111e-05	31	937	CDKN1A,ABL1,CRLF1,BCL2,PTEN,PTGS2,MET,AKT1,CCL19,CDK5R2,VEGFA,FLT3,DRD4,ANXA2,ITLN1,APP,TEK,SIRT1,GSK3B,MST1R,CSF2,IL20,PDGFD,PRKAA1,TNF,IL1B,IL4,IL5,EP300,IL6,TP53
GO: Biological Process	GO:0048871	multicellular organismal-level homeostasis		6.965e-08	0.0003941	2.346e-06	2.162e-05	33	1043	CLSTN3,ABL1,AXL,CFTR,BAX,BCL2,TSHR,HMOX1,PTGS2,HOXC10,CCL2,AKT1,ALDH1A1,MERTK,NOS3,VEGFA,VHL,FLT3,GDF15,CASP3,PPARG,CREB1,SIRT1,OXT,FSHB,PRKAA1,TNFRSF13B,TNF,IL1B,CDH3,IL4,IL6,SOD1
GO: Biological Process	GO:0046545	development of primary female sexual characteristics		7.069e-08	0.0004	2.367e-06	2.182e-05	12	142	BAX,BCL2,NOS2,NOS3,VEGFA,AMH,CASP3,SIRT1,LHB,CGB8,FSHB,SOD1
GO: Biological Process	GO:0040017	positive regulation of locomotion		7.776e-08	0.0004399	2.58e-06	2.378e-05	27	742	MYC,ABL1,BCL2,HMOX1,PTGS2,MET,UTS2,NFE2L2,CCL2,AKT1,CCL13,MMP3,CCL19,NOS3,VEGFA,CASP8,APP,TEK,SIRT1,CSF2,PDGFD,FSHB,TNF,IL1B,IL4,IL6,TP53
GO: Biological Process	GO:0030334	regulation of cell migration		7.835e-08	0.0004433	2.58e-06	2.378e-05	36	1211	MYC,ABL1,BCL2,HMOX1,PTEN,PTGS2,MET,UTS2,NFE2L2,CCL2,AKT1,CCL13,MMP3,CCL19,NOS3,VEGFA,DRD4,DRD5,GDF15,DUSP1,CASP8,PPARG,APP,TEK,SIRT1,GSK3B,CSF2,TIE1,PDGFD,FSHB,TNF,FUT3,IL1B,IL4,IL6,TP53
GO: Biological Process	GO:0048659	smooth muscle cell proliferation		7.844e-08	0.0004438	2.58e-06	2.378e-05	15	237	MYC,CDKN1A,HMOX1,PTEN,PTGS2,AKT1,NOS3,VEGFA,DRD4,PPARG,GSK3B,PDGFD,TNF,IL6,TP53
GO: Biological Process	GO:0009607	response to biotic stimulus		8.28e-08	0.0004685	2.708e-06	2.496e-05	47	1856	ABL1,IL37,AXL,BAX,RAET1E,BCL2,PTEN,TRDN,PTGS2,CFB,BID,NFE2L2,NFKBIA,NQO1,CCL2,AKT1,C4A,C4B,CCL13,MMP3,CCL19,NOS2,NOS3,VCAM1,FLT3,ITLN1,CASP3,CASP7,CASP8,CASP9,E2F1,RELA,PPARG,APP,CFI,GSK3B,MST1R,THBD,CSF2,ASS1,GSDMA,TNF,IL1B,IL4,EP300,IL6,TP53
GO: Biological Process	GO:0072359	circulatory system development		8.647e-08	0.0004892	2.812e-06	2.592e-05	40	1442	CDKN1A,PDE3B,ABL1,BAX,HMOX1,PTEN,PTGS2,MET,UTS2,NFE2L2,CCL2,AKT1,CCL13,PLN,NOS3,VCAM1,VEGFA,VHL,COL8A2,ANXA2,CASP3,CASP7,CASP8,E2F2,RELA,PPARG,TEK,CREB1,SIRT1,GSK3B,OXT,TIE1,PDGFD,ROM1,TNF,IL1B,EP300,IL6,TP53,PCNA
GO: Biological Process	GO:0007169	cell surface receptor protein tyrosine kinase signaling pathway		8.904e-08	0.0005038	2.879e-06	2.654e-05	27	747	ABL1,ALKAL1,AXL,PTEN,MET,CCL2,AKT1,MERTK,VEGFA,DDR1,FLT3,GDF15,CASP3,RELA,TEK,SIRT1,GSK3B,MST1R,MYOF,TIE1,PDGFD,SOCS5,PRKAA1,TNF,IL1B,CDH3,EPHA10
GO: Biological Process	GO:0007548	sex differentiation		1.005e-07	0.0005685	3.23e-06	2.977e-05	18	352	AXL,CFTR,TSPY3,BAX,BCL2,ASPM,MERTK,NOS2,NOS3,VEGFA,AMH,PRDX4,CASP3,SIRT1,LHB,CGB8,FSHB,SOD1
GO: Biological Process	GO:0043086	negative regulation of catalytic activity		1.211e-07	0.0006854	3.85e-06	3.549e-05	24	615	CDKN1A,ABL1,MAPT,PTEN,PTGS2,LAX1,NQO1,AKT1,PLN,NOS3,VEGFA,DRD5,DUSP1,CASP3,PPARG,APP,SIRT1,GSK3B,CSNK2A1,SOCS5,CST1,TNF,IL1B,TP53
GO: Biological Process	GO:0071222	cellular response to lipopolysaccharide		1.224e-07	0.0006926	3.869e-06	3.567e-05	17	318	ABL1,IL37,AXL,RAET1E,NFKBIA,CCL2,AKT1,MMP3,NOS2,NOS3,CASP7,RELA,CSF2,ASS1,TNF,IL1B,IL6
GO: Biological Process	GO:0007623	circadian rhythm		1.418e-07	0.0008025	4.458e-06	4.11e-05	15	248	PTEN,UTS2,NOS2,DRD4,PPARG,CREB1,SIRT1,GSK3B,CSF2,PRKAA1,ASS1,TNF,EP300,IL6,TP53
GO: Biological Process	GO:0040011	locomotion		1.451e-07	0.0008208	4.535e-06	4.18e-05	41	1529	MYC,ABL1,BCL2,TSHR,HMOX1,PTEN,PTGS2,MET,UTS2,NFE2L2,CCL2,AKT1,CCL13,CCR8,MMP3,CCL19,NOS3,VCAM1,VEGFA,DRD4,DRD5,GDF15,DUSP1,CASP8,PPARG,APP,TEK,CREB1,SIRT1,GSK3B,CSF2,TIE1,PDGFD,FSHB,TNF,FUT3,IL1B,IL4,EP300,IL6,TP53
GO: Biological Process	GO:1902533	positive regulation of intracellular signal transduction		1.48e-07	0.0008373	4.601e-06	4.241e-05	37	1299	MYC,ABL1,ALKAL1,AXL,MAP3K20,BAX,HMOX1,PTEN,BID,GIP,MET,AKT1,CCL19,MERTK,VEGFA,AMH,DDR1,FLT3,DRD4,DRD5,GDF15,CASP8,RELA,PPARG,APP,TEK,SIRT1,MST1R,GUCA1A,PDGFD,DGKI,TNF,IL1B,EP300,IL6,TP53,SOD1
GO: Biological Process	GO:1904035	regulation of epithelial cell apoptotic process		1.498e-07	0.0008473	4.605e-06	4.245e-05	12	152	MYC,ABL1,BAX,BCL2,HMOX1,NFE2L2,CCL2,TEK,PRKAA1,TNF,IL4,IL6
GO: Biological Process	GO:2001056	positive regulation of cysteine-type endopeptidase activity		1.498e-07	0.0008473	4.605e-06	4.245e-05	12	152	MYC,MAPT,BAX,BCL2,BID,CASP8,CASP9,PPARG,SIRT1,AIFM1,SLC22A2,TNF
GO: Biological Process	GO:0042178	xenobiotic catabolic process		1.561e-07	0.0008831	4.774e-06	4.401e-05	7	37	CYP1A2,CYP2C19,CYP2C9,CYP2D6,CYP3A4,CYP3A5,UGT2B11
GO: Biological Process	GO:0097696	cell surface receptor signaling pathway via STAT		1.604e-07	0.0009075	4.879e-06	4.497e-05	14	216	CRLF1,CCL2,VEGFA,VHL,FLT3,PPARG,CSF2,IL20,SOCS5,TNF,IL4,IL5,EP300,IL6
GO: Biological Process	GO:0051960	regulation of nervous system development		1.629e-07	0.0009215	4.928e-06	4.542e-05	24	625	MYC,CLSTN3,MAPT,LRRTM1,PTEN,MET,ASPM,AKT1,CCL13,VEGFA,ANXA2,E2F1,RELA,PPARG,APP,CRABP2,GSK3B,OXT,ST8SIA2,TNF,IL1B,EP300,IL6,TP53
GO: Biological Process	GO:0043279	response to alkaloid		1.658e-07	0.0009381	4.99e-06	4.6e-05	11	125	MYC,NQO1,RAD51,DRD4,DRD5,CASP3,CASP7,CCNA2,OXT,PRKAA1,ST8SIA2
GO: Biological Process	GO:0070059	intrinsic apoptotic signaling pathway in response to endoplasmic reticulum stress		1.762e-07	0.0009967	5.274e-06	4.861e-05	9	76	BAX,BCL2,CASP3,CASP9,APP,SIRT1,GSK3B,AIFM1,TP53
GO: Biological Process	GO:0051248	negative regulation of protein metabolic process		1.851e-07	0.001047	5.512e-06	5.081e-05	33	1088	CDKN1A,NMNAT2,ABL1,MAPT,MAP3K20,BAX,PTEN,PTGS2,LAX1,MET,NELL1,GLG1,TMEM132A,NQO1,AKT1,ITM2C,NOS2,VEGFA,ANXA2,DUSP1,CASP3,RELA,PPARG,APP,SIRT1,GSK3B,CSNK2A1,SOCS5,PRKAA1,CST1,TNF,IL1B,TP53
GO: Biological Process	GO:0033002	muscle cell proliferation		1.986e-07	0.001124	5.854e-06	5.397e-05	17	329	MYC,CDKN1A,ABL1,HMOX1,PTEN,PTGS2,AKT1,NOS3,VEGFA,DRD4,PPARG,SIRT1,GSK3B,PDGFD,TNF,IL6,TP53
GO: Biological Process	GO:0045595	regulation of cell differentiation		1.987e-07	0.001124	5.854e-06	5.397e-05	48	1974	MYC,PCP4,PDE3A,ABL1,MAPT,AXL,CFTR,BCL2,KEAP1,PTEN,PTGS2,MET,NELL1,UTS2,NFE2L2,BHLHA15,GLG1,NFKBIA,ASPM,AKT1,CCL13,CCL19,VEGFA,VHL,FLT3,ANXA2,CASP8,E2F1,RELA,PPARG,APP,CRABP2,CREB1,SIRT1,GSK3B,CSF2,IL20,SOCS5,FSHB,TNF,IL1B,IL17RD,IL4,IL5,EP300,IL6,TP53,SOD1
GO: Biological Process	GO:0150076	neuroinflammatory response		2.016e-07	0.00114	5.909e-06	5.447e-05	10	101	MAPT,PTGS2,MMP3,TAFA3,PPARG,APP,TNF,IL1B,IL4,IL6
GO: Biological Process	GO:0080134	regulation of response to stress		2.033e-07	0.00115	5.929e-06	5.465e-05	43	1668	MYC,ABL1,MAPT,IL37,MAP3K20,BAX,RAET1E,BCL2,KEAP1,PTEN,PTGS2,BID,MET,NFE2L2,NFKBIA,CCL2,AKT1,MMP3,NOS3,RAD51,VHL,ANXA2,TAFA3,CASP3,CASP8,RELA,PPARG,APP,TEK,SIRT1,GSK3B,THBD,IL20,CSNK2A1,SOCS5,TNF,IL1B,IL4,EP300,IL6,TP53,PCNA,SOD1
GO: Biological Process	GO:0008406	gonad development		2.083e-07	0.001179	6.045e-06	5.572e-05	16	292	CFTR,TSPY3,BAX,BCL2,ASPM,NOS2,NOS3,VEGFA,AMH,PRDX4,CASP3,SIRT1,LHB,CGB8,FSHB,SOD1
GO: Biological Process	GO:0070988	demethylation		2.103e-07	0.00119	6.068e-06	5.594e-05	6	24	CYP1A2,CYP3A7,CYP2C9,CYP2D6,CYP3A4,CYP3A5
GO: Biological Process	GO:0032355	response to estradiol		2.113e-07	0.001195	6.068e-06	5.594e-05	11	128	PTGS2,NQO1,NOS3,CASP3,CASP8,CASP9,CCNA2,OXT,AIFM1,ASS1,PCNA
GO: Biological Process	GO:0032787	monocarboxylic acid metabolic process		2.145e-07	0.001214	6.129e-06	5.65e-05	26	731	MYC,CYP1A2,CYP3A7,CYP2C19,CYP2C9,CYP2D6,CYP3A4,CYP3A5,BAAT,PTGS2,GIP,AKT1,ALDH1A1,GPAT2,GDF15,PPARG,APP,CRABP2,SIRT1,PRKAA1,NR5A2,UGT2B11,IL1B,HAO2,EP300,TP53
GO: Biological Process	GO:0104004	cellular response to environmental stimulus		2.195e-07	0.001242	6.21e-06	5.724e-05	18	371	CDKN1A,MAP3K20,BAX,PTEN,PTGS2,KCNK4,AKT1,MMP3,NOS3,RAD51,CASP3,CASP9,SIRT1,GSK3B,TNF,EP300,TP53,PCNA
GO: Biological Process	GO:0071214	cellular response to abiotic stimulus		2.195e-07	0.001242	6.21e-06	5.724e-05	18	371	CDKN1A,MAP3K20,BAX,PTEN,PTGS2,KCNK4,AKT1,MMP3,NOS3,RAD51,CASP3,CASP9,SIRT1,GSK3B,TNF,EP300,TP53,PCNA
GO: Biological Process	GO:0052548	regulation of endopeptidase activity		2.259e-07	0.001278	6.327e-06	5.832e-05	17	332	MYC,MAPT,BAX,BCL2,PTGS2,BID,AKT1,VEGFA,CASP8,CASP9,PPARG,SIRT1,AIFM1,CSNK2A1,SLC22A2,CST1,TNF
GO: Biological Process	GO:0071219	cellular response to molecule of bacterial origin		2.259e-07	0.001278	6.327e-06	5.832e-05	17	332	ABL1,IL37,AXL,RAET1E,NFKBIA,CCL2,AKT1,MMP3,NOS2,NOS3,CASP7,RELA,CSF2,ASS1,TNF,IL1B,IL6
GO: Biological Process	GO:0034612	response to tumor necrosis factor		2.365e-07	0.001338	6.592e-06	6.076e-05	15	258	PTGS2,NFE2L2,NFKBIA,CCL2,AKT1,NOS2,VCAM1,CASP3,CASP8,RELA,SIRT1,ASS1,TNF,IL6,TP53
GO: Biological Process	GO:0034976	response to endoplasmic reticulum stress		2.392e-07	0.001353	6.635e-06	6.116e-05	16	295	ABL1,CFTR,MAP3K20,BAX,BCL2,BID,NFE2L2,BHLHA15,CASP3,CASP9,APP,SIRT1,GSK3B,AIFM1,ATP2A2,TP53
GO: Biological Process	GO:0031100	animal organ regeneration		2.472e-07	0.001399	6.796e-06	6.264e-05	9	79	CDKN1A,AXL,BAAT,HMOX1,FLT3,CCNA2,TNF,IL6,PCNA
GO: Biological Process	GO:2000106	regulation of leukocyte apoptotic process		2.474e-07	0.0014	6.796e-06	6.264e-05	11	130	MYC,AXL,BAX,BCL2,PTEN,CCL19,MERTK,VHL,CASP8,SIRT1,TP53
GO: Biological Process	GO:1903131	mononuclear cell differentiation		2.509e-07	0.001419	6.832e-06	6.298e-05	24	640	MYC,ABL1,AXL,BAX,BCL2,TSHR,CCL19,MERTK,VCAM1,VEGFA,FLT3,CASP8,PPARG,APP,SIRT1,CSF2,SOCS5,CD79B,IL1B,IL4,EP300,IL6,TP53,SOD1
GO: Biological Process	GO:0040012	regulation of locomotion		2.512e-07	0.001421	6.832e-06	6.298e-05	37	1327	MYC,ABL1,BCL2,TSHR,HMOX1,PTEN,PTGS2,MET,UTS2,NFE2L2,CCL2,AKT1,CCL13,MMP3,CCL19,NOS3,VEGFA,DRD4,DRD5,GDF15,DUSP1,CASP8,PPARG,APP,TEK,SIRT1,GSK3B,CSF2,TIE1,PDGFD,FSHB,TNF,FUT3,IL1B,IL4,IL6,TP53
GO: Biological Process	GO:0035094	response to nicotine		2.595e-07	0.001468	7.026e-06	6.476e-05	8	58	BCL2,HMOX1,CHRNA5,VCAM1,CHRNA6,CASP3,RELA,TNF
GO: Biological Process	GO:0045137	development of primary sexual characteristics		2.62e-07	0.001483	7.028e-06	6.479e-05	16	297	CFTR,TSPY3,BAX,BCL2,ASPM,NOS2,NOS3,VEGFA,AMH,PRDX4,CASP3,SIRT1,LHB,CGB8,FSHB,SOD1
GO: Biological Process	GO:0051707	response to other organism		2.804e-07	0.001586	7.482e-06	6.897e-05	45	1810	ABL1,IL37,AXL,BAX,RAET1E,BCL2,PTEN,TRDN,PTGS2,CFB,NFE2L2,NFKBIA,NQO1,CCL2,AKT1,C4A,C4B,CCL13,MMP3,CCL19,NOS2,NOS3,VCAM1,FLT3,ITLN1,CASP3,CASP7,CASP8,CASP9,E2F1,RELA,PPARG,APP,CFI,MST1R,THBD,CSF2,ASS1,GSDMA,TNF,IL1B,IL4,EP300,IL6,TP53
GO: Biological Process	GO:0043207	response to external biotic stimulus		2.938e-07	0.001662	7.803e-06	7.193e-05	45	1813	ABL1,IL37,AXL,BAX,RAET1E,BCL2,PTEN,TRDN,PTGS2,CFB,NFE2L2,NFKBIA,NQO1,CCL2,AKT1,C4A,C4B,CCL13,MMP3,CCL19,NOS2,NOS3,VCAM1,FLT3,ITLN1,CASP3,CASP7,CASP8,CASP9,E2F1,RELA,PPARG,APP,CFI,MST1R,THBD,CSF2,ASS1,GSDMA,TNF,IL1B,IL4,EP300,IL6,TP53
GO: Biological Process	GO:2000145	regulation of cell motility		3.036e-07	0.001718	8.027e-06	7.4e-05	36	1280	MYC,ABL1,BCL2,HMOX1,PTEN,PTGS2,MET,UTS2,NFE2L2,CCL2,AKT1,CCL13,MMP3,CCL19,NOS3,VEGFA,DRD4,DRD5,GDF15,DUSP1,CASP8,PPARG,APP,TEK,SIRT1,GSK3B,CSF2,TIE1,PDGFD,FSHB,TNF,FUT3,IL1B,IL4,IL6,TP53
GO: Biological Process	GO:0009743	response to carbohydrate		3.138e-07	0.001775	8.257e-06	7.611e-05	16	301	PDE3B,MYT1,CFTR,KEAP1,PTGS2,GIP,NQO1,VCAM1,CASP3,SIRT1,OXT,PRKAA1,TNF,IL1B,SLC29A1,EP300
GO: Biological Process	GO:0050673	epithelial cell proliferation		3.368e-07	0.001906	8.823e-06	8.133e-05	23	603	MYC,CDKN1A,EAF2,BAX,HMOX1,PTEN,BID,MKI67,CRNN,CCL2,AKT1,CCL13,VEGFA,VHL,COL8A2,PPARG,TEK,SIRT1,TIE1,FSHB,TNF,CDH3,IL6
GO: Biological Process	GO:0035295	tube development		3.433e-07	0.001942	8.952e-06	8.252e-05	38	1402	MYC,CDKN1A,CYP1A2,PDE3B,ABL1,CRLF1,CFTR,BAX,BCL2,HMOX1,PTEN,PTGS2,MET,UTS2,NFE2L2,CCL2,AKT1,CCL13,NOS3,VEGFA,VHL,DDR1,COL8A2,ANXA2,CASP3,CASP8,E2F2,RELA,PPARG,TEK,CREB1,SIRT1,TIE1,ASS1,TNF,IL1B,EP300,IL6
GO: Biological Process	GO:0048732	gland development		3.524e-07	0.001994	9.148e-06	8.432e-05	22	558	ABL1,EAF2,BAAT,BAX,BCL2,HMOX1,PTEN,MET,MKI67,AKT1,CCL13,VEGFA,DDR1,RELA,CREB1,ASS1,GSDMA,TNF,SLC29A1,IL6,PCNA,SOD1
GO: Biological Process	GO:0002685	regulation of leukocyte migration		3.671e-07	0.002077	9.484e-06	8.743e-05	15	267	ABL1,HMOX1,CCL2,AKT1,CCL19,VEGFA,GDF15,DUSP1,APP,PDGFD,TNF,IL1B,IL4,IL6,TP53
GO: Biological Process	GO:0033135	regulation of peptidyl-serine phosphorylation		4.209e-07	0.002381	1.082e-05	9.977e-05	11	137	BAX,BCL2,PTEN,PTGS2,MET,AKT1,APP,TEK,PRKAA1,TNF,IL6
GO: Biological Process	GO:0045859	regulation of protein kinase activity		4.239e-07	0.002398	1.085e-05	0.0001	23	611	CDKN1A,CDKN3,ABL1,PTEN,LAX1,AKT1,CCL19,CDK5R2,FLT3,DRD4,DUSP1,CASP3,PPARG,APP,SIRT1,CCNA2,MST1R,PDGFD,SOCS5,TNF,IL1B,IL4,SOD1
GO: Biological Process	GO:0001525	angiogenesis		4.269e-07	0.002415	1.088e-05	0.0001003	25	708	PDE3B,ABL1,HMOX1,PTEN,PTGS2,UTS2,NFE2L2,CCL2,AKT1,CCL13,NOS3,VEGFA,VHL,COL8A2,ANXA2,CASP8,E2F2,RELA,PPARG,TEK,SIRT1,TIE1,TNF,IL1B,IL6
GO: Biological Process	GO:0007167	enzyme-linked receptor protein signaling pathway		4.378e-07	0.002477	1.111e-05	0.0001024	34	1186	ABL1,ALKAL1,AXL,PTEN,MET,GLG1,CCL2,AKT1,MERTK,VEGFA,AMH,DDR1,FLT3,GDF15,CASP3,RELA,PPARG,TEK,CREB1,SIRT1,GSK3B,MST1R,MYOF,TIE1,PDGFD,SOCS5,PRKAA1,TNF,IL1B,IL17RD,CDH3,EP300,EPHA10,TP53
GO: Biological Process	GO:0031667	response to nutrient levels		4.481e-07	0.002536	1.132e-05	0.0001043	22	566	CDKN1A,MAPT,BAX,BCL2,PTGS2,GIP,NFE2L2,BHLHA15,NQO1,AKT1,VCAM1,GDF15,RELA,PPARG,SIRT1,OXT,PRKAA1,ASS1,TNF,EP300,TP53,SOD1
GO: Biological Process	GO:0009968	negative regulation of signal transduction		4.519e-07	0.002557	1.136e-05	0.0001048	41	1596	MYC,PDE3A,PDE3B,ABL1,MAP3K20,BAX,BCL2,HMOX1,PTEN,PTGS2,LAX1,BID,MET,NFE2L2,GLG1,NFKBIA,AKT1,MMP3,NOS3,VEGFA,VHL,GDF15,DUSP1,CASP8,RELA,PPARG,APP,SIRT1,GSK3B,CSF2,CSNK2A1,SOCS5,PRKAA1,GSDMA,TNF,IL1B,IL17RD,CDH3,IL4,IL6,TP53
GO: Biological Process	GO:0051249	regulation of lymphocyte activation		4.616e-07	0.002611	1.156e-05	0.0001065	23	614	CDKN1A,ABL1,AXL,RAET1E,BCL2,PTEN,LAX1,BID,CCL2,AKT1,CCL19,MERTK,VCAM1,FLT3,CASP3,SOCS5,TNFRSF13B,IL1B,IL4,IL5,EP300,IL6,SOD1
GO: Biological Process	GO:0043200	response to amino acid		4.859e-07	0.002749	1.211e-05	0.0001116	13	202	PTGS2,GIP,NQO1,MMP3,CASP3,GRIA2,RELA,AIFM1,PDGFD,ASS1,TNF,EP300,PCNA
GO: Biological Process	GO:0048878	chemical homeostasis		4.943e-07	0.002796	1.227e-05	0.0001131	35	1249	MYC,PDE3B,ABL1,MYT1,CFTR,BAX,BCL2,HMOX1,TRDN,GIP,MET,BHLHA15,GLS,CCL2,AKT1,CCL13,CCL19,PLN,VCAM1,CA7,VEGFA,DRD4,DRD5,PPARG,APP,SIRT1,MT1E,PRKAA1,CST1,NR5A2,ATP2A2,SLC29A1,IL6,TP53,SOD1
GO: Biological Process	GO:0048646	anatomical structure formation involved in morphogenesis		5.046e-07	0.002855	1.247e-05	0.0001149	39	1483	PDE3B,ABL1,CFTR,HMOX1,PTEN,PTGS2,UTS2,NFE2L2,CCL2,AKT1,CCL13,ALDH1A1,DMP1,PLN,CDK5R2,NOS3,VEGFA,VHL,COL8A2,ANXA2,GDF15,DUSP1,CASP3,CASP8,CASP9,E2F2,RELA,PPARG,TEK,SIRT1,GSK3B,TIE1,TNF,IL1B,PCDH8,IL4,EP300,IL6,TP53
GO: Biological Process	GO:0002573	myeloid leukocyte differentiation		5.071e-07	0.002869	1.248e-05	0.000115	16	312	MYC,CCL19,VEGFA,ANXA2,CASP8,PPARG,APP,CREB1,SIRT1,GSK3B,CSF2,IL20,FSHB,TNF,IL4,IL5
GO: Biological Process	GO:0071901	negative regulation of protein serine/threonine kinase activity		5.333e-07	0.003018	1.306e-05	0.0001204	10	112	CDKN1A,ABL1,PTEN,LAX1,AKT1,DUSP1,CASP3,PPARG,SIRT1,IL1B
GO: Biological Process	GO:0046649	lymphocyte activation		5.378e-07	0.003043	1.312e-05	0.0001209	30	976	MYC,CDKN1A,ABL1,AXL,BAX,RAET1E,BCL2,TSHR,PTEN,LAX1,CFB,BID,CCL2,AKT1,CCL19,MERTK,VCAM1,FLT3,CASP3,CASP8,SOCS5,TNFRSF13B,CD79B,IL1B,IL4,IL5,EP300,IL6,TP53,SOD1
GO: Biological Process	GO:0043434	response to peptide hormone		6.083e-07	0.003442	1.477e-05	0.0001362	21	530	PDE3B,TSHR,PTEN,PTGS2,GIP,NFE2L2,AKT1,GDF15,RELA,PPARG,TEK,CREB1,SIRT1,GSK3B,CCNA2,OXT,PRKAA1,ASS1,TNF,IL1B,ATP2A2
GO: Biological Process	GO:0046651	lymphocyte proliferation		6.127e-07	0.003467	1.481e-05	0.0001366	18	398	MYC,CDKN1A,ABL1,BAX,BCL2,PTEN,CFB,BID,CCL19,VCAM1,FLT3,CASP3,TNFRSF13B,IL1B,IL4,IL5,IL6,TP53
GO: Biological Process	GO:0045429	positive regulation of nitric oxide biosynthetic process		6.389e-07	0.003615	1.538e-05	0.0001418	8	65	RAET1E,PTGS2,AKT1,APP,ASS1,TNF,IL1B,IL6
GO: Biological Process	GO:0051336	regulation of hydrolase activity		6.459e-07	0.003654	1.545e-05	0.0001424	28	878	MYC,PDE3A,MAPT,BAX,BCL2,PTGS2,BID,MET,CCL2,AKT1,CCL13,CCL19,NOS3,VEGFA,CASP8,CASP9,PPARG,APP,SIRT1,GSK3B,AIFM1,CSNK2A1,SLC22A2,CST1,DGKI,TNF,PCNA,SOD1
GO: Biological Process	GO:2001235	positive regulation of apoptotic signaling pathway		6.472e-07	0.003662	1.545e-05	0.0001424	12	174	MYC,BAX,PTEN,BID,ITM2C,CASP8,APP,SIRT1,GSDMA,TNF,TP53,SOD1
GO: Biological Process	GO:0040008	regulation of growth		6.85e-07	0.003876	1.629e-05	0.0001501	26	777	CDKN1A,CLSTN3,ABL1,EAF2,MAPT,BCL2,TSHR,PTEN,AKT1,VEGFA,PAPPA2,DDR1,FLT3,GDF15,PPARG,APP,CRABP2,CREB1,SIRT1,GSK3B,MT1E,CACNG7,CSNK2A1,EP300,TP53,SOD1
GO: Biological Process	GO:0044419	biological process involved in interspecies interaction between organisms		6.931e-07	0.003922	1.641e-05	0.0001513	47	1996	ABL1,IL37,AXL,BAX,RAET1E,BCL2,PTEN,TRDN,PTGS2,CFB,FCER2,NFE2L2,NFKBIA,NQO1,CCL2,AKT1,C4A,C4B,CCL13,MMP3,CCL19,NOS2,NOS3,VCAM1,FLT3,ITLN1,CASP3,CASP7,CASP8,CASP9,E2F1,RELA,PPARG,APP,CFI,MST1R,THBD,CSF2,CSNK2A1,ASS1,GSDMA,TNF,IL1B,IL4,EP300,IL6,TP53
GO: Biological Process	GO:0044089	positive regulation of cellular component biogenesis		7.148e-07	0.004044	1.685e-05	0.0001553	22	582	CLSTN3,ABL1,MAPT,BAX,LRRTM1,BID,MET,ANLN,CCL13,MMP3,CCL19,VEGFA,PPHLN1,TEK,CREB1,GSK3B,OXT,CSF2,ST8SIA2,TNF,IL5,TP53
GO: Biological Process	GO:0010950	positive regulation of endopeptidase activity		7.767e-07	0.004394	1.823e-05	0.0001681	12	177	MYC,MAPT,BAX,BCL2,BID,CASP8,CASP9,PPARG,SIRT1,AIFM1,SLC22A2,TNF
GO: Biological Process	GO:0042060	wound healing		7.919e-07	0.004481	1.851e-05	0.0001707	20	493	CDKN1A,BLOC1S4,AXL,HMOX1,PTEN,NFE2L2,CCL2,MERTK,NOS3,VEGFA,DDR1,DRD5,ANXA2,CASP7,PPARG,MYOF,THBD,DGKI,TNF,IL6
GO: Biological Process	GO:0001819	positive regulation of cytokine production		8.011e-07	0.004532	1.862e-05	0.0001717	22	586	ABL1,RAET1E,HMOX1,PTEN,PTGS2,CCL2,CCL19,NOS2,FLT3,CASP8,RELA,APP,TEK,CREB1,SIRT1,CSF2,GSDMA,TNF,IL1B,IL4,IL6,SOD1
GO: Biological Process	GO:0003013	circulatory system process		8.064e-07	0.004563	1.862e-05	0.0001717	25	733	PDE3A,ABL1,CFTR,HMOX1,TRDN,PTGS2,MET,UTS2,AKT1,PLN,NOS2,NOS3,VEGFA,DRD5,PPARG,APP,TEK,SIRT1,MYOF,OXT,SLC22A2,TNF,ATP2A2,SLC29A1,SOD1
GO: Biological Process	GO:0019748	secondary metabolic process		8.098e-07	0.004582	1.862e-05	0.0001717	8	67	CYP1A2,CYP2D6,CYP3A4,CYP3A5,BCL2,NFE2L2,VHL,CDH3
GO: Biological Process	GO:1904407	positive regulation of nitric oxide metabolic process		8.098e-07	0.004582	1.862e-05	0.0001717	8	67	RAET1E,PTGS2,AKT1,APP,ASS1,TNF,IL1B,IL6
GO: Biological Process	GO:0032943	mononuclear cell proliferation		8.163e-07	0.004619	1.862e-05	0.0001717	18	406	MYC,CDKN1A,ABL1,BAX,BCL2,PTEN,CFB,BID,CCL19,VCAM1,FLT3,CASP3,TNFRSF13B,IL1B,IL4,IL5,IL6,TP53
GO: Biological Process	GO:0052547	regulation of peptidase activity		8.163e-07	0.004619	1.862e-05	0.0001717	18	406	MYC,MAPT,BAX,BCL2,PTGS2,BID,AKT1,VEGFA,CASP8,CASP9,PPARG,APP,SIRT1,AIFM1,CSNK2A1,SLC22A2,CST1,TNF
GO: Biological Process	GO:0015718	monocarboxylic acid transport		8.87e-07	0.005019	2.016e-05	0.0001858	13	213	MYC,PTGS2,AKT1,NOS2,DRD4,PPARG,CRABP2,OXT,SLC16A14,SLC22A2,PRKAA1,TNF,IL1B
GO: Biological Process	GO:0120254	olefinic compound metabolic process		9.286e-07	0.005254	2.102e-05	0.0001937	12	180	CYP1A2,CYP3A7,CYP2C19,CYP2C9,CYP2D6,CYP3A4,CYP3A5,PTGS2,ALDH1A1,CREB1,LHB,FSHB
GO: Biological Process	GO:0018108	peptidyl-tyrosine phosphorylation		9.44e-07	0.005341	2.128e-05	0.0001962	16	327	ABL1,CRLF1,VEGFA,DDR1,FLT3,APP,TEK,CSF2,IL20,PDGFD,SOCS5,TNF,IL4,IL5,IL6,TP53
GO: Biological Process	GO:0009636	response to toxic substance		9.994e-07	0.005654	2.244e-05	0.0002068	15	289	CDKN1A,BAX,BCL2,PTGS2,NFE2L2,NQO1,ALDH1A1,NOS3,PRDX4,MT1E,AIFM1,SLC22A2,ASS1,TNF,SOD1
GO: Biological Process	GO:0072332	intrinsic apoptotic signaling pathway by p53 class mediator		1.009e-06	0.005707	2.256e-05	0.0002079	9	93	MYC,CDKN1A,BAX,BCL2,E2F1,E2F2,SIRT1,EP300,TP53
GO: Biological Process	GO:0018212	peptidyl-tyrosine modification		1.023e-06	0.005786	2.278e-05	0.00021	16	329	ABL1,CRLF1,VEGFA,DDR1,FLT3,APP,TEK,CSF2,IL20,PDGFD,SOCS5,TNF,IL4,IL5,IL6,TP53
GO: Biological Process	GO:0043385	mycotoxin metabolic process		1.036e-06	0.005861	2.281e-05	0.0002102	4	8	CYP1A2,CYP3A4,CYP3A5,NFE2L2
GO: Biological Process	GO:0046222	aflatoxin metabolic process		1.036e-06	0.005861	2.281e-05	0.0002102	4	8	CYP1A2,CYP3A4,CYP3A5,NFE2L2
GO: Biological Process	GO:1901376	organic heteropentacyclic compound metabolic process		1.036e-06	0.005861	2.281e-05	0.0002102	4	8	CYP1A2,CYP3A4,CYP3A5,NFE2L2
GO: Biological Process	GO:0051897	positive regulation of phosphatidylinositol 3-kinase/protein kinase B signal transduction		1.094e-06	0.006189	2.399e-05	0.0002211	13	217	AXL,CCL19,MERTK,VEGFA,DDR1,FLT3,GDF15,TEK,SIRT1,MST1R,PDGFD,TNF,IL6
GO: Biological Process	GO:0061900	glial cell activation		1.139e-06	0.006444	2.486e-05	0.0002291	8	70	MAPT,TAFA3,PPARG,APP,TNF,IL1B,IL4,IL6
GO: Biological Process	GO:0007611	learning or memory		1.142e-06	0.006463	2.486e-05	0.0002291	17	373	CLSTN3,ABL1,MAPT,PTEN,PTGS2,KCNK4,GIP,CCL13,DRD4,DRD5,CASP3,APP,CREB1,OXT,DGKI,IL1B,EP300
GO: Biological Process	GO:0008015	blood circulation		1.165e-06	0.006594	2.527e-05	0.0002329	23	648	PDE3A,ABL1,CFTR,HMOX1,TRDN,PTGS2,MET,UTS2,AKT1,PLN,NOS2,NOS3,VEGFA,DRD5,PPARG,APP,TEK,SIRT1,MYOF,OXT,TNF,ATP2A2,SOD1
GO: Biological Process	GO:0071248	cellular response to metal ion		1.212e-06	0.00686	2.618e-05	0.0002414	13	219	CYP1A2,HMOX1,PTGS2,NFE2L2,NQO1,AKT1,KRT10,PPARG,CREB1,MT1E,GUCA1A,PRKAA1,CPNE7
GO: Biological Process	GO:0051962	positive regulation of nervous system development		1.238e-06	0.007007	2.664e-05	0.0002456	18	418	MYC,CLSTN3,MAPT,LRRTM1,MET,ASPM,VEGFA,E2F1,RELA,PPARG,CRABP2,GSK3B,OXT,ST8SIA2,TNF,IL1B,EP300,IL6
GO: Biological Process	GO:0001776	leukocyte homeostasis		1.268e-06	0.007172	2.717e-05	0.0002504	11	153	ABL1,AXL,BAX,BCL2,CCL2,AKT1,MERTK,FLT3,CASP3,TNFRSF13B,IL6
GO: Biological Process	GO:0045765	regulation of angiogenesis		1.325e-06	0.0075	2.819e-05	0.0002599	18	420	PDE3B,ABL1,HMOX1,UTS2,NFE2L2,CCL2,CCL13,NOS3,VEGFA,E2F2,RELA,PPARG,TEK,SIRT1,TIE1,TNF,IL1B,IL6
GO: Biological Process	GO:0042100	B cell proliferation		1.368e-06	0.007741	2.884e-05	0.0002658	10	124	CDKN1A,ABL1,BAX,BCL2,PTEN,CFB,CASP3,TNFRSF13B,IL4,IL5
GO: Biological Process	GO:0043062	extracellular structure organization		1.37e-06	0.007753	2.884e-05	0.0002658	17	378	ABL1,MMP3,DMP1,VHL,DDR1,COL8A2,COL9A2,COL9A3,ANXA2,ECM2,PRDX4,PPARG,APP,TIE1,CST1,TNF,IL6
GO: Biological Process	GO:0048638	regulation of developmental growth		1.371e-06	0.007757	2.884e-05	0.0002658	18	421	CDKN1A,ABL1,MAPT,BCL2,TSHR,PTEN,AKT1,VEGFA,FLT3,GDF15,APP,CRABP2,CREB1,SIRT1,GSK3B,CACNG7,EP300,SOD1
GO: Biological Process	GO:0045229	external encapsulating structure organization		1.42e-06	0.008037	2.977e-05	0.0002744	17	379	ABL1,MMP3,DMP1,VHL,DDR1,COL8A2,COL9A2,COL9A3,ANXA2,ECM2,PRDX4,PPARG,APP,TIE1,CST1,TNF,IL6
GO: Biological Process	GO:0034644	cellular response to UV		1.442e-06	0.008157	2.999e-05	0.0002764	9	97	CDKN1A,MAP3K20,BAX,MMP3,CASP9,SIRT1,EP300,TP53,PCNA
GO: Biological Process	GO:0045428	regulation of nitric oxide biosynthetic process		1.442e-06	0.008157	2.999e-05	0.0002764	9	97	RAET1E,PTGS2,AKT1,APP,ASS1,TNF,IL1B,IL4,IL6
GO: Biological Process	GO:0050890	cognition		1.467e-06	0.008297	3.025e-05	0.0002789	18	423	CLSTN3,ABL1,MAPT,PTEN,PTGS2,KCNK4,GIP,CCL13,DRD4,DRD5,CASP3,APP,CREB1,OXT,DGKI,TNF,IL1B,EP300
GO: Biological Process	GO:0002696	positive regulation of leukocyte activation		1.467e-06	0.008297	3.025e-05	0.0002789	18	423	CDKN1A,ABL1,AXL,CFTR,RAET1E,BCL2,CCL2,AKT1,CCL19,VCAM1,TAFA3,SOCS5,TNF,IL1B,IL4,IL5,EP300,IL6
GO: Biological Process	GO:2000377	regulation of reactive oxygen species metabolic process		1.47e-06	0.008319	3.025e-05	0.0002789	12	188	CDKN1A,MAPT,BCL2,NFE2L2,AKT1,MMP3,APP,SIRT1,TNF,IL4,TP53,SOD1
GO: Biological Process	GO:0048545	response to steroid hormone		1.526e-06	0.008634	3.128e-05	0.0002884	17	381	CDKN1A,PDE3A,BCL2,PTGS2,FLT3,CASP3,CASP9,RELA,SIRT1,GSK3B,OXT,AIFM1,ASS1,TNF,EP300,IL6,PCNA
GO: Biological Process	GO:0051726	regulation of cell cycle		1.597e-06	0.009037	3.262e-05	0.0003007	34	1256	MYC,CDKN1A,CDKN3,PDE3A,ABL1,MAP3K20,BAX,BCL2,PTEN,PTGS2,BID,MET,ANLN,BUB1B,MKI67,ASPM,CRNN,CCL2,FAM83D,AKT1,CDK5R2,RAD51,DUSP1,CASP3,E2F1,E2F2,APP,NCAPH,SIRT1,CCNA2,CSNK2A1,TNF,IL1B,TP53
GO: Biological Process	GO:0048514	blood vessel morphogenesis		1.74e-06	0.009846	3.542e-05	0.0003265	26	817	PDE3B,ABL1,BAX,HMOX1,PTEN,PTGS2,UTS2,NFE2L2,CCL2,AKT1,CCL13,NOS3,VEGFA,VHL,COL8A2,ANXA2,CASP8,E2F2,RELA,PPARG,TEK,SIRT1,TIE1,TNF,IL1B,IL6
GO: Biological Process	GO:0008210	estrogen metabolic process		1.759e-06	0.00995	3.566e-05	0.0003288	7	52	CYP1A2,CYP3A7,CYP2C9,CYP2D6,CYP3A4,CYP3A5,UGT2B11
GO: Biological Process	GO:0031334	positive regulation of protein-containing complex assembly		1.81e-06	0.01024	3.658e-05	0.0003372	13	227	MAPT,BAX,BID,MET,CCL13,MMP3,VEGFA,CREB1,GSK3B,CSF2,TNF,IL5,TP53
GO: Biological Process	GO:0010952	positive regulation of peptidase activity		1.834e-06	0.01038	3.693e-05	0.0003404	12	192	MYC,MAPT,BAX,BCL2,BID,CASP8,CASP9,PPARG,SIRT1,AIFM1,SLC22A2,TNF
GO: Biological Process	GO:0009820	alkaloid metabolic process		1.848e-06	0.01046	3.697e-05	0.0003408	4	9	CYP1A2,CYP2D6,CYP3A4,CYP3A5
GO: Biological Process	GO:1901342	regulation of vasculature development		1.85e-06	0.01047	3.697e-05	0.0003408	18	430	PDE3B,ABL1,HMOX1,UTS2,NFE2L2,CCL2,CCL13,NOS3,VEGFA,E2F2,RELA,PPARG,TEK,SIRT1,TIE1,TNF,IL1B,IL6
GO: Biological Process	GO:0051881	regulation of mitochondrial membrane potential		1.864e-06	0.01055	3.697e-05	0.0003408	9	100	MYC,ABL1,MAPT,BAX,BCL2,BID,AKT1,GSK3B,SOD1
GO: Biological Process	GO:0080164	regulation of nitric oxide metabolic process		1.864e-06	0.01055	3.697e-05	0.0003408	9	100	RAET1E,PTGS2,AKT1,APP,ASS1,TNF,IL1B,IL4,IL6
GO: Biological Process	GO:0030155	regulation of cell adhesion		1.869e-06	0.01057	3.697e-05	0.0003408	28	927	PDE3B,ABL1,BCL2,PTEN,LAX1,ADAMDEC1,CCL2,AKT1,CCL19,DMP1,VCAM1,VEGFA,DDR1,ECM2,DUSP1,CASP3,RELA,TEK,GSK3B,SOCS5,ASS1,TNF,FUT3,IL1B,PCDH8,IL4,EP300,IL6
GO: Biological Process	GO:2000629	negative regulation of miRNA metabolic process		1.913e-06	0.01082	3.758e-05	0.0003465	6	34	VEGFA,RELA,PPARG,APP,TNF,EP300
GO: Biological Process	GO:0050995	negative regulation of lipid catabolic process		1.913e-06	0.01082	3.758e-05	0.0003465	6	34	PDE3B,AKT1,CIDEC,PRKAA1,TNF,IL1B
GO: Biological Process	GO:0045471	response to ethanol		2.092e-06	0.01184	4.096e-05	0.0003775	11	161	BCL2,PTEN,NQO1,ALDH1A1,VCAM1,DRD4,CASP8,SIRT1,PRKAA1,TNF,SOD1
GO: Biological Process	GO:0060079	excitatory postsynaptic potential		2.107e-06	0.01192	4.11e-05	0.0003789	10	130	PTEN,CHRNA5,MET,AKT1,CHRNA6,DRD4,APP,GSK3B,DGKI,SLC29A1
GO: Biological Process	GO:0034405	response to fluid shear stress		2.287e-06	0.01294	4.447e-05	0.00041	6	35	PTGS2,NFE2L2,AKT1,CSF2,SOCS5,ASS1
GO: Biological Process	GO:0016049	cell growth		2.306e-06	0.01305	4.469e-05	0.000412	22	625	CDKN1A,CLSTN3,ABL1,EAF2,MAPT,BCL2,PTEN,AKT1,VEGFA,PAPPA2,DDR1,PPARG,APP,CRABP2,SIRT1,GSK3B,CACNG7,CSNK2A1,CST1,ST8SIA2,EP300,TP53
GO: Biological Process	GO:0007259	cell surface receptor signaling pathway via JAK-STAT		2.529e-06	0.01431	4.883e-05	0.0004501	12	198	CRLF1,CCL2,VHL,FLT3,CSF2,IL20,SOCS5,TNF,IL4,IL5,EP300,IL6
GO: Biological Process	GO:0050730	regulation of peptidyl-tyrosine phosphorylation		2.547e-06	0.01441	4.903e-05	0.0004519	14	272	ABL1,CRLF1,VEGFA,FLT3,APP,CSF2,IL20,PDGFD,SOCS5,TNF,IL4,IL5,IL6,TP53
GO: Biological Process	GO:0045981	positive regulation of nucleotide metabolic process		2.593e-06	0.01467	4.956e-05	0.0004568	7	55	MYC,NOS2,NOS3,APP,GUCA1A,PRKAA1,IL4
GO: Biological Process	GO:1900544	positive regulation of purine nucleotide metabolic process		2.593e-06	0.01467	4.956e-05	0.0004568	7	55	MYC,NOS2,NOS3,APP,GUCA1A,PRKAA1,IL4
GO: Biological Process	GO:0071695	anatomical structure maturation		2.648e-06	0.01498	5.045e-05	0.000465	16	354	CDKN1A,PDE3A,CFTR,BCL2,PTGS2,BHLHA15,AKT1,CCL19,CDK5R2,VEGFA,PPARG,APP,GSK3B,CST1,GSDMA,CDH3
GO: Biological Process	GO:0045834	positive regulation of lipid metabolic process		2.658e-06	0.01504	5.047e-05	0.0004652	11	165	CLSTN3,MAPT,PTGS2,AKT1,GDF15,PPARG,CREB1,FSHB,PRKAA1,TNF,IL1B
GO: Biological Process	GO:0006721	terpenoid metabolic process		2.805e-06	0.01587	5.309e-05	0.0004894	9	105	CYP1A2,CYP3A7,CYP2C19,CYP2C9,CYP2D6,CYP3A4,CYP3A5,ALDH1A1,CRABP2
GO: Biological Process	GO:0014074	response to purine-containing compound		2.819e-06	0.01595	5.317e-05	0.0004901	11	166	PDE3A,CFTR,PTGS2,RELA,TEK,CREB1,THBD,OXT,PRKAA1,ASS1,IL1B
GO: Biological Process	GO:0010817	regulation of hormone levels		2.893e-06	0.01637	5.438e-05	0.0005013	23	684	CYP1A2,CYP3A7,PDE3B,CYP2C9,CYP2D6,CYP3A4,CYP3A5,MYT1,CFTR,GIP,UTS2,ALDH1A1,NOS2,PPARG,CRABP2,CREB1,SIRT1,LHB,FSHB,TNF,UGT2B11,IL1B,IL6
GO: Biological Process	GO:0010332	response to gamma radiation		2.935e-06	0.01661	5.496e-05	0.0005067	7	56	MYC,CDKN1A,MAP3K20,BAX,BCL2,PRKAA1,TP53
GO: Biological Process	GO:0010506	regulation of autophagy		2.943e-06	0.01665	5.496e-05	0.0005067	17	400	ABL1,MAPT,BCL2,KEAP1,HMOX1,BID,MET,AKT1,VHL,CASP3,SIRT1,GSK3B,CSNK2A1,PRKAA1,IL4,EP300,TP53
GO: Biological Process	GO:0032940	secretion by cell		3.141e-06	0.01777	5.845e-05	0.0005388	30	1064	PCP4,CLSTN3,PDE3B,AXL,MYT1,CFTR,HMOX1,PTGS2,GIP,UTS2,TMEM132A,MERTK,NOS2,CDK5R2,CHRNA6,DRD4,ANXA2,PPARG,CREB1,SIRT1,MYOF,OXT,DGKI,TNF,SYTL1,IL1B,ATP2A2,IL4,EP300,IL6
GO: Biological Process	GO:1903530	regulation of secretion by cell		3.239e-06	0.01832	6.008e-05	0.0005538	24	740	PCP4,PDE3B,MYT1,CFTR,HMOX1,GIP,UTS2,TMEM132A,NOS2,CDK5R2,CHRNA6,DRD4,ANXA2,PPARG,CREB1,SIRT1,MYOF,OXT,TNF,IL1B,ATP2A2,IL4,EP300,IL6
GO: Biological Process	GO:0001817	regulation of cytokine production		3.273e-06	0.01852	6.052e-05	0.0005579	29	1010	ABL1,IL37,AXL,RAET1E,HMOX1,PTEN,PTGS2,MET,CCL2,CCL19,MERTK,NOS2,FLT3,CASP3,CASP8,RELA,PPARG,APP,TEK,CREB1,SIRT1,CSF2,SOCS5,GSDMA,TNF,IL1B,IL4,IL6,SOD1
GO: Biological Process	GO:0035239	tube morphogenesis		3.388e-06	0.01917	6.229e-05	0.0005742	31	1125	MYC,PDE3B,ABL1,BAX,BCL2,HMOX1,PTEN,PTGS2,MET,UTS2,NFE2L2,CCL2,AKT1,CCL13,NOS3,VEGFA,VHL,DDR1,COL8A2,ANXA2,CASP3,CASP8,E2F2,RELA,PPARG,TEK,SIRT1,TIE1,TNF,IL1B,IL6
GO: Biological Process	GO:0050867	positive regulation of cell activation		3.391e-06	0.01918	6.229e-05	0.0005742	18	449	CDKN1A,ABL1,AXL,CFTR,RAET1E,BCL2,CCL2,AKT1,CCL19,VCAM1,TAFA3,SOCS5,TNF,IL1B,IL4,IL5,EP300,IL6
GO: Biological Process	GO:1902532	negative regulation of intracellular signal transduction		3.443e-06	0.01948	6.304e-05	0.0005811	25	795	MYC,PDE3A,PDE3B,ABL1,MAP3K20,BCL2,PTEN,PTGS2,LAX1,BID,MET,NFE2L2,NFKBIA,AKT1,MMP3,VHL,GDF15,DUSP1,CASP8,RELA,PPARG,SIRT1,GSK3B,PRKAA1,IL1B
GO: Biological Process	GO:0034605	cellular response to heat		3.491e-06	0.01975	6.372e-05	0.0005874	8	81	CDKN1A,MAPT,HMOX1,PTGS2,SIRT1,GSK3B,MYOF,EP300
GO: Biological Process	GO:0097194	execution phase of apoptosis		3.547e-06	0.02007	6.453e-05	0.0005949	9	108	BAX,AKT1,CASP3,CASP7,CASP8,AIFM1,CIDEC,IL6,TP53
GO: Biological Process	GO:0048699	generation of neurons		3.571e-06	0.02021	6.476e-05	0.000597	43	1858	PCP4,NMNAT2,CLSTN3,ABL1,ALKAL1,BLOC1S4,MAPT,AXL,BAX,BCL2,TSHR,PTEN,MET,HOXC10,NFE2L2,BHLHA15,ASPM,AKT1,ITM2C,CDK5R2,VCAM1,VEGFA,VHL,DDR1,TAFA3,CASP3,APP,CRABP2,CREB1,SIRT1,GSK3B,CACNG7,AIFM1,ST8SIA2,CNTNAP4,ROM1,IL1B,RTN4RL2,EP300,IL6,EPHA10,TP53,SOD1
GO: Biological Process	GO:0042176	regulation of protein catabolic process		3.711e-06	0.021	6.706e-05	0.0006182	17	407	KEAP1,NELL1,NFE2L2,TMEM132A,NQO1,FAM83D,AKT1,NOS2,ANXA2,RELA,APP,GSK3B,CSNK2A1,SOCS5,CST1,TNF,IL1B
GO: Biological Process	GO:0008285	negative regulation of cell population proliferation		3.722e-06	0.02106	6.706e-05	0.0006182	28	961	MYC,CDKN1A,CDKN3,EAF2,BAX,BCL2,HMOX1,PTEN,PTGS2,NELL1,CCL2,NOS3,VHL,DDR1,FLT3,DRD4,DUSP1,PRDX4,CASP3,E2F1,PPARG,APP,TNFRSF13B,TNF,IL1B,IL4,IL6,TP53
GO: Biological Process	GO:0097192	extrinsic apoptotic signaling pathway in absence of ligand		3.832e-06	0.02168	6.882e-05	0.0006344	8	82	BAX,BCL2,AKT1,GSK3B,CSF2,TNF,IL1B,IL4
GO: Biological Process	GO:1903047	mitotic cell cycle process		3.891e-06	0.02202	6.967e-05	0.0006422	26	854	MYC,CDKN1A,CDKN3,MAP3K20,BCL2,PTEN,BID,MET,ANLN,BUB1B,MKI67,CCL2,AKT1,RAD51,DUSP1,E2F1,APP,NCAPH,SIRT1,CCNA2,CEP55,TNF,SKA3,IL1B,TP53,PCNA
GO: Biological Process	GO:0051046	regulation of secretion		3.927e-06	0.02222	7.009e-05	0.0006461	25	801	PCP4,PDE3B,MYT1,CFTR,HMOX1,GIP,UTS2,TMEM132A,NOS2,CDK5R2,CHRNA6,DRD4,ANXA2,PPARG,CREB1,SIRT1,MYOF,OXT,PRKAA1,TNF,IL1B,ATP2A2,IL4,EP300,IL6
GO: Biological Process	GO:0098609	cell-cell adhesion		3.999e-06	0.02263	7.116e-05	0.0006559	30	1077	CLSTN3,ABL1,BLOC1S4,BCL2,PTEN,LAX1,BHLHA15,CRNN,CCL2,AKT1,CCL19,VCAM1,VEGFA,COL8A2,ANXA2,CASP3,RELA,TEK,CLDN10,CLDN2,SOCS5,ASS1,TNF,FUT3,IL1B,CDH3,PCDH8,IL4,EP300,IL6
GO: Biological Process	GO:0080135	regulation of cellular response to stress		4.105e-06	0.02322	7.28e-05	0.0006711	21	598	MYC,ABL1,MAPT,MAP3K20,BAX,BCL2,PTEN,PTGS2,BID,MET,NFE2L2,RAD51,VHL,APP,SIRT1,GSK3B,CSNK2A1,IL1B,EP300,TP53,PCNA
GO: Biological Process	GO:0001774	microglial cell activation		4.196e-06	0.02374	7.403e-05	0.0006824	7	59	MAPT,TAFA3,PPARG,APP,TNF,IL4,IL6
GO: Biological Process	GO:0006801	superoxide metabolic process		4.2e-06	0.02376	7.403e-05	0.0006824	8	83	MAPT,NFE2L2,NQO1,AKT1,NOS2,NOS3,APP,SOD1
GO: Biological Process	GO:0001944	vasculature development		4.353e-06	0.02463	7.649e-05	0.0007051	28	969	PDE3B,ABL1,BAX,HMOX1,PTEN,PTGS2,UTS2,NFE2L2,CCL2,AKT1,CCL13,NOS3,VEGFA,VHL,COL8A2,ANXA2,CASP8,E2F2,RELA,PPARG,TEK,SIRT1,TIE1,PDGFD,ROM1,TNF,IL1B,IL6
GO: Biological Process	GO:0010660	regulation of muscle cell apoptotic process		4.387e-06	0.02482	7.661e-05	0.0007062	10	141	CFTR,BCL2,HMOX1,PTEN,NFE2L2,PPARG,SIRT1,GSK3B,ATP2A2,TP53
GO: Biological Process	GO:0006805	xenobiotic metabolic process		4.387e-06	0.02482	7.661e-05	0.0007062	10	141	CYP1A2,CYP3A7,CYP2C19,CYP2C9,CYP2D6,CYP3A4,CYP3A5,NQO1,UGT2B11,SLC29A1
GO: Biological Process	GO:0038034	signal transduction in absence of ligand		4.598e-06	0.02601	8.004e-05	0.0007378	8	84	BAX,BCL2,AKT1,GSK3B,CSF2,TNF,IL1B,IL4
GO: Biological Process	GO:1900542	regulation of purine nucleotide metabolic process		4.794e-06	0.02712	8.32e-05	0.0007669	9	112	MYC,NOS2,NOS3,APP,GUCA1A,PRKAA1,IL4,EP300,TP53
GO: Biological Process	GO:0008544	epidermis development		4.885e-06	0.02764	8.453e-05	0.0007792	18	461	CDKN1A,BCL2,KEAP1,PTGS2,MET,AKT1,KRT10,KRT14,CASP3,PPHLN1,RELA,CRABP2,IL20,GSDMA,TNF,ATP2A2,CDH3,SOD1
GO: Biological Process	GO:0055082	intracellular chemical homeostasis		4.996e-06	0.02827	8.617e-05	0.0007944	26	866	MYC,PDE3B,ABL1,MYT1,CFTR,BAX,BCL2,HMOX1,TRDN,GLS,CCL2,CCL13,CCL19,PLN,VCAM1,CA7,DRD4,DRD5,APP,SIRT1,MT1E,PRKAA1,ATP2A2,SLC29A1,TP53,SOD1
GO: Biological Process	GO:0048146	positive regulation of fibroblast proliferation		5.027e-06	0.02844	8.645e-05	0.0007969	8	85	MYC,CDKN1A,ABL1,UTS2,ANXA2,E2F1,CCNA2,PDGFD
GO: Biological Process	GO:0008610	lipid biosynthetic process		5.088e-06	0.02879	8.724e-05	0.0008042	25	813	CYP1A2,CYP3A7,CYP2C9,CYP2D6,CYP3A4,CFTR,BAAT,PTEN,PTGS2,GIP,AKT1,ALDH1A1,GPAT2,DOLPP1,CREB1,SIRT1,LHB,SOCS5,FSHB,PRKAA1,ST8SIA2,DGKI,TNF,IL1B,SOD1
GO: Biological Process	GO:0006140	regulation of nucleotide metabolic process		5.158e-06	0.02919	8.797e-05	0.0008109	9	113	MYC,NOS2,NOS3,APP,GUCA1A,PRKAA1,IL4,EP300,TP53
GO: Biological Process	GO:0001816	cytokine production		5.162e-06	0.02921	8.797e-05	0.0008109	30	1091	ABL1,IL37,AXL,RAET1E,HMOX1,PTEN,PTGS2,MET,NQO1,CCL2,CCL19,MERTK,NOS2,FLT3,CASP3,CASP8,RELA,PPARG,APP,TEK,CREB1,SIRT1,CSF2,SOCS5,GSDMA,TNF,IL1B,IL4,IL6,SOD1
GO: Biological Process	GO:0030099	myeloid cell differentiation		5.192e-06	0.02938	8.822e-05	0.0008132	20	558	MYC,NFKBIA,CCL19,VEGFA,ANXA2,CASP3,CASP8,CASP9,PPARG,APP,CREB1,SIRT1,GSK3B,CSF2,IL20,FSHB,TNF,IL4,IL5,EP300
GO: Biological Process	GO:0006720	isoprenoid metabolic process		5.296e-06	0.02996	8.968e-05	0.0008267	10	144	CYP1A2,CYP3A7,CYP2C19,CYP2C9,CYP2D6,CYP3A4,CYP3A5,ALDH1A1,DOLPP1,CRABP2
GO: Biological Process	GO:0043408	regulation of MAPK cascade		5.31e-06	0.03004	8.968e-05	0.0008267	25	815	MYC,ABL1,ALKAL1,PTEN,LAX1,MET,FAM83D,AKT1,CCL19,VEGFA,DDR1,FLT3,DRD4,DRD5,GDF15,DUSP1,PPARG,APP,TEK,MST1R,PDGFD,TNF,IL1B,IL6,SOD1
GO: Biological Process	GO:0045807	positive regulation of endocytosis		5.372e-06	0.0304	9.047e-05	0.0008339	12	213	AXL,CCL2,C4A,C4B,CCL19,MERTK,VEGFA,ANXA2,PPARG,APP,IL4,SOD1
GO: Biological Process	GO:0030855	epithelial cell differentiation		5.423e-06	0.03068	9.105e-05	0.0008393	26	870	CDKN1A,ABL1,CFTR,KEAP1,PTGS2,MET,BHLHA15,AKT1,VEGFA,VHL,KRT10,KRT14,KRT33B,CASP3,PPHLN1,PPARG,CREB1,GSK3B,TIE1,IL20,NR5A2,GSDMA,TNF,IL1B,CDH3,SOD1
GO: Biological Process	GO:1904036	negative regulation of epithelial cell apoptotic process		5.489e-06	0.03106	9.175e-05	0.0008457	8	86	MYC,ABL1,BCL2,HMOX1,NFE2L2,TEK,PRKAA1,IL4
GO: Biological Process	GO:0070663	regulation of leukocyte proliferation		5.497e-06	0.0311	9.175e-05	0.0008457	15	332	CDKN1A,BCL2,PTEN,BID,CCL2,CCL19,VCAM1,CASP3,GSK3B,CSF2,TNFRSF13B,IL1B,IL4,IL5,IL6
GO: Biological Process	GO:0140352	export from cell		5.572e-06	0.03153	9.273e-05	0.0008548	31	1153	PCP4,CLSTN3,PDE3B,AXL,MYT1,CFTR,HMOX1,PTGS2,GIP,UTS2,TMEM132A,MERTK,NOS2,CDK5R2,CHRNA6,DRD4,ANXA2,PPARG,CREB1,SIRT1,MYOF,OXT,SLC22A2,DGKI,TNF,SYTL1,IL1B,ATP2A2,IL4,EP300,IL6
GO: Biological Process	GO:0051054	positive regulation of DNA metabolic process		5.7e-06	0.03225	9.457e-05	0.0008718	15	333	MYC,CDKN1A,BAX,MET,AKT1,VEGFA,RAD51,SIRT1,GSK3B,CCNA2,CST1,TNF,IL4,IL6,PCNA
GO: Biological Process	GO:0050678	regulation of epithelial cell proliferation		5.817e-06	0.03291	9.624e-05	0.0008871	19	514	MYC,EAF2,BAX,HMOX1,PTEN,BID,CRNN,CCL2,AKT1,CCL13,VEGFA,VHL,PPARG,TEK,SIRT1,TIE1,TNF,CDH3,IL6
GO: Biological Process	GO:0002687	positive regulation of leukocyte migration		5.834e-06	0.03301	9.624e-05	0.0008871	11	179	ABL1,CCL2,CCL19,VEGFA,APP,PDGFD,TNF,IL1B,IL4,IL6,TP53
GO: Biological Process	GO:0060251	regulation of glial cell proliferation		5.879e-06	0.03326	9.659e-05	0.0008904	7	62	MYC,E2F1,CREB1,TNF,IL1B,IL6,TP53
GO: Biological Process	GO:0001568	blood vessel development		5.89e-06	0.03332	9.659e-05	0.0008904	27	929	PDE3B,ABL1,BAX,HMOX1,PTEN,PTGS2,UTS2,NFE2L2,CCL2,AKT1,CCL13,NOS3,VEGFA,VHL,COL8A2,ANXA2,CASP8,E2F2,RELA,PPARG,TEK,SIRT1,TIE1,PDGFD,TNF,IL1B,IL6
GO: Biological Process	GO:0001541	ovarian follicle development		5.987e-06	0.03388	9.737e-05	0.0008976	8	87	BAX,BCL2,VEGFA,AMH,LHB,CGB8,FSHB,SOD1
GO: Biological Process	GO:0043536	positive regulation of blood vessel endothelial cell migration		5.987e-06	0.03388	9.737e-05	0.0008976	8	87	ABL1,HMOX1,PTGS2,NFE2L2,AKT1,NOS3,VEGFA,SIRT1
GO: Biological Process	GO:1901889	negative regulation of cell junction assembly		5.991e-06	0.0339	9.737e-05	0.0008976	6	41	CLSTN3,PTEN,APP,GSK3B,TNF,IL1B
GO: Biological Process	GO:0000165	MAPK cascade		6.006e-06	0.03398	9.737e-05	0.0008976	27	930	MYC,ABL1,ALKAL1,MAP3K20,PTEN,LAX1,MET,FAM83D,AKT1,CCL13,CCL19,VEGFA,DDR1,FLT3,DRD4,DRD5,GDF15,DUSP1,PPARG,APP,TEK,MST1R,PDGFD,TNF,IL1B,IL6,SOD1
GO: Biological Process	GO:0051052	regulation of DNA metabolic process		6.082e-06	0.03441	9.833e-05	0.0009064	20	564	MYC,CDKN1A,ABL1,BAX,MET,AKT1,VEGFA,RAD51,DUSP1,SIRT1,GSK3B,CCNA2,AIFM1,CSNK2A1,CST1,TNF,IL4,IL6,TP53,PCNA
GO: Biological Process	GO:0060078	regulation of postsynaptic membrane potential		6.154e-06	0.03482	9.919e-05	0.0009144	11	180	PTEN,CHRNA5,MET,AKT1,CHRNA6,DRD4,GRIA2,APP,GSK3B,DGKI,SLC29A1
GO: Biological Process	GO:0099565	chemical synaptic transmission, postsynaptic		6.364e-06	0.03601	0.0001023	0.0009429	10	147	PTEN,CHRNA5,MET,AKT1,CHRNA6,DRD4,APP,GSK3B,DGKI,SLC29A1
GO: Biological Process	GO:0060627	regulation of vesicle-mediated transport		6.523e-06	0.03691	0.0001046	0.0009638	22	667	ABL1,AXL,CFTR,LRRTM1,HMOX1,PTEN,CCL2,C4A,C4B,CCL19,MERTK,CDK5R2,VEGFA,DRD4,ANXA2,CASP3,PPARG,APP,PRKAA1,ATP2A2,IL4,SOD1
GO: Biological Process	GO:0002269	leukocyte activation involved in inflammatory response		6.552e-06	0.03707	0.0001047	0.0009653	7	63	MAPT,TAFA3,PPARG,APP,TNF,IL4,IL6
GO: Biological Process	GO:0001558	regulation of cell growth		6.676e-06	0.03777	0.0001064	0.0009809	19	519	CDKN1A,CLSTN3,ABL1,EAF2,MAPT,BCL2,PTEN,AKT1,VEGFA,PAPPA2,DDR1,PPARG,CRABP2,SIRT1,GSK3B,CACNG7,CSNK2A1,EP300,TP53
GO: Biological Process	GO:0010595	positive regulation of endothelial cell migration		6.759e-06	0.03824	0.0001074	0.0009902	10	148	ABL1,HMOX1,PTGS2,MET,NFE2L2,AKT1,NOS3,VEGFA,TEK,SIRT1
GO: Biological Process	GO:1902105	regulation of leukocyte differentiation		7.437e-06	0.04208	0.0001177	0.001085	17	429	MYC,ABL1,AXL,CCL19,FLT3,CASP8,CREB1,GSK3B,IL20,SOCS5,FSHB,TNF,IL4,IL5,EP300,IL6,SOD1
GO: Biological Process	GO:1900373	positive regulation of purine nucleotide biosynthetic process		7.466e-06	0.04224	0.0001177	0.001085	5	25	MYC,NOS2,NOS3,GUCA1A,IL4
GO: Biological Process	GO:0030810	positive regulation of nucleotide biosynthetic process		7.466e-06	0.04224	0.0001177	0.001085	5	25	MYC,NOS2,NOS3,GUCA1A,IL4
GO: Biological Process	GO:0060560	developmental growth involved in morphogenesis		7.578e-06	0.04288	0.0001191	0.001098	14	299	CLSTN3,ABL1,MAPT,PTEN,CCL13,VEGFA,DDR1,APP,CRABP2,GSK3B,CACNG7,CST1,ST8SIA2,EP300
GO: Biological Process	GO:0010657	muscle cell apoptotic process		7.613e-06	0.04307	0.0001193	0.0011	10	150	CFTR,BCL2,HMOX1,PTEN,NFE2L2,PPARG,SIRT1,GSK3B,ATP2A2,TP53
GO: Biological Process	GO:0048588	developmental cell growth		8.174e-06	0.04625	0.0001278	0.001178	14	301	CLSTN3,ABL1,MAPT,PTEN,VEGFA,DDR1,APP,CRABP2,SIRT1,GSK3B,CACNG7,CST1,ST8SIA2,EP300
GO: Biological Process	GO:0003018	vascular process in circulatory system		8.413e-06	0.0476	0.0001311	0.001209	15	344	PDE3A,ABL1,CFTR,PTGS2,UTS2,AKT1,NOS3,VEGFA,DRD5,TEK,SIRT1,SLC22A2,TNF,SLC29A1,SOD1
GO: Biological Process	GO:0030100	regulation of endocytosis		8.741e-06	0.04946	0.0001359	0.001253	16	389	ABL1,AXL,LRRTM1,PTEN,CCL2,C4A,C4B,CCL19,MERTK,VEGFA,DRD4,ANXA2,PPARG,APP,IL4,SOD1
GO: Biological Process	GO:0042063	gliogenesis		8.915e-06	0.05044	0.0001382	0.001274	17	435	MYC,ABL1,MAPT,PTEN,CCL2,AKT1,CDK5R2,E2F1,RELA,PPARG,APP,CREB1,TNF,IL1B,IL6,TP53,SOD1
GO: Biological Process	GO:0010888	negative regulation of lipid storage		9.16e-06	0.05183	0.0001416	0.001305	5	26	CLSTN3,NFKBIA,PPARG,TNF,IL6
GO: Biological Process	GO:0050866	negative regulation of cell activation		9.415e-06	0.05327	0.0001452	0.001338	13	264	AXL,PTEN,LAX1,MERTK,NOS3,FLT3,TAFA3,CASP3,PPARG,THBD,SOCS5,TNFRSF13B,IL4
GO: Biological Process	GO:0070227	lymphocyte apoptotic process		9.66e-06	0.05466	0.0001485	0.001369	9	122	MYC,BAX,BCL2,PTEN,AKT1,VHL,CASP7,CASP8,TP53
GO: Biological Process	GO:0008625	extrinsic apoptotic signaling pathway via death domain receptors		9.852e-06	0.05574	0.0001511	0.001392	8	93	BAX,BCL2,HMOX1,BID,NOS3,CASP8,GSK3B,TNF
GO: Biological Process	GO:0010564	regulation of cell cycle process		9.88e-06	0.0559	0.0001511	0.001393	25	845	MYC,CDKN1A,PDE3A,MAP3K20,BCL2,PTEN,BID,MET,ANLN,BUB1B,MKI67,CRNN,CCL2,FAM83D,AKT1,RAD51,DUSP1,E2F1,APP,NCAPH,SIRT1,CSNK2A1,TNF,IL1B,TP53
GO: Biological Process	GO:0021700	developmental maturation		1.004e-05	0.05681	0.0001531	0.001412	17	439	CDKN1A,PDE3A,CFTR,BCL2,PTEN,PTGS2,BHLHA15,AKT1,CCL19,CDK5R2,VEGFA,PPARG,APP,GSK3B,CST1,GSDMA,CDH3
GO: Biological Process	GO:0018105	peptidyl-serine phosphorylation		1.022e-05	0.05782	0.0001554	0.001433	14	307	MAP3K20,BAX,BCL2,PTEN,PTGS2,MET,AKT1,APP,TEK,GSK3B,CSNK2A1,PRKAA1,TNF,IL6
GO: Biological Process	GO:0051098	regulation of binding		1.091e-05	0.06174	0.0001652	0.001523	16	396	MYC,CDKN1A,ABL1,CYP2D6,BAX,MET,TMEM132A,AKT1,PLN,ANXA2,E2F1,PPARG,APP,GSK3B,ATP2A2,EP300
GO: Biological Process	GO:0051051	negative regulation of transport		1.092e-05	0.0618	0.0001652	0.001523	20	587	MYC,PDE3B,MAPT,BCL2,LRRTM1,HMOX1,PTEN,TRDN,PTGS2,UTS2,AKT1,PLN,NOS3,DRD4,ANXA2,PPARG,SIRT1,TNF,IL1B,IL6
GO: Biological Process	GO:0050878	regulation of body fluid levels		1.097e-05	0.06206	0.0001655	0.001525	17	442	BLOC1S4,AXL,CFTR,UTS2,NFE2L2,MERTK,NOS3,VEGFA,DDR1,ANXA2,CREB1,THBD,OXT,SLC22A2,DGKI,SLC29A1,IL6
GO: Biological Process	GO:0032770	positive regulation of monooxygenase activity		1.114e-05	0.06303	0.0001676	0.001545	5	27	FCER2,AKT1,TNF,IL1B,CDH3
GO: Biological Process	GO:0042698	ovulation cycle		1.153e-05	0.06526	0.0001731	0.001596	8	95	AXL,NOS2,NOS3,AMH,CASP3,SIRT1,FSHB,PCNA
GO: Biological Process	GO:0051353	positive regulation of oxidoreductase activity		1.191e-05	0.06739	0.000178	0.001641	6	46	ABL1,FCER2,AKT1,TNF,IL1B,CDH3
GO: Biological Process	GO:0050731	positive regulation of peptidyl-tyrosine phosphorylation		1.192e-05	0.06746	0.000178	0.001641	11	193	ABL1,CRLF1,VEGFA,FLT3,CSF2,IL20,TNF,IL4,IL5,IL6,TP53
GO: Biological Process	GO:0050679	positive regulation of epithelial cell proliferation		1.197e-05	0.06772	0.0001782	0.001643	13	270	MYC,HMOX1,CRNN,CCL2,AKT1,CCL13,VEGFA,VHL,TEK,SIRT1,TNF,CDH3,IL6
GO: Biological Process	GO:0042531	positive regulation of tyrosine phosphorylation of STAT protein		1.207e-05	0.06829	0.0001792	0.001652	7	69	CRLF1,FLT3,CSF2,IL20,TNF,IL4,IL6
GO: Biological Process	GO:0048589	developmental growth		1.219e-05	0.06898	0.0001806	0.001665	26	911	CDKN1A,CLSTN3,ABL1,MAPT,BCL2,TSHR,PTEN,ASPM,AKT1,CCL13,VEGFA,AMH,DDR1,FLT3,GDF15,APP,CRABP2,CREB1,SIRT1,GSK3B,CACNG7,CST1,ST8SIA2,EP300,TP53,SOD1
GO: Biological Process	GO:0071478	cellular response to radiation		1.252e-05	0.07082	0.0001849	0.001704	11	194	CDKN1A,MAP3K20,BAX,MMP3,RAD51,CASP9,SIRT1,TNF,EP300,TP53,PCNA
GO: Biological Process	GO:0007346	regulation of mitotic cell cycle		1.297e-05	0.07338	0.0001911	0.001762	20	594	MYC,CDKN1A,ABL1,MAP3K20,BCL2,PTEN,BID,MET,ANLN,BUB1B,MKI67,CCL2,AKT1,DUSP1,E2F1,APP,SIRT1,TNF,IL1B,TP53
GO: Biological Process	GO:0071356	cellular response to tumor necrosis factor		1.333e-05	0.07539	0.0001958	0.001805	12	233	NFE2L2,NFKBIA,CCL2,AKT1,VCAM1,CASP8,RELA,SIRT1,ASS1,TNF,IL6,TP53
GO: Biological Process	GO:0050900	leukocyte migration		1.343e-05	0.07602	0.0001968	0.001814	17	449	ABL1,HMOX1,CCL2,AKT1,CCL13,CCL19,VCAM1,VEGFA,GDF15,DUSP1,APP,PDGFD,TNF,IL1B,IL4,IL6,TP53
GO: Biological Process	GO:0051348	negative regulation of transferase activity		1.346e-05	0.07615	0.0001968	0.001814	13	273	CDKN1A,ABL1,MAPT,PTEN,LAX1,AKT1,DUSP1,CASP3,PPARG,SIRT1,GSK3B,SOCS5,IL1B
GO: Biological Process	GO:0009822	alkaloid catabolic process		1.364e-05	0.07717	0.0001984	0.001829	3	5	CYP2D6,CYP3A4,CYP3A5
GO: Biological Process	GO:0014805	smooth muscle adaptation		1.364e-05	0.07717	0.0001984	0.001829	3	5	HMOX1,NOS3,IL1B
GO: Biological Process	GO:0001659	temperature homeostasis		1.378e-05	0.07798	0.0001999	0.001843	11	196	CLSTN3,TSHR,PTGS2,HOXC10,ALDH1A1,VEGFA,PPARG,OXT,TNF,IL1B,IL4
GO: Biological Process	GO:0035270	endocrine system development		1.418e-05	0.08024	0.0002052	0.001892	10	161	PDE3B,MYT1,CFTR,GIP,BHLHA15,AKT1,VHL,CREB1,GSK3B,IL6
GO: Biological Process	GO:0051345	positive regulation of hydrolase activity		1.433e-05	0.08106	0.0002068	0.001906	18	499	MYC,MAPT,BAX,BCL2,BID,CCL2,AKT1,CCL13,CCL19,CASP8,CASP9,PPARG,SIRT1,GSK3B,AIFM1,SLC22A2,TNF,PCNA
GO: Biological Process	GO:0002699	positive regulation of immune effector process		1.465e-05	0.08286	0.0002109	0.001944	14	317	RAET1E,FCER2,CCL2,CCL19,NOS2,TEK,SIRT1,SOCS5,TNF,IL1B,IL4,IL5,EP300,IL6
GO: Biological Process	GO:0060341	regulation of cellular localization		1.496e-05	0.08464	0.0002148	0.00198	31	1212	CLSTN3,PDE3B,MAPT,MYT1,CFTR,BAX,BCL2,PTEN,PTGS2,GIP,UTS2,TMEM132A,CCL2,AKT1,PLN,NOS2,VEGFA,VHL,DRD4,ANXA2,PPARG,APP,TEK,SIRT1,GSK3B,CSNK2A1,PRKAA1,TNF,IL1B,EP300,IL6
GO: Biological Process	GO:0043524	negative regulation of neuron apoptotic process		1.514e-05	0.08567	0.0002164	0.001994	12	236	PCP4,CRLF1,AXL,BAX,BCL2,HMOX1,CCL2,VEGFA,SIRT1,MT1E,IL6,SOD1
GO: Biological Process	GO:0033673	negative regulation of kinase activity		1.514e-05	0.08567	0.0002164	0.001994	12	236	CDKN1A,ABL1,MAPT,PTEN,LAX1,AKT1,DUSP1,CASP3,PPARG,SIRT1,SOCS5,IL1B
GO: Biological Process	GO:0042149	cellular response to glucose starvation		1.532e-05	0.08665	0.0002177	0.002007	6	48	BCL2,NFE2L2,BHLHA15,SIRT1,PRKAA1,TP53
GO: Biological Process	GO:0043277	apoptotic cell clearance		1.532e-05	0.08665	0.0002177	0.002007	6	48	AXL,CCL2,C4A,C4B,MERTK,TIMD4
GO: Biological Process	GO:0023061	signal release		1.558e-05	0.08817	0.000221	0.002037	21	653	PCP4,PDE3B,MYT1,CFTR,PTGS2,GIP,UTS2,TMEM132A,NOS2,CHRNA6,DRD4,PPARG,CREB1,SIRT1,MYOF,OXT,DGKI,TNF,IL1B,ATP2A2,IL6
GO: Biological Process	GO:0018209	peptidyl-serine modification		1.571e-05	0.08889	0.0002222	0.002049	14	319	MAP3K20,BAX,BCL2,PTEN,PTGS2,MET,AKT1,APP,TEK,GSK3B,CSNK2A1,PRKAA1,TNF,IL6
GO: Biological Process	GO:0043534	blood vessel endothelial cell migration		1.589e-05	0.08989	0.0002242	0.002066	11	199	ABL1,HMOX1,PTGS2,NFE2L2,AKT1,NOS3,VEGFA,VHL,PPARG,SIRT1,TNF
GO: Biological Process	GO:0002931	response to ischemia		1.602e-05	0.09062	0.0002254	0.002078	7	72	BCL2,NFE2L2,NQO1,CASP9,RELA,AIFM1,TP53
GO: Biological Process	GO:0048143	astrocyte activation		1.609e-05	0.09103	0.0002259	0.002082	5	29	MAPT,APP,TNF,IL1B,IL6
GO: Biological Process	GO:0071482	cellular response to light stimulus		1.614e-05	0.09132	0.000226	0.002084	9	130	CDKN1A,MAP3K20,BAX,MMP3,CASP9,SIRT1,EP300,TP53,PCNA
GO: Biological Process	GO:0048639	positive regulation of developmental growth		1.647e-05	0.09319	0.0002301	0.002121	12	238	MAPT,BCL2,TSHR,AKT1,VEGFA,FLT3,CRABP2,CREB1,SIRT1,GSK3B,CACNG7,EP300
GO: Biological Process	GO:0030183	B cell differentiation		1.744e-05	0.09868	0.0002431	0.002241	11	201	ABL1,BAX,BCL2,TSHR,VCAM1,FLT3,CD79B,IL4,EP300,IL6,TP53
GO: Biological Process	GO:0070374	positive regulation of ERK1 and ERK2 cascade		1.79e-05	0.1013	0.0002488	0.002294	12	240	ABL1,ALKAL1,PTEN,CCL19,VEGFA,DDR1,APP,TEK,PDGFD,TNF,IL1B,IL6
GO: Biological Process	GO:0033138	positive regulation of peptidyl-serine phosphorylation		1.811e-05	0.1024	0.0002511	0.002315	8	101	BCL2,PTGS2,MET,AKT1,APP,TEK,TNF,IL6
GO: Biological Process	GO:0015908	fatty acid transport		1.824e-05	0.1032	0.0002515	0.002318	9	132	PTGS2,AKT1,NOS2,DRD4,PPARG,CRABP2,OXT,SLC22A2,IL1B
GO: Biological Process	GO:0035296	regulation of tube diameter		1.827e-05	0.1034	0.0002515	0.002318	11	202	ABL1,CFTR,PTGS2,UTS2,AKT1,NOS3,VEGFA,DRD5,SIRT1,TNF,SOD1
GO: Biological Process	GO:0097746	blood vessel diameter maintenance		1.827e-05	0.1034	0.0002515	0.002318	11	202	ABL1,CFTR,PTGS2,UTS2,AKT1,NOS3,VEGFA,DRD5,SIRT1,TNF,SOD1
GO: Biological Process	GO:0035150	regulation of tube size		1.913e-05	0.1082	0.0002627	0.002421	11	203	ABL1,CFTR,PTGS2,UTS2,AKT1,NOS3,VEGFA,DRD5,SIRT1,TNF,SOD1
GO: Biological Process	GO:0032731	positive regulation of interleukin-1 beta production		1.92e-05	0.1086	0.000263	0.002425	7	74	CCL19,CASP8,RELA,APP,GSDMA,TNF,IL6
GO: Biological Process	GO:0019216	regulation of lipid metabolic process		1.942e-05	0.1099	0.0002643	0.002437	16	415	CLSTN3,PDE3B,MAPT,PTGS2,GIP,AKT1,GDF15,PPARG,CREB1,SIRT1,CIDEC,FSHB,PRKAA1,TNF,IL1B,SOD1
GO: Biological Process	GO:1903708	positive regulation of hemopoiesis		1.944e-05	0.11	0.0002643	0.002437	12	242	AXL,CCL19,CASP8,CREB1,GSK3B,IL20,SOCS5,TNF,IL4,IL5,EP300,IL6
GO: Biological Process	GO:1902107	positive regulation of leukocyte differentiation		1.944e-05	0.11	0.0002643	0.002437	12	242	AXL,CCL19,CASP8,CREB1,GSK3B,IL20,SOCS5,TNF,IL4,IL5,EP300,IL6
GO: Biological Process	GO:0031400	negative regulation of protein modification process		2.018e-05	0.1142	0.0002738	0.002524	18	512	CDKN1A,ABL1,MAPT,BAX,PTEN,LAX1,MET,AKT1,DUSP1,CASP3,RELA,PPARG,SIRT1,GSK3B,SOCS5,PRKAA1,TNF,IL1B
GO: Biological Process	GO:0043535	regulation of blood vessel endothelial cell migration		2.052e-05	0.1161	0.0002778	0.002561	10	168	ABL1,HMOX1,PTGS2,NFE2L2,AKT1,NOS3,VEGFA,PPARG,SIRT1,TNF
GO: Biological Process	GO:2000628	regulation of miRNA metabolic process		2.09e-05	0.1182	0.0002822	0.002601	8	103	MYC,VEGFA,RELA,PPARG,APP,TNF,EP300,TP53
GO: Biological Process	GO:0070371	ERK1 and ERK2 cascade		2.12e-05	0.12	0.0002856	0.002633	16	418	MYC,ABL1,ALKAL1,PTEN,FAM83D,CCL13,CCL19,VEGFA,DDR1,DUSP1,APP,TEK,PDGFD,TNF,IL1B,IL6
GO: Biological Process	GO:0040007	growth		2.153e-05	0.1218	0.0002893	0.002667	31	1235	CDKN1A,CLSTN3,ABL1,EAF2,MAPT,BCL2,TSHR,PTEN,ASPM,AKT1,CCL13,VEGFA,PAPPA2,AMH,DDR1,FLT3,GDF15,PPARG,APP,CRABP2,CREB1,SIRT1,GSK3B,MT1E,CACNG7,CSNK2A1,CST1,ST8SIA2,EP300,TP53,SOD1
GO: Biological Process	GO:0043467	regulation of generation of precursor metabolites and energy		2.16e-05	0.1222	0.0002897	0.00267	10	169	MYC,AKT1,NOS2,APP,GSK3B,PRKAA1,TNF,IL4,EP300,TP53
GO: Biological Process	GO:0050767	regulation of neurogenesis		2.18e-05	0.1233	0.0002916	0.002688	18	515	MYC,MAPT,PTEN,MET,ASPM,CCL13,VEGFA,ANXA2,E2F1,RELA,PPARG,CRABP2,GSK3B,TNF,IL1B,EP300,IL6,TP53
GO: Biological Process	GO:0048873	homeostasis of number of cells within a tissue		2.186e-05	0.1237	0.0002917	0.002689	6	51	BAX,BCL2,NOS3,VEGFA,VHL,FLT3
GO: Biological Process	GO:1902894	negative regulation of miRNA transcription		2.26e-05	0.1279	0.0003009	0.002774	5	31	VEGFA,RELA,PPARG,APP,TNF
GO: Biological Process	GO:0043542	endothelial cell migration		2.366e-05	0.1339	0.0003143	0.002897	14	331	ABL1,HMOX1,PTEN,PTGS2,MET,NFE2L2,AKT1,NOS3,VEGFA,VHL,PPARG,TEK,SIRT1,TNF
GO: Biological Process	GO:0019915	lipid storage		2.404e-05	0.136	0.0003178	0.00293	8	105	CLSTN3,NFKBIA,PPARG,SIRT1,CIDEC,TNF,IL1B,IL6
GO: Biological Process	GO:0010827	regulation of D-glucose transmembrane transport		2.404e-05	0.136	0.0003178	0.00293	8	105	MYC,GIP,MET,NFE2L2,AKT1,ITLN1,TNF,IL1B
GO: Biological Process	GO:0032870	cellular response to hormone stimulus		2.469e-05	0.1397	0.0003256	0.003001	22	727	PDE3A,PDE3B,TSHR,PTEN,NFE2L2,AKT1,FLT3,GDF15,CASP9,RELA,PPARG,SIRT1,GSK3B,CCNA2,LHB,AIFM1,PRKAA1,ASS1,NR5A2,TNF,IL1B,EP300
GO: Biological Process	GO:0070201	regulation of establishment of protein localization		2.487e-05	0.1407	0.0003272	0.003016	21	674	PDE3B,MAPT,MYT1,CFTR,PTGS2,GIP,UTS2,TMEM132A,CCL2,NOS2,DRD4,PPARG,APP,TEK,SIRT1,GSK3B,PRKAA1,TNF,IL1B,EP300,IL6
GO: Biological Process	GO:0006694	steroid biosynthetic process		2.505e-05	0.1417	0.000328	0.003023	11	209	CYP3A7,CYP3A4,CFTR,BAAT,CREB1,SIRT1,LHB,FSHB,PRKAA1,TNF,SOD1
GO: Biological Process	GO:0010918	positive regulation of mitochondrial membrane potential		2.51e-05	0.142	0.000328	0.003023	4	16	MYC,BID,AKT1,GSK3B
GO: Biological Process	GO:1900034	regulation of cellular response to heat		2.51e-05	0.142	0.000328	0.003023	4	16	MAPT,SIRT1,GSK3B,EP300
GO: Biological Process	GO:0043410	positive regulation of MAPK cascade		2.526e-05	0.1429	0.0003285	0.003029	19	571	ABL1,ALKAL1,PTEN,MET,CCL19,VEGFA,DDR1,FLT3,DRD4,DRD5,GDF15,APP,TEK,MST1R,PDGFD,TNF,IL1B,IL6,SOD1
GO: Biological Process	GO:0048285	organelle fission		2.526e-05	0.1429	0.0003285	0.003029	19	571	PDE3A,MAPT,PTEN,SGO1,MET,ANLN,BUB1B,MKI67,ASPM,RAD51,DUSP1,PPARG,NCAPH,SIRT1,GSK3B,CEP55,TNF,SKA3,IL1B
GO: Biological Process	GO:2000278	regulation of DNA biosynthetic process		2.601e-05	0.1471	0.0003367	0.003104	9	138	MYC,CDKN1A,VEGFA,DUSP1,GSK3B,CCNA2,TNF,TP53,PCNA
GO: Biological Process	GO:0048661	positive regulation of smooth muscle cell proliferation		2.601e-05	0.1471	0.0003367	0.003104	9	138	MYC,HMOX1,PTGS2,AKT1,VEGFA,GSK3B,PDGFD,TNF,IL6
GO: Biological Process	GO:1903523	negative regulation of blood circulation		2.655e-05	0.1502	0.0003429	0.003161	5	32	UTS2,PLN,APP,TNF,ATP2A2
GO: Biological Process	GO:0044087	regulation of cellular component biogenesis		2.688e-05	0.1521	0.0003465	0.003194	30	1189	CLSTN3,ABL1,MAPT,BAX,LRRTM1,PTEN,BID,MET,ANLN,AKT1,CCL13,MMP3,CCL19,VEGFA,PPHLN1,PPARG,APP,TEK,CREB1,GSK3B,OXT,CSF2,TIE1,PRKAA1,ST8SIA2,TNF,IL1B,IL5,EP300,TP53
GO: Biological Process	GO:0031284	positive regulation of guanylate cyclase activity		2.705e-05	0.1531	0.0003478	0.003207	3	6	NOS2,NOS3,GUCA1A
GO: Biological Process	GO:0050994	regulation of lipid catabolic process		2.714e-05	0.1535	0.0003482	0.003209	7	78	CLSTN3,PDE3B,AKT1,CIDEC,PRKAA1,TNF,IL1B
GO: Biological Process	GO:0042572	retinol metabolic process		2.735e-05	0.1547	0.0003501	0.003227	6	53	CYP1A2,CYP3A7,CYP2D6,CYP3A4,CYP3A5,ALDH1A1
GO: Biological Process	GO:0097237	cellular response to toxic substance		2.754e-05	0.1558	0.0003517	0.003242	9	139	PTGS2,NFE2L2,NQO1,ALDH1A1,NOS3,PRDX4,SLC22A2,TNF,SOD1
GO: Biological Process	GO:0071375	cellular response to peptide hormone stimulus		2.787e-05	0.1577	0.0003548	0.00327	15	381	PDE3B,TSHR,PTEN,NFE2L2,AKT1,GDF15,RELA,PPARG,SIRT1,GSK3B,CCNA2,PRKAA1,ASS1,TNF,IL1B
GO: Biological Process	GO:0071560	cellular response to transforming growth factor beta stimulus		2.79e-05	0.1579	0.0003548	0.00327	14	336	ABL1,GLG1,CCL2,NOS3,GDF15,PPARG,CREB1,SIRT1,PDGFD,IL17RD,CDH3,IL4,EP300,TP53
GO: Biological Process	GO:0000278	mitotic cell cycle		2.797e-05	0.1583	0.0003548	0.003271	27	1014	MYC,CDKN1A,CDKN3,ABL1,MAP3K20,BCL2,PTEN,BID,MET,ANLN,BUB1B,MKI67,CCL2,AKT1,RAD51,DUSP1,E2F1,APP,NCAPH,SIRT1,CCNA2,CEP55,TNF,SKA3,IL1B,TP53,PCNA
GO: Biological Process	GO:0044057	regulation of system process		2.853e-05	0.1614	0.0003608	0.003326	22	734	ABL1,PTEN,TRDN,PTGS2,CHRNA5,UTS2,GLS,AKT1,PLN,NOS3,DRD4,PPARG,APP,SIRT1,GSK3B,CACNG7,OXT,TNF,ATP2A2,EP300,IL6,SOD1
GO: Biological Process	GO:0032675	regulation of interleukin-6 production		2.857e-05	0.1616	0.0003608	0.003326	11	212	IL37,PTEN,MET,NOS2,FLT3,RELA,APP,SOCS5,TNF,IL1B,IL6
GO: Biological Process	GO:0050877	nervous system process		2.873e-05	0.1625	0.000362	0.003337	39	1758	MYC,CLSTN3,ABL1,BLOC1S4,MAPT,PTEN,PTGS2,KCNK4,CHRNA5,GIP,MET,OR51E1,HOXC10,GLS,CCL2,AKT1,CCL13,NOS3,CHRNA6,DRD4,DRD5,CASP3,APP,CREB1,GSK3B,CACNG7,OXT,OR12D2,GUCA1A,CST1,DGKI,ROM1,TNF,IL1B,CDH3,SLC29A1,EP300,IL6,SOD1
GO: Biological Process	GO:0031099	regeneration		2.897e-05	0.1639	0.0003639	0.003355	12	252	CDKN1A,AXL,BAAT,BCL2,HMOX1,PTEN,FLT3,CCNA2,TNF,RTN4RL2,IL6,PCNA
GO: Biological Process	GO:0048609	multicellular organismal reproductive process		2.907e-05	0.1645	0.0003639	0.003355	30	1194	PDE3A,AXL,ACRV1,CFTR,TSPY3,BAX,BCL2,PTEN,PTGS2,ASPM,AKT1,MERTK,NICOL1,PLN,NOS2,NOS3,AMH,DRD4,DRD5,PRDX4,CASP3,APP,NCAPH,SIRT1,GSK3B,OXT,FSHB,TP53,PCNA,SOD1
GO: Biological Process	GO:0050778	positive regulation of immune response		2.907e-05	0.1645	0.0003639	0.003355	24	845	ABL1,BAX,RAET1E,BCL2,PTEN,LAX1,CFB,FCER2,NFKBIA,AKT1,C4A,C4B,CCL19,RELA,APP,CFI,SIRT1,SOCS5,CD79B,TNF,IL1B,IL4,EP300,IL6
GO: Biological Process	GO:0042116	macrophage activation		2.915e-05	0.1649	0.0003639	0.003355	9	140	MAPT,RAET1E,FCER2,TAFA3,PPARG,APP,TNF,IL4,IL6
GO: Biological Process	GO:0032101	regulation of response to external stimulus		2.92e-05	0.1652	0.0003639	0.003355	32	1316	IL37,RAET1E,PTEN,PTGS2,MET,NFE2L2,NFKBIA,CCL2,AKT1,MMP3,CCL19,NOS3,VEGFA,ANXA2,DUSP1,TAFA3,CASP3,CASP8,RELA,PPARG,APP,TEK,THBD,IL20,PDGFD,SOCS5,TNF,IL1B,IL4,EP300,IL6,SOD1
GO: Biological Process	GO:0022402	cell cycle process		2.96e-05	0.1675	0.0003681	0.003393	34	1441	MYC,CDKN1A,CDKN3,PDE3A,MAP3K20,BCL2,PTEN,SGO1,BID,MET,ANLN,BUB1B,MKI67,ASPM,CRNN,CCL2,FAM83D,AKT1,RAD51,DUSP1,E2F1,APP,NCAPH,SIRT1,GSK3B,CCNA2,CEP55,CSNK2A1,TNF,SKA3,IL1B,TP53,PCNA,SMC1B
GO: Biological Process	GO:0045936	negative regulation of phosphate metabolic process		2.979e-05	0.1685	0.0003696	0.003407	17	478	CDKN1A,ABL1,MAPT,BAX,PTEN,LAX1,MET,AKT1,DUSP1,CASP3,PPARG,SIRT1,GSK3B,SOCS5,TNF,IL1B,TP53
GO: Biological Process	GO:0030258	lipid modification		3.114e-05	0.1762	0.0003856	0.003554	11	214	CYP3A7,PLPP5,CYP3A4,CYP3A5,PTEN,AKT1,GDF15,PPARG,PRKAA1,DGKI,HAO2
GO: Biological Process	GO:0022407	regulation of cell-cell adhesion		3.125e-05	0.1768	0.0003861	0.003559	19	580	ABL1,PTEN,LAX1,CCL2,AKT1,CCL19,VCAM1,VEGFA,CASP3,RELA,SOCS5,ASS1,TNF,FUT3,IL1B,PCDH8,IL4,EP300,IL6
GO: Biological Process	GO:0010563	negative regulation of phosphorus metabolic process		3.139e-05	0.1776	0.0003866	0.003564	17	480	CDKN1A,ABL1,MAPT,BAX,PTEN,LAX1,MET,AKT1,DUSP1,CASP3,PPARG,SIRT1,GSK3B,SOCS5,TNF,IL1B,TP53
GO: Biological Process	GO:0051251	positive regulation of lymphocyte activation		3.143e-05	0.1778	0.0003866	0.003564	15	385	CDKN1A,ABL1,AXL,RAET1E,BCL2,CCL2,AKT1,CCL19,VCAM1,SOCS5,IL1B,IL4,IL5,EP300,IL6
GO: Biological Process	GO:0010631	epithelial cell migration		3.158e-05	0.1787	0.0003876	0.003573	16	432	ABL1,HMOX1,PTEN,PTGS2,MET,ANLN,NFE2L2,AKT1,NOS3,VEGFA,VHL,PPARG,TEK,SIRT1,TNF,IL4
GO: Biological Process	GO:0050805	negative regulation of synaptic transmission		3.202e-05	0.1812	0.0003913	0.003607	7	80	MAPT,PTEN,PTGS2,DRD4,DRD5,DGKI,IL1B
GO: Biological Process	GO:0030888	regulation of B cell proliferation		3.202e-05	0.1812	0.0003913	0.003607	7	80	CDKN1A,BCL2,PTEN,CASP3,TNFRSF13B,IL4,IL5
GO: Biological Process	GO:0009404	toxin metabolic process		3.253e-05	0.1841	0.0003967	0.003657	4	17	CYP1A2,CYP3A4,CYP3A5,NFE2L2
GO: Biological Process	GO:0046683	response to organophosphorus		3.261e-05	0.1845	0.0003967	0.003657	9	142	PDE3A,CFTR,PTGS2,RELA,TEK,THBD,OXT,ASS1,IL1B
GO: Biological Process	GO:0030182	neuron differentiation		3.299e-05	0.1867	0.0004006	0.003693	39	1769	PCP4,NMNAT2,CLSTN3,ABL1,ALKAL1,BLOC1S4,MAPT,BCL2,TSHR,PTEN,MET,HOXC10,NFE2L2,BHLHA15,ASPM,AKT1,ITM2C,CDK5R2,VCAM1,VEGFA,VHL,DDR1,CASP3,APP,CRABP2,CREB1,SIRT1,GSK3B,CACNG7,AIFM1,ST8SIA2,CNTNAP4,ROM1,IL1B,RTN4RL2,EP300,IL6,EPHA10,SOD1
GO: Biological Process	GO:2001242	regulation of intrinsic apoptotic signaling pathway		3.391e-05	0.1919	0.0004109	0.003788	11	216	MYC,BAX,BCL2,PTGS2,BID,NFE2L2,AKT1,APP,SIRT1,TP53,SOD1
GO: Biological Process	GO:0090132	epithelium migration		3.432e-05	0.1942	0.0004149	0.003824	16	435	ABL1,HMOX1,PTEN,PTGS2,MET,ANLN,NFE2L2,AKT1,NOS3,VEGFA,VHL,PPARG,TEK,SIRT1,TNF,IL4
GO: Biological Process	GO:1904892	regulation of receptor signaling pathway via STAT		3.446e-05	0.195	0.0004157	0.003832	9	143	VEGFA,VHL,PPARG,IL20,TNF,IL4,IL5,EP300,IL6
GO: Biological Process	GO:0071559	response to transforming growth factor beta		3.496e-05	0.1978	0.0004208	0.003879	14	343	ABL1,GLG1,CCL2,NOS3,GDF15,PPARG,CREB1,SIRT1,PDGFD,IL17RD,CDH3,IL4,EP300,TP53
GO: Biological Process	GO:0060252	positive regulation of glial cell proliferation		3.602e-05	0.2038	0.0004316	0.003979	5	34	MYC,E2F1,TNF,IL1B,IL6
GO: Biological Process	GO:0015732	prostaglandin transport		3.602e-05	0.2038	0.0004316	0.003979	5	34	PTGS2,NOS2,OXT,SLC22A2,IL1B
GO: Biological Process	GO:0010632	regulation of epithelial cell migration		3.608e-05	0.2042	0.0004316	0.003979	14	344	ABL1,HMOX1,PTEN,PTGS2,MET,NFE2L2,AKT1,NOS3,VEGFA,PPARG,TEK,SIRT1,TNF,IL4
GO: Biological Process	GO:0001763	morphogenesis of a branching structure		3.646e-05	0.2063	0.0004352	0.004011	12	258	MYC,ABL1,BCL2,MET,CCL13,VEGFA,DDR1,TEK,TIE1,TNF,IL1B,IL6
GO: Biological Process	GO:0002252	immune effector process		3.776e-05	0.2136	0.0004497	0.004146	24	859	ABL1,AXL,RAET1E,HMOX1,PTEN,CFB,FCER2,CCL2,C4A,C4B,CCL19,NOS2,APP,TEK,CFI,SIRT1,SOCS5,TNF,IL1B,IL4,IL5,EP300,IL6,TP53
GO: Biological Process	GO:0045766	positive regulation of angiogenesis		4.01e-05	0.2269	0.0004767	0.004394	11	220	ABL1,HMOX1,UTS2,NFE2L2,CCL13,NOS3,VEGFA,TEK,SIRT1,TIE1,IL1B
GO: Biological Process	GO:1903829	positive regulation of protein localization		4.028e-05	0.2279	0.0004778	0.004404	19	591	CLSTN3,MAPT,CFTR,PTGS2,GIP,TMEM132A,CCL2,AKT1,VEGFA,PPARG,APP,TEK,SIRT1,GSK3B,PRKAA1,TNF,IL1B,EP300,IL6
GO: Biological Process	GO:0090130	tissue migration		4.042e-05	0.2287	0.0004785	0.004411	16	441	ABL1,HMOX1,PTEN,PTGS2,MET,ANLN,NFE2L2,AKT1,NOS3,VEGFA,VHL,PPARG,TEK,SIRT1,TNF,IL4
GO: Biological Process	GO:1903706	regulation of hemopoiesis		4.053e-05	0.2293	0.0004787	0.004413	18	540	MYC,ABL1,AXL,NFKBIA,CCL19,FLT3,CASP8,CREB1,GSK3B,IL20,SOCS5,FSHB,TNF,IL4,IL5,EP300,IL6,SOD1
GO: Biological Process	GO:1902893	regulation of miRNA transcription		4.068e-05	0.2301	0.0004795	0.00442	7	83	MYC,VEGFA,RELA,PPARG,APP,TNF,TP53
GO: Biological Process	GO:0051091	positive regulation of DNA-binding transcription factor activity		4.079e-05	0.2308	0.0004798	0.004423	12	261	PTEN,CRNN,AKT1,LPAR5,RELA,PPARG,TNF,IL1B,IL4,IL5,EP300,IL6
GO: Biological Process	GO:0007049	cell cycle		4.088e-05	0.2313	0.0004799	0.004423	42	1985	MYC,CDKN1A,CDKN3,PDE3A,ABL1,MAP3K20,BAX,BCL2,PTEN,SGO1,PTGS2,BID,MET,ANLN,PRR19,BUB1B,MKI67,ASPM,CRNN,CCL2,FAM83D,AKT1,CDK5R2,RAD51,DUSP1,CASP3,E2F1,E2F2,APP,NCAPH,SIRT1,GSK3B,CCNA2,CEP55,CSNK2A1,TNF,SKA3,IL1B,EP300,TP53,PCNA,SMC1B
GO: Biological Process	GO:0006469	negative regulation of protein kinase activity		4.179e-05	0.2365	0.0004885	0.004503	11	221	CDKN1A,ABL1,PTEN,LAX1,AKT1,DUSP1,CASP3,PPARG,SIRT1,SOCS5,IL1B
GO: Biological Process	GO:0032635	interleukin-6 production		4.179e-05	0.2365	0.0004885	0.004503	11	221	IL37,PTEN,MET,NOS2,FLT3,RELA,APP,SOCS5,TNF,IL1B,IL6
GO: Biological Process	GO:0048771	tissue remodeling		4.233e-05	0.2395	0.0004939	0.004552	12	262	AXL,BAX,NOS2,NOS3,VEGFA,PPARG,GSK3B,TIE1,FSHB,CST1,IL6,TP53
GO: Biological Process	GO:0007613	memory		4.269e-05	0.2415	0.000497	0.004581	10	183	MAPT,PTEN,PTGS2,KCNK4,GIP,DRD4,APP,CREB1,OXT,IL1B
GO: Biological Process	GO:0051235	maintenance of location		4.337e-05	0.2454	0.0005038	0.004644	15	396	CLSTN3,ABL1,BAX,TRDN,NFKBIA,ASPM,AKT1,CCL19,PLN,PPARG,SIRT1,CIDEC,TNF,IL1B,IL6
GO: Biological Process	GO:0050708	regulation of protein secretion		4.353e-05	0.2463	0.0005047	0.004653	14	350	PDE3B,MYT1,CFTR,GIP,UTS2,TMEM132A,NOS2,DRD4,PPARG,SIRT1,TNF,IL1B,EP300,IL6
GO: Biological Process	GO:0051341	regulation of oxidoreductase activity		4.396e-05	0.2487	0.0005066	0.00467	7	84	ABL1,FCER2,AKT1,DRD5,TNF,IL1B,CDH3
GO: Biological Process	GO:0061614	miRNA transcription		4.396e-05	0.2487	0.0005066	0.00467	7	84	MYC,VEGFA,RELA,PPARG,APP,TNF,TP53
GO: Biological Process	GO:0042110	T cell activation		4.397e-05	0.2488	0.0005066	0.00467	21	701	MYC,ABL1,BAX,BCL2,PTEN,LAX1,BID,CCL2,AKT1,CCL19,VCAM1,FLT3,CASP3,CASP8,SOCS5,IL1B,IL4,EP300,IL6,TP53,SOD1
GO: Biological Process	GO:0044843	cell cycle G1/S phase transition		4.429e-05	0.2506	0.0005093	0.004695	13	306	MYC,CDKN1A,CDKN3,BCL2,PTEN,BID,CRNN,CCL2,FAM83D,AKT1,E2F1,CCNA2,TP53
GO: Biological Process	GO:1904659	D-glucose transmembrane transport		4.514e-05	0.2554	0.0005181	0.004776	9	148	MYC,SLC2A7,GIP,MET,NFE2L2,AKT1,ITLN1,TNF,IL1B
GO: Biological Process	GO:1904018	positive regulation of vasculature development		4.536e-05	0.2566	0.0005185	0.004779	11	223	ABL1,HMOX1,UTS2,NFE2L2,CCL13,NOS3,VEGFA,TEK,SIRT1,TIE1,IL1B
GO: Biological Process	GO:0007292	female gamete generation		4.536e-05	0.2566	0.0005185	0.004779	11	223	PDE3A,BCL2,PTEN,ASPM,AKT1,NOS2,NOS3,AMH,NCAPH,SIRT1,FSHB
GO: Biological Process	GO:0031175	neuron projection development		4.572e-05	0.2587	0.0005215	0.004807	31	1285	PCP4,NMNAT2,CLSTN3,ABL1,ALKAL1,BLOC1S4,MAPT,BCL2,TSHR,PTEN,MET,NFE2L2,BHLHA15,AKT1,ITM2C,CDK5R2,VEGFA,DDR1,CASP3,APP,CRABP2,CREB1,SIRT1,GSK3B,CACNG7,ST8SIA2,RTN4RL2,EP300,IL6,EPHA10,SOD1
GO: Biological Process	GO:0009746	response to hexose		4.726e-05	0.2674	0.0005381	0.00496	12	265	PDE3B,MYT1,CFTR,PTGS2,GIP,VCAM1,CASP3,SIRT1,PRKAA1,TNF,SLC29A1,EP300
GO: Biological Process	GO:0042509	regulation of tyrosine phosphorylation of STAT protein		4.745e-05	0.2685	0.0005383	0.004962	7	85	CRLF1,FLT3,CSF2,IL20,TNF,IL4,IL6
GO: Biological Process	GO:1903037	regulation of leukocyte cell-cell adhesion		4.747e-05	0.2686	0.0005383	0.004962	16	447	ABL1,PTEN,LAX1,CCL2,AKT1,CCL19,VCAM1,CASP3,RELA,SOCS5,ASS1,TNF,IL1B,IL4,EP300,IL6
GO: Biological Process	GO:0003012	muscle system process		4.786e-05	0.2708	0.0005416	0.004992	18	547	HMOX1,TRDN,PTGS2,MET,UTS2,PLN,NOS3,DTNA,PPARG,SIRT1,GSK3B,MYOF,OXT,TNF,IL1B,ATP2A2,EP300,SOD1
GO: Biological Process	GO:0002697	regulation of immune effector process		4.843e-05	0.274	0.000547	0.005042	17	497	AXL,RAET1E,HMOX1,PTEN,FCER2,CCL2,CCL19,NOS2,TEK,SIRT1,SOCS5,TNF,IL1B,IL4,IL5,EP300,IL6
GO: Biological Process	GO:0048872	homeostasis of number of cells		4.875e-05	0.2758	0.0005494	0.005065	16	448	ABL1,AXL,BAX,BCL2,HMOX1,CCL2,AKT1,MERTK,NOS3,VEGFA,VHL,FLT3,CASP3,TNFRSF13B,IL6,SOD1
GO: Biological Process	GO:0050769	positive regulation of neurogenesis		4.922e-05	0.2785	0.0005536	0.005104	14	354	MYC,MAPT,MET,ASPM,VEGFA,E2F1,RELA,PPARG,CRABP2,GSK3B,TNF,IL1B,EP300,IL6
GO: Biological Process	GO:0042303	molting cycle		5.013e-05	0.2836	0.0005617	0.005178	9	150	BCL2,PTGS2,AKT1,KRT14,KRT33B,RELA,GSDMA,TNF,CDH3
GO: Biological Process	GO:0042633	hair cycle		5.013e-05	0.2836	0.0005617	0.005178	9	150	BCL2,PTGS2,AKT1,KRT14,KRT33B,RELA,GSDMA,TNF,CDH3
GO: Biological Process	GO:1900077	negative regulation of cellular response to insulin stimulus		5.075e-05	0.2872	0.0005675	0.005231	6	59	RELA,PPARG,GSK3B,PRKAA1,TNF,IL1B
GO: Biological Process	GO:0035729	cellular response to hepatocyte growth factor stimulus		5.206e-05	0.2945	0.0005809	0.005355	4	19	RELA,CREB1,GSK3B,IL6
GO: Biological Process	GO:0008645	hexose transmembrane transport		5.28e-05	0.2987	0.0005879	0.00542	9	151	MYC,SLC2A7,GIP,MET,NFE2L2,AKT1,ITLN1,TNF,IL1B
GO: Biological Process	GO:1904951	positive regulation of establishment of protein localization		5.289e-05	0.2993	0.0005879	0.00542	15	403	CFTR,PTGS2,GIP,TMEM132A,CCL2,PPARG,APP,TEK,SIRT1,GSK3B,PRKAA1,TNF,IL1B,EP300,IL6
GO: Biological Process	GO:0003006	developmental process involved in reproduction		5.41e-05	0.3061	0.0006002	0.005533	30	1235	PDE3A,EAF2,AXL,ACRV1,CFTR,TSPY3,BAX,BCL2,PTEN,PTGS2,ASPM,AKT1,MERTK,NICOL1,PLN,NOS2,NOS3,VEGFA,AMH,PRDX4,CASP3,CASP8,SIRT1,GSK3B,LHB,CGB8,FSHB,IL1B,TP53,SOD1
GO: Biological Process	GO:0010594	regulation of endothelial cell migration		5.461e-05	0.309	0.0006047	0.005574	12	269	ABL1,HMOX1,PTGS2,MET,NFE2L2,AKT1,NOS3,VEGFA,PPARG,TEK,SIRT1,TNF
GO: Biological Process	GO:0014009	glial cell proliferation		5.512e-05	0.3119	0.0006091	0.005615	7	87	MYC,E2F1,CREB1,TNF,IL1B,IL6,TP53
GO: Biological Process	GO:0043393	regulation of protein binding		5.544e-05	0.3137	0.0006115	0.005637	11	228	MYC,CDKN1A,ABL1,BAX,TMEM132A,AKT1,ANXA2,APP,GSK3B,ATP2A2,EP300
GO: Biological Process	GO:0010586	miRNA metabolic process		5.914e-05	0.3346	0.0006502	0.005993	8	119	MYC,VEGFA,RELA,PPARG,APP,TNF,EP300,TP53
GO: Biological Process	GO:0006897	endocytosis		5.918e-05	0.3348	0.0006502	0.005993	23	827	ABL1,AXL,LRRTM1,PTEN,MET,FCER2,CCL2,C4A,C4B,CCL19,MERTK,VEGFA,DRD4,TIMD4,ANXA2,GRIA2,ENTHD1,PPARG,APP,MST1R,CACNG7,IL4,SOD1
GO: Biological Process	GO:0032732	positive regulation of interleukin-1 production		5.932e-05	0.3356	0.0006505	0.005996	7	88	CCL19,CASP8,RELA,APP,GSDMA,TNF,IL6
GO: Biological Process	GO:0034284	response to monosaccharide		6.075e-05	0.3437	0.0006648	0.006128	12	272	PDE3B,MYT1,CFTR,PTGS2,GIP,VCAM1,CASP3,SIRT1,PRKAA1,TNF,SLC29A1,EP300
GO: Biological Process	GO:0072331	signal transduction by p53 class mediator		6.124e-05	0.3465	0.0006654	0.006134	10	191	MYC,CDKN1A,BAX,BCL2,AKT1,E2F1,E2F2,SIRT1,EP300,TP53
GO: Biological Process	GO:0070665	positive regulation of leukocyte proliferation		6.124e-05	0.3465	0.0006654	0.006134	10	191	CDKN1A,BCL2,CCL19,VCAM1,GSK3B,CSF2,IL1B,IL4,IL5,IL6
GO: Biological Process	GO:1904645	response to amyloid-beta		6.139e-05	0.3473	0.0006654	0.006134	6	61	MMP3,VCAM1,APP,SIRT1,GSK3B,TNF
GO: Biological Process	GO:0010883	regulation of lipid storage		6.139e-05	0.3473	0.0006654	0.006134	6	61	CLSTN3,NFKBIA,PPARG,SIRT1,TNF,IL6
GO: Biological Process	GO:0010043	response to zinc ion		6.139e-05	0.3473	0.0006654	0.006134	6	61	PLN,VCAM1,CREB1,GSK3B,MT1E,ASS1
GO: Biological Process	GO:0015749	monosaccharide transmembrane transport		6.152e-05	0.3481	0.0006656	0.006135	9	154	MYC,SLC2A7,GIP,MET,NFE2L2,AKT1,ITLN1,TNF,IL1B
GO: Biological Process	GO:0030003	intracellular monoatomic cation homeostasis		6.28e-05	0.3553	0.0006781	0.006251	19	611	MYC,ABL1,CFTR,BAX,BCL2,HMOX1,TRDN,CCL2,CCL13,CCL19,PLN,CA7,DRD4,DRD5,APP,MT1E,ATP2A2,TP53,SOD1
GO: Biological Process	GO:2000379	positive regulation of reactive oxygen species metabolic process		6.378e-05	0.3609	0.0006861	0.006324	7	89	CDKN1A,MAPT,NFE2L2,APP,IL4,TP53,SOD1
GO: Biological Process	GO:0001523	retinoid metabolic process		6.378e-05	0.3609	0.0006861	0.006324	7	89	CYP1A2,CYP3A7,CYP2D6,CYP3A4,CYP3A5,ALDH1A1,CRABP2
GO: Biological Process	GO:0150078	positive regulation of neuroinflammatory response		6.45e-05	0.3649	0.0006925	0.006383	4	20	TAFA3,TNF,IL1B,IL6
GO: Biological Process	GO:0051223	regulation of protein transport		6.466e-05	0.3659	0.0006929	0.006387	18	560	PDE3B,MYT1,CFTR,PTGS2,GIP,UTS2,TMEM132A,NOS2,DRD4,PPARG,APP,TEK,SIRT1,GSK3B,TNF,IL1B,EP300,IL6
GO: Biological Process	GO:0006909	phagocytosis		6.516e-05	0.3687	0.0006969	0.006425	12	274	ABL1,AXL,PTEN,MET,CCL2,C4A,C4B,MERTK,TIMD4,PPARG,MST1R,SOD1
GO: Biological Process	GO:0019953	sexual reproduction		6.727e-05	0.3806	0.0007181	0.00662	31	1312	PDE3A,AXL,ACRV1,CFTR,TSPY3,BAX,BCL2,PTEN,SGO1,PRR19,MKI67,ASPM,AKT1,MERTK,NICOL1,PLN,NOS2,NOS3,RAD51,AMH,DUSP1,PRDX4,NCAPH,LCN6,SIRT1,GSK3B,MST1R,FSHB,TP53,SOD1,SMC1B
GO: Biological Process	GO:0051222	positive regulation of protein transport		6.767e-05	0.3829	0.0007211	0.006647	13	319	CFTR,PTGS2,GIP,TMEM132A,PPARG,APP,TEK,SIRT1,GSK3B,TNF,IL1B,EP300,IL6
GO: Biological Process	GO:0006066	alcohol metabolic process		6.781e-05	0.3837	0.0007212	0.006648	15	412	CYP1A2,CYP3A7,CYP2C9,CYP2D6,CYP3A4,CYP3A5,CFTR,PTEN,ALDH1A1,DOLPP1,APP,MYOF,PRKAA1,IL4,SOD1
GO: Biological Process	GO:0006631	fatty acid metabolic process		6.829e-05	0.3864	0.0007245	0.006679	16	461	CYP1A2,CYP2C19,CYP2C9,CYP2D6,CYP3A4,BAAT,PTGS2,GIP,AKT1,GPAT2,GDF15,PPARG,SIRT1,PRKAA1,IL1B,HAO2
GO: Biological Process	GO:0007260	tyrosine phosphorylation of STAT protein		6.851e-05	0.3876	0.0007245	0.006679	7	90	CRLF1,FLT3,CSF2,IL20,TNF,IL4,IL6
GO: Biological Process	GO:0048662	negative regulation of smooth muscle cell proliferation		6.851e-05	0.3876	0.0007245	0.006679	7	90	CDKN1A,HMOX1,PTEN,NOS3,DRD4,PPARG,TP53
GO: Biological Process	GO:0043405	regulation of MAP kinase activity		6.978e-05	0.3948	0.0007354	0.006779	10	194	LAX1,CCL19,FLT3,DRD4,DUSP1,PPARG,MST1R,PDGFD,TNF,IL1B
GO: Biological Process	GO:0000280	nuclear division		6.98e-05	0.3949	0.0007354	0.006779	17	512	PDE3A,PTEN,SGO1,MET,ANLN,BUB1B,MKI67,ASPM,RAD51,DUSP1,NCAPH,SIRT1,GSK3B,CEP55,TNF,SKA3,IL1B
GO: Biological Process	GO:0006508	proteolysis		7.164e-05	0.4053	0.0007534	0.006945	39	1833	MYC,MAPT,BAX,PGPEP1,BCL2,KEAP1,PTEN,PTGS2,CFB,BID,ADAMDEC1,NFE2L2,GLG1,AKT1,MMP3,VEGFA,VHL,PAPPA2,ANXA2,CASP3,CASP7,CASP8,CASP9,PPARG,APP,CFI,SIRT1,GSK3B,THBD,AIFM1,CSNK2A1,SLC22A2,SOCS5,CST1,TNF,IL1B,EP300,TPSB2,TP53
GO: Biological Process	GO:0006959	humoral immune response		7.208e-05	0.4079	0.0007567	0.006975	13	321	BCL2,CFB,FCER2,CCL2,C4A,C4B,CCL13,CCL19,APP,CFI,TNF,IL1B,IL6
GO: Biological Process	GO:0010876	lipid localization		7.24e-05	0.4096	0.0007586	0.006993	18	565	CLSTN3,CFTR,PTGS2,NFKBIA,AKT1,NOS2,DRD4,ANXA2,PPARG,CRABP2,SIRT1,OXT,CIDEC,SLC22A2,PRKAA1,TNF,IL1B,IL6
GO: Biological Process	GO:0001935	endothelial cell proliferation		7.276e-05	0.4117	0.0007604	0.007009	11	235	HMOX1,CCL2,AKT1,CCL13,VEGFA,COL8A2,PPARG,TEK,SIRT1,TIE1,TNF
GO: Biological Process	GO:0006606	protein import into nucleus		7.284e-05	0.4121	0.0007604	0.007009	10	195	CDKN1A,RGPD1,PTGS2,NFKBIA,AKT1,IPO4,TEK,EP300,IL6,TP53
GO: Biological Process	GO:2001238	positive regulation of extrinsic apoptotic signaling pathway		7.373e-05	0.4172	0.0007683	0.007082	6	63	BID,ITM2C,CASP8,APP,GSDMA,TNF
GO: Biological Process	GO:0098657	import into cell		7.448e-05	0.4214	0.0007691	0.00709	27	1074	ABL1,AXL,LRRTM1,PTEN,MET,FCER2,CCL2,AKT1,C4A,C4B,CCL19,MERTK,VEGFA,DRD4,TIMD4,ANXA2,GRIA2,ENTHD1,PPARG,APP,MST1R,CACNG7,SLC22A2,TNF,IL4,SLC29A1,SOD1
GO: Biological Process	GO:0110076	negative regulation of ferroptosis		7.449e-05	0.4215	0.0007691	0.00709	3	8	HMOX1,NFE2L2,NQO1
GO: Biological Process	GO:2000427	positive regulation of apoptotic cell clearance		7.449e-05	0.4215	0.0007691	0.00709	3	8	CCL2,C4A,C4B
GO: Biological Process	GO:0031282	regulation of guanylate cyclase activity		7.449e-05	0.4215	0.0007691	0.00709	3	8	NOS2,NOS3,GUCA1A
GO: Biological Process	GO:0090400	stress-induced premature senescence		7.449e-05	0.4215	0.0007691	0.00709	3	8	CDKN1A,SIRT1,TP53
GO: Biological Process	GO:0050727	regulation of inflammatory response		7.496e-05	0.4241	0.0007725	0.007121	17	515	IL37,PTGS2,NFKBIA,MMP3,TAFA3,CASP3,RELA,PPARG,APP,TEK,IL20,SOCS5,TNF,IL1B,IL4,IL6,SOD1
GO: Biological Process	GO:0061138	morphogenesis of a branching epithelium		7.557e-05	0.4276	0.0007774	0.007167	11	236	MYC,ABL1,BCL2,MET,CCL13,VEGFA,DDR1,TEK,TIE1,TNF,IL6
GO: Biological Process	GO:0051926	negative regulation of calcium ion transport		7.882e-05	0.446	0.0008066	0.007435	7	92	BCL2,TRDN,PTGS2,AKT1,PLN,NOS3,DRD4
GO: Biological Process	GO:0070228	regulation of lymphocyte apoptotic process		7.882e-05	0.446	0.0008066	0.007435	7	92	MYC,BAX,BCL2,PTEN,VHL,CASP8,TP53
GO: Biological Process	GO:0035728	response to hepatocyte growth factor		7.898e-05	0.4469	0.0008066	0.007435	4	21	RELA,CREB1,GSK3B,IL6
GO: Biological Process	GO:0010224	response to UV-B		7.898e-05	0.4469	0.0008066	0.007435	4	21	CDKN1A,MAP3K20,BCL2,RELA
GO: Biological Process	GO:0006873	intracellular monoatomic ion homeostasis		7.946e-05	0.4496	0.0008101	0.007468	19	622	MYC,ABL1,CFTR,BAX,BCL2,HMOX1,TRDN,CCL2,CCL13,CCL19,PLN,CA7,DRD4,DRD5,APP,MT1E,ATP2A2,TP53,SOD1
GO: Biological Process	GO:1901099	negative regulation of signal transduction in absence of ligand		8.065e-05	0.4563	0.0008148	0.007511	5	40	BCL2,AKT1,CSF2,TNF,IL1B
GO: Biological Process	GO:1900371	regulation of purine nucleotide biosynthetic process		8.065e-05	0.4563	0.0008148	0.007511	5	40	MYC,NOS2,NOS3,GUCA1A,IL4
GO: Biological Process	GO:0030808	regulation of nucleotide biosynthetic process		8.065e-05	0.4563	0.0008148	0.007511	5	40	MYC,NOS2,NOS3,GUCA1A,IL4
GO: Biological Process	GO:2001240	negative regulation of extrinsic apoptotic signaling pathway in absence of ligand		8.065e-05	0.4563	0.0008148	0.007511	5	40	BCL2,AKT1,CSF2,TNF,IL1B
GO: Biological Process	GO:0042573	retinoic acid metabolic process		8.065e-05	0.4563	0.0008148	0.007511	5	40	CYP3A7,CYP3A4,CYP3A5,ALDH1A1,CRABP2
GO: Biological Process	GO:0030336	negative regulation of cell migration		8.184e-05	0.463	0.0008254	0.007609	15	419	BCL2,HMOX1,PTEN,NFE2L2,CCL2,AKT1,DRD4,DRD5,GDF15,DUSP1,PPARG,GSK3B,TIE1,TNF,IL4
GO: Biological Process	GO:0048754	branching morphogenesis of an epithelial tube		8.272e-05	0.468	0.0008328	0.007676	10	198	MYC,ABL1,BCL2,MET,CCL13,VEGFA,DDR1,TEK,TIE1,TNF
GO: Biological Process	GO:0040014	regulation of multicellular organism growth		8.444e-05	0.4777	0.0008486	0.007822	7	93	BCL2,TSHR,FLT3,GDF15,APP,CREB1,SOD1
GO: Biological Process	GO:0043588	skin development		8.603e-05	0.4868	0.0008631	0.007956	14	373	CDKN1A,BCL2,PTGS2,MET,AKT1,KRT10,KRT14,CASP3,PPHLN1,RELA,IL20,GSDMA,TNF,CDH3
GO: Biological Process	GO:0002695	negative regulation of leukocyte activation		8.779e-05	0.4967	0.0008776	0.00809	11	240	AXL,PTEN,LAX1,MERTK,FLT3,TAFA3,CASP3,PPARG,SOCS5,TNFRSF13B,IL4
GO: Biological Process	GO:1904894	positive regulation of receptor signaling pathway via STAT		8.798e-05	0.4978	0.0008776	0.00809	6	65	VEGFA,TNF,IL4,IL5,EP300,IL6
GO: Biological Process	GO:0009887	animal organ morphogenesis		8.824e-05	0.4992	0.0008776	0.00809	30	1269	MYC,CFTR,BAX,BCL2,TSHR,PTEN,MET,GLG1,MKI67,CCL2,CCL13,ALDH1A1,DMP1,NOS3,VEGFA,VHL,PAPPA2,DDR1,COL8A2,RELA,TEK,GSK3B,CST1,NR5A2,ROM1,TNF,EP300,IL6,TP53,SOD1
GO: Biological Process	GO:0044770	cell cycle phase transition		8.825e-05	0.4993	0.0008776	0.00809	19	627	MYC,CDKN1A,CDKN3,MAP3K20,BCL2,PTEN,BID,ANLN,BUB1B,CRNN,CCL2,FAM83D,AKT1,RAD51,DUSP1,E2F1,APP,CCNA2,TP53
GO: Biological Process	GO:0050776	regulation of immune response		8.826e-05	0.4994	0.0008776	0.00809	27	1085	ABL1,BAX,RAET1E,BCL2,PTEN,LAX1,CFB,FCER2,NFE2L2,NFKBIA,AKT1,C4A,C4B,CCL19,CASP8,RELA,PPARG,APP,CFI,SIRT1,SOCS5,CD79B,TNF,IL1B,IL4,EP300,IL6
GO: Biological Process	GO:0046394	carboxylic acid biosynthetic process		8.85e-05	0.5008	0.0008785	0.008098	14	374	CYP1A2,CYP2C9,GLS2,CYP2D6,CYP3A4,BAAT,PTGS2,GIP,GLS,ALDH1A1,SIRT1,PRKAA1,ASS1,IL1B
GO: Biological Process	GO:0016101	diterpenoid metabolic process		9.037e-05	0.5113	0.0008955	0.008255	7	94	CYP1A2,CYP3A7,CYP2D6,CYP3A4,CYP3A5,ALDH1A1,CRABP2
GO: Biological Process	GO:0032880	regulation of protein localization		9.1e-05	0.5149	0.0008987	0.008284	27	1087	CLSTN3,PDE3B,MAPT,MYT1,CFTR,BCL2,PTGS2,GIP,UTS2,TMEM132A,CCL2,AKT1,NOS2,VEGFA,VHL,DRD4,PPARG,APP,TEK,SIRT1,GSK3B,CSNK2A1,PRKAA1,TNF,IL1B,EP300,IL6
GO: Biological Process	GO:0090322	regulation of superoxide metabolic process		9.101e-05	0.515	0.0008987	0.008284	5	41	MAPT,NFE2L2,AKT1,APP,SOD1
GO: Biological Process	GO:1990748	cellular detoxification		9.364e-05	0.5298	0.0009221	0.0085	8	127	PTGS2,NFE2L2,NQO1,ALDH1A1,NOS3,PRDX4,SLC22A2,SOD1
GO: Biological Process	GO:0051170	import into nucleus		9.371e-05	0.5302	0.0009221	0.0085	10	201	CDKN1A,RGPD1,PTGS2,NFKBIA,AKT1,IPO4,TEK,EP300,IL6,TP53
GO: Biological Process	GO:0007249	canonical NF-kappaB signal transduction		9.518e-05	0.5385	0.0009318	0.00859	13	330	ABL1,HMOX1,NFKBIA,AKT1,CCL19,VEGFA,PRDX4,CASP8,RELA,SIRT1,TNF,IL1B,EP300
GO: Biological Process	GO:0050864	regulation of B cell activation		9.532e-05	0.5393	0.0009318	0.00859	9	163	CDKN1A,BCL2,PTEN,FLT3,CASP3,TNFRSF13B,IL4,IL5,IL6
GO: Biological Process	GO:0008203	cholesterol metabolic process		9.532e-05	0.5393	0.0009318	0.00859	9	163	CYP1A2,CYP2C9,CYP2D6,CYP3A4,CFTR,APP,PRKAA1,IL4,SOD1
GO: Biological Process	GO:0032069	regulation of nuclease activity		9.568e-05	0.5414	0.0009318	0.00859	4	22	PDE3A,AKT1,SIRT1,PCNA
GO: Biological Process	GO:0034349	glial cell apoptotic process		9.568e-05	0.5414	0.0009318	0.00859	4	22	CCL2,CASP3,CASP9,TP53
GO: Biological Process	GO:0032310	prostaglandin secretion		9.568e-05	0.5414	0.0009318	0.00859	4	22	PTGS2,NOS2,OXT,IL1B
GO: Biological Process	GO:0016053	organic acid biosynthetic process		9.629e-05	0.5448	0.0009361	0.008629	14	377	CYP1A2,CYP2C9,GLS2,CYP2D6,CYP3A4,BAAT,PTGS2,GIP,GLS,ALDH1A1,SIRT1,PRKAA1,ASS1,IL1B
GO: Biological Process	GO:0010634	positive regulation of epithelial cell migration		9.764e-05	0.5524	0.0009476	0.008735	10	202	ABL1,HMOX1,PTGS2,MET,NFE2L2,AKT1,NOS3,VEGFA,TEK,SIRT1
GO: Biological Process	GO:0042445	hormone metabolic process		9.793e-05	0.5541	0.0009488	0.008746	12	286	CYP1A2,CYP3A7,CYP2C9,CYP2D6,CYP3A4,CYP3A5,MYT1,ALDH1A1,CRABP2,LHB,FSHB,UGT2B11
GO: Biological Process	GO:0045785	positive regulation of cell adhesion		9.86e-05	0.5579	0.0009537	0.008791	18	579	ABL1,CCL2,AKT1,CCL19,DMP1,VCAM1,VEGFA,ECM2,RELA,TEK,GSK3B,SOCS5,TNF,FUT3,IL1B,IL4,EP300,IL6
GO: Biological Process	GO:0002360	T cell lineage commitment		0.0001024	0.5793	0.0009868	0.009097	5	42	BCL2,IL4,EP300,IL6,TP53
GO: Biological Process	GO:0003309	type B pancreatic cell differentiation		0.0001024	0.5793	0.0009868	0.009097	5	42	CFTR,BHLHA15,AKT1,VHL,GSK3B
GO: Biological Process	GO:0000079	regulation of cyclin-dependent protein serine/threonine kinase activity		0.0001033	0.5843	0.0009937	0.00916	7	96	CDKN1A,CDKN3,PTEN,AKT1,CDK5R2,CASP3,CCNA2
GO: Biological Process	GO:0098542	defense response to other organism		0.0001039	0.5876	0.0009977	0.009197	32	1407	AXL,RAET1E,BCL2,PTEN,CFB,NFE2L2,NFKBIA,NQO1,CCL2,AKT1,C4A,C4B,CCL13,MMP3,CCL19,NOS2,ITLN1,CASP7,CASP8,RELA,PPARG,APP,CFI,MST1R,ASS1,GSDMA,TNF,IL1B,IL4,EP300,IL6,TP53
GO: Biological Process	GO:0002673	regulation of acute inflammatory response		0.0001043	0.5904	0.001001	0.009224	6	67	PTGS2,PPARG,TNF,IL1B,IL4,IL6
GO: Biological Process	GO:0042098	T cell proliferation		0.0001046	0.5917	0.001001	0.009229	12	288	MYC,ABL1,BAX,PTEN,BID,CCL19,VCAM1,CASP3,IL1B,IL4,IL6,TP53
GO: Biological Process	GO:0060249	anatomical structure homeostasis		0.0001073	0.6074	0.001024	0.009442	13	334	BAX,BCL2,PTGS2,ALDH1A1,NOS3,VEGFA,VHL,FLT3,CREB1,FSHB,CDH3,IL6,SOD1
GO: Biological Process	GO:0001894	tissue homeostasis		0.0001073	0.6074	0.001024	0.009442	13	334	BAX,BCL2,PTGS2,ALDH1A1,NOS3,VEGFA,VHL,FLT3,CREB1,FSHB,CDH3,IL6,SOD1
GO: Biological Process	GO:0050921	positive regulation of chemotaxis		0.0001096	0.62	0.001044	0.009621	9	166	MET,CCL2,CCL19,VEGFA,APP,PDGFD,IL1B,IL4,IL6
GO: Biological Process	GO:1901655	cellular response to ketone		0.0001103	0.6239	0.001048	0.009665	8	130	CFTR,AKT1,CASP9,CREB1,SIRT1,AIFM1,PRKAA1,ASS1
GO: Biological Process	GO:0031622	positive regulation of fever generation		0.0001108	0.627	0.001048	0.009665	3	9	PTGS2,TNF,IL1B
GO: Biological Process	GO:0002933	lipid hydroxylation		0.0001108	0.627	0.001048	0.009665	3	9	CYP3A7,CYP3A4,CYP3A5
GO: Biological Process	GO:2000669	negative regulation of dendritic cell apoptotic process		0.0001108	0.627	0.001048	0.009665	3	9	AXL,BCL2,CCL19
GO: Biological Process	GO:0046686	response to cadmium ion		0.0001134	0.6415	0.001067	0.009839	6	68	CYP1A2,HMOX1,AKT1,DTYMK,MT1E,PCNA
GO: Biological Process	GO:0022602	ovulation cycle process		0.0001134	0.6415	0.001067	0.009839	6	68	NOS2,NOS3,AMH,CASP3,SIRT1,FSHB
GO: Biological Process	GO:0008631	intrinsic apoptotic signaling pathway in response to oxidative stress		0.0001134	0.6415	0.001067	0.009839	6	68	MAPT,BCL2,NFE2L2,AKT1,SIRT1,SOD1
GO: Biological Process	GO:0045454	cell redox homeostasis		0.0001148	0.6495	0.001074	0.009898	5	43	NFE2L2,NOS2,NOS3,PRDX4,IL6
GO: Biological Process	GO:0071498	cellular response to fluid shear stress		0.0001148	0.6496	0.001074	0.009898	4	23	PTGS2,NFE2L2,SOCS5,ASS1
GO: Biological Process	GO:0044851	hair cycle phase		0.0001148	0.6496	0.001074	0.009898	4	23	PTGS2,AKT1,GSDMA,CDH3
GO: Biological Process	GO:0019430	removal of superoxide radicals		0.0001148	0.6496	0.001074	0.009898	4	23	NFE2L2,NQO1,NOS3,SOD1
GO: Biological Process	GO:0010469	regulation of signaling receptor activity		0.0001163	0.6581	0.001084	0.009994	8	131	CHRNA5,CCL2,PPARG,APP,CACNG7,SOCS5,FSHB,TNF
GO: Biological Process	GO:0042177	negative regulation of protein catabolic process		0.0001163	0.6581	0.001084	0.009994	8	131	NELL1,TMEM132A,NQO1,NOS2,ANXA2,RELA,CSNK2A1,CST1
GO: Biological Process	GO:0014015	positive regulation of gliogenesis		0.0001176	0.6655	0.001095	0.01009	7	98	MYC,E2F1,RELA,PPARG,TNF,IL1B,IL6
GO: Biological Process	GO:1990138	neuron projection extension		0.0001194	0.6758	0.00111	0.01023	10	207	CLSTN3,ABL1,MAPT,PTEN,VEGFA,DDR1,GSK3B,CACNG7,ST8SIA2,EP300
GO: Biological Process	GO:0034219	carbohydrate transmembrane transport		0.00012	0.6792	0.00111	0.01023	9	168	MYC,SLC2A7,GIP,MET,NFE2L2,AKT1,ITLN1,TNF,IL1B
GO: Biological Process	GO:0045598	regulation of fat cell differentiation		0.00012	0.6792	0.00111	0.01023	9	168	PTGS2,AKT1,VEGFA,E2F1,PPARG,CREB1,SIRT1,TNF,IL6
GO: Biological Process	GO:0070372	regulation of ERK1 and ERK2 cascade		0.00012	0.6792	0.00111	0.01023	14	385	ABL1,ALKAL1,PTEN,FAM83D,CCL19,VEGFA,DDR1,DUSP1,APP,TEK,PDGFD,TNF,IL1B,IL6
GO: Biological Process	GO:0007565	female pregnancy		0.0001216	0.6881	0.001122	0.01035	11	249	BCL2,PTGS2,GIP,AKT1,VEGFA,DDR1,THBD,OXT,FSHB,IL1B,SOD1
GO: Biological Process	GO:0034762	regulation of transmembrane transport		0.0001221	0.691	0.001125	0.01037	18	589	MYC,ABL1,CFTR,BAX,BCL2,TRDN,GIP,MET,NFE2L2,CCL2,AKT1,PLN,DRD4,ITLN1,CACNG7,TNF,IL1B,IL4
GO: Biological Process	GO:0048010	vascular endothelial growth factor receptor signaling pathway		0.000123	0.6961	0.001132	0.01043	6	69	AXL,CCL2,VEGFA,TEK,MYOF,IL1B
GO: Biological Process	GO:2000146	negative regulation of cell motility		0.0001238	0.7005	0.001137	0.01048	15	435	BCL2,HMOX1,PTEN,NFE2L2,CCL2,AKT1,DRD4,DRD5,GDF15,DUSP1,PPARG,GSK3B,TIE1,TNF,IL4
GO: Biological Process	GO:0030098	lymphocyte differentiation		0.0001242	0.7027	0.001137	0.01048	17	537	ABL1,AXL,BAX,BCL2,TSHR,CCL19,MERTK,VCAM1,FLT3,SOCS5,CD79B,IL1B,IL4,EP300,IL6,TP53,SOD1
GO: Biological Process	GO:0001936	regulation of endothelial cell proliferation		0.0001243	0.7031	0.001137	0.01048	10	208	HMOX1,CCL2,AKT1,CCL13,VEGFA,PPARG,TEK,SIRT1,TIE1,TNF
GO: Biological Process	GO:0045927	positive regulation of growth		0.0001244	0.704	0.001137	0.01048	13	339	MAPT,BCL2,TSHR,AKT1,VEGFA,FLT3,CRABP2,CREB1,SIRT1,GSK3B,CACNG7,CSNK2A1,EP300
GO: Biological Process	GO:0014806	smooth muscle hyperplasia		0.0001249	0.7066	0.00114	0.01051	2	2	HMOX1,NOS3
GO: Biological Process	GO:0007159	leukocyte cell-cell adhesion		0.0001259	0.7125	0.001147	0.01058	16	486	ABL1,PTEN,LAX1,CCL2,AKT1,CCL19,VCAM1,CASP3,RELA,SOCS5,ASS1,TNF,IL1B,IL4,EP300,IL6
GO: Biological Process	GO:0032768	regulation of monooxygenase activity		0.0001283	0.7262	0.001167	0.01076	5	44	FCER2,AKT1,TNF,IL1B,CDH3
GO: Biological Process	GO:0009896	positive regulation of catabolic process		0.0001299	0.7347	0.001179	0.01087	20	701	MYC,CLSTN3,BAX,KEAP1,HMOX1,PTEN,PLEKHN1,BID,NFE2L2,AKT1,APP,SIRT1,GSK3B,CSNK2A1,SOCS5,PRKAA1,TNF,IL1B,IL4,IL6
GO: Biological Process	GO:2000241	regulation of reproductive process		0.0001305	0.7382	0.001183	0.0109	11	251	PDE3A,EAF2,CFTR,BAX,ASPM,VEGFA,DRD4,DUSP1,PRDX4,OXT,SOD1
GO: Biological Process	GO:0098754	detoxification		0.0001313	0.743	0.001189	0.01096	9	170	PTGS2,NFE2L2,NQO1,ALDH1A1,NOS3,PRDX4,MT1E,SLC22A2,SOD1
GO: Biological Process	GO:0010573	vascular endothelial growth factor production		0.0001333	0.7543	0.001203	0.01109	6	70	PTGS2,CCL2,RELA,TNF,IL1B,IL6
GO: Biological Process	GO:0045776	negative regulation of blood pressure		0.0001333	0.7543	0.001203	0.01109	6	70	UTS2,NOS2,NOS3,DRD5,OXT,TNF
GO: Biological Process	GO:1904029	regulation of cyclin-dependent protein kinase activity		0.0001335	0.7556	0.001203	0.01109	7	100	CDKN1A,CDKN3,PTEN,AKT1,CDK5R2,CASP3,CCNA2
GO: Biological Process	GO:0071731	response to nitric oxide		0.0001366	0.7727	0.001229	0.01132	4	24	MMP3,CCL19,CCNA2,AIFM1
GO: Biological Process	GO:0045596	negative regulation of cell differentiation		0.000137	0.7754	0.001231	0.01135	23	875	MYC,CFTR,PTEN,NFE2L2,BHLHA15,NFKBIA,ASPM,CCL13,VEGFA,VHL,FLT3,E2F1,PPARG,APP,SIRT1,GSK3B,SOCS5,TNF,IL1B,IL17RD,IL4,IL6,TP53
GO: Biological Process	GO:0055080	monoatomic cation homeostasis		0.0001401	0.7926	0.001256	0.01158	20	705	MYC,ABL1,CFTR,BAX,BCL2,HMOX1,TRDN,CCL2,CCL13,CCL19,PLN,CA7,DRD4,DRD5,APP,MT1E,CST1,ATP2A2,TP53,SOD1
GO: Biological Process	GO:1900076	regulation of cellular response to insulin stimulus		0.0001421	0.8042	0.001273	0.01173	7	101	RELA,PPARG,SIRT1,GSK3B,PRKAA1,TNF,IL1B
GO: Biological Process	GO:0042752	regulation of circadian rhythm		0.0001434	0.8111	0.001279	0.01179	8	135	UTS2,DRD4,PPARG,GSK3B,CSF2,PRKAA1,IL6,TP53
GO: Biological Process	GO:0032611	interleukin-1 beta production		0.0001434	0.8111	0.001279	0.01179	8	135	CCL19,CASP8,RELA,APP,GSDMA,TNF,IL1B,IL6
GO: Biological Process	GO:1901890	positive regulation of cell junction assembly		0.0001509	0.8536	0.001343	0.01238	8	136	CLSTN3,ABL1,LRRTM1,VEGFA,TEK,GSK3B,OXT,ST8SIA2
GO: Biological Process	GO:0030307	positive regulation of cell growth		0.0001509	0.8539	0.001343	0.01238	10	213	MAPT,BCL2,AKT1,VEGFA,CRABP2,SIRT1,GSK3B,CACNG7,CSNK2A1,EP300
GO: Biological Process	GO:0042311	vasodilation		0.0001559	0.8823	0.001379	0.01272	6	72	CFTR,NOS3,VEGFA,SIRT1,TNF,SOD1
GO: Biological Process	GO:0032025	response to cobalt ion		0.000157	0.8883	0.001379	0.01272	3	10	CASP3,CASP8,CASP9
GO: Biological Process	GO:0032070	regulation of deoxyribonuclease activity		0.000157	0.8883	0.001379	0.01272	3	10	AKT1,SIRT1,PCNA
GO: Biological Process	GO:2000074	regulation of type B pancreatic cell development		0.000157	0.8883	0.001379	0.01272	3	10	CFTR,AKT1,GSK3B
GO: Biological Process	GO:0110075	regulation of ferroptosis		0.000157	0.8883	0.001379	0.01272	3	10	HMOX1,NFE2L2,NQO1
GO: Biological Process	GO:2000425	regulation of apoptotic cell clearance		0.000157	0.8883	0.001379	0.01272	3	10	CCL2,C4A,C4B
GO: Biological Process	GO:0071316	cellular response to nicotine		0.000157	0.8883	0.001379	0.01272	3	10	CHRNA5,RELA,TNF
GO: Biological Process	GO:0097707	ferroptosis		0.000157	0.8883	0.001379	0.01272	3	10	HMOX1,NFE2L2,NQO1
GO: Biological Process	GO:0050670	regulation of lymphocyte proliferation		0.000158	0.8941	0.001386	0.01278	12	301	CDKN1A,BCL2,PTEN,BID,CCL19,VCAM1,CASP3,TNFRSF13B,IL1B,IL4,IL5,IL6
GO: Biological Process	GO:0045838	positive regulation of membrane potential		0.0001612	0.9119	0.001412	0.01301	4	25	MYC,BID,AKT1,GSK3B
GO: Biological Process	GO:1905952	regulation of lipid localization		0.0001629	0.9215	0.001424	0.01313	10	215	CLSTN3,NFKBIA,AKT1,ANXA2,PPARG,SIRT1,OXT,TNF,IL1B,IL6
GO: Biological Process	GO:0031644	regulation of nervous system process		0.0001635	0.9249	0.001427	0.01316	9	175	PTEN,CHRNA5,NOS3,DRD4,APP,GSK3B,CACNG7,TNF,IL6
GO: Biological Process	GO:0071715	icosanoid transport		0.0001683	0.9524	0.001467	0.01353	6	73	PTGS2,NOS2,DRD4,OXT,SLC22A2,IL1B
GO: Biological Process	GO:0045860	positive regulation of protein kinase activity		0.0001704	0.9644	0.001483	0.01367	13	350	CDKN1A,ABL1,AKT1,CCL19,CDK5R2,FLT3,DRD4,SIRT1,MST1R,PDGFD,TNF,IL1B,IL4
GO: Biological Process	GO:1902652	secondary alcohol metabolic process		0.0001706	0.9654	0.001483	0.01367	9	176	CYP1A2,CYP2C9,CYP2D6,CYP3A4,CFTR,APP,PRKAA1,IL4,SOD1
GO: Biological Process	GO:0051090	regulation of DNA-binding transcription factor activity		0.0001748	0.989	0.001517	0.01398	15	449	KEAP1,PTEN,NFKBIA,CRNN,AKT1,LPAR5,RELA,PPARG,SIRT1,TNF,IL1B,IL4,IL5,EP300,IL6
GO: Biological Process	GO:0050801	monoatomic ion homeostasis		0.0001752	0.991	0.001518	0.01399	20	717	MYC,ABL1,CFTR,BAX,BCL2,HMOX1,TRDN,CCL2,CCL13,CCL19,PLN,CA7,DRD4,DRD5,APP,MT1E,CST1,ATP2A2,TP53,SOD1
GO: Biological Process	GO:0014002	astrocyte development		0.0001764	0.9981	0.001526	0.01407	5	47	MAPT,APP,TNF,IL1B,IL6
GO: Biological Process	GO:0072330	monocarboxylic acid biosynthetic process		0.0001775	1	0.001533	0.01413	11	260	CYP1A2,CYP2C9,CYP2D6,CYP3A4,BAAT,PTGS2,GIP,ALDH1A1,SIRT1,PRKAA1,IL1B
GO: Biological Process	GO:0016125	sterol metabolic process		0.0001781	1	0.001533	0.01413	9	177	CYP1A2,CYP2C9,CYP2D6,CYP3A4,CFTR,APP,PRKAA1,IL4,SOD1
GO: Biological Process	GO:0071229	cellular response to acid chemical		0.0001781	1	0.001533	0.01413	9	177	PTGS2,MMP3,VEGFA,ANXA2,GRIA2,PDGFD,ASS1,TNF,EP300
GO: Biological Process	GO:0048678	response to axon injury		0.0001811	1	0.001558	0.01436	7	105	AXL,BAX,BCL2,PTEN,GIP,RTN4RL2,SOD1
GO: Biological Process	GO:2000351	regulation of endothelial cell apoptotic process		0.0001815	1	0.001558	0.01436	6	74	ABL1,NFE2L2,CCL2,TEK,TNF,IL4
GO: Biological Process	GO:0071897	DNA biosynthetic process		0.0001822	1	0.001562	0.0144	10	218	MYC,CDKN1A,VEGFA,DUSP1,SIRT1,GSK3B,CCNA2,TNF,TP53,PCNA
GO: Biological Process	GO:0042326	negative regulation of phosphorylation		0.0001831	1	0.001568	0.01445	14	401	CDKN1A,ABL1,MAPT,BAX,PTEN,LAX1,MET,AKT1,DUSP1,CASP3,PPARG,SIRT1,SOCS5,IL1B
GO: Biological Process	GO:0032944	regulation of mononuclear cell proliferation		0.0001841	1	0.001573	0.0145	12	306	CDKN1A,BCL2,PTEN,BID,CCL19,VCAM1,CASP3,TNFRSF13B,IL1B,IL4,IL5,IL6
GO: Biological Process	GO:0010721	negative regulation of cell development		0.0001853	1	0.001581	0.01458	13	353	MYC,CFTR,PTEN,CCL13,VEGFA,FLT3,GSK3B,SOCS5,TNF,IL1B,IL4,IL6,TP53
GO: Biological Process	GO:0034695	response to prostaglandin E		0.0001888	1	0.001604	0.01479	4	26	AKT1,CCL19,OXT,PRKAA1
GO: Biological Process	GO:0071450	cellular response to oxygen radical		0.0001888	1	0.001604	0.01479	4	26	NFE2L2,NQO1,NOS3,SOD1
GO: Biological Process	GO:0071451	cellular response to superoxide		0.0001888	1	0.001604	0.01479	4	26	NFE2L2,NQO1,NOS3,SOD1
GO: Biological Process	GO:0001782	B cell homeostasis		0.0001951	1	0.001653	0.01524	5	48	ABL1,BAX,BCL2,CASP3,TNFRSF13B
GO: Biological Process	GO:0031281	positive regulation of cyclase activity		0.0001951	1	0.001653	0.01524	5	48	TSHR,NOS2,NOS3,DRD5,GUCA1A
GO: Biological Process	GO:0070231	T cell apoptotic process		0.0001954	1	0.001653	0.01524	6	75	BAX,BCL2,AKT1,VHL,CASP8,TP53
GO: Biological Process	GO:0040013	negative regulation of locomotion		0.000197	1	0.001664	0.01533	15	454	BCL2,HMOX1,PTEN,NFE2L2,CCL2,AKT1,DRD4,DRD5,GDF15,DUSP1,PPARG,GSK3B,TIE1,TNF,IL4
GO: Biological Process	GO:1901888	regulation of cell junction assembly		0.0002014	1	0.001698	0.01565	12	309	CLSTN3,ABL1,LRRTM1,PTEN,VEGFA,APP,TEK,GSK3B,OXT,ST8SIA2,TNF,IL1B
GO: Biological Process	GO:0005996	monosaccharide metabolic process		0.0002075	1	0.001747	0.0161	12	310	MYC,CLSTN3,RGPD1,MDH2,AKT1,ALDH1A1,SIRT1,PRKAA1,TNF,EP300,IL6,TP53
GO: Biological Process	GO:0071479	cellular response to ionizing radiation		0.0002102	1	0.001765	0.01627	6	76	CDKN1A,MAP3K20,RAD51,SIRT1,TNF,TP53
GO: Biological Process	GO:2001244	positive regulation of intrinsic apoptotic signaling pathway		0.0002102	1	0.001765	0.01627	6	76	MYC,BAX,BID,SIRT1,TP53,SOD1
GO: Biological Process	GO:0048666	neuron development		0.0002114	1	0.001772	0.01633	32	1463	PCP4,NMNAT2,CLSTN3,ABL1,ALKAL1,BLOC1S4,MAPT,BCL2,TSHR,PTEN,MET,NFE2L2,BHLHA15,AKT1,ITM2C,CDK5R2,VEGFA,DDR1,CASP3,APP,CRABP2,CREB1,SIRT1,GSK3B,CACNG7,ST8SIA2,ROM1,RTN4RL2,EP300,IL6,EPHA10,SOD1
GO: Biological Process	GO:0044772	mitotic cell cycle phase transition		0.0002127	1	0.001781	0.01641	16	509	MYC,CDKN1A,CDKN3,MAP3K20,BCL2,PTEN,BID,ANLN,BUB1B,CCL2,AKT1,DUSP1,E2F1,APP,CCNA2,TP53
GO: Biological Process	GO:0002688	regulation of leukocyte chemotaxis		0.0002131	1	0.001781	0.01641	8	143	CCL2,CCL19,VEGFA,DUSP1,APP,IL1B,IL4,IL6
GO: Biological Process	GO:0031620	regulation of fever generation		0.0002141	1	0.001781	0.01642	3	11	PTGS2,TNF,IL1B
GO: Biological Process	GO:0060068	vagina development		0.0002141	1	0.001781	0.01642	3	11	AXL,BAX,MERTK
GO: Biological Process	GO:0086036	regulation of cardiac muscle cell membrane potential		0.0002141	1	0.001781	0.01642	3	11	TRDN,PLN,ATP2A2
GO: Biological Process	GO:0051349	positive regulation of lyase activity		0.0002153	1	0.001781	0.01642	5	49	TSHR,NOS2,NOS3,DRD5,GUCA1A
GO: Biological Process	GO:0035883	enteroendocrine cell differentiation		0.0002153	1	0.001781	0.01642	5	49	CFTR,BHLHA15,AKT1,VHL,GSK3B
GO: Biological Process	GO:0042771	intrinsic apoptotic signaling pathway in response to DNA damage by p53 class mediator		0.0002153	1	0.001781	0.01642	5	49	CDKN1A,BCL2,SIRT1,EP300,TP53
GO: Biological Process	GO:1904646	cellular response to amyloid-beta		0.0002153	1	0.001781	0.01642	5	49	VCAM1,APP,SIRT1,GSK3B,TNF
GO: Biological Process	GO:0019722	calcium-mediated signaling		0.0002162	1	0.001785	0.01646	11	266	MAPT,BHLHA15,CCR8,PLN,DRD4,APP,GSK3B,PRKAA1,NR5A2,TNF,ATP2A2
GO: Biological Process	GO:0050863	regulation of T cell activation		0.0002165	1	0.001785	0.01646	15	458	ABL1,PTEN,LAX1,BID,CCL2,AKT1,CCL19,VCAM1,CASP3,SOCS5,IL1B,IL4,EP300,IL6,SOD1
GO: Biological Process	GO:0002761	regulation of myeloid leukocyte differentiation		0.0002193	1	0.001804	0.01663	9	182	MYC,CASP8,CREB1,GSK3B,IL20,FSHB,TNF,IL4,IL5
GO: Biological Process	GO:0070242	thymocyte apoptotic process		0.0002197	1	0.001804	0.01663	4	27	BAX,VHL,CASP8,TP53
GO: Biological Process	GO:0009065	glutamine family amino acid catabolic process		0.0002197	1	0.001804	0.01663	4	27	GLS2,GLS,NOS2,NOS3
GO: Biological Process	GO:0090066	regulation of anatomical structure size		0.0002205	1	0.001808	0.01667	18	618	ABL1,MAPT,CFTR,PTEN,PTGS2,UTS2,AKT1,CCL13,NOS3,VEGFA,DRD5,CRABP2,CREB1,SIRT1,GSK3B,TNF,EP300,SOD1
GO: Biological Process	GO:0048469	cell maturation		0.0002233	1	0.001829	0.01686	11	267	CDKN1A,PDE3A,CFTR,BCL2,BHLHA15,CCL19,VEGFA,PPARG,APP,GSK3B,CST1
GO: Biological Process	GO:0010712	regulation of collagen metabolic process		0.0002259	1	0.001847	0.01703	6	77	UTS2,CCL2,PPARG,CST1,EP300,IL6
GO: Biological Process	GO:0002690	positive regulation of leukocyte chemotaxis		0.0002283	1	0.001864	0.01719	7	109	CCL2,CCL19,VEGFA,APP,IL1B,IL4,IL6
GO: Biological Process	GO:0055085	transmembrane transport		0.0002307	1	0.001881	0.01734	36	1735	MYC,SLC17A2,ABL1,SLC2A7,CFTR,OTOP2,BAX,BCL2,TRDN,KCNK4,CHRNA5,GIP,MET,NFE2L2,BHLHA15,CCL2,AKT1,CCL19,PLN,STEAP1,CHRNA6,DRD4,ITLN1,GRIA2,CLDN2,CACNG7,SLC17A9,AIFM1,SLC16A14,SLC22A2,GSDMA,TNF,IL1B,ATP2A2,IL4,SLC29A1
GO: Biological Process	GO:0022603	regulation of anatomical structure morphogenesis		0.0002341	1	0.001902	0.01753	26	1090	PDE3B,ABL1,MAPT,HMOX1,PTEN,MET,UTS2,NFE2L2,CCL2,CCL13,NOS3,VEGFA,E2F2,RELA,PPARG,TEK,CRABP2,SIRT1,GSK3B,CACNG7,TIE1,CST1,TNF,IL1B,EP300,IL6
GO: Biological Process	GO:0045833	negative regulation of lipid metabolic process		0.0002343	1	0.001902	0.01753	8	145	PDE3B,AKT1,SIRT1,CIDEC,PRKAA1,TNF,IL1B,SOD1
GO: Biological Process	GO:0002718	regulation of cytokine production involved in immune response		0.0002343	1	0.001902	0.01753	8	145	AXL,HMOX1,TEK,SIRT1,TNF,IL1B,IL4,IL6
GO: Biological Process	GO:0034504	protein localization to nucleus		0.0002367	1	0.001918	0.01768	13	362	CDKN1A,RGPD1,PTGS2,NFKBIA,AKT1,IPO4,APP,TEK,SIRT1,GSK3B,EP300,IL6,TP53
GO: Biological Process	GO:0051961	negative regulation of nervous system development		0.0002379	1	0.001926	0.01775	9	184	CLSTN3,PTEN,CCL13,APP,GSK3B,TNF,IL1B,IL6,TP53
GO: Biological Process	GO:0090287	regulation of cellular response to growth factor stimulus		0.0002416	1	0.001952	0.018	14	412	ABL1,GLG1,VEGFA,GDF15,PPARG,TEK,SIRT1,MYOF,IL1B,IL17RD,CDH3,IL4,EP300,TP53
GO: Biological Process	GO:1905953	negative regulation of lipid localization		0.0002425	1	0.001952	0.018	6	78	CLSTN3,NFKBIA,AKT1,PPARG,TNF,IL6
GO: Biological Process	GO:0072594	establishment of protein localization to organelle		0.0002426	1	0.001952	0.018	16	515	CDKN1A,MAPT,RGPD1,BAX,PTGS2,BID,NFKBIA,AKT1,IPO4,TEK,CACNG7,AIFM1,PRKAA1,EP300,IL6,TP53
GO: Biological Process	GO:0015711	organic anion transport		0.0002426	1	0.001952	0.018	16	515	MYC,SLC17A2,CFTR,PTGS2,AKT1,NOS2,DRD4,PPARG,CRABP2,OXT,SLC17A9,SLC16A14,SLC22A2,PRKAA1,TNF,IL1B
GO: Biological Process	GO:0060326	cell chemotaxis		0.000243	1	0.001953	0.01801	13	363	MET,CCL2,CCL13,CCR8,CCL19,VCAM1,VEGFA,DUSP1,APP,PDGFD,IL1B,IL4,IL6
GO: Biological Process	GO:0034329	cell junction assembly		0.0002458	1	0.001972	0.01818	17	569	CLSTN3,ABL1,MAPT,BCL2,LRRTM1,PTEN,VEGFA,APP,TEK,CLDN10,CLDN2,GSK3B,OXT,ST8SIA2,TNF,IL1B,CDH3
GO: Biological Process	GO:1901987	regulation of cell cycle phase transition		0.0002479	1	0.001986	0.01831	16	516	CDKN1A,MAP3K20,BCL2,PTEN,BID,ANLN,BUB1B,CRNN,CCL2,FAM83D,AKT1,RAD51,DUSP1,E2F1,APP,TP53
GO: Biological Process	GO:0045786	negative regulation of cell cycle		0.0002488	1	0.001991	0.01835	15	464	CDKN1A,ABL1,MAP3K20,BCL2,PTEN,PTGS2,BUB1B,CCL2,RAD51,DUSP1,CASP3,E2F1,SIRT1,TNF,TP53
GO: Biological Process	GO:0000082	G1/S transition of mitotic cell cycle		0.0002538	1	0.002025	0.01866	11	271	MYC,CDKN1A,CDKN3,BCL2,PTEN,BID,CCL2,AKT1,E2F1,CCNA2,TP53
GO: Biological Process	GO:1901983	regulation of protein acetylation		0.0002541	1	0.002025	0.01866	4	28	SIRT1,GSK3B,PRKAA1,EP300
GO: Biological Process	GO:0097284	hepatocyte apoptotic process		0.0002541	1	0.002025	0.01866	4	28	BID,CASP8,GSK3B,PRKAA1
GO: Biological Process	GO:1903039	positive regulation of leukocyte cell-cell adhesion		0.0002545	1	0.002025	0.01867	12	317	ABL1,CCL2,AKT1,CCL19,VCAM1,RELA,SOCS5,TNF,IL1B,IL4,EP300,IL6
GO: Biological Process	GO:0008643	carbohydrate transport		0.0002578	1	0.002048	0.01888	9	186	MYC,SLC2A7,GIP,MET,NFE2L2,AKT1,ITLN1,TNF,IL1B
GO: Biological Process	GO:0072577	endothelial cell apoptotic process		0.00026	1	0.00206	0.01899	6	79	ABL1,NFE2L2,CCL2,TEK,TNF,IL4
GO: Biological Process	GO:0046824	positive regulation of nucleocytoplasmic transport		0.00026	1	0.00206	0.01899	6	79	PTGS2,TEK,GSK3B,IL1B,EP300,IL6
GO: Biological Process	GO:0046777	protein autophosphorylation		0.0002615	1	0.002069	0.01907	10	228	ABL1,MAP3K20,MET,AKT1,VEGFA,DDR1,FLT3,GSK3B,CSNK2A1,PDGFD
GO: Biological Process	GO:0010507	negative regulation of autophagy		0.0002699	1	0.00213	0.01963	7	112	BCL2,HMOX1,MET,AKT1,VHL,EP300,TP53
GO: Biological Process	GO:0070555	response to interleukin-1		0.0002699	1	0.00213	0.01963	7	112	NFKBIA,CCL2,RELA,APP,IL1B,EP300,IL6
GO: Biological Process	GO:0034764	positive regulation of transmembrane transport		0.0002702	1	0.00213	0.01963	11	273	ABL1,CFTR,BAX,TRDN,GIP,MET,NFE2L2,CCL2,AKT1,DRD4,ITLN1
GO: Biological Process	GO:0061061	muscle structure development		0.0002716	1	0.002137	0.0197	22	858	MYC,MYT1,BCL2,MET,BHLHA15,AKT1,VEGFA,GDF15,DTYMK,CASP3,CASP7,CREB1,SIRT1,GSK3B,MYOF,PRKAA1,ASS1,TNF,ATP2A2,IL4,EP300,IL6
GO: Biological Process	GO:0002274	myeloid leukocyte activation		0.0002773	1	0.002179	0.02009	12	320	MAPT,CFTR,RAET1E,HMOX1,FCER2,TAFA3,PPARG,APP,CSF2,TNF,IL4,IL6
GO: Biological Process	GO:2000573	positive regulation of DNA biosynthetic process		0.0002784	1	0.002185	0.02014	6	80	MYC,VEGFA,GSK3B,CCNA2,TNF,PCNA
GO: Biological Process	GO:0032680	regulation of tumor necrosis factor production		0.0002804	1	0.002197	0.02025	10	230	IL37,AXL,PTEN,CCL2,CCL19,FLT3,APP,SIRT1,IL4,IL6
GO: Biological Process	GO:0002683	negative regulation of immune system process		0.0002836	1	0.002219	0.02046	18	631	MYC,AXL,HMOX1,PTEN,LAX1,CCL2,AKT1,MERTK,FLT3,GDF15,DUSP1,TAFA3,CASP3,PPARG,SOCS5,TNFRSF13B,TNF,IL4
GO: Biological Process	GO:0001667	ameboidal-type cell migration		0.0002889	1	0.002258	0.02081	17	577	ABL1,HMOX1,PTEN,PTGS2,MET,UTS2,ANLN,NFE2L2,AKT1,NOS3,VEGFA,VHL,PPARG,TEK,SIRT1,TNF,IL4
GO: Biological Process	GO:0050796	regulation of insulin secretion		0.0002902	1	0.002258	0.02082	10	231	PDE3B,MYT1,CFTR,GIP,UTS2,NOS2,SIRT1,TNF,IL1B,IL6
GO: Biological Process	GO:0006109	regulation of carbohydrate metabolic process		0.0002902	1	0.002258	0.02082	10	231	MYC,RGPD1,AKT1,APP,SIRT1,GSK3B,PRKAA1,EP300,IL6,TP53
GO: Biological Process	GO:0003323	type B pancreatic cell development		0.0002922	1	0.002258	0.02082	4	29	CFTR,BHLHA15,AKT1,GSK3B
GO: Biological Process	GO:0000303	response to superoxide		0.0002922	1	0.002258	0.02082	4	29	NFE2L2,NQO1,NOS3,SOD1
GO: Biological Process	GO:1902993	positive regulation of amyloid precursor protein catabolic process		0.0002922	1	0.002258	0.02082	4	29	CASP3,RELA,APP,TNF
GO: Biological Process	GO:0042759	long-chain fatty acid biosynthetic process		0.0002922	1	0.002258	0.02082	4	29	CYP1A2,CYP2C9,CYP2D6,CYP3A4
GO: Biological Process	GO:0048820	hair follicle maturation		0.0002922	1	0.002258	0.02082	4	29	PTGS2,AKT1,GSDMA,CDH3
GO: Biological Process	GO:0032469	endoplasmic reticulum calcium ion homeostasis		0.0002922	1	0.002258	0.02082	4	29	BAX,BCL2,APP,ATP2A2
GO: Biological Process	GO:0038061	non-canonical NF-kappaB signal transduction		0.0002949	1	0.002276	0.02098	8	150	NFKBIA,AKT1,CCL19,RELA,APP,TEK,TNF,IL1B
GO: Biological Process	GO:0090276	regulation of peptide hormone secretion		0.0003059	1	0.002358	0.02174	11	277	PDE3B,MYT1,CFTR,GIP,UTS2,NOS2,PPARG,SIRT1,TNF,IL1B,IL6
GO: Biological Process	GO:0014013	regulation of gliogenesis		0.0003084	1	0.002374	0.02189	8	151	MYC,E2F1,RELA,PPARG,TNF,IL1B,IL6,TP53
GO: Biological Process	GO:1904706	negative regulation of vascular associated smooth muscle cell proliferation		0.0003125	1	0.002399	0.02212	5	53	CDKN1A,HMOX1,PTEN,DRD4,PPARG
GO: Biological Process	GO:0006984	ER-nucleus signaling pathway		0.0003125	1	0.002399	0.02212	5	53	BID,NFE2L2,GSK3B,ATP2A2,TP53
GO: Biological Process	GO:0006633	fatty acid biosynthetic process		0.0003135	1	0.002404	0.02216	9	191	CYP1A2,CYP2C9,CYP2D6,CYP3A4,PTGS2,GIP,SIRT1,PRKAA1,IL1B
GO: Biological Process	GO:0042180	ketone metabolic process		0.0003252	1	0.00249	0.02295	11	279	PTGS2,GIP,NQO1,AKT1,GDF15,PPARG,CREB1,SIRT1,LHB,FSHB,IL1B
GO: Biological Process	GO:1903522	regulation of blood circulation		0.0003281	1	0.002508	0.02312	12	326	ABL1,TRDN,PTGS2,UTS2,AKT1,PLN,NOS3,APP,SIRT1,OXT,TNF,ATP2A2
GO: Biological Process	GO:0030163	protein catabolic process		0.0003318	1	0.002533	0.02335	26	1115	PGPEP1,KEAP1,PTEN,NELL1,NFE2L2,TMEM132A,NQO1,FAM83D,AKT1,MMP3,NOS2,VHL,ANXA2,CASP3,CASP7,CASP8,RELA,APP,SIRT1,GSK3B,SLC17A9,CSNK2A1,SOCS5,CST1,TNF,IL1B
GO: Biological Process	GO:0001933	negative regulation of protein phosphorylation		0.0003321	1	0.002533	0.02335	13	375	CDKN1A,ABL1,BAX,PTEN,LAX1,MET,AKT1,DUSP1,CASP3,PPARG,SIRT1,SOCS5,IL1B
GO: Biological Process	GO:0032928	regulation of superoxide anion generation		0.0003342	1	0.002534	0.02336	4	30	MAPT,AKT1,APP,SOD1
GO: Biological Process	GO:0000305	response to oxygen radical		0.0003342	1	0.002534	0.02336	4	30	NFE2L2,NQO1,NOS3,SOD1
GO: Biological Process	GO:0045822	negative regulation of heart contraction		0.0003342	1	0.002534	0.02336	4	30	UTS2,PLN,TNF,ATP2A2
GO: Biological Process	GO:0010165	response to X-ray		0.0003342	1	0.002534	0.02336	4	30	CDKN1A,CASP3,THBD,TP53
GO: Biological Process	GO:0071902	positive regulation of protein serine/threonine kinase activity		0.0003385	1	0.002564	0.02363	9	193	AKT1,CCL19,FLT3,DRD4,SIRT1,MST1R,PDGFD,TNF,IL1B
GO: Biological Process	GO:0046627	negative regulation of insulin receptor signaling pathway		0.0003413	1	0.002578	0.02377	5	54	RELA,GSK3B,PRKAA1,TNF,IL1B
GO: Biological Process	GO:2001239	regulation of extrinsic apoptotic signaling pathway in absence of ligand		0.0003413	1	0.002578	0.02377	5	54	BCL2,AKT1,CSF2,TNF,IL1B
GO: Biological Process	GO:1903555	regulation of tumor necrosis factor superfamily cytokine production		0.000344	1	0.002595	0.02392	10	236	IL37,AXL,PTEN,CCL2,CCL19,FLT3,APP,SIRT1,IL4,IL6
GO: Biological Process	GO:0007507	heart development		0.0003542	1	0.002666	0.02457	20	757	CDKN1A,ABL1,PTEN,MET,PLN,NOS3,VCAM1,VEGFA,CASP3,CASP7,CASP8,TEK,CREB1,SIRT1,GSK3B,OXT,TIE1,EP300,TP53,PCNA
GO: Biological Process	GO:0008217	regulation of blood pressure		0.0003557	1	0.002666	0.02457	10	237	HMOX1,PTGS2,UTS2,NOS2,NOS3,DRD5,PPARG,OXT,TNF,SOD1
GO: Biological Process	GO:0032640	tumor necrosis factor production		0.0003557	1	0.002666	0.02457	10	237	IL37,AXL,PTEN,CCL2,CCL19,FLT3,APP,SIRT1,IL4,IL6
GO: Biological Process	GO:0090087	regulation of peptide transport		0.0003561	1	0.002666	0.02457	11	282	PDE3B,MYT1,CFTR,GIP,UTS2,NOS2,PPARG,SIRT1,TNF,IL1B,IL6
GO: Biological Process	GO:0002791	regulation of peptide secretion		0.0003561	1	0.002666	0.02457	11	282	PDE3B,MYT1,CFTR,GIP,UTS2,NOS2,PPARG,SIRT1,TNF,IL1B,IL6
GO: Biological Process	GO:0009306	protein secretion		0.0003562	1	0.002666	0.02457	15	480	CLSTN3,PDE3B,MYT1,CFTR,GIP,UTS2,TMEM132A,NOS2,DRD4,PPARG,SIRT1,TNF,IL1B,EP300,IL6
GO: Biological Process	GO:0051169	nuclear transport		0.0003583	1	0.002675	0.02466	13	378	CDKN1A,NOL6,RGPD1,PTGS2,NFKBIA,AKT1,IPO4,TEK,GSK3B,IL1B,EP300,IL6,TP53
GO: Biological Process	GO:0006913	nucleocytoplasmic transport		0.0003583	1	0.002675	0.02466	13	378	CDKN1A,NOL6,RGPD1,PTGS2,NFKBIA,AKT1,IPO4,TEK,GSK3B,IL1B,EP300,IL6,TP53
GO: Biological Process	GO:0010665	regulation of cardiac muscle cell apoptotic process		0.0003629	1	0.002695	0.02484	6	84	BCL2,PTEN,NFE2L2,SIRT1,ATP2A2,TP53
GO: Biological Process	GO:0032722	positive regulation of chemokine production		0.0003629	1	0.002695	0.02484	6	84	HMOX1,APP,TNF,IL1B,IL4,IL6
GO: Biological Process	GO:0002763	positive regulation of myeloid leukocyte differentiation		0.0003629	1	0.002695	0.02484	6	84	CASP8,CREB1,GSK3B,IL20,TNF,IL5
GO: Biological Process	GO:0071803	positive regulation of podosome assembly		0.000365	1	0.002703	0.02492	3	13	CSF2,TNF,IL5
GO: Biological Process	GO:1903844	regulation of cellular response to transforming growth factor beta stimulus		0.000365	1	0.002703	0.02492	9	195	GLG1,GDF15,PPARG,SIRT1,IL17RD,CDH3,IL4,EP300,TP53
GO: Biological Process	GO:0010629	negative regulation of gene expression		0.0003711	1	0.002736	0.02522	37	1847	MYC,CDKN1A,NMNAT2,MAPT,IL37,AXL,MYT1,MAP3K20,KEAP1,HMOX1,PLEKHN1,MET,GLG1,AKT1,MERTK,GPAT2,NOS2,VEGFA,VHL,FLT3,CASP3,E2F1,PPHLN1,PPARG,APP,CREB1,SIRT1,GSK3B,CACNG7,CSNK2A1,SOCS5,PRKAA1,TNF,IL1B,IL4,IL6,TP53
GO: Biological Process	GO:2000077	negative regulation of type B pancreatic cell development		0.0003719	1	0.002736	0.02522	2	3	CFTR,GSK3B
GO: Biological Process	GO:0060559	positive regulation of calcidiol 1-monooxygenase activity		0.0003719	1	0.002736	0.02522	2	3	TNF,IL1B
GO: Biological Process	GO:0048817	negative regulation of hair follicle maturation		0.0003719	1	0.002736	0.02522	2	3	GSDMA,CDH3
GO: Biological Process	GO:0006808	regulation of nitrogen utilization		0.0003719	1	0.002736	0.02522	2	3	BAX,BCL2
GO: Biological Process	GO:0009913	epidermal cell differentiation		0.000378	1	0.002774	0.02557	11	284	CDKN1A,KEAP1,PTGS2,KRT10,KRT14,CASP3,PPHLN1,IL20,GSDMA,CDH3,SOD1
GO: Biological Process	GO:0019318	hexose metabolic process		0.000378	1	0.002774	0.02557	11	284	MYC,RGPD1,MDH2,AKT1,ALDH1A1,SIRT1,PRKAA1,TNF,EP300,IL6,TP53
GO: Biological Process	GO:0035592	establishment of protein localization to extracellular region		0.0003802	1	0.002784	0.02566	15	483	CLSTN3,PDE3B,MYT1,CFTR,GIP,UTS2,TMEM132A,NOS2,DRD4,PPARG,SIRT1,TNF,IL1B,EP300,IL6
GO: Biological Process	GO:0045624	positive regulation of T-helper cell differentiation		0.0003803	1	0.002784	0.02566	4	31	CCL19,SOCS5,EP300,IL6
GO: Biological Process	GO:0106106	cold-induced thermogenesis		0.000384	1	0.002807	0.02588	8	156	CLSTN3,TSHR,HOXC10,ALDH1A1,VEGFA,PPARG,OXT,IL4
GO: Biological Process	GO:2000117	negative regulation of cysteine-type endopeptidase activity		0.0003869	1	0.002821	0.026	6	85	PTGS2,AKT1,VEGFA,CSNK2A1,CST1,TNF
GO: Biological Process	GO:0071347	cellular response to interleukin-1		0.0003869	1	0.002821	0.026	6	85	NFKBIA,CCL2,RELA,IL1B,EP300,IL6
GO: Biological Process	GO:0002244	hematopoietic progenitor cell differentiation		0.0003933	1	0.002864	0.0264	9	197	CYP2C19,ABL1,BCL2,ANLN,NFE2L2,VEGFA,FLT3,TNFRSF13B,TP53
GO: Biological Process	GO:0021782	glial cell development		0.0004008	1	0.002915	0.02687	8	157	MAPT,PTEN,AKT1,APP,TNF,IL1B,IL6,SOD1
GO: Biological Process	GO:0061919	process utilizing autophagic mechanism		0.0004038	1	0.002929	0.027	18	650	ABL1,MAPT,BCL2,KEAP1,HMOX1,BID,MET,AKT1,VHL,CASP3,SIRT1,GSK3B,CSNK2A1,PRKAA1,ATP2A2,IL4,EP300,TP53
GO: Biological Process	GO:0006914	autophagy		0.0004038	1	0.002929	0.027	18	650	ABL1,MAPT,BCL2,KEAP1,HMOX1,BID,MET,AKT1,VHL,CASP3,SIRT1,GSK3B,CSNK2A1,PRKAA1,ATP2A2,IL4,EP300,TP53
GO: Biological Process	GO:0032309	icosanoid secretion		0.0004048	1	0.002933	0.02704	5	56	PTGS2,NOS2,DRD4,OXT,IL1B
GO: Biological Process	GO:0050920	regulation of chemotaxis		0.0004193	1	0.003034	0.02797	10	242	MET,CCL2,CCL19,VEGFA,DUSP1,APP,PDGFD,IL1B,IL4,IL6
GO: Biological Process	GO:0010623	programmed cell death involved in cell development		0.0004309	1	0.003109	0.02866	4	32	BAX,BCL2,IL1B,SOD1
GO: Biological Process	GO:0010575	positive regulation of vascular endothelial growth factor production		0.0004309	1	0.003109	0.02866	4	32	PTGS2,RELA,IL1B,IL6
GO: Biological Process	GO:0046889	positive regulation of lipid biosynthetic process		0.0004321	1	0.003113	0.0287	7	121	PTGS2,AKT1,CREB1,FSHB,PRKAA1,TNF,IL1B
GO: Biological Process	GO:0043254	regulation of protein-containing complex assembly		0.0004325	1	0.003113	0.0287	15	489	ABL1,MAPT,BAX,BID,MET,CCL13,MMP3,VEGFA,CREB1,GSK3B,CSF2,TNF,IL5,EP300,TP53
GO: Biological Process	GO:0071706	tumor necrosis factor superfamily cytokine production		0.0004331	1	0.003114	0.0287	10	243	IL37,AXL,PTEN,CCL2,CCL19,FLT3,APP,SIRT1,IL4,IL6
GO: Biological Process	GO:0002821	positive regulation of adaptive immune response		0.0004361	1	0.003132	0.02887	8	159	RAET1E,FCER2,SIRT1,TNF,IL1B,IL4,EP300,IL6
GO: Biological Process	GO:0010656	negative regulation of muscle cell apoptotic process		0.0004385	1	0.003138	0.02892	6	87	CFTR,BCL2,HMOX1,NFE2L2,SIRT1,GSK3B
GO: Biological Process	GO:0001974	blood vessel remodeling		0.0004385	1	0.003138	0.02892	6	87	AXL,BAX,NOS2,NOS3,VEGFA,CST1
GO: Biological Process	GO:0042770	signal transduction in response to DNA damage		0.000439	1	0.003138	0.02892	9	200	CDKN1A,ABL1,MAP3K20,BID,RAD51,CASP9,E2F1,SIRT1,TP53
GO: Biological Process	GO:0007617	mating behavior		0.0004398	1	0.003138	0.02892	5	57	PTEN,DRD4,DRD5,APP,OXT
GO: Biological Process	GO:0045622	regulation of T-helper cell differentiation		0.0004398	1	0.003138	0.02892	5	57	CCL19,SOCS5,IL4,EP300,IL6
GO: Biological Process	GO:0071692	protein localization to extracellular region		0.0004418	1	0.003148	0.02902	15	490	CLSTN3,PDE3B,MYT1,CFTR,GIP,UTS2,TMEM132A,NOS2,DRD4,PPARG,SIRT1,TNF,IL1B,EP300,IL6
GO: Biological Process	GO:0006006	glucose metabolic process		0.0004473	1	0.003182	0.02933	10	244	MYC,RGPD1,MDH2,AKT1,SIRT1,PRKAA1,TNF,EP300,IL6,TP53
GO: Biological Process	GO:0050807	regulation of synapse organization		0.0004477	1	0.003182	0.02933	13	387	CLSTN3,ABL1,LRRTM1,PTEN,AKT1,VHL,APP,GSK3B,OXT,ST8SIA2,CNTNAP4,TNF,PCDH8
GO: Biological Process	GO:0044703	multi-organism reproductive process		0.0004506	1	0.003199	0.02949	11	290	BCL2,PTGS2,GIP,AKT1,VEGFA,DDR1,THBD,OXT,FSHB,IL1B,SOD1
GO: Biological Process	GO:0042593	glucose homeostasis		0.0004536	1	0.003216	0.02965	12	338	PDE3B,MYT1,CFTR,MET,BHLHA15,AKT1,VCAM1,PPARG,SIRT1,PRKAA1,SLC29A1,IL6
GO: Biological Process	GO:0032755	positive regulation of interleukin-6 production		0.0004541	1	0.003216	0.02965	7	122	PTEN,NOS2,RELA,APP,TNF,IL1B,IL6
GO: Biological Process	GO:0071675	regulation of mononuclear cell migration		0.0004547	1	0.003216	0.02965	8	160	ABL1,CCL2,AKT1,DUSP1,APP,PDGFD,TNF,IL4
GO: Biological Process	GO:0031652	positive regulation of heat generation		0.0004607	1	0.003234	0.02981	3	14	PTGS2,TNF,IL1B
GO: Biological Process	GO:1904179	positive regulation of adipose tissue development		0.0004607	1	0.003234	0.02981	3	14	PPARG,SIRT1,PRKAA1
GO: Biological Process	GO:0097267	omega-hydroxylase P450 pathway		0.0004607	1	0.003234	0.02981	3	14	CYP1A2,CYP2C19,CYP2C9
GO: Biological Process	GO:0001660	fever generation		0.0004607	1	0.003234	0.02981	3	14	PTGS2,TNF,IL1B
GO: Biological Process	GO:2000668	regulation of dendritic cell apoptotic process		0.0004607	1	0.003234	0.02981	3	14	AXL,BCL2,CCL19
GO: Biological Process	GO:0097048	dendritic cell apoptotic process		0.0004607	1	0.003234	0.02981	3	14	AXL,BCL2,CCL19
GO: Biological Process	GO:0045444	fat cell differentiation		0.0004638	1	0.003252	0.02998	11	291	PTGS2,AKT1,VEGFA,E2F1,PPARG,CREB1,SIRT1,GSK3B,TNF,EP300,IL6
GO: Biological Process	GO:0033500	carbohydrate homeostasis		0.0004657	1	0.003257	0.03002	12	339	PDE3B,MYT1,CFTR,MET,BHLHA15,AKT1,VCAM1,PPARG,SIRT1,PRKAA1,SLC29A1,IL6
GO: Biological Process	GO:0010662	regulation of striated muscle cell apoptotic process		0.0004662	1	0.003257	0.03002	6	88	BCL2,PTEN,NFE2L2,SIRT1,ATP2A2,TP53
GO: Biological Process	GO:0034248	regulation of amide metabolic process		0.0004662	1	0.003257	0.03002	6	88	NFE2L2,CASP3,RELA,PRKAA1,TNF,TP53
GO: Biological Process	GO:0022409	positive regulation of cell-cell adhesion		0.0004699	1	0.003274	0.03018	13	389	ABL1,CCL2,AKT1,CCL19,VCAM1,RELA,SOCS5,TNF,FUT3,IL1B,IL4,EP300,IL6
GO: Biological Process	GO:0055074	calcium ion homeostasis		0.0004699	1	0.003274	0.03018	13	389	ABL1,BAX,BCL2,TRDN,CCL2,CCL13,CCL19,PLN,DRD4,DRD5,APP,CST1,ATP2A2
GO: Biological Process	GO:0001889	liver development		0.0004719	1	0.003284	0.03027	9	202	BAAT,HMOX1,MET,MKI67,RELA,ASS1,TNF,IL6,PCNA
GO: Biological Process	GO:0014812	muscle cell migration		0.000474	1	0.003284	0.03027	8	161	MYC,BCL2,MET,NFE2L2,DDR1,DRD4,PPARG,PDGFD
GO: Biological Process	GO:1902806	regulation of cell cycle G1/S phase transition		0.0004767	1	0.003284	0.03027	10	246	CDKN1A,BCL2,PTEN,BID,CRNN,CCL2,FAM83D,AKT1,E2F1,TP53
GO: Biological Process	GO:0046890	regulation of lipid biosynthetic process		0.0004767	1	0.003284	0.03027	10	246	PTGS2,GIP,AKT1,CREB1,SIRT1,FSHB,PRKAA1,TNF,IL1B,SOD1
GO: Biological Process	GO:0014075	response to amine		0.0004769	1	0.003284	0.03027	5	58	NQO1,DRD4,DRD5,OXT,ASS1
GO: Biological Process	GO:0046427	positive regulation of receptor signaling pathway via JAK-STAT		0.0004769	1	0.003284	0.03027	5	58	TNF,IL4,IL5,EP300,IL6
GO: Biological Process	GO:0042088	T-helper 1 type immune response		0.0004769	1	0.003284	0.03027	5	58	CCL19,VEGFA,SOCS5,IL1B,IL4
GO: Biological Process	GO:0043457	regulation of cellular respiration		0.0004769	1	0.003284	0.03027	5	58	MYC,AKT1,NOS2,TNF,IL4
GO: Biological Process	GO:0045740	positive regulation of DNA replication		0.0004769	1	0.003284	0.03027	5	58	CDKN1A,MET,CST1,IL6,PCNA
GO: Biological Process	GO:0001942	hair follicle development		0.000477	1	0.003284	0.03027	7	123	BCL2,PTGS2,AKT1,RELA,GSDMA,TNF,CDH3
GO: Biological Process	GO:0031346	positive regulation of cell projection organization		0.0004807	1	0.003305	0.03046	15	494	PCP4,ABL1,ALKAL1,MAPT,MET,ANLN,NFE2L2,CCL19,VEGFA,DDR1,CRABP2,SIRT1,GSK3B,EP300,IL6
GO: Biological Process	GO:0002363	alpha-beta T cell lineage commitment		0.000486	1	0.003337	0.03076	4	33	BCL2,IL4,EP300,IL6
GO: Biological Process	GO:0048167	regulation of synaptic plasticity		0.0004911	1	0.003368	0.03105	11	293	ABL1,MAPT,LRRTM1,PTEN,PTGS2,GIP,DRD5,APP,CREB1,GSK3B,DGKI
GO: Biological Process	GO:0009612	response to mechanical stimulus		0.0004921	1	0.003371	0.03107	10	247	MYC,PTGS2,KCNK4,CHRNA5,NFKBIA,AKT1,NOS3,RELA,GSK3B,TNF
GO: Biological Process	GO:0051146	striated muscle cell differentiation		0.0004931	1	0.003371	0.03107	13	391	MYC,BCL2,MET,BHLHA15,AKT1,VEGFA,GDF15,CASP3,CASP7,SIRT1,GSK3B,IL4,EP300
GO: Biological Process	GO:0010821	regulation of mitochondrion organization		0.0004939	1	0.003371	0.03107	8	162	MAPT,BAX,BID,AKT1,PPARG,GSK3B,EP300,TP53
GO: Biological Process	GO:0030879	mammary gland development		0.0004939	1	0.003371	0.03107	8	162	BAX,AKT1,CCL13,VEGFA,DDR1,CREB1,GSDMA,SLC29A1
GO: Biological Process	GO:0044706	multi-multicellular organism process		0.0005053	1	0.003444	0.03175	11	294	BCL2,PTGS2,GIP,AKT1,VEGFA,DDR1,THBD,OXT,FSHB,IL1B,SOD1
GO: Biological Process	GO:0002686	negative regulation of leukocyte migration		0.0005164	1	0.003511	0.03237	5	59	HMOX1,CCL2,AKT1,GDF15,DUSP1
GO: Biological Process	GO:0006953	acute-phase response		0.0005164	1	0.003511	0.03237	5	59	PTGS2,ASS1,TNF,IL1B,IL6
GO: Biological Process	GO:0033043	regulation of organelle organization		0.0005203	1	0.003534	0.03258	29	1342	MYC,CLSTN3,PDE3A,ABL1,MAPT,MAP3K20,BAX,LRRTM1,BID,MET,BUB1B,MKI67,AKT1,CCL13,ANXA2,DUSP1,PPHLN1,PPARG,NCAPH,SIRT1,GSK3B,CSF2,PRKAA1,TNF,SKA3,IL1B,IL5,EP300,TP53
GO: Biological Process	GO:0010976	positive regulation of neuron projection development		0.000524	1	0.003546	0.03269	10	249	PCP4,ABL1,ALKAL1,MAPT,MET,NFE2L2,DDR1,SIRT1,EP300,IL6
GO: Biological Process	GO:0061008	hepaticobiliary system development		0.000525	1	0.003546	0.03269	9	205	BAAT,HMOX1,MET,MKI67,RELA,ASS1,TNF,IL6,PCNA
GO: Biological Process	GO:0046425	regulation of receptor signaling pathway via JAK-STAT		0.0005256	1	0.003546	0.03269	7	125	VHL,IL20,TNF,IL4,IL5,EP300,IL6
GO: Biological Process	GO:0032642	regulation of chemokine production		0.0005256	1	0.003546	0.03269	7	125	HMOX1,APP,SOCS5,TNF,IL1B,IL4,IL6
GO: Biological Process	GO:0001938	positive regulation of endothelial cell proliferation		0.0005256	1	0.003546	0.03269	7	125	HMOX1,CCL2,AKT1,CCL13,VEGFA,TEK,SIRT1
GO: Biological Process	GO:0010659	cardiac muscle cell apoptotic process		0.0005258	1	0.003546	0.03269	6	90	BCL2,PTEN,NFE2L2,SIRT1,ATP2A2,TP53
GO: Biological Process	GO:0002065	columnar/cuboidal epithelial cell differentiation		0.0005357	1	0.003604	0.03322	8	164	CDKN1A,ABL1,CFTR,BHLHA15,AKT1,VHL,GSK3B,NR5A2
GO: Biological Process	GO:0043500	muscle adaptation		0.0005357	1	0.003604	0.03322	8	164	HMOX1,NOS3,PPARG,SIRT1,GSK3B,IL1B,ATP2A2,EP300
GO: Biological Process	GO:0050803	regulation of synapse structure or activity		0.0005424	1	0.003645	0.0336	13	395	CLSTN3,ABL1,LRRTM1,PTEN,AKT1,VHL,APP,GSK3B,OXT,ST8SIA2,CNTNAP4,TNF,PCDH8
GO: Biological Process	GO:0097421	liver regeneration		0.000546	1	0.003652	0.03366	4	34	HMOX1,TNF,IL6,PCNA
GO: Biological Process	GO:0070498	interleukin-1-mediated signaling pathway		0.000546	1	0.003652	0.03366	4	34	NFKBIA,RELA,IL1B,IL6
GO: Biological Process	GO:0090311	regulation of protein deacetylation		0.000546	1	0.003652	0.03366	4	34	MAPT,SIRT1,PRKAA1,EP300
GO: Biological Process	GO:0033688	regulation of osteoblast proliferation		0.000546	1	0.003652	0.03366	4	34	ABL1,BCL2,NELL1,GSK3B
GO: Biological Process	GO:0022404	molting cycle process		0.0005513	1	0.003678	0.03391	7	126	BCL2,PTGS2,AKT1,RELA,GSDMA,TNF,CDH3
GO: Biological Process	GO:0022405	hair cycle process		0.0005513	1	0.003678	0.03391	7	126	BCL2,PTGS2,AKT1,RELA,GSDMA,TNF,CDH3
GO: Biological Process	GO:0002067	glandular epithelial cell differentiation		0.0005578	1	0.003717	0.03426	6	91	CFTR,BHLHA15,AKT1,VHL,GSK3B,NR5A2
GO: Biological Process	GO:0033365	protein localization to organelle		0.0005595	1	0.003724	0.03433	25	1091	CDKN1A,ABL1,MAPT,RGPD1,BAX,PTGS2,BID,NFKBIA,BUB1B,FAM83D,AKT1,VEGFA,PPHLN1,IPO4,APP,TEK,SIRT1,GSK3B,CACNG7,AIFM1,PRKAA1,ROM1,EP300,IL6,TP53
GO: Biological Process	GO:0010975	regulation of neuron projection development		0.0005643	1	0.003752	0.03459	17	612	PCP4,ABL1,ALKAL1,MAPT,PTEN,MET,NFE2L2,AKT1,ITM2C,VEGFA,DDR1,CRABP2,SIRT1,GSK3B,RTN4RL2,EP300,IL6
GO: Biological Process	GO:0031392	regulation of prostaglandin biosynthetic process		0.0005711	1	0.003779	0.03484	3	15	PTGS2,SIRT1,IL1B
GO: Biological Process	GO:0001542	ovulation from ovarian follicle		0.0005711	1	0.003779	0.03484	3	15	NOS2,NOS3,SIRT1
GO: Biological Process	GO:0051964	negative regulation of synapse assembly		0.0005711	1	0.003779	0.03484	3	15	CLSTN3,APP,GSK3B
GO: Biological Process	GO:0006983	ER overload response		0.0005711	1	0.003779	0.03484	3	15	BID,GSK3B,TP53
GO: Biological Process	GO:0002819	regulation of adaptive immune response		0.000575	1	0.003801	0.03504	10	252	RAET1E,FCER2,CCL19,SIRT1,SOCS5,TNF,IL1B,IL4,EP300,IL6
GO: Biological Process	GO:0098773	skin epidermis development		0.0005804	1	0.003829	0.0353	8	166	BCL2,PTGS2,MET,AKT1,RELA,GSDMA,TNF,CDH3
GO: Biological Process	GO:0140546	defense response to symbiont		0.0005807	1	0.003829	0.0353	28	1286	AXL,RAET1E,BCL2,CFB,NFE2L2,NFKBIA,NQO1,CCL2,AKT1,C4A,C4B,CCL13,MMP3,CCL19,NOS2,CASP8,RELA,PPARG,APP,CFI,MST1R,ASS1,TNF,IL1B,IL4,EP300,IL6,TP53
GO: Biological Process	GO:0046626	regulation of insulin receptor signaling pathway		0.0005912	1	0.003889	0.03585	6	92	RELA,SIRT1,GSK3B,PRKAA1,TNF,IL1B
GO: Biological Process	GO:0051966	regulation of synaptic transmission, glutamatergic		0.0005912	1	0.003889	0.03585	6	92	PTGS2,CCL2,GRIA2,CACNG7,DGKI,TNF
GO: Biological Process	GO:1902895	positive regulation of miRNA transcription		0.0006026	1	0.00396	0.0365	5	61	MYC,RELA,PPARG,TNF,TP53
GO: Biological Process	GO:0033559	unsaturated fatty acid metabolic process		0.0006057	1	0.003976	0.03665	7	128	CYP1A2,CYP2C19,CYP2C9,CYP2D6,PTGS2,SIRT1,IL1B
GO: Biological Process	GO:0043369	CD4-positive or CD8-positive, alpha-beta T cell lineage commitment		0.0006111	1	0.003997	0.03685	4	35	BCL2,IL4,EP300,IL6
GO: Biological Process	GO:0030224	monocyte differentiation		0.0006111	1	0.003997	0.03685	4	35	MYC,VEGFA,PPARG,CSF2
GO: Biological Process	GO:0001963	synaptic transmission, dopaminergic		0.0006111	1	0.003997	0.03685	4	35	PTGS2,DRD4,DRD5,CNTNAP4
GO: Biological Process	GO:0006869	lipid transport		0.0006154	1	0.004021	0.03707	15	506	CFTR,PTGS2,NFKBIA,AKT1,NOS2,DRD4,ANXA2,PPARG,CRABP2,SIRT1,OXT,CIDEC,SLC22A2,PRKAA1,IL1B
GO: Biological Process	GO:0002367	cytokine production involved in immune response		0.000628	1	0.004098	0.03778	8	168	AXL,HMOX1,TEK,SIRT1,TNF,IL1B,IL4,IL6
GO: Biological Process	GO:0043406	positive regulation of MAP kinase activity		0.0006345	1	0.004126	0.03804	7	129	CCL19,FLT3,DRD4,MST1R,PDGFD,TNF,IL1B
GO: Biological Process	GO:0032651	regulation of interleukin-1 beta production		0.0006345	1	0.004126	0.03804	7	129	CCL19,CASP8,RELA,APP,GSDMA,TNF,IL6
GO: Biological Process	GO:0008637	apoptotic mitochondrial changes		0.0006345	1	0.004126	0.03804	7	129	BAX,BCL2,BID,AKT1,GSK3B,AIFM1,TP53
GO: Biological Process	GO:1901990	regulation of mitotic cell cycle phase transition		0.0006386	1	0.004149	0.03824	13	402	CDKN1A,MAP3K20,BCL2,PTEN,BID,ANLN,BUB1B,CCL2,AKT1,DUSP1,E2F1,APP,TP53
GO: Biological Process	GO:0002009	morphogenesis of an epithelium		0.0006406	1	0.004157	0.03832	17	619	MYC,ABL1,BCL2,PTEN,MET,CCL13,ALDH1A1,VEGFA,DDR1,CASP3,CASP8,TEK,TIE1,GSDMA,TNF,PCDH8,IL6
GO: Biological Process	GO:0051250	negative regulation of lymphocyte activation		0.0006458	1	0.004186	0.03858	9	211	AXL,PTEN,LAX1,MERTK,FLT3,CASP3,SOCS5,TNFRSF13B,IL4
GO: Biological Process	GO:0002455	humoral immune response mediated by circulating immunoglobulin		0.0006495	1	0.004205	0.03876	5	62	FCER2,C4A,C4B,CFI,TNF
GO: Biological Process	GO:0010658	striated muscle cell apoptotic process		0.0006626	1	0.004285	0.0395	6	94	BCL2,PTEN,NFE2L2,SIRT1,ATP2A2,TP53
GO: Biological Process	GO:0097306	cellular response to alcohol		0.0006643	1	0.004291	0.03955	7	130	CFTR,PTEN,AKT1,RAD51,CREB1,AIFM1,PRKAA1
GO: Biological Process	GO:1903532	positive regulation of secretion by cell		0.0006686	1	0.004314	0.03977	13	404	PCP4,CFTR,GIP,TMEM132A,CDK5R2,ANXA2,PPARG,CREB1,SIRT1,OXT,IL1B,IL4,EP300
GO: Biological Process	GO:0098771	inorganic ion homeostasis		0.0006759	1	0.004356	0.04015	17	622	MYC,ABL1,BAX,BCL2,HMOX1,TRDN,CCL2,CCL13,CCL19,PLN,DRD4,DRD5,APP,MT1E,CST1,ATP2A2,SOD1
GO: Biological Process	GO:0050671	positive regulation of lymphocyte proliferation		0.0006787	1	0.004364	0.04023	8	170	CDKN1A,BCL2,CCL19,VCAM1,IL1B,IL4,IL5,IL6
GO: Biological Process	GO:0051100	negative regulation of binding		0.0006787	1	0.004364	0.04023	8	170	MYC,CDKN1A,CYP2D6,BAX,AKT1,PLN,E2F1,ATP2A2
GO: Biological Process	GO:0032103	positive regulation of response to external stimulus		0.0006795	1	0.004364	0.04023	19	738	RAET1E,PTGS2,MET,NFKBIA,CCL2,AKT1,CCL19,VEGFA,TAFA3,CASP3,RELA,APP,THBD,PDGFD,TNF,IL1B,IL4,EP300,IL6
GO: Biological Process	GO:0034694	response to prostaglandin		0.0006815	1	0.004367	0.04025	4	36	AKT1,CCL19,OXT,PRKAA1
GO: Biological Process	GO:0090050	positive regulation of cell migration involved in sprouting angiogenesis		0.0006815	1	0.004367	0.04025	4	36	ABL1,HMOX1,PTGS2,VEGFA
GO: Biological Process	GO:0002253	activation of immune response		0.0006881	1	0.004404	0.0406	17	623	ABL1,BAX,BCL2,PTEN,LAX1,CFB,NFKBIA,AKT1,C4A,C4B,RELA,APP,CFI,CD79B,TNF,IL1B,EP300
GO: Biological Process	GO:0071674	mononuclear cell migration		0.0006896	1	0.004408	0.04064	10	258	ABL1,CCL2,AKT1,CCL19,DUSP1,APP,PDGFD,TNF,IL4,IL6
GO: Biological Process	GO:0007276	gamete generation		0.0006967	1	0.004442	0.04095	23	982	PDE3A,AXL,ACRV1,CFTR,TSPY3,BAX,BCL2,PTEN,ASPM,AKT1,MERTK,NICOL1,PLN,NOS2,NOS3,AMH,PRDX4,NCAPH,SIRT1,GSK3B,FSHB,TP53,SOD1
GO: Biological Process	GO:1902510	regulation of apoptotic DNA fragmentation		0.0006971	1	0.004442	0.04095	3	16	BAX,AIFM1,IL6
GO: Biological Process	GO:0042640	anagen		0.0006971	1	0.004442	0.04095	3	16	PTGS2,AKT1,GSDMA
GO: Biological Process	GO:0046883	regulation of hormone secretion		0.0006992	1	0.004442	0.04095	12	355	PDE3B,MYT1,CFTR,GIP,UTS2,NOS2,PPARG,CREB1,SIRT1,TNF,IL1B,IL6
GO: Biological Process	GO:0010828	positive regulation of D-glucose transmembrane transport		0.0006992	1	0.004442	0.04095	5	63	GIP,MET,NFE2L2,AKT1,ITLN1
GO: Biological Process	GO:0009057	macromolecule catabolic process		0.0006995	1	0.004442	0.04095	33	1635	BAX,PGPEP1,KEAP1,PTEN,PLEKHN1,NELL1,NFE2L2,TMEM132A,NQO1,FAM83D,AKT1,MMP3,NOS2,VEGFA,VHL,ANXA2,CASP3,CASP7,CASP8,E2F1,RELA,APP,SIRT1,GSK3B,CACNG7,SLC17A9,AIFM1,CSNK2A1,SOCS5,CST1,TNF,IL1B,IL6
GO: Biological Process	GO:0032612	interleukin-1 production		0.0007053	1	0.004469	0.04119	8	171	CCL19,CASP8,RELA,APP,GSDMA,TNF,IL1B,IL6
GO: Biological Process	GO:0008584	male gonad development		0.0007053	1	0.004469	0.04119	8	171	CFTR,BAX,BCL2,ASPM,AMH,PRDX4,LHB,FSHB
GO: Biological Process	GO:0035249	synaptic transmission, glutamatergic		0.0007273	1	0.004603	0.04243	7	132	CLSTN3,PTGS2,CCL2,GRIA2,CACNG7,DGKI,TNF
GO: Biological Process	GO:0009749	response to glucose		0.0007317	1	0.004625	0.04264	10	260	PDE3B,MYT1,CFTR,GIP,VCAM1,CASP3,SIRT1,PRKAA1,SLC29A1,EP300
GO: Biological Process	GO:0046546	development of primary male sexual characteristics		0.0007327	1	0.004627	0.04265	8	172	CFTR,BAX,BCL2,ASPM,AMH,PRDX4,LHB,FSHB
GO: Biological Process	GO:1990086	lens fiber cell apoptotic process		0.0007383	1	0.004641	0.04279	2	4	E2F1,E2F2
GO: Biological Process	GO:0006543	glutamine catabolic process		0.0007383	1	0.004641	0.04279	2	4	GLS2,GLS
GO: Biological Process	GO:0038189	neuropilin signaling pathway		0.0007383	1	0.004641	0.04279	2	4	ABL1,VEGFA
GO: Biological Process	GO:0051097	negative regulation of helicase activity		0.0007383	1	0.004641	0.04279	2	4	SIRT1,TP53
GO: Biological Process	GO:2000378	negative regulation of reactive oxygen species metabolic process		0.0007516	1	0.004719	0.0435	5	64	BCL2,AKT1,MMP3,SIRT1,TP53
GO: Biological Process	GO:0015850	organic hydroxy compound transport		0.0007523	1	0.004719	0.0435	12	358	MYC,PCP4,CFTR,NFKBIA,CHRNA6,DRD4,ANXA2,PPARG,SIRT1,OXT,SLC22A2,PRKAA1
GO: Biological Process	GO:0034250	positive regulation of amide metabolic process		0.0007574	1	0.004746	0.04375	4	37	NFE2L2,CASP3,RELA,TNF
GO: Biological Process	GO:0032946	positive regulation of mononuclear cell proliferation		0.0007609	1	0.004763	0.0439	8	173	CDKN1A,BCL2,CCL19,VCAM1,IL1B,IL4,IL5,IL6
GO: Biological Process	GO:0031589	cell-substrate adhesion		0.0007659	1	0.004783	0.04409	13	410	ABL1,AXL,BCL2,PTEN,MERTK,DMP1,VCAM1,VEGFA,DDR1,ANXA2,ECM2,TEK,GSK3B
GO: Biological Process	GO:0046942	carboxylic acid transport		0.0007659	1	0.004783	0.04409	13	410	MYC,PTGS2,AKT1,NOS2,DRD4,PPARG,CRABP2,OXT,SLC16A14,SLC22A2,PRKAA1,TNF,IL1B
GO: Biological Process	GO:0006874	intracellular calcium ion homeostasis		0.0007708	1	0.004808	0.04433	12	359	ABL1,BAX,BCL2,TRDN,CCL2,CCL13,CCL19,PLN,DRD4,DRD5,APP,ATP2A2
GO: Biological Process	GO:0051591	response to cAMP		0.0007822	1	0.004874	0.04493	6	97	CFTR,RELA,TEK,THBD,OXT,ASS1
GO: Biological Process	GO:0010638	positive regulation of organelle organization		0.0007881	1	0.004906	0.04522	16	574	ABL1,MAPT,BAX,BID,MET,CCL13,ANXA2,PPHLN1,NCAPH,GSK3B,CSF2,TNF,IL1B,IL5,EP300,TP53
GO: Biological Process	GO:0019217	regulation of fatty acid metabolic process		0.0007949	1	0.004943	0.04556	7	134	PTGS2,GIP,AKT1,GDF15,PPARG,SIRT1,IL1B
GO: Biological Process	GO:0015849	organic acid transport		0.0008009	1	0.004974	0.04585	13	412	MYC,PTGS2,AKT1,NOS2,DRD4,PPARG,CRABP2,OXT,SLC16A14,SLC22A2,PRKAA1,TNF,IL1B
GO: Biological Process	GO:0032965	regulation of collagen biosynthetic process		0.0008069	1	0.005	0.04609	5	65	UTS2,CCL2,PPARG,EP300,IL6
GO: Biological Process	GO:0060688	regulation of morphogenesis of a branching structure		0.0008069	1	0.005	0.04609	5	65	ABL1,MET,VEGFA,TNF,IL1B
GO: Biological Process	GO:0034763	negative regulation of transmembrane transport		0.0008201	1	0.005066	0.04669	8	175	MYC,BCL2,TRDN,AKT1,PLN,DRD4,TNF,IL1B
GO: Biological Process	GO:0016525	negative regulation of angiogenesis		0.0008201	1	0.005066	0.04669	8	175	PDE3B,CCL2,E2F2,RELA,PPARG,TEK,TIE1,TNF
GO: Biological Process	GO:0002705	positive regulation of leukocyte mediated immunity		0.0008201	1	0.005066	0.04669	8	175	RAET1E,FCER2,CCL2,NOS2,TNF,IL1B,IL4,IL6
GO: Biological Process	GO:0009791	post-embryonic development		0.0008306	1	0.005119	0.04719	7	135	CYP1A2,ABL1,MYT1,BAX,BCL2,VEGFA,FLT3
GO: Biological Process	GO:0032602	chemokine production		0.0008306	1	0.005119	0.04719	7	135	HMOX1,APP,SOCS5,TNF,IL1B,IL4,IL6
GO: Biological Process	GO:2000108	positive regulation of leukocyte apoptotic process		0.0008392	1	0.00513	0.04729	4	38	MYC,BAX,SIRT1,TP53
GO: Biological Process	GO:0090594	inflammatory response to wounding		0.0008392	1	0.00513	0.04729	4	38	HMOX1,PPARG,TNF,IL6
GO: Biological Process	GO:0002902	regulation of B cell apoptotic process		0.0008392	1	0.00513	0.04729	4	38	MYC,BAX,BCL2,PTEN
GO: Biological Process	GO:0031650	regulation of heat generation		0.0008396	1	0.00513	0.04729	3	17	PTGS2,TNF,IL1B
GO: Biological Process	GO:0010459	negative regulation of heart rate		0.0008396	1	0.00513	0.04729	3	17	UTS2,PLN,TNF
GO: Biological Process	GO:0051044	positive regulation of membrane protein ectodomain proteolysis		0.0008396	1	0.00513	0.04729	3	17	APP,TNF,IL1B
GO: Biological Process	GO:2001279	regulation of unsaturated fatty acid biosynthetic process		0.0008396	1	0.00513	0.04729	3	17	PTGS2,SIRT1,IL1B
GO: Biological Process	GO:0071801	regulation of podosome assembly		0.0008396	1	0.00513	0.04729	3	17	CSF2,TNF,IL5
GO: Biological Process	GO:1990845	adaptive thermogenesis		0.000851	1	0.005189	0.04783	8	176	CLSTN3,TSHR,HOXC10,ALDH1A1,VEGFA,PPARG,OXT,IL4
GO: Biological Process	GO:1900180	regulation of protein localization to nucleus		0.000851	1	0.005189	0.04783	8	176	PTGS2,AKT1,APP,TEK,SIRT1,GSK3B,EP300,IL6
GO: Biological Process	GO:0001836	release of cytochrome c from mitochondria		0.0008652	1	0.005258	0.04847	5	66	BAX,BCL2,BID,AKT1,TP53
GO: Biological Process	GO:0010574	regulation of vascular endothelial growth factor production		0.0008652	1	0.005258	0.04847	5	66	PTGS2,CCL2,RELA,IL1B,IL6
GO: Biological Process	GO:0046902	regulation of mitochondrial membrane permeability		0.0008652	1	0.005258	0.04847	5	66	BAX,BCL2,BID,GSK3B,TP53
GO: Biological Process	GO:0050764	regulation of phagocytosis		0.0008675	1	0.005266	0.04854	7	136	PTEN,CCL2,C4A,C4B,MERTK,PPARG,SOD1
GO: Biological Process	GO:0050766	positive regulation of phagocytosis		0.0008707	1	0.00528	0.04867	6	99	CCL2,C4A,C4B,MERTK,PPARG,SOD1
GO: Biological Process	GO:0015837	amine transport		0.0009056	1	0.005486	0.05057	7	137	PCP4,CHRNA6,DRD4,OXT,SLC22A2,TNF,IL1B
GO: Biological Process	GO:0140014	mitotic nuclear division		0.0009148	1	0.005529	0.05097	11	316	MET,ANLN,BUB1B,MKI67,DUSP1,NCAPH,SIRT1,CEP55,TNF,SKA3,IL1B
GO: Biological Process	GO:2000181	negative regulation of blood vessel morphogenesis		0.0009157	1	0.005529	0.05097	8	178	PDE3B,CCL2,E2F2,RELA,PPARG,TEK,TIE1,TNF
GO: Biological Process	GO:0022612	gland morphogenesis		0.0009157	1	0.005529	0.05097	8	178	BAX,BCL2,MET,MKI67,CCL13,DDR1,TNF,IL6
GO: Biological Process	GO:0098869	cellular oxidant detoxification		0.0009178	1	0.005536	0.05103	6	100	PTGS2,NFE2L2,NQO1,NOS3,PRDX4,SOD1
GO: Biological Process	GO:0099171	presynaptic modulation of chemical synaptic transmission		0.0009265	1	0.005562	0.05127	5	67	CHRNA5,CHRNA6,DRD4,GSK3B,DGKI
GO: Biological Process	GO:0048260	positive regulation of receptor-mediated endocytosis		0.0009265	1	0.005562	0.05127	5	67	CCL19,VEGFA,ANXA2,APP,IL4
GO: Biological Process	GO:0038066	p38MAPK cascade		0.0009265	1	0.005562	0.05127	5	67	MAP3K20,MET,VEGFA,DUSP1,IL1B
GO: Biological Process	GO:0032757	positive regulation of interleukin-8 production		0.0009265	1	0.005562	0.05127	5	67	NOS2,RELA,TNF,IL1B,IL6
GO: Biological Process	GO:0071404	cellular response to low-density lipoprotein particle stimulus		0.0009269	1	0.005562	0.05127	4	39	AKT1,PPARG,APP,SOCS5
GO: Biological Process	GO:0030512	negative regulation of transforming growth factor beta receptor signaling pathway		0.0009451	1	0.005665	0.05222	7	138	GLG1,GDF15,PPARG,SIRT1,IL17RD,CDH3,TP53
GO: Biological Process	GO:0002064	epithelial cell development		0.0009483	1	0.005678	0.05234	10	269	CDKN1A,CFTR,MET,BHLHA15,AKT1,VEGFA,KRT10,GSK3B,TNF,IL1B
GO: Biological Process	GO:0061564	axon development		0.000957	1	0.005723	0.05276	17	642	NMNAT2,ABL1,MAPT,BCL2,PTEN,BHLHA15,CDK5R2,VEGFA,DDR1,CASP3,APP,CRABP2,CREB1,GSK3B,RTN4RL2,EP300,EPHA10
GO: Biological Process	GO:0007186	G protein-coupled receptor signaling pathway		0.000958	1	0.005723	0.05276	29	1395	PDE3A,PDE3B,ABL1,TSHR,GIP,MET,OR51E1,BHLHA15,CCL2,AKT1,CCL13,CCR8,NPW,CCL19,PLN,NOS2,DRD4,DRD5,LPAR5,MRGPRF,RELA,PPARG,APP,GSK3B,LHB,OR12D2,CGB8,FSHB,DGKI
GO: Biological Process	GO:0031347	regulation of defense response		0.0009633	1	0.005749	0.053	23	1006	IL37,RAET1E,PTEN,PTGS2,NFE2L2,NFKBIA,AKT1,MMP3,TAFA3,CASP3,CASP8,RELA,PPARG,APP,TEK,IL20,SOCS5,TNF,IL1B,IL4,EP300,IL6,SOD1
GO: Biological Process	GO:0045184	establishment of protein localization		0.0009746	1	0.005809	0.05355	37	1945	CDKN1A,CLSTN3,PDE3B,MAPT,MYT1,CFTR,RGPD1,BAX,PTGS2,BID,GIP,UTS2,NFKBIA,TMEM132A,CCL2,AKT1,NOS2,SEC23B,VHL,DRD4,GRIA2,PPARG,IPO4,APP,TEK,SIRT1,GSK3B,CEP55,CACNG7,AIFM1,PRKAA1,TNF,SYTL1,IL1B,EP300,IL6,TP53
GO: Biological Process	GO:0007160	cell-matrix adhesion		0.0009753	1	0.005809	0.05355	10	270	ABL1,BCL2,PTEN,VCAM1,VEGFA,DDR1,ANXA2,ECM2,TEK,GSK3B
GO: Biological Process	GO:1901343	negative regulation of vasculature development		0.0009842	1	0.005856	0.05398	8	180	PDE3B,CCL2,E2F2,RELA,PPARG,TEK,TIE1,TNF
GO: Biological Process	GO:0051983	regulation of chromosome segregation		0.0009859	1	0.005859	0.05401	7	139	MAP3K20,BUB1B,MKI67,DUSP1,NCAPH,SIRT1,CSNK2A1
GO: Biological Process	GO:0006473	protein acetylation		0.0009911	1	0.005859	0.05401	5	68	MAPT,SIRT1,GSK3B,PRKAA1,EP300
GO: Biological Process	GO:0097300	programmed necrotic cell death		0.0009911	1	0.005859	0.05401	5	68	BAX,CASP8,AIFM1,TNF,TP53
GO: Biological Process	GO:0071868	cellular response to monoamine stimulus		0.0009911	1	0.005859	0.05401	5	68	ABL1,DRD4,DRD5,APP,GSK3B
GO: Biological Process	GO:0071870	cellular response to catecholamine stimulus		0.0009911	1	0.005859	0.05401	5	68	ABL1,DRD4,DRD5,APP,GSK3B
GO: Biological Process	GO:0019369	arachidonate metabolic process		0.0009911	1	0.005859	0.05401	5	68	CYP1A2,CYP2C19,CYP2C9,CYP2D6,PTGS2
GO: Biological Process	GO:0071732	cellular response to nitric oxide		0.0009992	1	0.005871	0.05412	3	18	MMP3,CCNA2,AIFM1
GO: Biological Process	GO:1903624	regulation of DNA catabolic process		0.0009992	1	0.005871	0.05412	3	18	BAX,AIFM1,IL6
GO: Biological Process	GO:0030730	sequestering of triglyceride		0.0009992	1	0.005871	0.05412	3	18	PPARG,TNF,IL1B
GO: Biological Process	GO:1902065	response to L-glutamate		0.0009992	1	0.005871	0.05412	3	18	AIFM1,TNF,PCNA
GO: Biological Process	GO:0043217	myelin maintenance		0.0009992	1	0.005871	0.05412	3	18	PTEN,AKT1,SOD1
GO: Biological Process	GO:0009084	glutamine family amino acid biosynthetic process		0.0009992	1	0.005871	0.05412	3	18	GLS2,GLS,ASS1
GO: Biological Process	GO:0042692	muscle cell differentiation		0.001002	1	0.005881	0.05421	15	531	MYC,BCL2,MET,BHLHA15,AKT1,VEGFA,GDF15,CASP3,CASP7,SIRT1,GSK3B,MYOF,ATP2A2,IL4,EP300
GO: Biological Process	GO:0032869	cellular response to insulin stimulus		0.001003	1	0.005881	0.05421	10	271	PDE3B,PTEN,AKT1,RELA,PPARG,SIRT1,GSK3B,PRKAA1,TNF,IL1B
GO: Biological Process	GO:0032370	positive regulation of lipid transport		0.001018	1	0.005937	0.05473	6	102	NFKBIA,ANXA2,PPARG,SIRT1,OXT,IL1B
GO: Biological Process	GO:0008361	regulation of cell size		0.001018	1	0.005937	0.05473	9	225	ABL1,MAPT,PTEN,AKT1,VEGFA,CRABP2,CREB1,GSK3B,EP300
GO: Biological Process	GO:2000352	negative regulation of endothelial cell apoptotic process		0.001021	1	0.005937	0.05473	4	40	ABL1,NFE2L2,TEK,IL4
GO: Biological Process	GO:0071312	cellular response to alkaloid		0.001021	1	0.005937	0.05473	4	40	RAD51,CASP3,CASP7,CCNA2
GO: Biological Process	GO:0007263	nitric oxide mediated signal transduction		0.001021	1	0.005937	0.05473	4	40	NOS2,NOS3,VEGFA,MT1E
GO: Biological Process	GO:0055094	response to lipoprotein particle		0.001021	1	0.005937	0.05473	4	40	AKT1,PPARG,APP,SOCS5
GO: Biological Process	GO:0032373	positive regulation of sterol transport		0.001021	1	0.005937	0.05473	4	40	NFKBIA,ANXA2,PPARG,SIRT1
GO: Biological Process	GO:0032376	positive regulation of cholesterol transport		0.001021	1	0.005937	0.05473	4	40	NFKBIA,ANXA2,PPARG,SIRT1
GO: Biological Process	GO:0005975	carbohydrate metabolic process		0.001024	1	0.005947	0.05482	17	646	MYC,CLSTN3,RGPD1,MDH2,AKT1,ALDH1A1,APP,SIRT1,GSK3B,MYOF,PRKAA1,ST8SIA2,TNF,FUT3,EP300,IL6,TP53
GO: Biological Process	GO:0010001	glial cell differentiation		0.001039	1	0.006027	0.05556	11	321	ABL1,MAPT,PTEN,AKT1,RELA,PPARG,APP,TNF,IL1B,IL6,SOD1
GO: Biological Process	GO:0060485	mesenchyme development		0.001048	1	0.006073	0.05598	12	372	MYC,TSPY3,BCL2,PTEN,FAM83D,NOS3,VEGFA,AMH,GSK3B,IL1B,IL17RD,IL6
GO: Biological Process	GO:0002066	columnar/cuboidal epithelial cell development		0.001059	1	0.00612	0.05641	5	69	CDKN1A,CFTR,BHLHA15,AKT1,GSK3B
GO: Biological Process	GO:0031279	regulation of cyclase activity		0.001059	1	0.00612	0.05641	5	69	TSHR,NOS2,NOS3,DRD5,GUCA1A
GO: Biological Process	GO:1903170	negative regulation of calcium ion transmembrane transport		0.001059	1	0.00612	0.05641	5	69	BCL2,TRDN,AKT1,PLN,DRD4
GO: Biological Process	GO:0032729	positive regulation of type II interferon production		0.001071	1	0.006175	0.05692	6	103	ABL1,RAET1E,FLT3,APP,TNF,IL1B
GO: Biological Process	GO:0046888	negative regulation of hormone secretion		0.001071	1	0.006175	0.05692	6	103	PDE3B,UTS2,PPARG,SIRT1,IL1B,IL6
GO: Biological Process	GO:0001952	regulation of cell-matrix adhesion		0.001072	1	0.006175	0.05692	7	141	ABL1,BCL2,PTEN,VEGFA,DDR1,TEK,GSK3B
GO: Biological Process	GO:0030073	insulin secretion		0.00109	1	0.006273	0.05782	10	274	PDE3B,MYT1,CFTR,GIP,UTS2,NOS2,SIRT1,TNF,IL1B,IL6
GO: Biological Process	GO:0045732	positive regulation of protein catabolic process		0.001117	1	0.006415	0.05913	9	228	KEAP1,NFE2L2,AKT1,APP,GSK3B,CSNK2A1,SOCS5,TNF,IL1B
GO: Biological Process	GO:0006690	icosanoid metabolic process		0.001117	1	0.006415	0.05913	7	142	CYP1A2,CYP2C19,CYP2C9,CYP2D6,PTGS2,SIRT1,IL1B
GO: Biological Process	GO:0010742	macrophage derived foam cell differentiation		0.001121	1	0.006419	0.05917	4	41	NFKBIA,PPARG,CSF2,EP300
GO: Biological Process	GO:0009651	response to salt stress		0.001121	1	0.006419	0.05917	4	41	BAX,PAPPA2,TNF,TP53
GO: Biological Process	GO:0033687	osteoblast proliferation		0.001121	1	0.006419	0.05917	4	41	ABL1,BCL2,NELL1,GSK3B
GO: Biological Process	GO:0007162	negative regulation of cell adhesion		0.001122	1	0.006419	0.05917	12	375	PDE3B,ABL1,PTEN,LAX1,ADAMDEC1,AKT1,VEGFA,DUSP1,CASP3,SOCS5,ASS1,IL4
GO: Biological Process	GO:0002260	lymphocyte homeostasis		0.001126	1	0.006428	0.05925	6	104	ABL1,BAX,BCL2,AKT1,CASP3,TNFRSF13B
GO: Biological Process	GO:0071677	positive regulation of mononuclear cell migration		0.001126	1	0.006428	0.05925	6	104	ABL1,CCL2,APP,PDGFD,TNF,IL4
GO: Biological Process	GO:0045599	negative regulation of fat cell differentiation		0.00113	1	0.006439	0.05936	5	70	VEGFA,E2F1,SIRT1,TNF,IL6
GO: Biological Process	GO:0006956	complement activation		0.00113	1	0.006439	0.05936	5	70	CFB,C4A,C4B,CFI,IL1B
GO: Biological Process	GO:0097529	myeloid leukocyte migration		0.001151	1	0.006545	0.06034	10	276	CCL2,CCL13,CCL19,VEGFA,DUSP1,APP,PDGFD,IL1B,IL4,IL6
GO: Biological Process	GO:0007179	transforming growth factor beta receptor signaling pathway		0.001151	1	0.006545	0.06034	10	276	GLG1,CCL2,GDF15,PPARG,CREB1,SIRT1,IL17RD,CDH3,EP300,TP53
GO: Biological Process	GO:0002526	acute inflammatory response		0.001163	1	0.006608	0.06092	7	143	PTGS2,PPARG,ASS1,TNF,IL1B,IL4,IL6
GO: Biological Process	GO:0045837	negative regulation of membrane potential		0.001177	1	0.006671	0.0615	3	19	MAPT,BAX,IL6
GO: Biological Process	GO:0044320	cellular response to leptin stimulus		0.001177	1	0.006671	0.0615	3	19	PTEN,SIRT1,CCNA2
GO: Biological Process	GO:1901617	organic hydroxy compound biosynthetic process		0.001183	1	0.006694	0.06171	10	277	CYP2D6,CYP3A4,CFTR,BAAT,CREB1,SIRT1,PRKAA1,TNF,CDH3,SOD1
GO: Biological Process	GO:0048708	astrocyte differentiation		0.001183	1	0.006694	0.06171	6	105	ABL1,MAPT,APP,TNF,IL1B,IL6
GO: Biological Process	GO:0042220	response to cocaine		0.001205	1	0.006803	0.06271	5	71	DRD4,DRD5,CCNA2,OXT,ST8SIA2
GO: Biological Process	GO:0048512	circadian behavior		0.001205	1	0.006803	0.06271	5	71	PTEN,UTS2,CSF2,IL6,TP53
GO: Biological Process	GO:0060291	long-term synaptic potentiation		0.001211	1	0.006833	0.06299	7	144	ABL1,LRRTM1,PTEN,GIP,APP,CREB1,GSK3B
GO: Biological Process	GO:1905686	positive regulation of plasma membrane repair		0.001221	1	0.006836	0.06301	2	5	ANXA2,CASP7
GO: Biological Process	GO:0032077	positive regulation of deoxyribonuclease activity		0.001221	1	0.006836	0.06301	2	5	AKT1,PCNA
GO: Biological Process	GO:0072734	cellular response to staurosporine		0.001221	1	0.006836	0.06301	2	5	CASP3,CASP7
GO: Biological Process	GO:0072733	response to staurosporine		0.001221	1	0.006836	0.06301	2	5	CASP3,CASP7
GO: Biological Process	GO:0006537	glutamate biosynthetic process		0.001221	1	0.006836	0.06301	2	5	GLS2,GLS
GO: Biological Process	GO:0014900	muscle hyperplasia		0.001221	1	0.006836	0.06301	2	5	HMOX1,NOS3
GO: Biological Process	GO:0002904	positive regulation of B cell apoptotic process		0.001221	1	0.006836	0.06301	2	5	MYC,BAX
GO: Biological Process	GO:0035471	luteinizing hormone signaling pathway involved in ovarian follicle development		0.001221	1	0.006836	0.06301	2	5	LHB,CGB8
GO: Biological Process	GO:0002700	regulation of production of molecular mediator of immune response		0.001223	1	0.006838	0.06303	9	231	AXL,HMOX1,TEK,SIRT1,TNF,IL1B,IL4,IL5,IL6
GO: Biological Process	GO:0050869	negative regulation of B cell activation		0.001229	1	0.006843	0.06308	4	42	PTEN,FLT3,CASP3,TNFRSF13B
GO: Biological Process	GO:0070269	pyroptotic inflammatory response		0.001229	1	0.006843	0.06308	4	42	MAP3K20,CASP3,CASP8,GSDMA
GO: Biological Process	GO:1902253	regulation of intrinsic apoptotic signaling pathway by p53 class mediator		0.001229	1	0.006843	0.06308	4	42	MYC,BCL2,SIRT1,TP53
GO: Biological Process	GO:0002675	positive regulation of acute inflammatory response		0.001229	1	0.006843	0.06308	4	42	PTGS2,TNF,IL1B,IL6
GO: Biological Process	GO:0050810	regulation of steroid biosynthetic process		0.001243	1	0.006906	0.06366	6	106	CREB1,SIRT1,FSHB,PRKAA1,TNF,SOD1
GO: Biological Process	GO:0034308	primary alcohol metabolic process		0.001243	1	0.006906	0.06366	6	106	CYP1A2,CYP3A7,CYP2D6,CYP3A4,CYP3A5,ALDH1A1
GO: Biological Process	GO:0014909	smooth muscle cell migration		0.001261	1	0.007001	0.06453	7	145	MYC,BCL2,NFE2L2,DDR1,DRD4,PPARG,PDGFD
GO: Biological Process	GO:1901224	positive regulation of non-canonical NF-kappaB signal transduction		0.001283	1	0.007117	0.06561	5	72	CCL19,RELA,APP,TNF,IL1B
GO: Biological Process	GO:0007009	plasma membrane organization		0.001301	1	0.007207	0.06644	8	188	PTEN,AKT1,ANXA2,CASP7,MYOF,TIE1,ATP2A2,SOD1
GO: Biological Process	GO:0051047	positive regulation of secretion		0.001309	1	0.007249	0.06682	13	435	PCP4,CFTR,GIP,TMEM132A,CDK5R2,ANXA2,PPARG,CREB1,SIRT1,OXT,IL1B,IL4,EP300
GO: Biological Process	GO:0090077	foam cell differentiation		0.001343	1	0.007397	0.06819	4	43	NFKBIA,PPARG,CSF2,EP300
GO: Biological Process	GO:0002068	glandular epithelial cell development		0.001343	1	0.007397	0.06819	4	43	CFTR,BHLHA15,AKT1,GSK3B
GO: Biological Process	GO:0071402	cellular response to lipoprotein particle stimulus		0.001343	1	0.007397	0.06819	4	43	AKT1,PPARG,APP,SOCS5
GO: Biological Process	GO:2000463	positive regulation of excitatory postsynaptic potential		0.001343	1	0.007397	0.06819	4	43	PTEN,DRD4,APP,GSK3B
GO: Biological Process	GO:0071276	cellular response to cadmium ion		0.001343	1	0.007397	0.06819	4	43	CYP1A2,HMOX1,AKT1,MT1E
GO: Biological Process	GO:0030216	keratinocyte differentiation		0.001345	1	0.007397	0.06819	8	189	CDKN1A,PTGS2,KRT10,KRT14,CASP3,PPHLN1,IL20,CDH3
GO: Biological Process	GO:0010565	regulation of ketone metabolic process		0.001345	1	0.007397	0.06819	8	189	PTGS2,GIP,AKT1,GDF15,PPARG,CREB1,SIRT1,IL1B
GO: Biological Process	GO:0045930	negative regulation of mitotic cell cycle		0.001352	1	0.00742	0.0684	10	282	CDKN1A,ABL1,MAP3K20,BCL2,PTEN,BUB1B,CCL2,DUSP1,TNF,TP53
GO: Biological Process	GO:0006520	amino acid metabolic process		0.00136	1	0.00742	0.0684	11	332	GLS2,CYP2D6,BAAT,P4HA3,GLS,ALDH1A1,NOS2,NOS3,DPYS,PRDX4,ASS1
GO: Biological Process	GO:0006275	regulation of DNA replication		0.001365	1	0.00742	0.0684	7	147	CDKN1A,MET,CCNA2,CST1,IL6,TP53,PCNA
GO: Biological Process	GO:0051339	regulation of lyase activity		0.001365	1	0.00742	0.0684	5	73	TSHR,NOS2,NOS3,DRD5,GUCA1A
GO: Biological Process	GO:0043370	regulation of CD4-positive, alpha-beta T cell differentiation		0.001365	1	0.00742	0.0684	5	73	CCL19,SOCS5,IL4,EP300,IL6
GO: Biological Process	GO:0071260	cellular response to mechanical stimulus		0.001365	1	0.00742	0.0684	5	73	PTGS2,KCNK4,AKT1,NOS3,GSK3B
GO: Biological Process	GO:2000630	positive regulation of miRNA metabolic process		0.001365	1	0.00742	0.0684	5	73	MYC,RELA,PPARG,TNF,TP53
GO: Biological Process	GO:0071869	response to catecholamine		0.001365	1	0.00742	0.0684	5	73	ABL1,DRD4,DRD5,APP,GSK3B
GO: Biological Process	GO:0150079	negative regulation of neuroinflammatory response		0.001373	1	0.00742	0.0684	3	20	TAFA3,PPARG,IL4
GO: Biological Process	GO:0006525	arginine metabolic process		0.001373	1	0.00742	0.0684	3	20	NOS2,NOS3,ASS1
GO: Biological Process	GO:0070243	regulation of thymocyte apoptotic process		0.001373	1	0.00742	0.0684	3	20	VHL,CASP8,TP53
GO: Biological Process	GO:1902170	cellular response to reactive nitrogen species		0.001373	1	0.00742	0.0684	3	20	MMP3,CCNA2,AIFM1
GO: Biological Process	GO:2000671	regulation of motor neuron apoptotic process		0.001373	1	0.00742	0.0684	3	20	CRLF1,BAX,BCL2
GO: Biological Process	GO:1901550	regulation of endothelial cell development		0.001373	1	0.00742	0.0684	3	20	VEGFA,TNF,IL1B
GO: Biological Process	GO:1900221	regulation of amyloid-beta clearance		0.001373	1	0.00742	0.0684	3	20	APP,TNF,IL4
GO: Biological Process	GO:0030540	female genitalia development		0.001373	1	0.00742	0.0684	3	20	AXL,BAX,MERTK
GO: Biological Process	GO:1903140	regulation of establishment of endothelial barrier		0.001373	1	0.00742	0.0684	3	20	VEGFA,TNF,IL1B
GO: Biological Process	GO:0043031	negative regulation of macrophage activation		0.001373	1	0.00742	0.0684	3	20	TAFA3,PPARG,IL4
GO: Biological Process	GO:0002822	regulation of adaptive immune response based on somatic recombination of immune receptors built from immunoglobulin superfamily domains		0.001377	1	0.007437	0.06855	9	235	RAET1E,FCER2,CCL19,SOCS5,TNF,IL1B,IL4,EP300,IL6
GO: Biological Process	GO:0120035	regulation of plasma membrane bounded cell projection organization		0.001393	1	0.007516	0.06928	20	846	PCP4,ABL1,ALKAL1,MAPT,PTEN,MET,ANLN,NFE2L2,AKT1,ITM2C,CCL19,VEGFA,DDR1,APP,CRABP2,SIRT1,GSK3B,RTN4RL2,EP300,IL6
GO: Biological Process	GO:0032963	collagen metabolic process		0.001419	1	0.007647	0.07049	7	148	UTS2,CCL2,MMP3,PPARG,CST1,EP300,IL6
GO: Biological Process	GO:0030072	peptide hormone secretion		0.001427	1	0.007681	0.0708	11	334	PDE3B,MYT1,CFTR,GIP,UTS2,NOS2,PPARG,SIRT1,TNF,IL1B,IL6
GO: Biological Process	GO:0034330	cell junction organization		0.001448	1	0.007773	0.07165	22	974	CLSTN3,ABL1,MAPT,BCL2,LRRTM1,PTEN,BHLHA15,AKT1,VEGFA,VHL,APP,TEK,CLDN10,CLDN2,GSK3B,OXT,ST8SIA2,CNTNAP4,TNF,IL1B,CDH3,PCDH8
GO: Biological Process	GO:0019098	reproductive behavior		0.001451	1	0.007773	0.07165	5	74	PTEN,DRD4,DRD5,APP,OXT
GO: Biological Process	GO:0071496	cellular response to external stimulus		0.001451	1	0.007773	0.07165	5	74	PTGS2,KCNK4,AKT1,NOS3,GSK3B
GO: Biological Process	GO:0007622	rhythmic behavior		0.001451	1	0.007773	0.07165	5	74	PTEN,UTS2,CSF2,IL6,TP53
GO: Biological Process	GO:0071867	response to monoamine		0.001451	1	0.007773	0.07165	5	74	ABL1,DRD4,DRD5,APP,GSK3B
GO: Biological Process	GO:0060292	long-term synaptic depression		0.001464	1	0.007824	0.07213	4	44	MAPT,PTEN,DRD5,DGKI
GO: Biological Process	GO:0007271	synaptic transmission, cholinergic		0.001464	1	0.007824	0.07213	4	44	CHRNA5,UTS2,NQO1,CHRNA6
GO: Biological Process	GO:0045672	positive regulation of osteoclast differentiation		0.001464	1	0.007824	0.07213	4	44	CREB1,GSK3B,IL20,TNF
GO: Biological Process	GO:0017015	regulation of transforming growth factor beta receptor signaling pathway		0.001487	1	0.007935	0.07315	8	192	GLG1,GDF15,PPARG,SIRT1,IL17RD,CDH3,EP300,TP53
GO: Biological Process	GO:0002824	positive regulation of adaptive immune response based on somatic recombination of immune receptors built from immunoglobulin superfamily domains		0.001533	1	0.008175	0.07536	7	150	RAET1E,FCER2,TNF,IL1B,IL4,EP300,IL6
GO: Biological Process	GO:0050729	positive regulation of inflammatory response		0.001536	1	0.008185	0.07545	8	193	PTGS2,NFKBIA,TAFA3,CASP3,APP,TNF,IL1B,IL6
GO: Biological Process	GO:0051048	negative regulation of secretion		0.001547	1	0.008236	0.07592	9	239	PDE3B,HMOX1,UTS2,DRD4,PPARG,SIRT1,TNF,IL1B,IL6
GO: Biological Process	GO:0001818	negative regulation of cytokine production		0.001571	1	0.008353	0.077	13	444	IL37,AXL,HMOX1,MET,MERTK,FLT3,CASP3,PPARG,SIRT1,SOCS5,TNF,IL4,IL6
GO: Biological Process	GO:0045637	regulation of myeloid cell differentiation		0.00158	1	0.008395	0.07739	10	288	MYC,NFKBIA,CASP8,CREB1,GSK3B,IL20,FSHB,TNF,IL4,IL5
GO: Biological Process	GO:1904177	regulation of adipose tissue development		0.001589	1	0.008402	0.07745	3	21	PPARG,SIRT1,PRKAA1
GO: Biological Process	GO:0035234	ectopic germ cell programmed cell death		0.001589	1	0.008402	0.07745	3	21	BAX,IL1B,SOD1
GO: Biological Process	GO:0045064	T-helper 2 cell differentiation		0.001589	1	0.008402	0.07745	3	21	SOCS5,IL4,IL6
GO: Biological Process	GO:1905809	negative regulation of synapse organization		0.001589	1	0.008402	0.07745	3	21	CLSTN3,APP,GSK3B
GO: Biological Process	GO:0002262	myeloid cell homeostasis		0.001592	1	0.008402	0.07745	9	240	AXL,BAX,HMOX1,CCL2,MERTK,VEGFA,CASP3,IL6,SOD1
GO: Biological Process	GO:0043372	positive regulation of CD4-positive, alpha-beta T cell differentiation		0.001593	1	0.008402	0.07745	4	45	CCL19,SOCS5,EP300,IL6
GO: Biological Process	GO:0035794	positive regulation of mitochondrial membrane permeability		0.001593	1	0.008402	0.07745	4	45	BAX,BID,GSK3B,TP53
GO: Biological Process	GO:1905898	positive regulation of response to endoplasmic reticulum stress		0.001593	1	0.008402	0.07745	4	45	BAX,NFE2L2,APP,SIRT1
GO: Biological Process	GO:0032964	collagen biosynthetic process		0.001634	1	0.008601	0.07928	5	76	UTS2,CCL2,PPARG,EP300,IL6
GO: Biological Process	GO:0035924	cellular response to vascular endothelial growth factor stimulus		0.001634	1	0.008601	0.07928	5	76	AKT1,VCAM1,VEGFA,FLT3,RELA
GO: Biological Process	GO:1904705	regulation of vascular associated smooth muscle cell proliferation		0.001649	1	0.00867	0.07992	6	112	CDKN1A,HMOX1,PTEN,DRD4,PPARG,TNF
GO: Biological Process	GO:0050870	positive regulation of T cell activation		0.001663	1	0.008736	0.08053	10	290	ABL1,CCL2,AKT1,CCL19,VCAM1,SOCS5,IL1B,IL4,EP300,IL6
GO: Biological Process	GO:0006970	response to osmotic stress		0.001725	1	0.009055	0.08347	6	113	BAX,PTGS2,PAPPA2,CASP3,TNF,TP53
GO: Biological Process	GO:0048147	negative regulation of fibroblast proliferation		0.00173	1	0.009063	0.08355	4	46	MYC,BAX,PPARG,TP53
GO: Biological Process	GO:0034391	regulation of smooth muscle cell apoptotic process		0.00173	1	0.009063	0.08355	4	46	CFTR,PPARG,SIRT1,GSK3B
GO: Biological Process	GO:0030225	macrophage differentiation		0.001732	1	0.009065	0.08356	5	77	VEGFA,CASP8,APP,SIRT1,CSF2
GO: Biological Process	GO:0001890	placenta development		0.001748	1	0.009142	0.08427	8	197	PTGS2,MET,AKT1,VCAM1,CASP8,PPARG,CSF2,SOD1
GO: Biological Process	GO:0002790	peptide secretion		0.00176	1	0.009193	0.08474	11	343	PDE3B,MYT1,CFTR,GIP,UTS2,NOS2,PPARG,SIRT1,TNF,IL1B,IL6
GO: Biological Process	GO:0031344	regulation of cell projection organization		0.001761	1	0.009194	0.08475	20	863	PCP4,ABL1,ALKAL1,MAPT,PTEN,MET,ANLN,NFE2L2,AKT1,ITM2C,CCL19,VEGFA,DDR1,APP,CRABP2,SIRT1,GSK3B,RTN4RL2,EP300,IL6
GO: Biological Process	GO:0051129	negative regulation of cellular component organization		0.001785	1	0.009311	0.08583	20	864	CLSTN3,MAPT,LRRTM1,PTEN,MET,BUB1B,AKT1,ITM2C,VEGFA,ANXA2,DUSP1,PPARG,APP,GSK3B,CST1,TNF,IL1B,RTN4RL2,EP300,TP53
GO: Biological Process	GO:2000060	positive regulation of ubiquitin-dependent protein catabolic process		0.001804	1	0.009376	0.08643	6	114	KEAP1,PTEN,NFE2L2,AKT1,GSK3B,SOCS5
GO: Biological Process	GO:0071346	cellular response to type II interferon		0.001804	1	0.009376	0.08643	6	114	CCL2,NOS2,PPARG,ASS1,TNF,TP53
GO: Biological Process	GO:1905599	positive regulation of low-density lipoprotein receptor activity		0.001819	1	0.009376	0.08643	2	6	ANXA2,PPARG
GO: Biological Process	GO:0032075	positive regulation of nuclease activity		0.001819	1	0.009376	0.08643	2	6	AKT1,PCNA
GO: Biological Process	GO:1903721	positive regulation of I-kappaB phosphorylation		0.001819	1	0.009376	0.08643	2	6	AKT1,TNF
GO: Biological Process	GO:0002326	B cell lineage commitment		0.001819	1	0.009376	0.08643	2	6	BCL2,TP53
GO: Biological Process	GO:0019740	nitrogen utilization		0.001819	1	0.009376	0.08643	2	6	BAX,BCL2
GO: Biological Process	GO:0141067	intracellular nitrogen homeostasis		0.001819	1	0.009376	0.08643	2	6	BAX,BCL2
GO: Biological Process	GO:0120188	regulation of bile acid secretion		0.001819	1	0.009376	0.08643	2	6	PRKAA1,TNF
GO: Biological Process	GO:0160077	lipid droplet fusion		0.001819	1	0.009376	0.08643	2	6	CLSTN3,CIDEC
GO: Biological Process	GO:0097350	neutrophil clearance		0.001819	1	0.009376	0.08643	2	6	AXL,MERTK
GO: Biological Process	GO:0000320	re-entry into mitotic cell cycle		0.001819	1	0.009376	0.08643	2	6	MYC,GSK3B
GO: Biological Process	GO:0090043	regulation of tubulin deacetylation		0.001824	1	0.009376	0.08643	3	22	MAPT,PRKAA1,EP300
GO: Biological Process	GO:0051797	regulation of hair follicle development		0.001824	1	0.009376	0.08643	3	22	GSDMA,TNF,CDH3
GO: Biological Process	GO:0007252	I-kappaB phosphorylation		0.001824	1	0.009376	0.08643	3	22	AKT1,PRDX4,TNF
GO: Biological Process	GO:0019373	epoxygenase P450 pathway		0.001824	1	0.009376	0.08643	3	22	CYP1A2,CYP2C19,CYP2C9
GO: Biological Process	GO:0032649	regulation of type II interferon production		0.001849	1	0.009492	0.0875	7	155	ABL1,AXL,RAET1E,FLT3,APP,TNF,IL1B
GO: Biological Process	GO:0046661	male sex differentiation		0.001862	1	0.009554	0.08807	8	199	CFTR,BAX,BCL2,ASPM,AMH,PRDX4,LHB,FSHB
GO: Biological Process	GO:0045944	positive regulation of transcription by RNA polymerase II		0.00187	1	0.009555	0.08808	28	1390	MYC,ABL1,EAF2,MYT1,MET,HOXC10,NFE2L2,BHLHA15,NFKBIA,AKT1,VEGFA,ANXA2,E2F1,E2F2,RELA,PPARG,APP,CREB1,SIRT1,GSK3B,FSHB,NR5A2,TNF,IL1B,IL4,EP300,IL6,TP53
GO: Biological Process	GO:0060218	hematopoietic stem cell differentiation		0.001875	1	0.009555	0.08808	4	47	ABL1,BCL2,NFE2L2,TP53
GO: Biological Process	GO:0006476	protein deacetylation		0.001875	1	0.009555	0.08808	4	47	MAPT,SIRT1,PRKAA1,EP300
GO: Biological Process	GO:1902175	regulation of oxidative stress-induced intrinsic apoptotic signaling pathway		0.001875	1	0.009555	0.08808	4	47	NFE2L2,AKT1,SIRT1,SOD1
GO: Biological Process	GO:0034390	smooth muscle cell apoptotic process		0.001875	1	0.009555	0.08808	4	47	CFTR,PPARG,SIRT1,GSK3B
GO: Biological Process	GO:0040018	positive regulation of multicellular organism growth		0.001875	1	0.009555	0.08808	4	47	BCL2,TSHR,FLT3,CREB1
GO: Biological Process	GO:0034104	negative regulation of tissue remodeling		0.001875	1	0.009555	0.08808	4	47	VEGFA,PPARG,CST1,IL6
GO: Biological Process	GO:0006816	calcium ion transport		0.001879	1	0.009571	0.08823	14	509	ABL1,BAX,BCL2,TRDN,PTGS2,BHLHA15,CCL2,AKT1,CCL19,PLN,NOS3,DRD4,CACNG7,ATP2A2
GO: Biological Process	GO:0018107	peptidyl-threonine phosphorylation		0.001886	1	0.009597	0.08847	6	115	BCL2,MET,AKT1,APP,GSK3B,CSNK2A1
GO: Biological Process	GO:0048259	regulation of receptor-mediated endocytosis		0.001918	1	0.009739	0.08978	7	156	LRRTM1,CCL19,VEGFA,DRD4,ANXA2,APP,IL4
GO: Biological Process	GO:0008286	insulin receptor signaling pathway		0.001918	1	0.009739	0.08978	7	156	AKT1,RELA,SIRT1,GSK3B,PRKAA1,TNF,IL1B
GO: Biological Process	GO:0050853	B cell receptor signaling pathway		0.00194	1	0.00984	0.09071	5	79	ABL1,BAX,BCL2,NFKBIA,CD79B
GO: Biological Process	GO:0051276	chromosome organization		0.001941	1	0.00984	0.09071	17	686	MYC,ABL1,MAPT,MAP3K20,SGO1,BUB1B,RAD51,DUSP1,PPHLN1,NCAPH,SIRT1,CEP55,AIFM1,SKA3,TP53,PCNA,SMC1B
GO: Biological Process	GO:0000902	cell morphogenesis		0.00197	1	0.009965	0.09186	25	1194	CLSTN3,ABL1,MAPT,BCL2,PTEN,MET,CCL2,CCL13,CDK5R2,VEGFA,VHL,DDR1,CASP3,CASP9,APP,CRABP2,CREB1,GSK3B,CACNG7,ST8SIA2,CDH3,EP300,IL6,EPHA10,SOD1
GO: Biological Process	GO:0090316	positive regulation of intracellular protein transport		0.001971	1	0.009965	0.09186	6	116	PTGS2,TEK,GSK3B,IL1B,EP300,IL6
GO: Biological Process	GO:0045670	regulation of osteoclast differentiation		0.001971	1	0.009965	0.09186	6	116	CREB1,GSK3B,IL20,FSHB,TNF,IL4
GO: Biological Process	GO:0046632	alpha-beta T cell differentiation		0.001988	1	0.01004	0.09259	7	157	ABL1,BCL2,CCL19,SOCS5,IL4,EP300,IL6
GO: Biological Process	GO:1903580	positive regulation of ATP metabolic process		0.002027	1	0.01022	0.09419	4	48	MYC,APP,PRKAA1,IL4
GO: Biological Process	GO:0007595	lactation		0.002027	1	0.01022	0.09419	4	48	VEGFA,DDR1,CREB1,SLC29A1
GO: Biological Process	GO:0060047	heart contraction		0.00203	1	0.01022	0.09419	10	298	TRDN,MET,UTS2,PLN,NOS3,SIRT1,OXT,TNF,ATP2A2,SOD1
GO: Biological Process	GO:0043122	regulation of canonical NF-kappaB signal transduction		0.00203	1	0.01022	0.09419	10	298	ABL1,HMOX1,NFKBIA,CCL19,VEGFA,CASP8,RELA,SIRT1,TNF,IL1B
GO: Biological Process	GO:0048729	tissue morphogenesis		0.002042	1	0.01026	0.09461	18	750	MYC,ABL1,BCL2,PTEN,MET,CCL13,ALDH1A1,NOS3,VEGFA,DDR1,CASP3,CASP8,TEK,TIE1,GSDMA,TNF,PCDH8,IL6
GO: Biological Process	GO:0046496	nicotinamide nucleotide metabolic process		0.002045	1	0.01026	0.09461	8	202	MYC,NMNAT2,MDH2,NQO1,APP,PRKAA1,EP300,TP53
GO: Biological Process	GO:0019362	pyridine nucleotide metabolic process		0.002045	1	0.01026	0.09461	8	202	MYC,NMNAT2,MDH2,NQO1,APP,PRKAA1,EP300,TP53
GO: Biological Process	GO:0035264	multicellular organism growth		0.002046	1	0.01026	0.09461	9	249	BCL2,TSHR,FLT3,GDF15,APP,CREB1,EP300,TP53,SOD1
GO: Biological Process	GO:1903018	regulation of glycoprotein metabolic process		0.002051	1	0.01027	0.09467	5	80	BCL2,ITM2C,CCL19,CST1,EP300
GO: Biological Process	GO:0009064	glutamine family amino acid metabolic process		0.002051	1	0.01027	0.09467	5	80	GLS2,GLS,NOS2,NOS3,ASS1
GO: Biological Process	GO:1990874	vascular associated smooth muscle cell proliferation		0.002058	1	0.01028	0.0948	6	117	CDKN1A,HMOX1,PTEN,DRD4,PPARG,TNF
GO: Biological Process	GO:0051321	meiotic cell cycle		0.00206	1	0.01028	0.0948	11	350	PDE3A,PTEN,SGO1,PRR19,MKI67,ASPM,RAD51,DUSP1,NCAPH,GSK3B,SMC1B
GO: Biological Process	GO:0032006	regulation of TOR signaling		0.002061	1	0.01028	0.0948	7	158	FAM83D,AKT1,VHL,SIRT1,GSK3B,PRKAA1,EP300
GO: Biological Process	GO:0030168	platelet activation		0.002061	1	0.01028	0.0948	7	158	BLOC1S4,AXL,MERTK,NOS3,THBD,DGKI,IL6
GO: Biological Process	GO:0031649	heat generation		0.002081	1	0.01033	0.0952	3	23	PTGS2,TNF,IL1B
GO: Biological Process	GO:0032780	negative regulation of ATP-dependent activity		0.002081	1	0.01033	0.0952	3	23	PLN,SIRT1,TP53
GO: Biological Process	GO:0030889	negative regulation of B cell proliferation		0.002081	1	0.01033	0.0952	3	23	PTEN,CASP3,TNFRSF13B
GO: Biological Process	GO:1902004	positive regulation of amyloid-beta formation		0.002081	1	0.01033	0.0952	3	23	CASP3,RELA,TNF
GO: Biological Process	GO:1903978	regulation of microglial cell activation		0.002081	1	0.01033	0.0952	3	23	TAFA3,PPARG,IL6
GO: Biological Process	GO:0044321	response to leptin		0.002081	1	0.01033	0.0952	3	23	PTEN,SIRT1,CCNA2
GO: Biological Process	GO:0030534	adult behavior		0.002109	1	0.01046	0.09639	8	203	MAPT,TSHR,PTEN,CHRNA5,GIP,MET,DRD4,APP
GO: Biological Process	GO:2000243	positive regulation of reproductive process		0.002149	1	0.01065	0.09813	6	118	PDE3A,CFTR,BAX,VEGFA,DRD4,OXT
GO: Biological Process	GO:1901605	alpha-amino acid metabolic process		0.00216	1	0.01069	0.09856	9	251	GLS2,CYP2D6,BAAT,P4HA3,GLS,NOS2,NOS3,PRDX4,ASS1
GO: Biological Process	GO:0071384	cellular response to corticosteroid stimulus		0.002166	1	0.01069	0.09858	5	81	FLT3,CASP9,GSK3B,AIFM1,ASS1
GO: Biological Process	GO:0046324	regulation of D-glucose import		0.002166	1	0.01069	0.09858	5	81	MYC,NFE2L2,AKT1,ITLN1,TNF
GO: Biological Process	GO:0043030	regulation of macrophage activation		0.002166	1	0.01069	0.09858	5	81	RAET1E,TAFA3,PPARG,IL4,IL6
GO: Biological Process	GO:0006935	chemotaxis		0.002168	1	0.01069	0.09858	14	517	MET,CCL2,CCL13,CCR8,CCL19,VCAM1,VEGFA,DUSP1,APP,CREB1,PDGFD,IL1B,IL4,IL6
GO: Biological Process	GO:0001783	B cell apoptotic process		0.002188	1	0.01078	0.09933	4	49	MYC,BAX,BCL2,PTEN
GO: Biological Process	GO:1902108	regulation of mitochondrial membrane permeability involved in apoptotic process		0.002188	1	0.01078	0.09933	4	49	BAX,BID,GSK3B,TP53
GO: Biological Process	GO:0022408	negative regulation of cell-cell adhesion		0.002219	1	0.01092	0.1006	9	252	ABL1,PTEN,LAX1,AKT1,VEGFA,CASP3,SOCS5,ASS1,IL4
GO: Biological Process	GO:0002460	adaptive immune response based on somatic recombination of immune receptors built from immunoglobulin superfamily domains		0.002224	1	0.01093	0.1008	13	462	RAET1E,FCER2,C4A,C4B,CCL19,VEGFA,CFI,SOCS5,TNF,IL1B,IL4,EP300,IL6
GO: Biological Process	GO:0045787	positive regulation of cell cycle		0.002227	1	0.01094	0.1008	12	407	MYC,ABL1,MAP3K20,MET,CRNN,FAM83D,AKT1,APP,NCAPH,TNF,IL1B,TP53
GO: Biological Process	GO:0006839	mitochondrial transport		0.002241	1	0.01099	0.1013	8	205	BAX,BCL2,BID,BHLHA15,AKT1,GSK3B,AIFM1,TP53
GO: Biological Process	GO:1901796	regulation of signal transduction by p53 class mediator		0.002242	1	0.01099	0.1013	6	119	MYC,BCL2,AKT1,SIRT1,EP300,TP53
GO: Biological Process	GO:0042330	taxis		0.002246	1	0.011	0.1014	14	519	MET,CCL2,CCL13,CCR8,CCL19,VCAM1,VEGFA,DUSP1,APP,CREB1,PDGFD,IL1B,IL4,IL6
GO: Biological Process	GO:0043470	regulation of carbohydrate catabolic process		0.002286	1	0.01119	0.1032	5	82	MYC,APP,PRKAA1,EP300,TP53
GO: Biological Process	GO:0071230	cellular response to amino acid stimulus		0.002292	1	0.01121	0.1033	7	161	PTGS2,MMP3,GRIA2,PDGFD,ASS1,TNF,EP300
GO: Biological Process	GO:0015833	peptide transport		0.0023	1	0.01124	0.1036	11	355	PDE3B,MYT1,CFTR,GIP,UTS2,NOS2,PPARG,SIRT1,TNF,IL1B,IL6
GO: Biological Process	GO:1901222	regulation of non-canonical NF-kappaB signal transduction		0.002338	1	0.01141	0.1052	6	120	CCL19,RELA,APP,TEK,TNF,IL1B
GO: Biological Process	GO:0010810	regulation of cell-substrate adhesion		0.00234	1	0.01141	0.1052	9	254	ABL1,BCL2,PTEN,DMP1,VEGFA,DDR1,ECM2,TEK,GSK3B
GO: Biological Process	GO:0098813	nuclear chromosome segregation		0.00235	1	0.01142	0.1052	11	356	MAP3K20,PTEN,SGO1,BUB1B,ASPM,FAM83D,DUSP1,NCAPH,SIRT1,CEP55,SKA3
GO: Biological Process	GO:0007059	chromosome segregation		0.002353	1	0.01142	0.1052	13	465	MAP3K20,PTEN,SGO1,BUB1B,MKI67,ASPM,FAM83D,DUSP1,NCAPH,SIRT1,CEP55,CSNK2A1,SKA3
GO: Biological Process	GO:0090199	regulation of release of cytochrome c from mitochondria		0.002358	1	0.01142	0.1052	4	50	BAX,BID,AKT1,TP53
GO: Biological Process	GO:0042554	superoxide anion generation		0.002358	1	0.01142	0.1052	4	50	MAPT,AKT1,APP,SOD1
GO: Biological Process	GO:1905710	positive regulation of membrane permeability		0.002358	1	0.01142	0.1052	4	50	BAX,BID,GSK3B,TP53
GO: Biological Process	GO:0090042	tubulin deacetylation		0.002359	1	0.01142	0.1052	3	24	MAPT,PRKAA1,EP300
GO: Biological Process	GO:0070230	positive regulation of lymphocyte apoptotic process		0.002359	1	0.01142	0.1052	3	24	MYC,BAX,TP53
GO: Biological Process	GO:0030728	ovulation		0.002359	1	0.01142	0.1052	3	24	NOS2,NOS3,SIRT1
GO: Biological Process	GO:0006309	apoptotic DNA fragmentation		0.002359	1	0.01142	0.1052	3	24	BAX,AIFM1,IL6
GO: Biological Process	GO:0030316	osteoclast differentiation		0.002373	1	0.01147	0.1057	7	162	ANXA2,CREB1,GSK3B,IL20,FSHB,TNF,IL4
GO: Biological Process	GO:0032388	positive regulation of intracellular transport		0.002373	1	0.01147	0.1057	7	162	PTGS2,ANXA2,TEK,GSK3B,IL1B,EP300,IL6
GO: Biological Process	GO:0060541	respiratory system development		0.002402	1	0.0116	0.1069	10	305	CYP1A2,MYT1,CFTR,NOS3,VEGFA,ANXA2,CREB1,ASS1,TNF,EP300
GO: Biological Process	GO:0090559	regulation of membrane permeability		0.002411	1	0.01163	0.1072	5	83	BAX,BCL2,BID,GSK3B,TP53
GO: Biological Process	GO:0007589	body fluid secretion		0.002438	1	0.01175	0.1083	6	121	VEGFA,DDR1,ANXA2,CREB1,SLC22A2,SLC29A1
GO: Biological Process	GO:0170033	L-amino acid metabolic process		0.002452	1	0.01181	0.1088	8	208	GLS2,BAAT,P4HA3,GLS,NOS2,NOS3,PRDX4,ASS1
GO: Biological Process	GO:0035265	organ growth		0.002466	1	0.01187	0.1094	9	256	ABL1,BCL2,PTEN,AKT1,SIRT1,GSK3B,CST1,EP300,SOD1
GO: Biological Process	GO:1902512	positive regulation of apoptotic DNA fragmentation		0.002527	1	0.01207	0.1112	2	7	BAX,IL6
GO: Biological Process	GO:1990036	calcium ion import into sarcoplasmic reticulum		0.002527	1	0.01207	0.1112	2	7	PLN,ATP2A2
GO: Biological Process	GO:0042700	luteinizing hormone signaling pathway		0.002527	1	0.01207	0.1112	2	7	LHB,CGB8
GO: Biological Process	GO:0060558	regulation of calcidiol 1-monooxygenase activity		0.002527	1	0.01207	0.1112	2	7	TNF,IL1B
GO: Biological Process	GO:0051799	negative regulation of hair follicle development		0.002527	1	0.01207	0.1112	2	7	GSDMA,CDH3
GO: Biological Process	GO:0045899	positive regulation of RNA polymerase II transcription preinitiation complex assembly		0.002527	1	0.01207	0.1112	2	7	CREB1,TP53
GO: Biological Process	GO:0060664	epithelial cell proliferation involved in salivary gland morphogenesis		0.002527	1	0.01207	0.1112	2	7	TNF,IL6
GO: Biological Process	GO:2001225	regulation of chloride transport		0.002527	1	0.01207	0.1112	2	7	CFTR,CA7
GO: Biological Process	GO:1904428	negative regulation of tubulin deacetylation		0.002527	1	0.01207	0.1112	2	7	MAPT,PRKAA1
GO: Biological Process	GO:0030890	positive regulation of B cell proliferation		0.002536	1	0.01208	0.1113	4	51	CDKN1A,BCL2,IL4,IL5
GO: Biological Process	GO:0045923	positive regulation of fatty acid metabolic process		0.002536	1	0.01208	0.1113	4	51	PTGS2,GDF15,PPARG,IL1B
GO: Biological Process	GO:0033028	myeloid cell apoptotic process		0.002536	1	0.01208	0.1113	4	51	BCL2,PTEN,SIRT1,IL6
GO: Biological Process	GO:0061387	regulation of extent of cell growth		0.002541	1	0.01208	0.1113	6	122	ABL1,MAPT,VEGFA,CRABP2,GSK3B,EP300
GO: Biological Process	GO:0070050	neuron cellular homeostasis		0.002541	1	0.01208	0.1113	5	84	CA7,APP,PRKAA1,ATP2A2,IL6
GO: Biological Process	GO:0014902	myotube differentiation		0.002542	1	0.01208	0.1113	7	164	MYC,BCL2,MET,BHLHA15,GDF15,GSK3B,IL4
GO: Biological Process	GO:0072524	pyridine-containing compound metabolic process		0.002601	1	0.01234	0.1138	8	210	MYC,NMNAT2,MDH2,NQO1,APP,PRKAA1,EP300,TP53
GO: Biological Process	GO:0032652	regulation of interleukin-1 production		0.00263	1	0.01247	0.115	7	165	CCL19,CASP8,RELA,APP,GSDMA,TNF,IL6
GO: Biological Process	GO:0003015	heart process		0.002638	1	0.0125	0.1152	10	309	TRDN,MET,UTS2,PLN,NOS3,SIRT1,OXT,TNF,ATP2A2,SOD1
GO: Biological Process	GO:0035821	modulation of process of another organism		0.002658	1	0.01255	0.1157	3	25	FCER2,AKT1,NOS2
GO: Biological Process	GO:0033762	response to glucagon		0.002658	1	0.01255	0.1157	3	25	CREB1,CCNA2,ASS1
GO: Biological Process	GO:0002544	chronic inflammatory response		0.002658	1	0.01255	0.1157	3	25	VCAM1,TNF,IL4
GO: Biological Process	GO:0006091	generation of precursor metabolites and energy		0.002669	1	0.01259	0.1161	14	529	MYC,CYP1A2,BAX,MDH2,BID,AKT1,NOS2,APP,GSK3B,PRKAA1,TNF,IL4,EP300,TP53
GO: Biological Process	GO:0010948	negative regulation of cell cycle process		0.002672	1	0.0126	0.1161	11	362	CDKN1A,MAP3K20,BCL2,PTEN,BUB1B,CCL2,RAD51,DUSP1,E2F1,SIRT1,TP53
GO: Biological Process	GO:0032092	positive regulation of protein binding		0.002675	1	0.0126	0.1162	5	85	ABL1,TMEM132A,ANXA2,GSK3B,EP300
GO: Biological Process	GO:0006974	DNA damage response		0.002679	1	0.01261	0.1163	21	959	MYC,CDKN1A,CDKN3,ABL1,MAPT,MAP3K20,BAX,BCL2,HMOX1,BID,AKT1,RAD51,CASP3,CASP9,E2F1,SIRT1,CSNK2A1,TNF,EP300,TP53,PCNA
GO: Biological Process	GO:0061041	regulation of wound healing		0.00272	1	0.01279	0.1179	7	166	PTEN,NFE2L2,CCL2,NOS3,ANXA2,THBD,TNF
GO: Biological Process	GO:1900744	regulation of p38MAPK cascade		0.002724	1	0.01279	0.1179	4	52	MET,VEGFA,DUSP1,IL1B
GO: Biological Process	GO:0001504	neurotransmitter uptake		0.002724	1	0.01279	0.1179	4	52	DRD4,APP,SLC22A2,SLC29A1
GO: Biological Process	GO:0007596	blood coagulation		0.002735	1	0.01283	0.1183	9	260	BLOC1S4,AXL,NFE2L2,MERTK,NOS3,ANXA2,THBD,DGKI,IL6
GO: Biological Process	GO:0001676	long-chain fatty acid metabolic process		0.002755	1	0.01291	0.119	6	124	CYP1A2,CYP2C19,CYP2C9,CYP2D6,CYP3A4,PTGS2
GO: Biological Process	GO:0007612	learning		0.002756	1	0.01291	0.119	8	212	CLSTN3,ABL1,PTGS2,DRD4,DRD5,APP,CREB1,DGKI
GO: Biological Process	GO:1901988	negative regulation of cell cycle phase transition		0.002763	1	0.01293	0.1192	10	311	CDKN1A,MAP3K20,BCL2,PTEN,BUB1B,CCL2,RAD51,DUSP1,E2F1,TP53
GO: Biological Process	GO:0045087	innate immune response		0.002767	1	0.01294	0.1193	23	1092	AXL,RAET1E,CFB,NFE2L2,NFKBIA,NQO1,CCL2,AKT1,C4A,C4B,MMP3,NOS2,CASP8,RELA,PPARG,APP,CFI,MST1R,ASS1,TNF,IL4,EP300,TP53
GO: Biological Process	GO:2000107	negative regulation of leukocyte apoptotic process		0.002815	1	0.01314	0.1211	5	86	AXL,BCL2,CCL19,MERTK,VHL
GO: Biological Process	GO:0051965	positive regulation of synapse assembly		0.002815	1	0.01314	0.1211	5	86	CLSTN3,LRRTM1,GSK3B,OXT,ST8SIA2
GO: Biological Process	GO:2000045	regulation of G1/S transition of mitotic cell cycle		0.002837	1	0.01322	0.1219	8	213	CDKN1A,BCL2,PTEN,BID,CCL2,AKT1,E2F1,TP53
GO: Biological Process	GO:0043123	positive regulation of canonical NF-kappaB signal transduction		0.002837	1	0.01322	0.1219	8	213	ABL1,HMOX1,CCL19,VEGFA,CASP8,RELA,TNF,IL1B
GO: Biological Process	GO:0043473	pigmentation		0.002868	1	0.01333	0.1229	6	125	MYC,BLOC1S4,BAX,BCL2,VHL,CDH3
GO: Biological Process	GO:0051952	regulation of amine transport		0.002868	1	0.01333	0.1229	6	125	PCP4,CHRNA6,DRD4,OXT,TNF,IL1B
GO: Biological Process	GO:0018210	peptidyl-threonine modification		0.002868	1	0.01333	0.1229	6	125	BCL2,MET,AKT1,APP,GSK3B,CSNK2A1
GO: Biological Process	GO:0046879	hormone secretion		0.002877	1	0.01336	0.1232	12	420	PDE3B,MYT1,CFTR,GIP,UTS2,NOS2,PPARG,CREB1,SIRT1,TNF,IL1B,IL6
GO: Biological Process	GO:1903531	negative regulation of secretion by cell		0.002919	1	0.01352	0.1247	8	214	PDE3B,HMOX1,UTS2,DRD4,PPARG,SIRT1,IL1B,IL6
GO: Biological Process	GO:0043368	positive T cell selection		0.002921	1	0.01352	0.1247	4	53	BCL2,IL4,EP300,IL6
GO: Biological Process	GO:0070266	necroptotic process		0.002921	1	0.01352	0.1247	4	53	CASP8,AIFM1,TNF,TP53
GO: Biological Process	GO:0044848	biological phase		0.002921	1	0.01352	0.1247	4	53	PTGS2,AKT1,GSDMA,CDH3
GO: Biological Process	GO:0060562	epithelial tube morphogenesis		0.002932	1	0.01357	0.1251	12	421	MYC,ABL1,BCL2,MET,CCL13,VEGFA,DDR1,CASP3,CASP8,TEK,TIE1,TNF
GO: Biological Process	GO:1903828	negative regulation of protein localization		0.002952	1	0.01365	0.1258	9	263	PDE3B,MAPT,UTS2,AKT1,DRD4,APP,SIRT1,GSK3B,IL1B
GO: Biological Process	GO:0170041	non-proteinogenic amino acid metabolic process		0.00296	1	0.01367	0.126	5	87	P4HA3,ALDH1A1,DPYS,PRDX4,ASS1
GO: Biological Process	GO:0032930	positive regulation of superoxide anion generation		0.00298	1	0.01373	0.1266	3	26	MAPT,APP,SOD1
GO: Biological Process	GO:0030220	platelet formation		0.00298	1	0.01373	0.1266	3	26	CASP3,CASP9,EP300
GO: Biological Process	GO:0071800	podosome assembly		0.00298	1	0.01373	0.1266	3	26	CSF2,TNF,IL5
GO: Biological Process	GO:0071322	cellular response to carbohydrate stimulus		0.003004	1	0.01382	0.1274	8	215	PDE3B,MYT1,CFTR,KEAP1,VCAM1,SIRT1,PRKAA1,SLC29A1
GO: Biological Process	GO:0032609	type II interferon production		0.003005	1	0.01382	0.1274	7	169	ABL1,AXL,RAET1E,FLT3,APP,TNF,IL1B
GO: Biological Process	GO:2001243	negative regulation of intrinsic apoptotic signaling pathway		0.003103	1	0.01426	0.1315	6	127	BCL2,PTGS2,BID,NFE2L2,AKT1,SIRT1
GO: Biological Process	GO:0051099	positive regulation of binding		0.003105	1	0.01426	0.1315	7	170	ABL1,MET,TMEM132A,ANXA2,PPARG,GSK3B,EP300
GO: Biological Process	GO:0042307	positive regulation of protein import into nucleus		0.003127	1	0.01432	0.132	4	54	PTGS2,TEK,EP300,IL6
GO: Biological Process	GO:0070232	regulation of T cell apoptotic process		0.003127	1	0.01432	0.132	4	54	BCL2,VHL,CASP8,TP53
GO: Biological Process	GO:0018208	peptidyl-proline modification		0.003127	1	0.01432	0.132	4	54	RGPD1,P4HA3,FKBP11,PRDX4
GO: Biological Process	GO:0097028	dendritic cell differentiation		0.003127	1	0.01432	0.132	4	54	CCL19,FLT3,CSF2,IL4
GO: Biological Process	GO:0090257	regulation of muscle system process		0.003166	1	0.01448	0.1335	10	317	PTGS2,PLN,NOS3,PPARG,SIRT1,GSK3B,OXT,ATP2A2,EP300,SOD1
GO: Biological Process	GO:0050817	coagulation		0.003182	1	0.01452	0.1338	9	266	BLOC1S4,AXL,NFE2L2,MERTK,NOS3,ANXA2,THBD,DGKI,IL6
GO: Biological Process	GO:0033044	regulation of chromosome organization		0.003182	1	0.01452	0.1338	9	266	MYC,MAPT,MAP3K20,BUB1B,DUSP1,PPHLN1,NCAPH,SIRT1,TP53
GO: Biological Process	GO:0045619	regulation of lymphocyte differentiation		0.003182	1	0.01452	0.1338	9	266	ABL1,AXL,CCL19,FLT3,SOCS5,IL4,EP300,IL6,SOD1
GO: Biological Process	GO:0043271	negative regulation of monoatomic ion transport		0.003208	1	0.01463	0.1348	7	171	BCL2,TRDN,PTGS2,AKT1,PLN,NOS3,DRD4
GO: Biological Process	GO:0034103	regulation of tissue remodeling		0.003226	1	0.0147	0.1355	6	128	VEGFA,PPARG,FSHB,CST1,IL6,TP53
GO: Biological Process	GO:0045333	cellular respiration		0.003262	1	0.01483	0.1367	9	267	MYC,CYP1A2,BAX,MDH2,BID,AKT1,NOS2,TNF,IL4
GO: Biological Process	GO:0030595	leukocyte chemotaxis		0.003262	1	0.01483	0.1367	9	267	CCL2,CCL13,CCL19,VEGFA,DUSP1,APP,IL1B,IL4,IL6
GO: Biological Process	GO:0001764	neuron migration		0.003268	1	0.01484	0.1368	8	218	MAPT,AXL,BAX,MET,ASPM,CDK5R2,VEGFA,GSK3B
GO: Biological Process	GO:0090101	negative regulation of transmembrane receptor protein serine/threonine kinase signaling pathway		0.003268	1	0.01484	0.1368	8	218	ABL1,GLG1,GDF15,PPARG,SIRT1,IL17RD,CDH3,TP53
GO: Biological Process	GO:0051783	regulation of nuclear division		0.003313	1	0.01493	0.1376	7	172	PDE3A,MET,BUB1B,MKI67,DUSP1,TNF,IL1B
GO: Biological Process	GO:0002295	T-helper cell lineage commitment		0.003326	1	0.01493	0.1376	3	27	IL4,EP300,IL6
GO: Biological Process	GO:2000269	regulation of fibroblast apoptotic process		0.003326	1	0.01493	0.1376	3	27	BID,SIRT1,TP53
GO: Biological Process	GO:0002726	positive regulation of T cell cytokine production		0.003326	1	0.01493	0.1376	3	27	IL1B,IL4,IL6
GO: Biological Process	GO:0010875	positive regulation of cholesterol efflux		0.003326	1	0.01493	0.1376	3	27	NFKBIA,PPARG,SIRT1
GO: Biological Process	GO:0090200	positive regulation of release of cytochrome c from mitochondria		0.003326	1	0.01493	0.1376	3	27	BAX,BID,TP53
GO: Biological Process	GO:0007599	hemostasis		0.003343	1	0.01493	0.1376	9	268	BLOC1S4,AXL,NFE2L2,MERTK,NOS3,ANXA2,THBD,DGKI,IL6
GO: Biological Process	GO:0010661	positive regulation of muscle cell apoptotic process		0.003343	1	0.01493	0.1376	4	55	PTEN,PPARG,ATP2A2,TP53
GO: Biological Process	GO:0043407	negative regulation of MAP kinase activity		0.003343	1	0.01493	0.1376	4	55	LAX1,DUSP1,PPARG,IL1B
GO: Biological Process	GO:0071548	response to dexamethasone		0.003343	1	0.01493	0.1376	4	55	CASP9,ASS1,EP300,PCNA
GO: Biological Process	GO:0045773	positive regulation of axon extension		0.003343	1	0.01493	0.1376	4	55	MAPT,VEGFA,GSK3B,EP300
GO: Biological Process	GO:1905684	regulation of plasma membrane repair		0.003345	1	0.01493	0.1376	2	8	ANXA2,CASP7
GO: Biological Process	GO:0032071	regulation of endodeoxyribonuclease activity		0.003345	1	0.01493	0.1376	2	8	AKT1,SIRT1
GO: Biological Process	GO:0006701	progesterone biosynthetic process		0.003345	1	0.01493	0.1376	2	8	LHB,FSHB
GO: Biological Process	GO:1902474	positive regulation of protein localization to synapse		0.003345	1	0.01493	0.1376	2	8	CLSTN3,MAPT
GO: Biological Process	GO:0070162	adiponectin secretion		0.003345	1	0.01493	0.1376	2	8	PPARG,IL1B
GO: Biological Process	GO:0070163	regulation of adiponectin secretion		0.003345	1	0.01493	0.1376	2	8	PPARG,IL1B
GO: Biological Process	GO:1903626	positive regulation of DNA catabolic process		0.003345	1	0.01493	0.1376	2	8	BAX,IL6
GO: Biological Process	GO:0060011	Sertoli cell proliferation		0.003345	1	0.01493	0.1376	2	8	BAX,FSHB
GO: Biological Process	GO:0032847	regulation of cellular pH reduction		0.003345	1	0.01493	0.1376	2	8	BCL2,CA7
GO: Biological Process	GO:1903979	negative regulation of microglial cell activation		0.003345	1	0.01493	0.1376	2	8	TAFA3,PPARG
GO: Biological Process	GO:0090258	negative regulation of mitochondrial fission		0.003345	1	0.01493	0.1376	2	8	MAPT,PPARG
GO: Biological Process	GO:0002027	regulation of heart rate		0.003352	1	0.01493	0.1377	6	129	UTS2,PLN,SIRT1,OXT,TNF,ATP2A2
GO: Biological Process	GO:1905954	positive regulation of lipid localization		0.003352	1	0.01493	0.1377	6	129	NFKBIA,ANXA2,PPARG,SIRT1,OXT,IL1B
GO: Biological Process	GO:0061024	membrane organization		0.003397	1	0.01512	0.1394	20	914	MYC,BAX,BCL2,PTEN,TRDN,BID,AKT1,SEC23B,TIMD4,ANXA2,CASP7,PPARG,GSK3B,CEP55,MYOF,TIE1,CIDEC,ATP2A2,TP53,SOD1
GO: Biological Process	GO:0050768	negative regulation of neurogenesis		0.00342	1	0.0152	0.1401	7	173	PTEN,CCL13,GSK3B,TNF,IL1B,IL6,TP53
GO: Biological Process	GO:0010508	positive regulation of autophagy		0.00342	1	0.0152	0.1401	7	173	HMOX1,BID,SIRT1,GSK3B,CSNK2A1,PRKAA1,IL4
GO: Biological Process	GO:0014823	response to activity		0.003427	1	0.01522	0.1403	5	90	ANXA2,OXT,PRKAA1,TNF,IL6
GO: Biological Process	GO:0002548	monocyte chemotaxis		0.003569	1	0.01584	0.146	4	56	CCL2,DUSP1,APP,IL6
GO: Biological Process	GO:0032720	negative regulation of tumor necrosis factor production		0.003594	1	0.01592	0.1468	5	91	IL37,AXL,FLT3,SIRT1,IL4
GO: Biological Process	GO:1903578	regulation of ATP metabolic process		0.003594	1	0.01592	0.1468	5	91	MYC,APP,PRKAA1,IL4,EP300
GO: Biological Process	GO:0009914	hormone transport		0.003606	1	0.01596	0.1472	12	432	PDE3B,MYT1,CFTR,GIP,UTS2,NOS2,PPARG,CREB1,SIRT1,TNF,IL1B,IL6
GO: Biological Process	GO:0051924	regulation of calcium ion transport		0.003615	1	0.01597	0.1472	10	323	ABL1,BAX,BCL2,TRDN,PTGS2,CCL2,AKT1,PLN,NOS3,DRD4
GO: Biological Process	GO:0007006	mitochondrial membrane organization		0.003616	1	0.01597	0.1472	6	131	MYC,BAX,BCL2,BID,GSK3B,TP53
GO: Biological Process	GO:0032526	response to retinoic acid		0.003616	1	0.01597	0.1472	6	131	TEK,CREB1,GSK3B,OXT,TIE1,TNF
GO: Biological Process	GO:0010713	negative regulation of collagen metabolic process		0.003694	1	0.01623	0.1496	3	28	PPARG,CST1,IL6
GO: Biological Process	GO:0018394	peptidyl-lysine acetylation		0.003694	1	0.01623	0.1496	3	28	SIRT1,PRKAA1,EP300
GO: Biological Process	GO:0036344	platelet morphogenesis		0.003694	1	0.01623	0.1496	3	28	CASP3,CASP9,EP300
GO: Biological Process	GO:0051043	regulation of membrane protein ectodomain proteolysis		0.003694	1	0.01623	0.1496	3	28	APP,TNF,IL1B
GO: Biological Process	GO:0036120	cellular response to platelet-derived growth factor stimulus		0.003694	1	0.01623	0.1496	3	28	PPARG,CCNA2,PDGFD
GO: Biological Process	GO:0097049	motor neuron apoptotic process		0.003694	1	0.01623	0.1496	3	28	CRLF1,BAX,BCL2
GO: Biological Process	GO:0060445	branching involved in salivary gland morphogenesis		0.003694	1	0.01623	0.1496	3	28	MET,TNF,IL6
GO: Biological Process	GO:0043255	regulation of carbohydrate biosynthetic process		0.003754	1	0.01648	0.1519	6	132	RGPD1,AKT1,SIRT1,GSK3B,EP300,IL6
GO: Biological Process	GO:0042093	T-helper cell differentiation		0.003766	1	0.01652	0.1523	5	92	CCL19,SOCS5,IL4,EP300,IL6
GO: Biological Process	GO:0009299	mRNA transcription		0.003806	1	0.01665	0.1535	4	57	ANXA2,PPARG,CREB1,TP53
GO: Biological Process	GO:0050974	detection of mechanical stimulus involved in sensory perception		0.003806	1	0.01665	0.1535	4	57	MYC,KCNK4,CHRNA5,TNF
GO: Biological Process	GO:0015872	dopamine transport		0.003806	1	0.01665	0.1535	4	57	PCP4,CHRNA6,DRD4,SLC22A2
GO: Biological Process	GO:0043502	regulation of muscle adaptation		0.003895	1	0.01702	0.1569	6	133	NOS3,PPARG,SIRT1,GSK3B,ATP2A2,EP300
GO: Biological Process	GO:0072655	establishment of protein localization to mitochondrion		0.003895	1	0.01702	0.1569	6	133	MAPT,BAX,BID,AKT1,AIFM1,PRKAA1
GO: Biological Process	GO:0048738	cardiac muscle tissue development		0.003941	1	0.0172	0.1585	10	327	ABL1,PTEN,MET,PLN,VEGFA,CASP8,CREB1,SIRT1,GSK3B,EP300
GO: Biological Process	GO:0046637	regulation of alpha-beta T cell differentiation		0.003945	1	0.0172	0.1585	5	93	CCL19,SOCS5,IL4,EP300,IL6
GO: Biological Process	GO:1903556	negative regulation of tumor necrosis factor superfamily cytokine production		0.003945	1	0.0172	0.1585	5	93	IL37,AXL,FLT3,SIRT1,IL4
GO: Biological Process	GO:0030217	T cell differentiation		0.004012	1	0.01747	0.1611	11	382	ABL1,BCL2,CCL19,FLT3,SOCS5,IL1B,IL4,EP300,IL6,TP53,SOD1
GO: Biological Process	GO:0007088	regulation of mitotic nuclear division		0.00404	1	0.01754	0.1617	6	134	MET,BUB1B,MKI67,DUSP1,TNF,IL1B
GO: Biological Process	GO:0014910	regulation of smooth muscle cell migration		0.00404	1	0.01754	0.1617	6	134	MYC,BCL2,NFE2L2,DRD4,PPARG,PDGFD
GO: Biological Process	GO:0010906	regulation of glucose metabolic process		0.00404	1	0.01754	0.1617	6	134	RGPD1,AKT1,SIRT1,EP300,IL6,TP53
GO: Biological Process	GO:0045639	positive regulation of myeloid cell differentiation		0.00404	1	0.01754	0.1617	6	134	CASP8,CREB1,GSK3B,IL20,TNF,IL5
GO: Biological Process	GO:0032094	response to food		0.004052	1	0.01754	0.1617	4	58	AKT1,GDF15,PPARG,OXT
GO: Biological Process	GO:0035601	protein deacylation		0.004052	1	0.01754	0.1617	4	58	MAPT,SIRT1,PRKAA1,EP300
GO: Biological Process	GO:2000516	positive regulation of CD4-positive, alpha-beta T cell activation		0.004052	1	0.01754	0.1617	4	58	CCL19,SOCS5,EP300,IL6
GO: Biological Process	GO:0071480	cellular response to gamma radiation		0.004087	1	0.01754	0.1617	3	29	CDKN1A,MAP3K20,TP53
GO: Biological Process	GO:1904996	positive regulation of leukocyte adhesion to vascular endothelial cell		0.004087	1	0.01754	0.1617	3	29	RELA,TNF,IL6
GO: Biological Process	GO:0035743	CD4-positive, alpha-beta T cell cytokine production		0.004087	1	0.01754	0.1617	3	29	IL1B,IL4,IL6
GO: Biological Process	GO:0033123	positive regulation of purine nucleotide catabolic process		0.004087	1	0.01754	0.1617	3	29	MYC,APP,PRKAA1
GO: Biological Process	GO:1901863	positive regulation of muscle tissue development		0.004087	1	0.01754	0.1617	3	29	BCL2,CREB1,PRKAA1
GO: Biological Process	GO:0006582	melanin metabolic process		0.004087	1	0.01754	0.1617	3	29	BCL2,VHL,CDH3
GO: Biological Process	GO:0045821	positive regulation of glycolytic process		0.004087	1	0.01754	0.1617	3	29	MYC,APP,PRKAA1
GO: Biological Process	GO:0045736	negative regulation of cyclin-dependent protein serine/threonine kinase activity		0.004087	1	0.01754	0.1617	3	29	CDKN1A,PTEN,CASP3
GO: Biological Process	GO:0030813	positive regulation of nucleotide catabolic process		0.004087	1	0.01754	0.1617	3	29	MYC,APP,PRKAA1
GO: Biological Process	GO:0045063	T-helper 1 cell differentiation		0.004087	1	0.01754	0.1617	3	29	CCL19,SOCS5,IL4
GO: Biological Process	GO:0050999	regulation of nitric-oxide synthase activity		0.004087	1	0.01754	0.1617	3	29	FCER2,AKT1,IL1B
GO: Biological Process	GO:1900037	regulation of cellular response to hypoxia		0.004087	1	0.01754	0.1617	3	29	NFE2L2,VHL,EP300
GO: Biological Process	GO:0045893	positive regulation of DNA-templated transcription		0.004119	1	0.01767	0.1629	33	1824	MYC,ABL1,EAF2,MYT1,MET,HOXC10,NFE2L2,BHLHA15,NFKBIA,AKT1,VEGFA,VHL,ANXA2,E2F1,E2F2,RELA,HEATR1,PPARG,APP,CREB1,SIRT1,GSK3B,CCNA2,FSHB,PRKAA1,NR5A2,TNF,IL1B,IL4,IL5,EP300,IL6,TP53
GO: Biological Process	GO:0032368	regulation of lipid transport		0.004123	1	0.01767	0.1629	7	179	NFKBIA,AKT1,ANXA2,PPARG,SIRT1,OXT,IL1B
GO: Biological Process	GO:0002294	CD4-positive, alpha-beta T cell differentiation involved in immune response		0.004129	1	0.01769	0.163	5	94	CCL19,SOCS5,IL4,EP300,IL6
GO: Biological Process	GO:0046631	alpha-beta T cell activation		0.00417	1	0.01785	0.1645	8	227	MYC,ABL1,BCL2,CCL19,SOCS5,IL4,EP300,IL6
GO: Biological Process	GO:0019218	regulation of steroid metabolic process		0.00419	1	0.01792	0.1652	6	135	CREB1,SIRT1,FSHB,PRKAA1,TNF,SOD1
GO: Biological Process	GO:1902680	positive regulation of RNA biosynthetic process		0.004223	1	0.01805	0.1664	33	1827	MYC,ABL1,EAF2,MYT1,MET,HOXC10,NFE2L2,BHLHA15,NFKBIA,AKT1,VEGFA,VHL,ANXA2,E2F1,E2F2,RELA,HEATR1,PPARG,APP,CREB1,SIRT1,GSK3B,CCNA2,FSHB,PRKAA1,NR5A2,TNF,IL1B,IL4,IL5,EP300,IL6,TP53
GO: Biological Process	GO:0015980	energy derivation by oxidation of organic compounds		0.004253	1	0.01805	0.1664	11	385	MYC,CYP1A2,BAX,MDH2,BID,AKT1,NOS2,GSK3B,TNF,IL4,TP53
GO: Biological Process	GO:0071499	cellular response to laminar fluid shear stress		0.004269	1	0.01805	0.1664	2	9	NFE2L2,ASS1
GO: Biological Process	GO:0031394	positive regulation of prostaglandin biosynthetic process		0.004269	1	0.01805	0.1664	2	9	PTGS2,IL1B
GO: Biological Process	GO:0009624	response to nematode		0.004269	1	0.01805	0.1664	2	9	PTGS2,ITLN1
GO: Biological Process	GO:0002925	positive regulation of humoral immune response mediated by circulating immunoglobulin		0.004269	1	0.01805	0.1664	2	9	FCER2,TNF
GO: Biological Process	GO:0033292	T-tubule organization		0.004269	1	0.01805	0.1664	2	9	MYOF,ATP2A2
GO: Biological Process	GO:0048087	positive regulation of developmental pigmentation		0.004269	1	0.01805	0.1664	2	9	BAX,BCL2
GO: Biological Process	GO:0007506	gonadal mesoderm development		0.004269	1	0.01805	0.1664	2	9	TSPY3,AMH
GO: Biological Process	GO:0045924	regulation of female receptivity		0.004269	1	0.01805	0.1664	2	9	DRD5,OXT
GO: Biological Process	GO:0045898	regulation of RNA polymerase II transcription preinitiation complex assembly		0.004269	1	0.01805	0.1664	2	9	CREB1,TP53
GO: Biological Process	GO:0032287	peripheral nervous system myelin maintenance		0.004269	1	0.01805	0.1664	2	9	AKT1,SOD1
GO: Biological Process	GO:0042637	catagen		0.004269	1	0.01805	0.1664	2	9	GSDMA,CDH3
GO: Biological Process	GO:0045627	positive regulation of T-helper 1 cell differentiation		0.004269	1	0.01805	0.1664	2	9	CCL19,SOCS5
GO: Biological Process	GO:0060406	positive regulation of penile erection		0.004269	1	0.01805	0.1664	2	9	DRD4,OXT
GO: Biological Process	GO:0015031	protein transport		0.004292	1	0.01813	0.1672	30	1615	CDKN1A,CLSTN3,PDE3B,MYT1,CFTR,RGPD1,PTGS2,GIP,UTS2,NFKBIA,TMEM132A,AKT1,NOS2,SEC23B,VHL,DRD4,PPARG,IPO4,APP,TEK,SIRT1,GSK3B,CACNG7,AIFM1,TNF,SYTL1,IL1B,EP300,IL6,TP53
GO: Biological Process	GO:1990090	cellular response to nerve growth factor stimulus		0.004309	1	0.01817	0.1675	4	59	MAPT,AKT1,GRIA2,E2F1
GO: Biological Process	GO:1902991	regulation of amyloid precursor protein catabolic process		0.004309	1	0.01817	0.1675	4	59	CASP3,RELA,APP,TNF
GO: Biological Process	GO:0043029	T cell homeostasis		0.004309	1	0.01817	0.1675	4	59	BAX,BCL2,AKT1,CASP3
GO: Biological Process	GO:0002293	alpha-beta T cell differentiation involved in immune response		0.00432	1	0.01819	0.1676	5	95	CCL19,SOCS5,IL4,EP300,IL6
GO: Biological Process	GO:0002090	regulation of receptor internalization		0.00432	1	0.01819	0.1676	5	95	LRRTM1,VEGFA,DRD4,ANXA2,APP
GO: Biological Process	GO:0031929	TOR signaling		0.00438	1	0.01843	0.1698	7	181	FAM83D,AKT1,VHL,SIRT1,GSK3B,PRKAA1,EP300
GO: Biological Process	GO:0042594	response to starvation		0.004395	1	0.01847	0.1703	8	229	CDKN1A,BCL2,GIP,NFE2L2,BHLHA15,SIRT1,PRKAA1,TP53
GO: Biological Process	GO:0010829	negative regulation of D-glucose transmembrane transport		0.004504	1	0.01885	0.1737	3	30	MYC,TNF,IL1B
GO: Biological Process	GO:0048245	eosinophil chemotaxis		0.004504	1	0.01885	0.1737	3	30	CCL2,CCL13,IL4
GO: Biological Process	GO:0002070	epithelial cell maturation		0.004504	1	0.01885	0.1737	3	30	CDKN1A,BHLHA15,VEGFA
GO: Biological Process	GO:1904030	negative regulation of cyclin-dependent protein kinase activity		0.004504	1	0.01885	0.1737	3	30	CDKN1A,PTEN,CASP3
GO: Biological Process	GO:0002922	positive regulation of humoral immune response		0.004504	1	0.01885	0.1737	3	30	FCER2,TNF,IL1B
GO: Biological Process	GO:2000773	negative regulation of cellular senescence		0.004504	1	0.01885	0.1737	3	30	ABL1,PTEN,SIRT1
GO: Biological Process	GO:0031623	receptor internalization		0.004513	1	0.01887	0.174	7	182	LRRTM1,VEGFA,DRD4,ANXA2,GRIA2,APP,CACNG7
GO: Biological Process	GO:0051937	catecholamine transport		0.004516	1	0.01887	0.174	5	96	PCP4,CHRNA6,DRD4,OXT,SLC22A2
GO: Biological Process	GO:0009117	nucleotide metabolic process		0.004571	1	0.01908	0.1759	16	684	MYC,NMNAT2,BAAT,MDH2,PRTFDC1,NQO1,NOS2,NOS3,DPYS,DTYMK,APP,GUCA1A,PRKAA1,IL4,EP300,TP53
GO: Biological Process	GO:1904037	positive regulation of epithelial cell apoptotic process		0.004577	1	0.01908	0.1759	4	60	BAX,HMOX1,CCL2,IL6
GO: Biological Process	GO:0099054	presynapse assembly		0.004577	1	0.01908	0.1759	4	60	CLSTN3,LRRTM1,PTEN,APP
GO: Biological Process	GO:0048041	focal adhesion assembly		0.004719	1	0.01965	0.1811	5	97	ABL1,BCL2,PTEN,VEGFA,TEK
GO: Biological Process	GO:0007566	embryo implantation		0.004719	1	0.01965	0.1811	5	97	PTGS2,VEGFA,DDR1,IL1B,SOD1
GO: Biological Process	GO:0045926	negative regulation of growth		0.004765	1	0.01982	0.1827	9	283	CDKN1A,EAF2,BCL2,PTEN,GDF15,PPARG,GSK3B,MT1E,TP53
GO: Biological Process	GO:0007187	G protein-coupled receptor signaling pathway, coupled to cyclic nucleotide second messenger		0.004856	1	0.02016	0.1858	4	61	TSHR,CCL2,NOS2,DRD4
GO: Biological Process	GO:1990089	response to nerve growth factor		0.004856	1	0.02016	0.1858	4	61	MAPT,AKT1,GRIA2,E2F1
GO: Biological Process	GO:0070588	calcium ion transmembrane transport		0.004859	1	0.02016	0.1858	11	392	ABL1,BAX,BCL2,TRDN,BHLHA15,AKT1,CCL19,PLN,DRD4,CACNG7,ATP2A2
GO: Biological Process	GO:0006898	receptor-mediated endocytosis		0.00486	1	0.02016	0.1858	10	337	LRRTM1,FCER2,CCL19,VEGFA,DRD4,ANXA2,GRIA2,APP,CACNG7,IL4
GO: Biological Process	GO:2000134	negative regulation of G1/S transition of mitotic cell cycle		0.004929	1	0.02036	0.1877	5	98	CDKN1A,BCL2,PTEN,CCL2,TP53
GO: Biological Process	GO:0002287	alpha-beta T cell activation involved in immune response		0.004929	1	0.02036	0.1877	5	98	CCL19,SOCS5,IL4,EP300,IL6
GO: Biological Process	GO:0061045	negative regulation of wound healing		0.004929	1	0.02036	0.1877	5	98	PTEN,NOS3,ANXA2,THBD,TNF
GO: Biological Process	GO:2000058	regulation of ubiquitin-dependent protein catabolic process		0.00493	1	0.02036	0.1877	7	185	KEAP1,PTEN,NFE2L2,AKT1,GSK3B,CSNK2A1,SOCS5
GO: Biological Process	GO:0009267	cellular response to starvation		0.00493	1	0.02036	0.1877	7	185	CDKN1A,BCL2,NFE2L2,BHLHA15,SIRT1,PRKAA1,TP53
GO: Biological Process	GO:0046716	muscle cell cellular homeostasis		0.004945	1	0.02036	0.1877	3	31	PLN,IL6,SOD1
GO: Biological Process	GO:0051894	positive regulation of focal adhesion assembly		0.004945	1	0.02036	0.1877	3	31	ABL1,VEGFA,TEK
GO: Biological Process	GO:0045187	regulation of circadian sleep/wake cycle, sleep		0.004945	1	0.02036	0.1877	3	31	UTS2,CSF2,IL6
GO: Biological Process	GO:0043373	CD4-positive, alpha-beta T cell lineage commitment		0.004945	1	0.02036	0.1877	3	31	IL4,EP300,IL6
GO: Biological Process	GO:0036119	response to platelet-derived growth factor		0.004945	1	0.02036	0.1877	3	31	PPARG,CCNA2,PDGFD
GO: Biological Process	GO:0006753	nucleoside phosphate metabolic process		0.005032	1	0.0207	0.1909	16	691	MYC,NMNAT2,BAAT,MDH2,PRTFDC1,NQO1,NOS2,NOS3,DPYS,DTYMK,APP,GUCA1A,PRKAA1,IL4,EP300,TP53
GO: Biological Process	GO:0032102	negative regulation of response to external stimulus		0.005037	1	0.02071	0.1909	13	509	PTEN,CCL2,NOS3,ANXA2,DUSP1,TAFA3,PPARG,TEK,THBD,SOCS5,TNF,IL4,SOD1
GO: Biological Process	GO:0016241	regulation of macroautophagy		0.005075	1	0.02085	0.1922	7	186	HMOX1,AKT1,CASP3,SIRT1,CSNK2A1,IL4,TP53
GO: Biological Process	GO:0002042	cell migration involved in sprouting angiogenesis		0.005144	1	0.0211	0.1945	5	99	ABL1,HMOX1,PTGS2,AKT1,VEGFA
GO: Biological Process	GO:0002720	positive regulation of cytokine production involved in immune response		0.005144	1	0.0211	0.1945	5	99	TEK,SIRT1,IL1B,IL4,IL6
GO: Biological Process	GO:0061756	leukocyte adhesion to vascular endothelial cell		0.005146	1	0.0211	0.1945	4	62	VCAM1,RELA,TNF,IL6
GO: Biological Process	GO:0034341	response to type II interferon		0.005172	1	0.02118	0.1952	6	141	CCL2,NOS2,PPARG,ASS1,TNF,TP53
GO: Biological Process	GO:0070585	protein localization to mitochondrion		0.005172	1	0.02118	0.1952	6	141	MAPT,BAX,BID,AKT1,AIFM1,PRKAA1
GO: Biological Process	GO:0043603	amide metabolic process		0.005202	1	0.02128	0.1962	13	511	ALLC,CYP2C9,BAAT,NFE2L2,CASP3,RELA,PRKAA1,ASS1,ST8SIA2,TNF,FUT3,TP53,SOD1
GO: Biological Process	GO:0042129	regulation of T cell proliferation		0.005254	1	0.02141	0.1973	8	236	PTEN,BID,CCL19,VCAM1,CASP3,IL1B,IL4,IL6
GO: Biological Process	GO:0009750	response to fructose		0.005297	1	0.02141	0.1973	2	10	PTGS2,TNF
GO: Biological Process	GO:0046666	retinal cell programmed cell death		0.005297	1	0.02141	0.1973	2	10	BAX,BCL2
GO: Biological Process	GO:0070303	negative regulation of stress-activated protein kinase signaling cascade		0.005297	1	0.02141	0.1973	2	10	MYC,MAP3K20
GO: Biological Process	GO:1903719	regulation of I-kappaB phosphorylation		0.005297	1	0.02141	0.1973	2	10	AKT1,TNF
GO: Biological Process	GO:0042368	vitamin D biosynthetic process		0.005297	1	0.02141	0.1973	2	10	CYP3A4,TNF
GO: Biological Process	GO:1901984	negative regulation of protein acetylation		0.005297	1	0.02141	0.1973	2	10	SIRT1,GSK3B
GO: Biological Process	GO:0070173	regulation of enamel mineralization		0.005297	1	0.02141	0.1973	2	10	CFTR,DMP1
GO: Biological Process	GO:0006527	arginine catabolic process		0.005297	1	0.02141	0.1973	2	10	NOS2,NOS3
GO: Biological Process	GO:0051095	regulation of helicase activity		0.005297	1	0.02141	0.1973	2	10	SIRT1,TP53
GO: Biological Process	GO:1901724	positive regulation of cell proliferation involved in kidney development		0.005297	1	0.02141	0.1973	2	10	MYC,PDGFD
GO: Biological Process	GO:0097011	cellular response to granulocyte macrophage colony-stimulating factor stimulus		0.005297	1	0.02141	0.1973	2	10	AKT1,CSF2
GO: Biological Process	GO:0048819	regulation of hair follicle maturation		0.005297	1	0.02141	0.1973	2	10	GSDMA,CDH3
GO: Biological Process	GO:0051712	positive regulation of killing of cells of another organism		0.005297	1	0.02141	0.1973	2	10	FCER2,NOS2
GO: Biological Process	GO:2000553	positive regulation of T-helper 2 cell cytokine production		0.005297	1	0.02141	0.1973	2	10	IL4,IL6
GO: Biological Process	GO:0008627	intrinsic apoptotic signaling pathway in response to osmotic stress		0.005297	1	0.02141	0.1973	2	10	PTGS2,CASP3
GO: Biological Process	GO:0031077	post-embryonic camera-type eye development		0.005297	1	0.02141	0.1973	2	10	BAX,VEGFA
GO: Biological Process	GO:0046822	regulation of nucleocytoplasmic transport		0.005351	1	0.02161	0.1992	6	142	PTGS2,TEK,GSK3B,IL1B,EP300,IL6
GO: Biological Process	GO:0050871	positive regulation of B cell activation		0.005367	1	0.02164	0.1995	5	100	CDKN1A,BCL2,IL4,IL5,IL6
GO: Biological Process	GO:2000514	regulation of CD4-positive, alpha-beta T cell activation		0.005367	1	0.02164	0.1995	5	100	CCL19,SOCS5,IL4,EP300,IL6
GO: Biological Process	GO:0032868	response to insulin		0.005378	1	0.02167	0.1998	10	342	PDE3B,PTEN,AKT1,RELA,PPARG,SIRT1,GSK3B,PRKAA1,TNF,IL1B
GO: Biological Process	GO:0010666	positive regulation of cardiac muscle cell apoptotic process		0.005412	1	0.02172	0.2002	3	32	PTEN,ATP2A2,TP53
GO: Biological Process	GO:0010800	positive regulation of peptidyl-threonine phosphorylation		0.005412	1	0.02172	0.2002	3	32	MET,APP,GSK3B
GO: Biological Process	GO:0090025	regulation of monocyte chemotaxis		0.005412	1	0.02172	0.2002	3	32	CCL2,DUSP1,APP
GO: Biological Process	GO:1902230	negative regulation of intrinsic apoptotic signaling pathway in response to DNA damage		0.005412	1	0.02172	0.2002	3	32	BCL2,BID,SIRT1
GO: Biological Process	GO:0032891	negative regulation of organic acid transport		0.005412	1	0.02172	0.2002	3	32	AKT1,TNF,IL1B
GO: Biological Process	GO:0042634	regulation of hair cycle		0.005412	1	0.02172	0.2002	3	32	GSDMA,TNF,CDH3
GO: Biological Process	GO:0098732	macromolecule deacylation		0.005448	1	0.0218	0.2009	4	63	MAPT,SIRT1,PRKAA1,EP300
GO: Biological Process	GO:0033121	regulation of purine nucleotide catabolic process		0.005448	1	0.0218	0.2009	4	63	MYC,APP,PRKAA1,EP300
GO: Biological Process	GO:0030811	regulation of nucleotide catabolic process		0.005448	1	0.0218	0.2009	4	63	MYC,APP,PRKAA1,EP300
GO: Biological Process	GO:0006110	regulation of glycolytic process		0.005448	1	0.0218	0.2009	4	63	MYC,APP,PRKAA1,EP300
GO: Biological Process	GO:0090596	sensory organ morphogenesis		0.005487	1	0.02194	0.2022	10	343	MYC,BAX,BCL2,TSHR,ALDH1A1,VEGFA,VHL,COL8A2,ROM1,SOD1
GO: Biological Process	GO:0042982	amyloid precursor protein metabolic process		0.005596	1	0.02236	0.2061	5	101	ITM2C,CASP3,RELA,APP,TNF
GO: Biological Process	GO:0006936	muscle contraction		0.005633	1	0.02249	0.2074	11	400	TRDN,PTGS2,MET,UTS2,PLN,DTNA,MYOF,OXT,TNF,ATP2A2,SOD1
GO: Biological Process	GO:0071383	cellular response to steroid hormone stimulus		0.005659	1	0.02258	0.2082	8	239	PDE3A,FLT3,CASP9,SIRT1,GSK3B,AIFM1,ASS1,EP300
GO: Biological Process	GO:0043269	regulation of monoatomic ion transport		0.005716	1	0.02279	0.2101	14	577	ABL1,CFTR,BAX,BCL2,TRDN,PTGS2,CCL2,AKT1,PLN,NOS3,CA7,DRD4,CLDN10,IL4
GO: Biological Process	GO:0046638	positive regulation of alpha-beta T cell differentiation		0.005761	1	0.02291	0.2111	4	64	CCL19,SOCS5,EP300,IL6
GO: Biological Process	GO:0140353	lipid export from cell		0.005761	1	0.02291	0.2111	4	64	PTGS2,NOS2,OXT,IL1B
GO: Biological Process	GO:1903351	cellular response to dopamine		0.005761	1	0.02291	0.2111	4	64	ABL1,DRD4,DRD5,GSK3B
GO: Biological Process	GO:2000772	regulation of cellular senescence		0.005761	1	0.02291	0.2111	4	64	ABL1,PTEN,SIRT1,TP53
GO: Biological Process	GO:0046323	D-glucose import		0.005832	1	0.02317	0.2136	5	102	MYC,NFE2L2,AKT1,ITLN1,TNF
GO: Biological Process	GO:0007189	adenylate cyclase-activating G protein-coupled receptor signaling pathway		0.005851	1	0.02323	0.2141	7	191	PDE3A,PDE3B,TSHR,GIP,PLN,DRD5,APP
GO: Biological Process	GO:0010663	positive regulation of striated muscle cell apoptotic process		0.005905	1	0.02336	0.2154	3	33	PTEN,ATP2A2,TP53
GO: Biological Process	GO:0050802	circadian sleep/wake cycle, sleep		0.005905	1	0.02336	0.2154	3	33	UTS2,CSF2,IL6
GO: Biological Process	GO:0002026	regulation of the force of heart contraction		0.005905	1	0.02336	0.2154	3	33	PLN,NOS3,ATP2A2
GO: Biological Process	GO:2000272	negative regulation of signaling receptor activity		0.005905	1	0.02336	0.2154	3	33	PPARG,SOCS5,TNF
GO: Biological Process	GO:0006925	inflammatory cell apoptotic process		0.005905	1	0.02336	0.2154	3	33	PTEN,SIRT1,IL6
GO: Biological Process	GO:0090092	regulation of transmembrane receptor protein serine/threonine kinase signaling pathway		0.005939	1	0.02348	0.2164	10	347	ABL1,GLG1,AMH,GDF15,PPARG,SIRT1,IL17RD,CDH3,EP300,TP53
GO: Biological Process	GO:0055086	nucleobase-containing small molecule metabolic process		0.005958	1	0.02354	0.217	17	767	MYC,NMNAT2,BAAT,MDH2,PRTFDC1,NQO1,GMDS,NOS2,NOS3,DPYS,DTYMK,APP,GUCA1A,PRKAA1,IL4,EP300,TP53
GO: Biological Process	GO:1903038	negative regulation of leukocyte cell-cell adhesion		0.006016	1	0.02374	0.2188	7	192	PTEN,LAX1,AKT1,CASP3,SOCS5,ASS1,IL4
GO: Biological Process	GO:0007584	response to nutrient		0.006016	1	0.02374	0.2188	7	192	MAPT,PTGS2,NQO1,VCAM1,RELA,PPARG,ASS1
GO: Biological Process	GO:0002292	T cell differentiation involved in immune response		0.006075	1	0.02392	0.2205	5	103	CCL19,SOCS5,IL4,EP300,IL6
GO: Biological Process	GO:0043627	response to estrogen		0.006075	1	0.02392	0.2205	5	103	HMOX1,DTYMK,TEK,PRKAA1,EP300
GO: Biological Process	GO:0032890	regulation of organic acid transport		0.006075	1	0.02392	0.2205	5	103	AKT1,OXT,PRKAA1,TNF,IL1B
GO: Biological Process	GO:0071622	regulation of granulocyte chemotaxis		0.006086	1	0.02393	0.2206	4	65	CCL2,CCL19,IL1B,IL4
GO: Biological Process	GO:0098815	modulation of excitatory postsynaptic potential		0.006086	1	0.02393	0.2206	4	65	PTEN,DRD4,APP,GSK3B
GO: Biological Process	GO:0071621	granulocyte chemotaxis		0.006113	1	0.02402	0.2214	6	146	CCL2,CCL13,CCL19,VEGFA,IL1B,IL4
GO: Biological Process	GO:0006811	monoatomic ion transport		0.006153	1	0.02416	0.2227	26	1374	SLC17A2,ABL1,CFTR,OTOP2,BAX,BCL2,TRDN,PTGS2,KCNK4,CHRNA5,BHLHA15,CCL2,AKT1,CCL19,PLN,NOS3,STEAP1,CA7,CHRNA6,DRD4,GRIA2,CLDN10,CACNG7,SLC22A2,ATP2A2,IL4
GO: Biological Process	GO:0014706	striated muscle tissue development		0.006175	1	0.02423	0.2234	10	349	ABL1,PTEN,MET,PLN,VEGFA,CASP8,CREB1,SIRT1,GSK3B,EP300
GO: Biological Process	GO:0030516	regulation of axon extension		0.006325	1	0.0248	0.2286	5	104	ABL1,MAPT,VEGFA,GSK3B,EP300
GO: Biological Process	GO:0051259	protein complex oligomerization		0.006344	1	0.02486	0.2292	9	296	MAPT,GLS,KRT10,ITLN1,GRIA2,APP,GSDMA,ROM1,TP53
GO: Biological Process	GO:0009755	hormone-mediated signaling pathway		0.006387	1	0.0249	0.2296	8	244	PDE3A,TSHR,RELA,PPARG,SIRT1,LHB,NR5A2,EP300
GO: Biological Process	GO:1903350	response to dopamine		0.006422	1	0.0249	0.2296	4	66	ABL1,DRD4,DRD5,GSK3B
GO: Biological Process	GO:0010743	regulation of macrophage derived foam cell differentiation		0.006424	1	0.0249	0.2296	3	34	NFKBIA,PPARG,CSF2
GO: Biological Process	GO:0001778	plasma membrane repair		0.006424	1	0.0249	0.2296	3	34	ANXA2,CASP7,MYOF
GO: Biological Process	GO:1902176	negative regulation of oxidative stress-induced intrinsic apoptotic signaling pathway		0.006424	1	0.0249	0.2296	3	34	NFE2L2,AKT1,SIRT1
GO: Biological Process	GO:0072677	eosinophil migration		0.006424	1	0.0249	0.2296	3	34	CCL2,CCL13,IL4
GO: Biological Process	GO:1902042	negative regulation of extrinsic apoptotic signaling pathway via death domain receptors		0.006424	1	0.0249	0.2296	3	34	HMOX1,NOS3,GSK3B
GO: Biological Process	GO:0031642	negative regulation of myelination		0.006426	1	0.0249	0.2296	2	11	PTEN,TNF
GO: Biological Process	GO:1903799	negative regulation of miRNA processing		0.006426	1	0.0249	0.2296	2	11	IL6,TP53
GO: Biological Process	GO:0018401	peptidyl-proline hydroxylation to 4-hydroxy-L-proline		0.006426	1	0.0249	0.2296	2	11	P4HA3,PRDX4
GO: Biological Process	GO:0051124	synaptic assembly at neuromuscular junction		0.006426	1	0.0249	0.2296	2	11	APP,GSK3B
GO: Biological Process	GO:0035811	negative regulation of urine volume		0.006426	1	0.0249	0.2296	2	11	UTS2,OXT
GO: Biological Process	GO:0097012	response to granulocyte macrophage colony-stimulating factor		0.006426	1	0.0249	0.2296	2	11	AKT1,CSF2
GO: Biological Process	GO:0060693	regulation of branching involved in salivary gland morphogenesis		0.006426	1	0.0249	0.2296	2	11	MET,TNF
GO: Biological Process	GO:2001280	positive regulation of unsaturated fatty acid biosynthetic process		0.006426	1	0.0249	0.2296	2	11	PTGS2,IL1B
GO: Biological Process	GO:0060405	regulation of penile erection		0.006426	1	0.0249	0.2296	2	11	DRD4,OXT
GO: Biological Process	GO:0002286	T cell activation involved in immune response		0.006522	1	0.02524	0.2327	6	148	CCL19,SOCS5,IL4,EP300,IL6,TP53
GO: Biological Process	GO:1903052	positive regulation of proteolysis involved in protein catabolic process		0.006522	1	0.02524	0.2327	6	148	KEAP1,PTEN,NFE2L2,AKT1,GSK3B,SOCS5
GO: Biological Process	GO:0045913	positive regulation of carbohydrate metabolic process		0.006582	1	0.02544	0.2345	5	105	MYC,AKT1,APP,SIRT1,PRKAA1
GO: Biological Process	GO:0019233	sensory perception of pain		0.006582	1	0.02544	0.2345	5	105	KCNK4,CHRNA5,GIP,CCL2,TNF
GO: Biological Process	GO:0051346	negative regulation of hydrolase activity		0.006619	1	0.02556	0.2357	9	298	PTGS2,AKT1,NOS3,VEGFA,APP,GSK3B,CSNK2A1,CST1,TNF
GO: Biological Process	GO:0071333	cellular response to glucose stimulus		0.006711	1	0.0259	0.2388	7	196	PDE3B,MYT1,CFTR,VCAM1,SIRT1,PRKAA1,SLC29A1
GO: Biological Process	GO:0062014	negative regulation of small molecule metabolic process		0.006733	1	0.02595	0.2392	6	149	AKT1,SIRT1,EP300,IL6,TP53,SOD1
GO: Biological Process	GO:0010811	positive regulation of cell-substrate adhesion		0.006733	1	0.02595	0.2392	6	149	ABL1,DMP1,VEGFA,ECM2,TEK,GSK3B
GO: Biological Process	GO:0046456	icosanoid biosynthetic process		0.006771	1	0.02603	0.2399	4	67	CYP2C9,PTGS2,SIRT1,IL1B
GO: Biological Process	GO:1900271	regulation of long-term synaptic potentiation		0.006771	1	0.02603	0.2399	4	67	ABL1,APP,CREB1,GSK3B
GO: Biological Process	GO:1902692	regulation of neuroblast proliferation		0.006771	1	0.02603	0.2399	4	67	ASPM,VEGFA,TAFA3,TP53
GO: Biological Process	GO:0045601	regulation of endothelial cell differentiation		0.006771	1	0.02603	0.2399	4	67	VEGFA,VHL,TNF,IL1B
GO: Biological Process	GO:0032091	negative regulation of protein binding		0.006846	1	0.02628	0.2423	5	106	MYC,CDKN1A,BAX,AKT1,ATP2A2
GO: Biological Process	GO:0032677	regulation of interleukin-8 production		0.006846	1	0.02628	0.2423	5	106	NOS2,RELA,TNF,IL1B,IL6
GO: Biological Process	GO:0016051	carbohydrate biosynthetic process		0.006857	1	0.0263	0.2425	8	247	RGPD1,MDH2,AKT1,SIRT1,GSK3B,FUT3,EP300,IL6
GO: Biological Process	GO:0002708	positive regulation of lymphocyte mediated immunity		0.00695	1	0.02659	0.2451	6	150	RAET1E,FCER2,TNF,IL1B,IL4,IL6
GO: Biological Process	GO:0001780	neutrophil homeostasis		0.006969	1	0.02659	0.2451	3	35	AXL,MERTK,IL6
GO: Biological Process	GO:1900745	positive regulation of p38MAPK cascade		0.006969	1	0.02659	0.2451	3	35	MET,VEGFA,IL1B
GO: Biological Process	GO:0120255	olefinic compound biosynthetic process		0.006969	1	0.02659	0.2451	3	35	CREB1,LHB,FSHB
GO: Biological Process	GO:0010460	positive regulation of heart rate		0.006969	1	0.02659	0.2451	3	35	UTS2,SIRT1,ATP2A2
GO: Biological Process	GO:0002825	regulation of T-helper 1 type immune response		0.006969	1	0.02659	0.2451	3	35	CCL19,SOCS5,IL1B
GO: Biological Process	GO:0042749	regulation of circadian sleep/wake cycle		0.006969	1	0.02659	0.2451	3	35	UTS2,CSF2,IL6
GO: Biological Process	GO:0016242	negative regulation of macroautophagy		0.006969	1	0.02659	0.2451	3	35	HMOX1,AKT1,TP53
GO: Biological Process	GO:0120036	plasma membrane bounded cell projection organization		0.006989	1	0.02665	0.2456	33	1890	PCP4,NMNAT2,CLSTN3,ABL1,ALKAL1,BLOC1S4,MAPT,BCL2,TSHR,PTEN,MET,ANLN,NFE2L2,BHLHA15,AKT1,ITM2C,CCL19,CDK5R2,VEGFA,DDR1,CASP3,APP,CRABP2,CREB1,SIRT1,GSK3B,CACNG7,ST8SIA2,RTN4RL2,EP300,IL6,EPHA10,SOD1
GO: Biological Process	GO:0051310	metaphase chromosome alignment		0.007118	1	0.02707	0.2495	5	107	SGO1,FAM83D,SIRT1,CEP55,SKA3
GO: Biological Process	GO:1990868	response to chemokine		0.007118	1	0.02707	0.2495	5	107	CCL2,CCL13,CCR8,CCL19,DUSP1
GO: Biological Process	GO:1990869	cellular response to chemokine		0.007118	1	0.02707	0.2495	5	107	CCL2,CCL13,CCR8,CCL19,DUSP1
GO: Biological Process	GO:0032637	interleukin-8 production		0.007118	1	0.02707	0.2495	5	107	NOS2,RELA,TNF,IL1B,IL6
GO: Biological Process	GO:0051155	positive regulation of striated muscle cell differentiation		0.007133	1	0.02708	0.2497	4	68	BCL2,SIRT1,GSK3B,EP300
GO: Biological Process	GO:0071385	cellular response to glucocorticoid stimulus		0.007133	1	0.02708	0.2497	4	68	FLT3,CASP9,GSK3B,ASS1
GO: Biological Process	GO:0010951	negative regulation of endopeptidase activity		0.007172	1	0.02721	0.2509	6	151	PTGS2,AKT1,VEGFA,CSNK2A1,CST1,TNF
GO: Biological Process	GO:0008016	regulation of heart contraction		0.007184	1	0.02724	0.2511	8	249	TRDN,UTS2,PLN,NOS3,SIRT1,OXT,TNF,ATP2A2
GO: Biological Process	GO:0071331	cellular response to hexose stimulus		0.007271	1	0.02755	0.254	7	199	PDE3B,MYT1,CFTR,VCAM1,SIRT1,PRKAA1,SLC29A1
GO: Biological Process	GO:0043543	protein acylation		0.007397	1	0.02798	0.2579	5	108	MAPT,SIRT1,GSK3B,PRKAA1,EP300
GO: Biological Process	GO:0007044	cell-substrate junction assembly		0.007397	1	0.02798	0.2579	5	108	ABL1,BCL2,PTEN,VEGFA,TEK
GO: Biological Process	GO:0120161	regulation of cold-induced thermogenesis		0.007398	1	0.02798	0.2579	6	152	TSHR,HOXC10,ALDH1A1,VEGFA,OXT,IL4
GO: Biological Process	GO:0010559	regulation of glycoprotein biosynthetic process		0.007506	1	0.02831	0.261	4	69	BCL2,ITM2C,CCL19,EP300
GO: Biological Process	GO:0045058	T cell selection		0.007506	1	0.02831	0.261	4	69	BCL2,IL4,EP300,IL6
GO: Biological Process	GO:0001954	positive regulation of cell-matrix adhesion		0.007506	1	0.02831	0.261	4	69	ABL1,VEGFA,TEK,GSK3B
GO: Biological Process	GO:0070542	response to fatty acid		0.007506	1	0.02831	0.261	4	69	HMOX1,PTGS2,KCNK4,ASS1
GO: Biological Process	GO:0071624	positive regulation of granulocyte chemotaxis		0.00754	1	0.02835	0.2613	3	36	CCL19,IL1B,IL4
GO: Biological Process	GO:0150117	positive regulation of cell-substrate junction organization		0.00754	1	0.02835	0.2613	3	36	ABL1,VEGFA,TEK
GO: Biological Process	GO:0001516	prostaglandin biosynthetic process		0.00754	1	0.02835	0.2613	3	36	PTGS2,SIRT1,IL1B
GO: Biological Process	GO:0022410	circadian sleep/wake cycle process		0.00754	1	0.02835	0.2613	3	36	UTS2,CSF2,IL6
GO: Biological Process	GO:0046457	prostanoid biosynthetic process		0.00754	1	0.02835	0.2613	3	36	PTGS2,SIRT1,IL1B
GO: Biological Process	GO:0060180	female mating behavior		0.007655	1	0.02856	0.2633	2	12	DRD5,OXT
GO: Biological Process	GO:2000109	regulation of macrophage apoptotic process		0.007655	1	0.02856	0.2633	2	12	PTEN,SIRT1
GO: Biological Process	GO:0071493	cellular response to UV-B		0.007655	1	0.02856	0.2633	2	12	CDKN1A,MAP3K20
GO: Biological Process	GO:0042045	epithelial fluid transport		0.007655	1	0.02856	0.2633	2	12	CFTR,CSF2
GO: Biological Process	GO:0022605	mammalian oogenesis stage		0.007655	1	0.02856	0.2633	2	12	AKT1,AMH
GO: Biological Process	GO:0048312	intracellular distribution of mitochondria		0.007655	1	0.02856	0.2633	2	12	MAPT,BHLHA15
GO: Biological Process	GO:0060539	diaphragm development		0.007655	1	0.02856	0.2633	2	12	MYT1,ASS1
GO: Biological Process	GO:0002676	regulation of chronic inflammatory response		0.007655	1	0.02856	0.2633	2	12	TNF,IL4
GO: Biological Process	GO:0062100	positive regulation of programmed necrotic cell death		0.007655	1	0.02856	0.2633	2	12	AIFM1,TP53
GO: Biological Process	GO:0043084	penile erection		0.007655	1	0.02856	0.2633	2	12	DRD4,OXT
GO: Biological Process	GO:2000756	regulation of peptidyl-lysine acetylation		0.007655	1	0.02856	0.2633	2	12	SIRT1,PRKAA1
GO: Biological Process	GO:0043409	negative regulation of MAPK cascade		0.007663	1	0.02856	0.2633	7	201	MYC,ABL1,LAX1,AKT1,DUSP1,PPARG,IL1B
GO: Biological Process	GO:0071326	cellular response to monosaccharide stimulus		0.007663	1	0.02856	0.2633	7	201	PDE3B,MYT1,CFTR,VCAM1,SIRT1,PRKAA1,SLC29A1
GO: Biological Process	GO:1902807	negative regulation of cell cycle G1/S phase transition		0.007684	1	0.02862	0.2638	5	109	CDKN1A,BCL2,PTEN,CCL2,TP53
GO: Biological Process	GO:0060261	positive regulation of transcription initiation by RNA polymerase II		0.007893	1	0.02934	0.2705	4	70	MYC,NFKBIA,CREB1,TP53
GO: Biological Process	GO:0051893	regulation of focal adhesion assembly		0.007893	1	0.02934	0.2705	4	70	ABL1,PTEN,VEGFA,TEK
GO: Biological Process	GO:0090109	regulation of cell-substrate junction assembly		0.007893	1	0.02934	0.2705	4	70	ABL1,PTEN,VEGFA,TEK
GO: Biological Process	GO:0090068	positive regulation of cell cycle process		0.007972	1	0.02962	0.273	9	307	MAP3K20,MET,CRNN,FAM83D,AKT1,APP,NCAPH,TNF,IL1B
GO: Biological Process	GO:0042886	amide transport		0.008	1	0.0297	0.2738	11	420	PDE3B,MYT1,CFTR,GIP,UTS2,NOS2,PPARG,SIRT1,TNF,IL1B,IL6
GO: Biological Process	GO:0001837	epithelial to mesenchymal transition		0.00807	1	0.02994	0.276	7	203	PTEN,FAM83D,VEGFA,GSK3B,IL1B,IL17RD,IL6
GO: Biological Process	GO:0030262	apoptotic nuclear changes		0.008139	1	0.0301	0.2774	3	37	BAX,AIFM1,IL6
GO: Biological Process	GO:0071634	regulation of transforming growth factor beta production		0.008139	1	0.0301	0.2774	3	37	PTGS2,MET,CREB1
GO: Biological Process	GO:0002828	regulation of type 2 immune response		0.008139	1	0.0301	0.2774	3	37	SOCS5,IL4,IL6
GO: Biological Process	GO:0006308	DNA catabolic process		0.008139	1	0.0301	0.2774	3	37	BAX,AIFM1,IL6
GO: Biological Process	GO:0043276	anoikis		0.008139	1	0.0301	0.2774	3	37	BCL2,AKT1,E2F1
GO: Biological Process	GO:0045664	regulation of neuron differentiation		0.008237	1	0.03044	0.2806	8	255	PCP4,BCL2,PTEN,ASPM,APP,GSK3B,IL1B,IL6
GO: Biological Process	GO:0007417	central nervous system development		0.008251	1	0.03047	0.2809	23	1197	ABL1,MAPT,AXL,BAX,BCL2,VCX3B,PTEN,MET,HOXC10,ASPM,AKT1,CDK5R2,CASP3,E2F1,PPARG,APP,CREB1,GSK3B,TNF,IL1B,RTN4RL2,IL6,TP53
GO: Biological Process	GO:0048592	eye morphogenesis		0.008279	1	0.03054	0.2815	7	204	BAX,BCL2,ALDH1A1,VEGFA,VHL,COL8A2,ROM1
GO: Biological Process	GO:0006094	gluconeogenesis		0.00828	1	0.03054	0.2815	5	111	RGPD1,MDH2,SIRT1,EP300,IL6
GO: Biological Process	GO:0048008	platelet-derived growth factor receptor signaling pathway		0.008292	1	0.03054	0.2816	4	71	ABL1,PTEN,VEGFA,PDGFD
GO: Biological Process	GO:0006111	regulation of gluconeogenesis		0.008292	1	0.03054	0.2816	4	71	RGPD1,SIRT1,EP300,IL6
GO: Biological Process	GO:0002703	regulation of leukocyte mediated immunity		0.008299	1	0.03055	0.2816	9	309	RAET1E,HMOX1,FCER2,CCL2,NOS2,TNF,IL1B,IL4,IL6
GO: Biological Process	GO:0002263	cell activation involved in immune response		0.008343	1	0.03069	0.2829	10	365	ABL1,HMOX1,CCL19,APP,SOCS5,TNF,IL4,EP300,IL6,TP53
GO: Biological Process	GO:0007178	cell surface receptor protein serine/threonine kinase signaling pathway		0.008403	1	0.03089	0.2848	12	482	ABL1,GLG1,CCL2,AMH,GDF15,PPARG,CREB1,SIRT1,IL17RD,CDH3,EP300,TP53
GO: Biological Process	GO:0019226	transmission of nerve impulse		0.00859	1	0.03156	0.2909	5	112	CHRNA5,DRD5,CACNG7,IL6,SOD1
GO: Biological Process	GO:0061082	myeloid leukocyte cytokine production		0.008704	1	0.03194	0.2944	4	72	AXL,HMOX1,SIRT1,IL1B
GO: Biological Process	GO:0045912	negative regulation of carbohydrate metabolic process		0.008704	1	0.03194	0.2944	4	72	GSK3B,EP300,IL6,TP53
GO: Biological Process	GO:1902473	regulation of protein localization to synapse		0.008764	1	0.0321	0.2959	3	38	CLSTN3,MAPT,GSK3B
GO: Biological Process	GO:0010893	positive regulation of steroid biosynthetic process		0.008764	1	0.0321	0.2959	3	38	FSHB,PRKAA1,TNF
GO: Biological Process	GO:0007435	salivary gland morphogenesis		0.008764	1	0.0321	0.2959	3	38	MET,TNF,IL6
GO: Biological Process	GO:0045446	endothelial cell differentiation		0.008869	1	0.03244	0.299	6	158	MET,VEGFA,VHL,TIE1,TNF,IL1B
GO: Biological Process	GO:0002702	positive regulation of production of molecular mediator of immune response		0.008869	1	0.03244	0.299	6	158	TEK,SIRT1,IL1B,IL4,IL5,IL6
GO: Biological Process	GO:0051262	protein tetramerization		0.008908	1	0.03256	0.3001	5	113	GLS,KRT10,GRIA2,APP,TP53
GO: Biological Process	GO:0002246	wound healing involved in inflammatory response		0.00898	1	0.03268	0.3012	2	13	HMOX1,PPARG
GO: Biological Process	GO:0032782	bile acid secretion		0.00898	1	0.03268	0.3012	2	13	PRKAA1,TNF
GO: Biological Process	GO:0051657	maintenance of organelle location		0.00898	1	0.03268	0.3012	2	13	ASPM,SIRT1
GO: Biological Process	GO:2000672	negative regulation of motor neuron apoptotic process		0.00898	1	0.03268	0.3012	2	13	CRLF1,BCL2
GO: Biological Process	GO:0032225	regulation of synaptic transmission, dopaminergic		0.00898	1	0.03268	0.3012	2	13	PTGS2,CNTNAP4
GO: Biological Process	GO:1990314	cellular response to insulin-like growth factor stimulus		0.00898	1	0.03268	0.3012	2	13	PTEN,CCNA2
GO: Biological Process	GO:0046958	nonassociative learning		0.00898	1	0.03268	0.3012	2	13	DRD5,DGKI
GO: Biological Process	GO:0051651	maintenance of location in cell		0.009	1	0.03271	0.3015	8	259	ABL1,BAX,TRDN,ASPM,AKT1,CCL19,PLN,SIRT1
GO: Biological Process	GO:0055001	muscle cell development		0.009	1	0.03271	0.3015	8	259	BCL2,MET,VEGFA,SIRT1,GSK3B,MYOF,ATP2A2,EP300
GO: Biological Process	GO:0016192	vesicle-mediated transport		0.009082	1	0.03298	0.304	31	1778	ABL1,AXL,CFTR,LRRTM1,HMOX1,PTEN,MET,FCER2,CCL2,C4A,C4B,CCL19,MERTK,CDK5R2,SEC23B,VEGFA,DRD4,TIMD4,ANXA2,CASP3,GRIA2,ENTHD1,PPARG,APP,MST1R,CACNG7,PRKAA1,SYTL1,ATP2A2,IL4,SOD1
GO: Biological Process	GO:0048812	neuron projection morphogenesis		0.009091	1	0.03299	0.3041	17	802	CLSTN3,ABL1,MAPT,BCL2,PTEN,MET,CDK5R2,VEGFA,DDR1,APP,CRABP2,CREB1,GSK3B,CACNG7,ST8SIA2,EP300,EPHA10
GO: Biological Process	GO:0042304	regulation of fatty acid biosynthetic process		0.00913	1	0.03305	0.3047	4	73	PTGS2,GIP,SIRT1,IL1B
GO: Biological Process	GO:0099172	presynapse organization		0.00913	1	0.03305	0.3047	4	73	CLSTN3,LRRTM1,PTEN,APP
GO: Biological Process	GO:0042987	amyloid precursor protein catabolic process		0.00913	1	0.03305	0.3047	4	73	CASP3,RELA,APP,TNF
GO: Biological Process	GO:0090278	negative regulation of peptide hormone secretion		0.00913	1	0.03305	0.3047	4	73	PDE3B,UTS2,PPARG,SIRT1
GO: Biological Process	GO:0032386	regulation of intracellular transport		0.009162	1	0.03314	0.3055	9	314	MAPT,PTGS2,PLN,ANXA2,TEK,GSK3B,IL1B,EP300,IL6
GO: Biological Process	GO:0050772	positive regulation of axonogenesis		0.009234	1	0.03334	0.3073	5	114	MAPT,VEGFA,CRABP2,GSK3B,EP300
GO: Biological Process	GO:0033077	T cell differentiation in thymus		0.009234	1	0.03334	0.3073	5	114	ABL1,BCL2,IL1B,TP53,SOD1
GO: Biological Process	GO:1900182	positive regulation of protein localization to nucleus		0.009234	1	0.03334	0.3073	5	114	PTGS2,AKT1,TEK,EP300,IL6
GO: Biological Process	GO:0071676	negative regulation of mononuclear cell migration		0.009417	1	0.03392	0.3127	3	39	CCL2,AKT1,DUSP1
GO: Biological Process	GO:0002719	negative regulation of cytokine production involved in immune response		0.009417	1	0.03392	0.3127	3	39	AXL,HMOX1,TNF
GO: Biological Process	GO:0034389	lipid droplet organization		0.009417	1	0.03392	0.3127	3	39	CLSTN3,CIDEC,PRKAA1
GO: Biological Process	GO:0006921	cellular component disassembly involved in execution phase of apoptosis		0.009417	1	0.03392	0.3127	3	39	BAX,AIFM1,IL6
GO: Biological Process	GO:0019637	organophosphate metabolic process		0.009433	1	0.03395	0.313	22	1142	MYC,NMNAT2,PLPP5,BAAT,MDH2,PTEN,PRTFDC1,NQO1,GPAT2,NOS2,NOS3,DPYS,DTYMK,DOLPP1,APP,GUCA1A,SOCS5,PRKAA1,DGKI,IL4,EP300,TP53
GO: Biological Process	GO:0150115	cell-substrate junction organization		0.009568	1	0.03429	0.3161	5	115	ABL1,BCL2,PTEN,VEGFA,TEK
GO: Biological Process	GO:0019319	hexose biosynthetic process		0.009568	1	0.03429	0.3161	5	115	RGPD1,MDH2,SIRT1,EP300,IL6
GO: Biological Process	GO:0035418	protein localization to synapse		0.009568	1	0.03429	0.3161	5	115	CLSTN3,MAPT,LRRTM1,GSK3B,CACNG7
GO: Biological Process	GO:0035176	social behavior		0.009569	1	0.03429	0.3161	4	74	PTEN,DRD4,OXT,IL1B
GO: Biological Process	GO:0032007	negative regulation of TOR signaling		0.009569	1	0.03429	0.3161	4	74	VHL,SIRT1,GSK3B,PRKAA1
GO: Biological Process	GO:0051932	synaptic transmission, GABAergic		0.009569	1	0.03429	0.3161	4	74	CLSTN3,PTEN,CA7,CNTNAP4
GO: Biological Process	GO:0002711	positive regulation of T cell mediated immunity		0.009569	1	0.03429	0.3161	4	74	RAET1E,IL1B,IL4,IL6
GO: Biological Process	GO:0031669	cellular response to nutrient levels		0.009607	1	0.0344	0.3171	8	262	CDKN1A,BCL2,NFE2L2,BHLHA15,SIRT1,PRKAA1,EP300,TP53
GO: Biological Process	GO:0010466	negative regulation of peptidase activity		0.009622	1	0.03443	0.3174	7	210	PTGS2,AKT1,VEGFA,APP,CSNK2A1,CST1,TNF
GO: Biological Process	GO:0051592	response to calcium ion		0.009678	1	0.03461	0.3191	6	161	KRT10,APP,GUCA1A,PRKAA1,EP300,CPNE7
GO: Biological Process	GO:0030030	cell projection organization		0.009714	1	0.03472	0.3201	33	1934	PCP4,NMNAT2,CLSTN3,ABL1,ALKAL1,BLOC1S4,MAPT,BCL2,TSHR,PTEN,MET,ANLN,NFE2L2,BHLHA15,AKT1,ITM2C,CCL19,CDK5R2,VEGFA,DDR1,CASP3,APP,CRABP2,CREB1,SIRT1,GSK3B,CACNG7,ST8SIA2,RTN4RL2,EP300,IL6,EPHA10,SOD1
GO: Biological Process	GO:0008344	adult locomotory behavior		0.00991	1	0.03535	0.3259	5	116	MAPT,TSHR,GIP,DRD4,APP
GO: Biological Process	GO:1904063	negative regulation of cation transmembrane transport		0.00991	1	0.03535	0.3259	5	116	BCL2,TRDN,AKT1,PLN,DRD4
GO: Biological Process	GO:0015844	monoamine transport		0.00991	1	0.03535	0.3259	5	116	PCP4,CHRNA6,DRD4,OXT,SLC22A2
GO: Biological Process	GO:0045621	positive regulation of lymphocyte differentiation		0.009959	1	0.03551	0.3273	6	162	AXL,CCL19,SOCS5,IL4,EP300,IL6
GO: Biological Process	GO:0150116	regulation of cell-substrate junction organization		0.01002	1	0.03561	0.3283	4	75	ABL1,PTEN,VEGFA,TEK
GO: Biological Process	GO:0002792	negative regulation of peptide secretion		0.01002	1	0.03561	0.3283	4	75	PDE3B,UTS2,PPARG,SIRT1
GO: Biological Process	GO:0170040	proteinogenic amino acid catabolic process		0.01002	1	0.03561	0.3283	4	75	GLS2,GLS,NOS2,NOS3
GO: Biological Process	GO:0050982	detection of mechanical stimulus		0.01002	1	0.03561	0.3283	4	75	MYC,KCNK4,CHRNA5,TNF
GO: Biological Process	GO:0019934	cGMP-mediated signaling		0.0101	1	0.03569	0.329	3	40	PDE3A,NOS2,GUCA1A
GO: Biological Process	GO:0071604	transforming growth factor beta production		0.0101	1	0.03569	0.329	3	40	PTGS2,MET,CREB1
GO: Biological Process	GO:0030431	sleep		0.0101	1	0.03569	0.329	3	40	UTS2,CSF2,IL6
GO: Biological Process	GO:1903715	regulation of aerobic respiration		0.0101	1	0.03569	0.329	3	40	MYC,AKT1,TNF
GO: Biological Process	GO:0097242	amyloid-beta clearance		0.0101	1	0.03569	0.329	3	40	APP,TNF,IL4
GO: Biological Process	GO:0072530	purine-containing compound transmembrane transport		0.0101	1	0.03569	0.329	3	40	SLC17A9,SLC22A2,SLC29A1
GO: Biological Process	GO:1902110	positive regulation of mitochondrial membrane permeability involved in apoptotic process		0.0101	1	0.03569	0.329	3	40	BAX,BID,GSK3B
GO: Biological Process	GO:0001975	response to amphetamine		0.0101	1	0.03569	0.329	3	40	DRD4,DRD5,OXT
GO: Biological Process	GO:0043949	regulation of cAMP-mediated signaling		0.0101	1	0.03569	0.329	3	40	PDE3A,PDE3B,GIP
GO: Biological Process	GO:0006163	purine nucleotide metabolic process		0.01026	1	0.03624	0.3341	14	619	MYC,NMNAT2,BAAT,MDH2,PRTFDC1,NQO1,NOS2,NOS3,APP,GUCA1A,PRKAA1,IL4,EP300,TP53
GO: Biological Process	GO:1903845	negative regulation of cellular response to transforming growth factor beta stimulus		0.0104	1	0.03648	0.3363	2	14	PPARG,IL4
GO: Biological Process	GO:0034616	response to laminar fluid shear stress		0.0104	1	0.03648	0.3363	2	14	NFE2L2,ASS1
GO: Biological Process	GO:0042362	fat-soluble vitamin biosynthetic process		0.0104	1	0.03648	0.3363	2	14	CYP3A4,TNF
GO: Biological Process	GO:0019511	peptidyl-proline hydroxylation		0.0104	1	0.03648	0.3363	2	14	P4HA3,PRDX4
GO: Biological Process	GO:0051709	regulation of killing of cells of another organism		0.0104	1	0.03648	0.3363	2	14	FCER2,NOS2
GO: Biological Process	GO:2000551	regulation of T-helper 2 cell cytokine production		0.0104	1	0.03648	0.3363	2	14	IL4,IL6
GO: Biological Process	GO:1990416	cellular response to brain-derived neurotrophic factor stimulus		0.0104	1	0.03648	0.3363	2	14	MAPT,GRIA2
GO: Biological Process	GO:0043951	negative regulation of cAMP-mediated signaling		0.0104	1	0.03648	0.3363	2	14	PDE3A,PDE3B
GO: Biological Process	GO:0070601	centromeric sister chromatid cohesion		0.0104	1	0.03648	0.3363	2	14	SGO1,BUB1B
GO: Biological Process	GO:0045628	regulation of T-helper 2 cell differentiation		0.0104	1	0.03648	0.3363	2	14	SOCS5,IL6
GO: Biological Process	GO:0045625	regulation of T-helper 1 cell differentiation		0.0104	1	0.03648	0.3363	2	14	CCL19,SOCS5
GO: Biological Process	GO:0060537	muscle tissue development		0.01048	1	0.03669	0.3383	13	558	MYC,ABL1,BCL2,PTEN,MET,PLN,VEGFA,CASP8,CREB1,SIRT1,GSK3B,PRKAA1,EP300
GO: Biological Process	GO:0019933	cAMP-mediated signaling		0.01049	1	0.03669	0.3383	4	76	PDE3A,PDE3B,GIP,CREB1
GO: Biological Process	GO:1905330	regulation of morphogenesis of an epithelium		0.01049	1	0.03669	0.3383	4	76	ABL1,MET,VEGFA,TNF
GO: Biological Process	GO:0051703	biological process involved in intraspecies interaction between organisms		0.01049	1	0.03669	0.3383	4	76	PTEN,DRD4,OXT,IL1B
GO: Biological Process	GO:0009790	embryo development		0.01068	1	0.03723	0.3432	26	1437	MYC,CDKN1A,ABL1,MAP3K20,BAX,TSHR,KEAP1,HOXC10,NFE2L2,AKT1,ALDH1A1,NOS3,VCAM1,VEGFA,DUSP1,CASP3,CASP8,CRABP2,THBD,CSF2,TIE1,NR5A2,PCDH8,EP300,TP53,SOD1
GO: Biological Process	GO:1901135	carbohydrate derivative metabolic process		0.01079	1	0.03723	0.3432	23	1226	MYC,BAAT,BAX,BCL2,MDH2,PRTFDC1,GMDS,ITM2C,ALDH1A1,CCL19,GPAT2,DPYS,DTYMK,DOLPP1,APP,PRKAA1,CST1,ST8SIA2,FUT3,IL1B,IL4,EP300,TP53
GO: Biological Process	GO:0032967	positive regulation of collagen biosynthetic process		0.01081	1	0.03723	0.3432	3	41	UTS2,CCL2,EP300
GO: Biological Process	GO:1901020	negative regulation of calcium ion transmembrane transporter activity		0.01081	1	0.03723	0.3432	3	41	TRDN,PLN,DRD4
GO: Biological Process	GO:0002724	regulation of T cell cytokine production		0.01081	1	0.03723	0.3432	3	41	IL1B,IL4,IL6
GO: Biological Process	GO:0060416	response to growth hormone		0.01081	1	0.03723	0.3432	3	41	AKT1,GDF15,ASS1
GO: Biological Process	GO:0006812	monoatomic cation transport		0.01087	1	0.03723	0.3432	22	1157	SLC17A2,ABL1,CFTR,OTOP2,BAX,BCL2,TRDN,PTGS2,KCNK4,BHLHA15,CCL2,AKT1,CCL19,PLN,NOS3,STEAP1,DRD4,GRIA2,CACNG7,SLC22A2,ATP2A2,IL4
GO: Biological Process	GO:2000144	positive regulation of DNA-templated transcription initiation		0.01097	1	0.03723	0.3432	4	77	MYC,NFKBIA,CREB1,TP53
GO: Biological Process	GO:2000401	regulation of lymphocyte migration		0.01097	1	0.03723	0.3432	4	77	ABL1,CCL2,AKT1,APP
GO: Biological Process	GO:0043367	CD4-positive, alpha-beta T cell differentiation		0.01099	1	0.03723	0.3432	5	119	CCL19,SOCS5,IL4,EP300,IL6
GO: Biological Process	GO:0120039	plasma membrane bounded cell projection morphogenesis		0.01103	1	0.03723	0.3432	17	819	CLSTN3,ABL1,MAPT,BCL2,PTEN,MET,CDK5R2,VEGFA,DDR1,APP,CRABP2,CREB1,GSK3B,CACNG7,ST8SIA2,EP300,EPHA10
GO: Biological Process	GO:0001503	ossification		0.01107	1	0.03723	0.3432	13	562	BCL2,PTGS2,NELL1,AKT1,DMP1,VEGFA,PPARG,TEK,GSK3B,OXT,CST1,TNF,IL6
GO: Biological Process	GO:0030324	lung development		0.01114	1	0.03723	0.3432	8	269	CYP1A2,CFTR,NOS3,VEGFA,ANXA2,CREB1,TNF,EP300
GO: Biological Process	GO:0002698	negative regulation of immune effector process		0.01114	1	0.03723	0.3432	6	166	AXL,HMOX1,PTEN,SOCS5,TNF,IL4
GO: Biological Process	GO:0070351	negative regulation of white fat cell proliferation		0.0112	1	0.03723	0.3432	1	1	IL4
GO: Biological Process	GO:1905687	regulation of diacylglycerol kinase activity		0.0112	1	0.03723	0.3432	1	1	MAPT
GO: Biological Process	GO:1905689	positive regulation of diacylglycerol kinase activity		0.0112	1	0.03723	0.3432	1	1	MAPT
GO: Biological Process	GO:0032976	release of matrix enzymes from mitochondria		0.0112	1	0.03723	0.3432	1	1	BAX
GO: Biological Process	GO:1904291	positive regulation of mitotic DNA damage checkpoint		0.0112	1	0.03723	0.3432	1	1	MAP3K20
GO: Biological Process	GO:0060945	cardiac neuron differentiation		0.0112	1	0.03723	0.3432	1	1	VCAM1
GO: Biological Process	GO:0034670	chemotaxis to arachidonate		0.0112	1	0.03723	0.3432	1	1	CREB1
GO: Biological Process	GO:0019049	virus-mediated perturbation of host defense response		0.0112	1	0.03723	0.3432	1	1	AKT1
GO: Biological Process	GO:2000230	negative regulation of pancreatic stellate cell proliferation		0.0112	1	0.03723	0.3432	1	1	PPARG
GO: Biological Process	GO:0090096	positive regulation of metanephric cap mesenchymal cell proliferation		0.0112	1	0.03723	0.3432	1	1	MYC
GO: Biological Process	GO:0090095	regulation of metanephric cap mesenchymal cell proliferation		0.0112	1	0.03723	0.3432	1	1	MYC
GO: Biological Process	GO:1902424	negative regulation of attachment of mitotic spindle microtubules to kinetochore		0.0112	1	0.03723	0.3432	1	1	SIRT1
GO: Biological Process	GO:1902480	protein localization to mitotic spindle		0.0112	1	0.03723	0.3432	1	1	FAM83D
GO: Biological Process	GO:0110002	regulation of tRNA methylation		0.0112	1	0.03723	0.3432	1	1	AKT1
GO: Biological Process	GO:0030392	fructosamine catabolic process		0.0112	1	0.03723	0.3432	1	1	ALDH1A1
GO: Biological Process	GO:0150129	positive regulation of interleukin-33 production		0.0112	1	0.03723	0.3432	1	1	TNF
GO: Biological Process	GO:0150101	regulation of microtubule anchoring at centrosome		0.0112	1	0.03723	0.3432	1	1	GSK3B
GO: Biological Process	GO:1904988	negative regulation of endothelial cell activation		0.0112	1	0.03723	0.3432	1	1	SOCS5
GO: Biological Process	GO:0036268	swimming		0.0112	1	0.03723	0.3432	1	1	EP300
GO: Biological Process	GO:0141013	purine nucleotide import into lysosome		0.0112	1	0.03723	0.3432	1	1	SLC17A9
GO: Biological Process	GO:0071471	cellular response to non-ionic osmotic stress		0.0112	1	0.03723	0.3432	1	1	PTGS2
GO: Biological Process	GO:0038033	positive regulation of endothelial cell chemotaxis by VEGF-activated vascular endothelial growth factor receptor signaling pathway		0.0112	1	0.03723	0.3432	1	1	VEGFA
GO: Biological Process	GO:0060709	glycogen cell differentiation involved in embryonic placenta development		0.0112	1	0.03723	0.3432	1	1	AKT1
GO: Biological Process	GO:1905375	cellular response to homocysteine		0.0112	1	0.03723	0.3432	1	1	PTGS2
GO: Biological Process	GO:1905374	response to homocysteine		0.0112	1	0.03723	0.3432	1	1	PTGS2
GO: Biological Process	GO:0000256	allantoin catabolic process		0.0112	1	0.03723	0.3432	1	1	ALLC
GO: Biological Process	GO:2000235	regulation of tRNA processing		0.0112	1	0.03723	0.3432	1	1	AKT1
GO: Biological Process	GO:0160078	negative regulation of lipid droplet fusion		0.0112	1	0.03723	0.3432	1	1	CLSTN3
GO: Biological Process	GO:0002152	bile acid conjugation		0.0112	1	0.03723	0.3432	1	1	BAAT
GO: Biological Process	GO:0051986	negative regulation of attachment of spindle microtubules to kinetochore		0.0112	1	0.03723	0.3432	1	1	SIRT1
GO: Biological Process	GO:0032848	negative regulation of cellular pH reduction		0.0112	1	0.03723	0.3432	1	1	BCL2
GO: Biological Process	GO:0060097	cytoskeletal rearrangement involved in phagocytosis, engulfment		0.0112	1	0.03723	0.3432	1	1	TIMD4
GO: Biological Process	GO:0038089	positive regulation of cell migration by vascular endothelial growth factor signaling pathway		0.0112	1	0.03723	0.3432	1	1	VEGFA
GO: Biological Process	GO:1905229	cellular response to thyrotropin-releasing hormone		0.0112	1	0.03723	0.3432	1	1	TSHR
GO: Biological Process	GO:0051658	maintenance of nucleus location		0.0112	1	0.03723	0.3432	1	1	SIRT1
GO: Biological Process	GO:1902161	positive regulation of cyclic nucleotide-gated ion channel activity		0.0112	1	0.03723	0.3432	1	1	CFTR
GO: Biological Process	GO:0061048	negative regulation of branching involved in lung morphogenesis		0.0112	1	0.03723	0.3432	1	1	TNF
GO: Biological Process	GO:1902159	regulation of cyclic nucleotide-gated ion channel activity		0.0112	1	0.03723	0.3432	1	1	CFTR
GO: Biological Process	GO:1903451	negative regulation of G1 to G0 transition		0.0112	1	0.03723	0.3432	1	1	TP53
GO: Biological Process	GO:0000921	septin ring assembly		0.0112	1	0.03723	0.3432	1	1	ANLN
GO: Biological Process	GO:0090348	regulation of organofluorine metabolic process		0.0112	1	0.03723	0.3432	1	1	CYP2D6
GO: Biological Process	GO:0090349	negative regulation of organohalogen metabolic process		0.0112	1	0.03723	0.3432	1	1	CYP2D6
GO: Biological Process	GO:0090347	regulation of organohalogen metabolic process		0.0112	1	0.03723	0.3432	1	1	CYP2D6
GO: Biological Process	GO:0045769	negative regulation of asymmetric cell division		0.0112	1	0.03723	0.3432	1	1	ASPM
GO: Biological Process	GO:0052031	symbiont-mediated perturbation of host defense response		0.0112	1	0.03723	0.3432	1	1	AKT1
GO: Biological Process	GO:0045752	positive regulation of Toll signaling pathway		0.0112	1	0.03723	0.3432	1	1	APP
GO: Biological Process	GO:2000614	positive regulation of thyroid-stimulating hormone secretion		0.0112	1	0.03723	0.3432	1	1	SIRT1
GO: Biological Process	GO:2000655	negative regulation of cellular response to testosterone stimulus		0.0112	1	0.03723	0.3432	1	1	SIRT1
GO: Biological Process	GO:1902910	positive regulation of melanosome transport		0.0112	1	0.03723	0.3432	1	1	CDH3
GO: Biological Process	GO:1902941	regulation of voltage-gated chloride channel activity		0.0112	1	0.03723	0.3432	1	1	CFTR
GO: Biological Process	GO:1902943	positive regulation of voltage-gated chloride channel activity		0.0112	1	0.03723	0.3432	1	1	CFTR
GO: Biological Process	GO:0140460	response to Gram-negative bacterium		0.0112	1	0.03723	0.3432	1	1	TNF
GO: Biological Process	GO:0090350	negative regulation of organofluorine metabolic process		0.0112	1	0.03723	0.3432	1	1	CYP2D6
GO: Biological Process	GO:1905945	regulation of response to calcium ion		0.0112	1	0.03723	0.3432	1	1	APP
GO: Biological Process	GO:1904618	positive regulation of actin binding		0.0112	1	0.03723	0.3432	1	1	ABL1
GO: Biological Process	GO:0051796	negative regulation of timing of catagen		0.0112	1	0.03723	0.3432	1	1	CDH3
GO: Biological Process	GO:0009403	toxin biosynthetic process		0.0112	1	0.03723	0.3432	1	1	CYP1A2
GO: Biological Process	GO:0045886	negative regulation of synaptic assembly at neuromuscular junction		0.0112	1	0.03723	0.3432	1	1	GSK3B
GO: Biological Process	GO:0010335	response to non-ionic osmotic stress		0.0112	1	0.03723	0.3432	1	1	PTGS2
GO: Biological Process	GO:2000549	positive regulation of dendritic cell dendrite assembly		0.0112	1	0.03723	0.3432	1	1	CCL19
GO: Biological Process	GO:0061921	peptidyl-lysine propionylation		0.0112	1	0.03723	0.3432	1	1	EP300
GO: Biological Process	GO:0046318	negative regulation of glucosylceramide biosynthetic process		0.0112	1	0.03723	0.3432	1	1	PRKAA1
GO: Biological Process	GO:0046317	regulation of glucosylceramide biosynthetic process		0.0112	1	0.03723	0.3432	1	1	PRKAA1
GO: Biological Process	GO:1904529	regulation of actin filament binding		0.0112	1	0.03723	0.3432	1	1	ABL1
GO: Biological Process	GO:1904518	protein localization to cytoplasmic microtubule plus-end		0.0112	1	0.03723	0.3432	1	1	ABL1
GO: Biological Process	GO:1904531	positive regulation of actin filament binding		0.0112	1	0.03723	0.3432	1	1	ABL1
GO: Biological Process	GO:2000808	negative regulation of synaptic vesicle clustering		0.0112	1	0.03723	0.3432	1	1	PTEN
GO: Biological Process	GO:0018924	mandelate metabolic process		0.0112	1	0.03723	0.3432	1	1	HAO2
GO: Biological Process	GO:0071109	superior temporal gyrus development		0.0112	1	0.03723	0.3432	1	1	GSK3B
GO: Biological Process	GO:0140067	peptidyl-lysine butyrylation		0.0112	1	0.03723	0.3432	1	1	EP300
GO: Biological Process	GO:0002575	basophil chemotaxis		0.0112	1	0.03723	0.3432	1	1	VEGFA
GO: Biological Process	GO:0016042	lipid catabolic process		0.01124	1	0.03736	0.3444	10	382	CYP1A2,CLSTN3,PDE3B,CYP3A4,AKT1,CIDEC,PRKAA1,TNF,IL1B,HAO2
GO: Biological Process	GO:1903034	regulation of response to wounding		0.01138	1	0.03777	0.3481	7	217	PTEN,NFE2L2,CCL2,NOS3,ANXA2,THBD,TNF
GO: Biological Process	GO:0000075	cell cycle checkpoint signaling		0.01138	1	0.03777	0.3481	7	217	CDKN1A,MAP3K20,BUB1B,RAD51,DUSP1,E2F1,TP53
GO: Biological Process	GO:0045861	negative regulation of proteolysis		0.01151	1	0.03813	0.3515	9	326	PTGS2,GLG1,AKT1,VEGFA,APP,CSNK2A1,CST1,TNF,TP53
GO: Biological Process	GO:1905606	regulation of presynapse assembly		0.01154	1	0.03813	0.3515	3	42	CLSTN3,LRRTM1,APP
GO: Biological Process	GO:2000191	regulation of fatty acid transport		0.01154	1	0.03813	0.3515	3	42	AKT1,OXT,IL1B
GO: Biological Process	GO:0090075	relaxation of muscle		0.01154	1	0.03813	0.3515	3	42	PLN,ATP2A2,SOD1
GO: Biological Process	GO:0045940	positive regulation of steroid metabolic process		0.01154	1	0.03813	0.3515	3	42	FSHB,PRKAA1,TNF
GO: Biological Process	GO:0035633	maintenance of blood-brain barrier		0.01154	1	0.03813	0.3515	3	42	PTGS2,VEGFA,IL6
GO: Biological Process	GO:0033032	regulation of myeloid cell apoptotic process		0.01154	1	0.03813	0.3515	3	42	BCL2,PTEN,SIRT1
GO: Biological Process	GO:1902686	mitochondrial outer membrane permeabilization involved in programmed cell death		0.01154	1	0.03813	0.3515	3	42	BAX,BID,GSK3B
GO: Biological Process	GO:0001678	intracellular glucose homeostasis		0.01165	1	0.03844	0.3543	7	218	PDE3B,MYT1,CFTR,VCAM1,SIRT1,PRKAA1,SLC29A1
GO: Biological Process	GO:1903169	regulation of calcium ion transmembrane transport		0.01165	1	0.03844	0.3543	7	218	ABL1,BAX,BCL2,TRDN,AKT1,PLN,DRD4
GO: Biological Process	GO:0050848	regulation of calcium-mediated signaling		0.01175	1	0.03869	0.3566	5	121	MAPT,DRD4,APP,GSK3B,TNF
GO: Biological Process	GO:0051899	membrane depolarization		0.01175	1	0.03869	0.3566	5	121	ABL1,CFTR,BCL2,CHRNA5,CHRNA6
GO: Biological Process	GO:0046364	monosaccharide biosynthetic process		0.01175	1	0.03869	0.3566	5	121	RGPD1,MDH2,SIRT1,EP300,IL6
GO: Biological Process	GO:0010745	negative regulation of macrophage derived foam cell differentiation		0.01191	1	0.03875	0.3572	2	15	NFKBIA,PPARG
GO: Biological Process	GO:0060179	male mating behavior		0.01191	1	0.03875	0.3572	2	15	PTEN,OXT
GO: Biological Process	GO:0001768	establishment of T cell polarity		0.01191	1	0.03875	0.3572	2	15	ABL1,CCL19
GO: Biological Process	GO:0045348	positive regulation of MHC class II biosynthetic process		0.01191	1	0.03875	0.3572	2	15	SIRT1,IL4
GO: Biological Process	GO:0070170	regulation of tooth mineralization		0.01191	1	0.03875	0.3572	2	15	CFTR,DMP1
GO: Biological Process	GO:0070141	response to UV-A		0.01191	1	0.03875	0.3572	2	15	AKT1,MMP3
GO: Biological Process	GO:0006475	internal protein amino acid acetylation		0.01191	1	0.03875	0.3572	2	15	MAPT,EP300
GO: Biological Process	GO:0048070	regulation of developmental pigmentation		0.01191	1	0.03875	0.3572	2	15	BAX,BCL2
GO: Biological Process	GO:0019471	4-hydroxyproline metabolic process		0.01191	1	0.03875	0.3572	2	15	P4HA3,PRDX4
GO: Biological Process	GO:0045792	negative regulation of cell size		0.01191	1	0.03875	0.3572	2	15	PTEN,AKT1
GO: Biological Process	GO:1900272	negative regulation of long-term synaptic potentiation		0.01191	1	0.03875	0.3572	2	15	ABL1,APP
GO: Biological Process	GO:0019627	urea metabolic process		0.01191	1	0.03875	0.3572	2	15	CYP2C9,ASS1
GO: Biological Process	GO:0014745	negative regulation of muscle adaptation		0.01191	1	0.03875	0.3572	2	15	NOS3,PPARG
GO: Biological Process	GO:0010917	negative regulation of mitochondrial membrane potential		0.01191	1	0.03875	0.3572	2	15	MAPT,BAX
GO: Biological Process	GO:0021548	pons development		0.01191	1	0.03875	0.3572	2	15	BCL2,CDK5R2
GO: Biological Process	GO:0071888	macrophage apoptotic process		0.01191	1	0.03875	0.3572	2	15	PTEN,SIRT1
GO: Biological Process	GO:0071941	nitrogen cycle metabolic process		0.01191	1	0.03875	0.3572	2	15	CYP2C9,ASS1
GO: Biological Process	GO:0033690	positive regulation of osteoblast proliferation		0.01191	1	0.03875	0.3572	2	15	ABL1,GSK3B
GO: Biological Process	GO:0045602	negative regulation of endothelial cell differentiation		0.01191	1	0.03875	0.3572	2	15	VEGFA,VHL
GO: Biological Process	GO:0034116	positive regulation of heterotypic cell-cell adhesion		0.01191	1	0.03875	0.3572	2	15	TNF,IL1B
GO: Biological Process	GO:0035457	cellular response to interferon-alpha		0.01191	1	0.03875	0.3572	2	15	MYC,AXL
GO: Biological Process	GO:0048858	cell projection morphogenesis		0.01192	1	0.03875	0.3572	17	826	CLSTN3,ABL1,MAPT,BCL2,PTEN,MET,CDK5R2,VEGFA,DDR1,APP,CRABP2,CREB1,GSK3B,CACNG7,ST8SIA2,EP300,EPHA10
GO: Biological Process	GO:1901991	negative regulation of mitotic cell cycle phase transition		0.01192	1	0.03875	0.3572	7	219	CDKN1A,BCL2,PTEN,BUB1B,CCL2,DUSP1,TP53
GO: Biological Process	GO:1905818	regulation of chromosome separation		0.01197	1	0.03884	0.358	4	79	BUB1B,DUSP1,NCAPH,CSNK2A1
GO: Biological Process	GO:0045600	positive regulation of fat cell differentiation		0.01197	1	0.03884	0.358	4	79	PTGS2,AKT1,PPARG,CREB1
GO: Biological Process	GO:0141091	transforming growth factor beta receptor superfamily signaling pathway		0.01197	1	0.03884	0.358	11	445	ABL1,GLG1,CCL2,GDF15,PPARG,CREB1,SIRT1,IL17RD,CDH3,EP300,TP53
GO: Biological Process	GO:0030323	respiratory tube development		0.01209	1	0.03921	0.3615	8	273	CYP1A2,CFTR,NOS3,VEGFA,ANXA2,CREB1,TNF,EP300
GO: Biological Process	GO:0051303	establishment of chromosome localization		0.01214	1	0.0393	0.3623	5	122	SGO1,FAM83D,SIRT1,CEP55,SKA3
GO: Biological Process	GO:0019395	fatty acid oxidation		0.01214	1	0.0393	0.3623	5	122	AKT1,GDF15,PPARG,PRKAA1,HAO2
GO: Biological Process	GO:0055013	cardiac muscle cell development		0.01214	1	0.0393	0.3623	5	122	MET,VEGFA,SIRT1,GSK3B,EP300
GO: Biological Process	GO:0002040	sprouting angiogenesis		0.0122	1	0.03947	0.3639	7	220	ABL1,HMOX1,PTGS2,AKT1,VEGFA,E2F2,TEK
GO: Biological Process	GO:0046688	response to copper ion		0.01231	1	0.03968	0.3658	3	43	NFE2L2,MT1E,SOD1
GO: Biological Process	GO:0051968	positive regulation of synaptic transmission, glutamatergic		0.01231	1	0.03968	0.3658	3	43	PTGS2,CCL2,CACNG7
GO: Biological Process	GO:2000279	negative regulation of DNA biosynthetic process		0.01231	1	0.03968	0.3658	3	43	CDKN1A,DUSP1,TP53
GO: Biological Process	GO:0042745	circadian sleep/wake cycle		0.01231	1	0.03968	0.3658	3	43	UTS2,CSF2,IL6
GO: Biological Process	GO:0062098	regulation of programmed necrotic cell death		0.01231	1	0.03968	0.3658	3	43	CASP8,AIFM1,TP53
GO: Biological Process	GO:0007431	salivary gland development		0.01231	1	0.03968	0.3658	3	43	MET,TNF,IL6
GO: Biological Process	GO:0001885	endothelial cell development		0.01249	1	0.04018	0.3703	4	80	MET,VEGFA,TNF,IL1B
GO: Biological Process	GO:0032715	negative regulation of interleukin-6 production		0.01249	1	0.04018	0.3703	4	80	IL37,FLT3,SOCS5,TNF
GO: Biological Process	GO:1903409	reactive oxygen species biosynthetic process		0.01249	1	0.04018	0.3703	4	80	CYP1A2,SIRT1,IL4,SOD1
GO: Biological Process	GO:0170035	L-amino acid catabolic process		0.01249	1	0.04018	0.3703	4	80	GLS2,GLS,NOS2,NOS3
GO: Biological Process	GO:1901800	positive regulation of proteasomal protein catabolic process		0.01254	1	0.0403	0.3715	5	123	KEAP1,NFE2L2,AKT1,GSK3B,SOCS5
GO: Biological Process	GO:0051153	regulation of striated muscle cell differentiation		0.01254	1	0.0403	0.3715	5	123	BCL2,BHLHA15,SIRT1,GSK3B,EP300
GO: Biological Process	GO:0048593	camera-type eye morphogenesis		0.01275	1	0.04095	0.3775	6	171	BAX,ALDH1A1,VEGFA,VHL,COL8A2,ROM1
GO: Biological Process	GO:0034766	negative regulation of monoatomic ion transmembrane transport		0.01295	1	0.04158	0.3832	5	124	BCL2,TRDN,AKT1,PLN,DRD4
GO: Biological Process	GO:0042306	regulation of protein import into nucleus		0.01303	1	0.04173	0.3847	4	81	PTGS2,TEK,EP300,IL6
GO: Biological Process	GO:0060260	regulation of transcription initiation by RNA polymerase II		0.01303	1	0.04173	0.3847	4	81	MYC,NFKBIA,CREB1,TP53
GO: Biological Process	GO:0045744	negative regulation of G protein-coupled receptor signaling pathway		0.01303	1	0.04173	0.3847	4	81	PDE3A,PDE3B,MET,APP
GO: Biological Process	GO:0050851	antigen receptor-mediated signaling pathway		0.01307	1	0.04179	0.3852	7	223	ABL1,BAX,BCL2,LAX1,NFKBIA,RELA,CD79B
GO: Biological Process	GO:0010714	positive regulation of collagen metabolic process		0.0131	1	0.04179	0.3852	3	44	UTS2,CCL2,EP300
GO: Biological Process	GO:0007212	G protein-coupled dopamine receptor signaling pathway		0.0131	1	0.04179	0.3852	3	44	DRD4,DRD5,GSK3B
GO: Biological Process	GO:0030947	regulation of vascular endothelial growth factor receptor signaling pathway		0.0131	1	0.04179	0.3852	3	44	TEK,MYOF,IL1B
GO: Biological Process	GO:1904994	regulation of leukocyte adhesion to vascular endothelial cell		0.0131	1	0.04179	0.3852	3	44	RELA,TNF,IL6
GO: Biological Process	GO:1902229	regulation of intrinsic apoptotic signaling pathway in response to DNA damage		0.0131	1	0.04179	0.3852	3	44	BCL2,BID,SIRT1
GO: Biological Process	GO:0070296	sarcoplasmic reticulum calcium ion transport		0.0131	1	0.04179	0.3852	3	44	TRDN,PLN,ATP2A2
GO: Biological Process	GO:0006958	complement activation, classical pathway		0.0131	1	0.04179	0.3852	3	44	C4A,C4B,CFI
GO: Biological Process	GO:0051640	organelle localization		0.01314	1	0.04189	0.3861	15	703	BLOC1S4,MAPT,CFTR,HMOX1,PTEN,SGO1,BHLHA15,ASPM,FAM83D,SIRT1,CEP55,SKA3,ATP2A2,CDH3,IL4
GO: Biological Process	GO:0007204	positive regulation of cytosolic calcium ion concentration		0.01336	1	0.04257	0.3924	7	224	ABL1,BAX,BCL2,UTS2,CCR8,OXT,IL1B
GO: Biological Process	GO:0042102	positive regulation of T cell proliferation		0.01337	1	0.04259	0.3926	5	125	CCL19,VCAM1,IL1B,IL4,IL6
GO: Biological Process	GO:0009581	detection of external stimulus		0.01344	1	0.04272	0.3938	6	173	MYC,KCNK4,CHRNA5,GUCA1A,ROM1,TNF
GO: Biological Process	GO:0002768	immune response-regulating cell surface receptor signaling pathway		0.01349	1	0.04272	0.3938	10	393	ABL1,BAX,BCL2,PTEN,LAX1,FCER2,NFKBIA,RELA,CD79B,EP300
GO: Biological Process	GO:0043650	dicarboxylic acid biosynthetic process		0.01351	1	0.04272	0.3938	2	16	GLS2,GLS
GO: Biological Process	GO:0001767	establishment of lymphocyte polarity		0.01351	1	0.04272	0.3938	2	16	ABL1,CCL19
GO: Biological Process	GO:0051000	positive regulation of nitric-oxide synthase activity		0.01351	1	0.04272	0.3938	2	16	FCER2,AKT1
GO: Biological Process	GO:2000402	negative regulation of lymphocyte migration		0.01351	1	0.04272	0.3938	2	16	CCL2,AKT1
GO: Biological Process	GO:0072531	pyrimidine-containing compound transmembrane transport		0.01351	1	0.04272	0.3938	2	16	SLC22A2,SLC29A1
GO: Biological Process	GO:1902166	negative regulation of intrinsic apoptotic signaling pathway in response to DNA damage by p53 class mediator		0.01351	1	0.04272	0.3938	2	16	BCL2,SIRT1
GO: Biological Process	GO:0090399	replicative senescence		0.01351	1	0.04272	0.3938	2	16	CDKN1A,TP53
GO: Biological Process	GO:0071380	cellular response to prostaglandin E stimulus		0.01351	1	0.04272	0.3938	2	16	AKT1,PRKAA1
GO: Biological Process	GO:0032308	positive regulation of prostaglandin secretion		0.01351	1	0.04272	0.3938	2	16	OXT,IL1B
GO: Biological Process	GO:0033689	negative regulation of osteoblast proliferation		0.01351	1	0.04272	0.3938	2	16	BCL2,NELL1
GO: Biological Process	GO:0002551	mast cell chemotaxis		0.01351	1	0.04272	0.3938	2	16	CCL13,VEGFA
GO: Biological Process	GO:0002250	adaptive immune response		0.01357	1	0.04287	0.3952	17	838	RAET1E,LAX1,FCER2,C4A,C4B,CCL19,VEGFA,CFI,SIRT1,SOCS5,TNFRSF13B,CD79B,TNF,IL1B,IL4,EP300,IL6
GO: Biological Process	GO:1903035	negative regulation of response to wounding		0.0138	1	0.04356	0.4015	5	126	PTEN,NOS3,ANXA2,THBD,TNF
GO: Biological Process	GO:0033555	multicellular organismal response to stress		0.0138	1	0.04356	0.4015	5	126	BCL2,PTEN,AKT1,DRD4,LPAR5
GO: Biological Process	GO:1990000	amyloid fibril formation		0.01392	1	0.04384	0.4041	3	45	MAPT,VHL,APP
GO: Biological Process	GO:0008207	C21-steroid hormone metabolic process		0.01392	1	0.04384	0.4041	3	45	CYP2D6,LHB,FSHB
GO: Biological Process	GO:1900181	negative regulation of protein localization to nucleus		0.01392	1	0.04384	0.4041	3	45	APP,SIRT1,GSK3B
GO: Biological Process	GO:0032228	regulation of synaptic transmission, GABAergic		0.01392	1	0.04384	0.4041	3	45	PTEN,CA7,CNTNAP4
GO: Biological Process	GO:0045580	regulation of T cell differentiation		0.01397	1	0.04397	0.4053	7	226	ABL1,CCL19,SOCS5,IL4,EP300,IL6,SOD1
GO: Biological Process	GO:0034220	monoatomic ion transmembrane transport		0.01402	1	0.04409	0.4064	21	1115	SLC17A2,ABL1,CFTR,OTOP2,BAX,BCL2,TRDN,KCNK4,CHRNA5,BHLHA15,CCL2,AKT1,CCL19,PLN,STEAP1,CHRNA6,DRD4,GRIA2,CACNG7,ATP2A2,IL4
GO: Biological Process	GO:0090049	regulation of cell migration involved in sprouting angiogenesis		0.01414	1	0.04441	0.4093	4	83	ABL1,HMOX1,PTGS2,VEGFA
GO: Biological Process	GO:0032374	regulation of cholesterol transport		0.01414	1	0.04441	0.4093	4	83	NFKBIA,ANXA2,PPARG,SIRT1
GO: Biological Process	GO:0032371	regulation of sterol transport		0.01414	1	0.04441	0.4093	4	83	NFKBIA,ANXA2,PPARG,SIRT1
GO: Biological Process	GO:0009582	detection of abiotic stimulus		0.01416	1	0.04443	0.4095	6	175	MYC,KCNK4,CHRNA5,GUCA1A,ROM1,TNF
GO: Biological Process	GO:0033209	tumor necrosis factor-mediated signaling pathway		0.01424	1	0.04467	0.4118	5	127	NFKBIA,CASP8,RELA,TNF,TP53
GO: Biological Process	GO:0045165	cell fate commitment		0.01428	1	0.04477	0.4127	9	338	BCL2,HOXC10,BHLHA15,CASP3,PPARG,IL4,EP300,IL6,TP53
GO: Biological Process	GO:0070507	regulation of microtubule cytoskeleton organization		0.01452	1	0.0455	0.4194	6	176	ABL1,MAPT,MET,GSK3B,PRKAA1,SKA3
GO: Biological Process	GO:0090398	cellular senescence		0.01469	1	0.046	0.424	5	128	CDKN1A,ABL1,PTEN,SIRT1,TP53
GO: Biological Process	GO:0061180	mammary gland epithelium development		0.01472	1	0.04603	0.4243	4	84	BAX,AKT1,CCL13,DDR1
GO: Biological Process	GO:0048598	embryonic morphogenesis		0.01476	1	0.04603	0.4243	15	713	MYC,ABL1,MAP3K20,BAX,TSHR,HOXC10,ALDH1A1,VCAM1,DUSP1,CASP3,CASP8,CRABP2,PCDH8,TP53,SOD1
GO: Biological Process	GO:0099174	regulation of presynapse organization		0.01477	1	0.04603	0.4243	3	46	CLSTN3,LRRTM1,APP
GO: Biological Process	GO:0032107	regulation of response to nutrient levels		0.01477	1	0.04603	0.4243	3	46	BAX,BCL2,GDF15
GO: Biological Process	GO:1904861	excitatory synapse assembly		0.01477	1	0.04603	0.4243	3	46	CLSTN3,LRRTM1,PTEN
GO: Biological Process	GO:0072575	epithelial cell proliferation involved in liver morphogenesis		0.01477	1	0.04603	0.4243	3	46	MKI67,TNF,IL6
GO: Biological Process	GO:0072574	hepatocyte proliferation		0.01477	1	0.04603	0.4243	3	46	MKI67,TNF,IL6
GO: Biological Process	GO:1901532	regulation of hematopoietic progenitor cell differentiation		0.01477	1	0.04603	0.4243	3	46	ABL1,NFE2L2,VEGFA
GO: Biological Process	GO:0046320	regulation of fatty acid oxidation		0.01477	1	0.04603	0.4243	3	46	AKT1,GDF15,PPARG
GO: Biological Process	GO:0007626	locomotory behavior		0.01502	1	0.04678	0.4313	8	284	MAPT,TSHR,LRRTM1,PTEN,GIP,DRD4,APP,SOD1
GO: Biological Process	GO:0034440	lipid oxidation		0.01515	1	0.04709	0.4341	5	129	AKT1,GDF15,PPARG,PRKAA1,HAO2
GO: Biological Process	GO:0120305	regulation of pigmentation		0.0152	1	0.04709	0.4341	2	17	BAX,BCL2
GO: Biological Process	GO:1903798	regulation of miRNA processing		0.0152	1	0.04709	0.4341	2	17	IL6,TP53
GO: Biological Process	GO:0002069	columnar/cuboidal epithelial cell maturation		0.0152	1	0.04709	0.4341	2	17	CDKN1A,BHLHA15
GO: Biological Process	GO:0036005	response to macrophage colony-stimulating factor		0.0152	1	0.04709	0.4341	2	17	MST1R,TNF
GO: Biological Process	GO:2001028	positive regulation of endothelial cell chemotaxis		0.0152	1	0.04709	0.4341	2	17	MET,VEGFA
GO: Biological Process	GO:0032494	response to peptidoglycan		0.0152	1	0.04709	0.4341	2	17	RELA,IL6
GO: Biological Process	GO:0051782	negative regulation of cell division		0.0152	1	0.04709	0.4341	2	17	MYC,ASPM
GO: Biological Process	GO:0098962	regulation of postsynaptic neurotransmitter receptor activity		0.0152	1	0.04709	0.4341	2	17	CHRNA5,CACNG7
GO: Biological Process	GO:0006978	DNA damage response, signal transduction by p53 class mediator resulting in transcription of p21 class mediator		0.0152	1	0.04709	0.4341	2	17	CDKN1A,TP53
GO: Biological Process	GO:0009261	ribonucleotide catabolic process		0.01528	1	0.04729	0.4359	6	178	MYC,PRTFDC1,DPYS,APP,PRKAA1,EP300
GO: Biological Process	GO:0016485	protein processing		0.01531	1	0.04733	0.4363	8	285	MYC,GLG1,ANXA2,CASP3,CASP7,CASP8,CASP9,THBD
GO: Biological Process	GO:0045123	cellular extravasation		0.01532	1	0.04733	0.4363	4	85	CCL2,VCAM1,PDGFD,TNF
GO: Biological Process	GO:0032436	positive regulation of proteasomal ubiquitin-dependent protein catabolic process		0.01532	1	0.04733	0.4363	4	85	KEAP1,AKT1,GSK3B,SOCS5
GO: Biological Process	GO:0072521	purine-containing compound metabolic process		0.01552	1	0.04793	0.4418	14	652	MYC,NMNAT2,BAAT,MDH2,PRTFDC1,NQO1,NOS2,NOS3,APP,GUCA1A,PRKAA1,IL4,EP300,TP53
GO: Biological Process	GO:0007188	adenylate cyclase-modulating G protein-coupled receptor signaling pathway		0.01561	1	0.04812	0.4436	8	286	PDE3A,PDE3B,TSHR,GIP,PLN,DRD4,DRD5,APP
GO: Biological Process	GO:0010717	regulation of epithelial to mesenchymal transition		0.01561	1	0.04812	0.4436	5	130	PTEN,VEGFA,IL1B,IL17RD,IL6
GO: Biological Process	GO:0050000	chromosome localization		0.01561	1	0.04812	0.4436	5	130	SGO1,FAM83D,SIRT1,CEP55,SKA3
GO: Biological Process	GO:0008306	associative learning		0.01561	1	0.04812	0.4436	5	130	ABL1,DRD4,DRD5,APP,CREB1
GO: Biological Process	GO:0001569	branching involved in blood vessel morphogenesis		0.01565	1	0.04816	0.444	3	47	ABL1,VEGFA,TEK
GO: Biological Process	GO:0072539	T-helper 17 cell differentiation		0.01565	1	0.04816	0.444	3	47	IL4,EP300,IL6
GO: Biological Process	GO:1902882	regulation of response to oxidative stress		0.01565	1	0.04816	0.444	3	47	KEAP1,MET,NFE2L2
GO: Biological Process	GO:0007005	mitochondrion organization		0.01579	1	0.04855	0.4475	13	589	MYC,MAPT,BAX,BCL2,BID,BHLHA15,AKT1,NOS3,PPARG,GSK3B,AIFM1,EP300,TP53
GO: Biological Process	GO:0002440	production of molecular mediator of immune response		0.01582	1	0.04861	0.4481	10	403	AXL,HMOX1,LAX1,TEK,SIRT1,TNF,IL1B,IL4,IL5,IL6
GO: Biological Process	GO:0008652	amino acid biosynthetic process		0.01593	1	0.04892	0.451	4	86	GLS2,GLS,ALDH1A1,ASS1
GO: Biological Process	GO:0097530	granulocyte migration		0.01606	1	0.0493	0.4544	6	180	CCL2,CCL13,CCL19,VEGFA,IL1B,IL4
GO: Cellular Component	GO:0043005	neuron projection		2.471e-07	0.0001208	0.0001208	0.000818	43	1687	MYC,PCP4,NMNAT2,CLSTN3,ABL1,BLOC1S4,MAPT,CFTR,LRRTM1,PTEN,PTGS2,CHRNA5,MET,NQO1,CCL2,C4A,C4B,ALDH1A1,MMP3,MERTK,CDK5R2,CHRNA6,DRD4,DRD5,DTNA,GRIA2,APP,CREB1,SIRT1,GSK3B,CACNG7,OXT,GUCA1A,PRKAA1,ASS1,CST1,CNTNAP4,DGKI,ROM1,RTN4RL2,PCDH8,EPHA10,SOD1
GO: Cellular Component	GO:0030424	axon		2.513e-06	0.001229	0.0006143	0.004159	27	891	MYC,PCP4,NMNAT2,ABL1,BLOC1S4,MAPT,LRRTM1,CCL2,C4A,C4B,ALDH1A1,CDK5R2,DRD4,DRD5,DTNA,GRIA2,APP,CREB1,SIRT1,GSK3B,CACNG7,OXT,PRKAA1,CST1,DGKI,RTN4RL2,SOD1
GO: Cellular Component	GO:0048471	perinuclear region of cytoplasm		5.993e-06	0.002931	0.0009769	0.006614	27	934	MYC,CDKN1A,CDKN3,ABL1,RGPD1,BAX,BCL2,HMOX1,NELL1,BUB1B,CCL2,ITM2C,PLN,NOS2,SEC23B,RAD51,ANXA2,PPARG,APP,TEK,GSK3B,AIFM1,CST1,ST8SIA2,DGKI,GSDMA,ATP2A2
GO: Cellular Component	GO:0043235	receptor complex		8.811e-06	0.004309	0.001077	0.007293	20	581	CRLF1,AXL,TSHR,CHRNA5,MET,MERTK,DDR1,CHRNA6,FLT3,ITLN1,GRIA2,PPARG,APP,TEK,MST1R,CACNG7,CSF2,TIE1,CD79B,IL6
GO: Cellular Component	GO:0044297	cell body		1.584e-05	0.007746	0.001422	0.009631	26	929	ABL1,MAPT,CFTR,CHRNA5,GIP,MET,NQO1,CCL2,C4A,C4B,MMP3,DRD4,DRD5,CASP3,CASP8,GRIA2,APP,GSK3B,CACNG7,PRKAA1,ASS1,CST1,DGKI,TNF,RTN4RL2,SOD1
GO: Cellular Component	GO:0098590	plasma membrane region		2.135e-05	0.01044	0.001422	0.009631	36	1550	SLC17A2,CLSTN3,MAPT,SLC2A7,CFTR,TSHR,LRRTM1,HMOX1,PTEN,PTGS2,CHRNA5,MET,ASPM,NOS3,VCAM1,PAPPA2,DDR1,CHRNA6,DRD4,DRD5,ANXA2,ITLN1,GRIA2,TEK,CEP55,MYOF,THBD,CACNG7,SLC22A2,PRKAA1,CNTNAP4,DGKI,ROM1,SYTL1,PCDH8,SLC29A1
GO: Cellular Component	GO:0043025	neuronal cell body		2.236e-05	0.01093	0.001422	0.009631	24	835	ABL1,MAPT,CFTR,CHRNA5,GIP,MET,NQO1,CCL2,C4A,C4B,DRD4,DRD5,CASP3,GRIA2,APP,GSK3B,CACNG7,PRKAA1,ASS1,CST1,DGKI,TNF,RTN4RL2,SOD1
GO: Cellular Component	GO:0005788	endoplasmic reticulum lumen		2.327e-05	0.01138	0.001422	0.009631	14	332	P4HA3,TRDN,PTGS2,GIP,TMEM132A,C4A,DMP1,COL8A2,FLT3,COL9A2,COL9A3,APP,PDGFD,IL6
GO: Cellular Component	GO:0030425	dendrite		3.453e-05	0.01689	0.001752	0.01186	24	858	CLSTN3,ABL1,MAPT,CFTR,PTEN,CHRNA5,MET,NQO1,CCL2,C4A,C4B,MMP3,DRD4,DRD5,GRIA2,APP,GSK3B,PRKAA1,CNTNAP4,DGKI,RTN4RL2,PCDH8,EPHA10,SOD1
GO: Cellular Component	GO:0097447	dendritic tree		3.583e-05	0.01752	0.001752	0.01186	24	860	CLSTN3,ABL1,MAPT,CFTR,PTEN,CHRNA5,MET,NQO1,CCL2,C4A,C4B,MMP3,DRD4,DRD5,GRIA2,APP,GSK3B,PRKAA1,CNTNAP4,DGKI,RTN4RL2,PCDH8,EPHA10,SOD1
GO: Cellular Component	GO:0036477	somatodendritic compartment		4.499e-05	0.022	0.001962	0.01328	30	1228	CLSTN3,ABL1,MAPT,CFTR,PTEN,CHRNA5,GIP,MET,NQO1,CCL2,C4A,C4B,MMP3,DRD4,DRD5,CASP3,GRIA2,APP,GSK3B,CACNG7,PRKAA1,ASS1,CST1,CNTNAP4,DGKI,TNF,RTN4RL2,PCDH8,EPHA10,SOD1
GO: Cellular Component	GO:0009986	cell surface		4.814e-05	0.02354	0.001962	0.01328	28	1111	CLSTN3,CRLF1,AXL,CFTR,RAET1E,TSHR,LRRTM1,MET,FCER2,CD163L1,CCR8,CCL19,VCAM1,VEGFA,FLT3,KRT10,ANXA2,GRIA2,APP,TEK,MST1R,THBD,TNFRSF13B,CD79B,TNF,RTN4RL2,IL4,IL6
GO: Cellular Component	GO:0061696	pituitary gonadotropin complex		7.346e-05	0.03592	0.002763	0.01871	3	8	LHB,CGB8,FSHB
GO: Cellular Component	GO:0090534	calcium ion-transporting ATPase complex		0.0001237	0.06049	0.004033	0.02731	2	2	PLN,ATP2A2
GO: Cellular Component	GO:0070557	PCNA-p21 complex		0.0001237	0.06049	0.004033	0.02731	2	2	CDKN1A,PCNA
GO: Cellular Component	GO:0009897	external side of plasma membrane		0.0002513	0.1229	0.007682	0.05201	16	519	CRLF1,RAET1E,FCER2,CD163L1,CCR8,CCL19,VCAM1,FLT3,GRIA2,THBD,TNFRSF13B,CD79B,TNF,RTN4RL2,IL4,IL6
GO: Cellular Component	GO:0045202	synapse		0.0006018	0.2943	0.01731	0.1172	38	1973	NMNAT2,CLSTN3,ABL1,MAPT,LRRTM1,PTEN,CHRNA5,MET,UTS2,GLS,NQO1,CCL2,AKT1,C4A,C4B,ALDH1A1,CDK5R2,RAD51,VHL,CHRNA6,DRD4,DRD5,DTNA,CASP3,GRIA2,RELA,APP,GSK3B,MYOF,CACNG7,OXT,SLC22A2,CNTNAP4,DGKI,ATP2A2,PCDH8,SLC29A1,CPNE7
GO: Cellular Component	GO:0005594	collagen type IX trimer		0.0007314	0.3576	0.01945	0.1317	2	4	COL9A2,COL9A3
GO: Cellular Component	GO:0045121	membrane raft		0.0007962	0.3894	0.01945	0.1317	12	362	MAPT,HMOX1,PTGS2,LAX1,NOS3,ANXA2,ITLN1,APP,TEK,MYOF,TNF,RTN4RL2
GO: Cellular Component	GO:0098552	side of membrane		0.0008296	0.4057	0.01945	0.1317	21	875	CRLF1,MAPT,RAET1E,PTEN,FCER2,CD163L1,CCR8,CCL19,VCAM1,FLT3,DTNA,ITLN1,GRIA2,THBD,TNFRSF13B,CD79B,TNF,RTN4RL2,ATP2A2,IL4,IL6
GO: Cellular Component	GO:0098857	membrane microdomain		0.0008351	0.4084	0.01945	0.1317	12	364	MAPT,HMOX1,PTGS2,LAX1,NOS3,ANXA2,ITLN1,APP,TEK,MYOF,TNF,RTN4RL2
GO: Cellular Component	GO:0031968	organelle outer membrane		0.001206	0.5897	0.0268	0.1815	10	279	BAX,BCL2,HMOX1,PTGS2,BID,GPAT2,CASP8,AIFM1,ASS1,UGT2B11
GO: Cellular Component	GO:0019867	outer membrane		0.001272	0.622	0.02704	0.1831	10	281	BAX,BCL2,HMOX1,PTGS2,BID,GPAT2,CASP8,AIFM1,ASS1,UGT2B11
GO: Cellular Component	GO:0035189	Rb-E2F complex		0.001802	0.881	0.03524	0.2386	2	6	E2F1,E2F2
GO: Cellular Component	GO:0005593	FACIT collagen trimer		0.001802	0.881	0.03524	0.2386	2	6	COL9A2,COL9A3
GO: Cellular Component	GO:0045211	postsynaptic membrane		0.002059	1	0.03872	0.2622	12	405	CLSTN3,LRRTM1,PTEN,CHRNA5,MET,CHRNA6,DRD4,DRD5,GRIA2,CACNG7,DGKI,PCDH8
GO: Cellular Component	GO:0035749	myelin sheath adaxonal region		0.002504	1	0.04535	0.307	2	7	PTEN,ANXA2
Human Phenotype	HP:0005584	Renal cell carcinoma		7.247e-08	0.0002641	0.0002641	0.002319	11	73	BAX,KEAP1,MDH2,PTEN,MET,BUB1B,AKT1,SEC23B,VHL,EP300,TP53
Human Phenotype	HP:0001442	Typified by somatic mosaicism		2.092e-06	0.007626	0.002542	0.02232	14	168	MYC,ABL1,BAX,MET,BUB1B,AKT1,RAD51,FLT3,CASP8,CREB1,IL1B,EP300,IL6,TP53
Human Phenotype	HP:0001428	Somatic mutation		2.092e-06	0.007626	0.002542	0.02232	14	168	MYC,ABL1,BAX,MET,BUB1B,AKT1,RAD51,FLT3,CASP8,CREB1,IL1B,EP300,IL6,TP53
Human Phenotype	HP:0000006	Autosomal dominant inheritance		8.118e-06	0.02959	0.006033	0.05296	58	1978	PDE3A,CYP2C9,ABL1,CYP3A4,MAPT,CFTR,BAX,TSHR,PTEN,TRDN,KCNK4,CFB,MET,ANLN,NFE2L2,GLS,NFKBIA,BUB1B,AKT1,PLN,NOS3,SEC23B,RAD51,VHL,COL8A2,FLT3,COL9A2,KRT10,COL9A3,KRT14,DRD4,DRD5,DTNA,GDF15,CASP8,GRIA2,RELA,PPARG,APP,TEK,CFI,MST1R,MYOF,THBD,GUCA1A,TIE1,SLC17A9,CSNK2A1,TNFRSF13B,ROM1,TNF,IL17RD,ATP2A2,EP300,IL6,EPHA10,TP53,SOD1
Human Phenotype	HP:0005933	Kidney cancer		8.276e-06	0.03017	0.006033	0.05296	11	116	BAX,KEAP1,MDH2,PTEN,MET,BUB1B,AKT1,SEC23B,VHL,EP300,TP53
Human Phenotype	HP:0030670	Hamartoma of the orbital region		1.485e-05	0.05413	0.007733	0.06789	6	30	MDH2,PTEN,AKT1,SEC23B,VHL,KRT10
Human Phenotype	HP:0010568	Hamartoma of the eye		1.485e-05	0.05413	0.007733	0.06789	6	30	MDH2,PTEN,AKT1,SEC23B,VHL,KRT10
Human Phenotype	HP:0006740	Transitional cell carcinoma of the bladder		1.814e-05	0.06612	0.008265	0.07256	6	31	BAX,PTEN,BUB1B,AKT1,EP300,TP53
Human Phenotype	HP:0002862	Bladder carcinoma		2.648e-05	0.09652	0.009505	0.08344	6	33	BAX,PTEN,BUB1B,AKT1,EP300,TP53
Human Phenotype	HP:0100012	Neoplasm of the eye		2.847e-05	0.1038	0.009505	0.08344	7	49	MDH2,PTEN,AKT1,SEC23B,VHL,KRT10,TP53
[truncated: 167,352 more rows]

## Sheet: 234 interactome
node1	Inx	node2
AKT1	interacts with	MAPT
CASP7	interacts with	CASP8
CSNK2A1	interacts with	MYC
CASP7	interacts with	CASP9
ASS1	interacts with	ANLN
CASP8	interacts with	CASP9
CFTR	interacts with	PRKAA1
NOS2	interacts with	NOS3
CYP3A4	interacts with	CYP3A5
CDH3	interacts with	PTEN
APP	interacts with	CCL13
CYP2C19	interacts with	CYP2C9
PPARG	interacts with	SIRT1
MAPT	interacts with	SIRT1
CRLF1	interacts with	NPW
GSK3B	interacts with	MYOF
AKT1	interacts with	SIRT1
PCNA	interacts with	ANLN
GSK3B	interacts with	TP53
CFTR	interacts with	IPO4
CDKN1A	interacts with	NFE2L2
CASP7	interacts with	NFE2L2
MYC	interacts with	ASPM
PDE3A	interacts with	PDE3B
NQO1	interacts with	TP53
CCL2	interacts with	CCL13
AXL	interacts with	MERTK
MYC	interacts with	PRDX4
CASP8	interacts with	IL1B
ATP2A2	interacts with	BCL2
APP	interacts with	NMNAT2
GSK3B	interacts with	TMEM132A
KEAP1	interacts with	ANLN
CYP2C9	interacts with	CYP2D6
CASP3	interacts with	CASP9
CASP3	interacts with	CASP8
CASP3	interacts with	CASP7
CASP3	interacts with	CDKN1A
AKT1	interacts with	HMOX1
APP	interacts with	PPHLN1
ANXA2	interacts with	CFTR
APP	interacts with	CLSTN3
ANLN	interacts with	RTN4RL2
CASP3	interacts with	NFE2L2
CFTR	interacts with	SEC23B
MAPT	interacts with	MT1E
VEGFA	interacts with	VHL
CFTR	interacts with	TIMD4
DTNA	interacts with	ENTHD1
CREB1	interacts with	NR5A2
PPARG	interacts with	VHL
AKT1	interacts with	VHL
CCNA2	interacts with	EP300
ABL1	interacts with	APP
EP300	interacts with	PRKAA1
CASP7	interacts with	RAD51
VHL	interacts with	SIRT1
MKI67	interacts with	ANLN
NQO1	interacts with	TEK
EP300	interacts with	IPO4
CASP3	interacts with	RAD51
CSNK2A1	interacts with	PTEN
MYC	interacts with	PTEN
CST1	interacts with	FLT3
APP	interacts with	SOCS5
E2F1	interacts with	E2F2
SLC29A1	interacts with	SLC17A2
EP300	interacts with	SEC23B
MYC	interacts with	RELA
TSHR	interacts with	TMEM132A
CSNK2A1	interacts with	RELA
ANXA2	interacts with	EP300
AKT1	interacts with	VEGFA
NOS2	interacts with	RELA
NQO1	interacts with	TNF
MKI67	interacts with	MST1R
CFTR	interacts with	VEGFA
MYC	interacts with	HEATR1
PTEN	interacts with	RAD51
TP53	interacts with	NCAPH
CFB	interacts with	PTEN
EP300	interacts with	KEAP1
CREB1	interacts with	CSNK2A1
RAD51	interacts with	RELA
NFKBIA	interacts with	RELA
NOS2	interacts with	PTGS2
EP300	interacts with	SIRT1
CDKN1A	interacts with	CSNK2A1
C4A	interacts with	MYC
CASP8	interacts with	MYC
ABL1	interacts with	TP53
CDKN1A	interacts with	MYC
MYC	interacts with	PTGS2
EP300	interacts with	PCNA
APP	interacts with	TEK
CDKN1A	interacts with	NOS2
MYC	interacts with	NFE2L2
EP300	interacts with	MAPT
EP300	interacts with	PPARG
AKT1	interacts with	EP300
MET	interacts with	VHL
TP53	interacts with	GDF15
GSK3B	interacts with	MDH2
MET	interacts with	PCDH8
ANXA2	interacts with	ANLN
CASP8	interacts with	PTEN
NFE2L2	interacts with	RELA
AKT1	interacts with	ANXA2
AXL	interacts with	IPO4
ANXA2	interacts with	MAPT
MYC	interacts with	GSDMA
ANXA2	interacts with	PCNA
ATP2A2	interacts with	TP53
ANXA2	interacts with	VCAM1
DDR1	interacts with	MERTK
CSNK2A1	interacts with	NFKBIA
DRD5	interacts with	MDH2
IL6	interacts with	RELA
AXL	interacts with	CFTR
APP	interacts with	SKA3
TP53	interacts with	MAP3K20
MERTK	interacts with	MST1R
AKT1	interacts with	MST1R
ANLN	interacts with	IPO4
PDE3B	interacts with	LRRTM1
CFTR	interacts with	PCNA
CSNK2A1	interacts with	RAD51
CCNA2	interacts with	PCNA
SLC29A1	interacts with	SLC22A2
MERTK	interacts with	IPO4
VHL	interacts with	EAF2
EP300	interacts with	VHL
BAX	interacts with	BID
DDR1	interacts with	AXL
CFTR	interacts with	ANLN
BCL2	interacts with	TP53
CREB1	interacts with	PTEN
LCN6	interacts with	RTN4RL2
PPARG	interacts with	PRKAA1
GLS	interacts with	AIFM1
APP	interacts with	GSK3B
VHL	interacts with	TAFA3
FLT3	interacts with	IPO4
MST1R	interacts with	RELA
ANXA2	interacts with	PTEN
BID	interacts with	CSNK2A1
CASP8	interacts with	MAPT
AKT1	interacts with	CDKN1A
CASP7	interacts with	MAPT
AKT1	interacts with	CASP9
CDKN1A	interacts with	PCNA
ANXA2	interacts with	RELA
GLS	interacts with	TNF
CRLF1	interacts with	GDF15
NFE2L2	interacts with	PPARG
EP300	interacts with	MYC
AKT1	interacts with	NFE2L2
CSNK2A1	interacts with	EP300
KRT14	interacts with	TP53
MDH2	interacts with	AIFM1
AKT1	interacts with	CASP3
ANLN	interacts with	HEATR1
CASP3	interacts with	MAPT
CREB1	interacts with	SIRT1
PTEN	interacts with	IPO4
CFTR	interacts with	ITM2C
PTEN	interacts with	SOD1
PPARG	interacts with	HEATR1
AKT1	interacts with	CREB1
CFTR	interacts with	RGPD1
VCAM1	interacts with	HEATR1
KRT10	interacts with	TP53
MET	interacts with	PTEN
CDH3	interacts with	CFTR
BUB1B	interacts with	CCNA2
GRIA2	interacts with	GSK3B
CCNA2	interacts with	GIP
EP300	interacts with	PRDX4
NFE2L2	interacts with	KEAP1
NOS2	interacts with	SOD1
MYC	interacts with	IPO4
CDKN1A	interacts with	VHL
PRKAA1	interacts with	ASPM
CASP8	interacts with	VHL
MET	interacts with	MYC
KRT10	interacts with	TNF
BAX	interacts with	CASP9
ATP2A2	interacts with	AIFM1
BAX	interacts with	CASP7
BAX	interacts with	CASP8
PCNA	interacts with	RAD51
RAD51	interacts with	KEAP1
ANXA2	interacts with	MYC
SOD1	interacts with	PRDX4
MYC	interacts with	SEC23B
ANLN	interacts with	GSDMA
BUB1B	interacts with	SGO1
EP300	interacts with	RELA
BAX	interacts with	CASP3
CFTR	interacts with	KRT33B
AKT1	interacts with	NFKBIA
BID	interacts with	CASP3
CREB1	interacts with	EP300
NOS3	interacts with	KEAP1
SLC22A2	interacts with	ITM2C
TP53	interacts with	AIFM1
PTEN	interacts with	VHL
CSNK2A1	interacts with	KEAP1
HES4	interacts with	GSDMA
CEP55	interacts with	ENTHD1
NFKBIA	interacts with	PRTFDC1
MKI67	interacts with	PTEN
CFTR	interacts with	GSDMA
EP300	interacts with	IL1B
BUB1B	interacts with	MKI67
MYC	interacts with	ANLN
CSNK2A1	interacts with	ANLN
ASS1	interacts with	MYC
AKT1	interacts with	NOS3
PPHLN1	interacts with	P4HA3
ANXA2	interacts with	GSDMA
AXL	interacts with	CST1
MYC	interacts with	PPARG
AXL	interacts with	PRDX4
EP300	interacts with	NFE2L2
AKT1	interacts with	MYC
CSNK2A1	interacts with	MAPT
AKT1	interacts with	CSNK2A1
FLT3	interacts with	VHL
BID	interacts with	CASP8
EP300	interacts with	PTGS2
E2F2	interacts with	TP53
NOS3	interacts with	SIRT1
MYC	interacts with	PCNA
MYC	interacts with	SIRT1
CFTR	interacts with	TAFA3
CSNK2A1	interacts with	SIRT1
ANLN	interacts with	ASPM
C4A	interacts with	EP300
CDKN1A	interacts with	EP300
TMEM132A	interacts with	CEP55
AKT1	interacts with	PTEN
E2F1	interacts with	GSK3B
ALDH1A1	interacts with	NOS2
EP300	interacts with	NFKBIA
RELA	interacts with	SIRT1
TEK	interacts with	TIE1
PCNA	interacts with	PTEN
TP53	interacts with	CPNE7
E2F1	interacts with	TP53
PPARG	interacts with	RELA
CASP3	interacts with	MET
CYP2C9	interacts with	PDE3B
GLS	interacts with	MDH2
CSNK2A1	interacts with	VHL
MYC	interacts with	VHL
RAD51	interacts with	SGO1
ASPM	interacts with	MKI67
MKI67	interacts with	MYC
MKI67	interacts with	FAM83D
TP53	interacts with	CEP55
RELA	interacts with	KEAP1
CCNA2	interacts with	CDKN1A
CDKN3	interacts with	IPO4
CASP3	interacts with	MST1R
BAX	interacts with	MYC
BCL2	interacts with	MYC
APP	interacts with	NOS3
ANXA2	interacts with	AIFM1
APP	interacts with	MYC
APP	interacts with	CSNK2A1
RAD51	interacts with	TP53
NFKBIA	interacts with	TP53
GLS	interacts with	ANLN
ATP2A2	interacts with	MYC
MYC	interacts with	MAP3K20
MYC	interacts with	PPHLN1
GLS	interacts with	MAPT
CFTR	interacts with	AIFM1
ATP2A2	interacts with	NOS2
CASP8	interacts with	TNF
CHRNA5	interacts with	TSHR
E2F1	interacts with	EP300
VHL	interacts with	DGKI
CRLF1	interacts with	LCN6
FLT3	interacts with	NCAPH
APP	interacts with	CST1
RELA	interacts with	FKBP11
NFKBIA	interacts with	TNF
ATP2A2	interacts with	PTEN
NFE2L2	interacts with	TP53
HEATR1	interacts with	SKA3
SOD1	interacts with	CEP55
KRT14	interacts with	ANLN
CASP8	interacts with	TP53
CDKN1A	interacts with	TP53
CASP7	interacts with	TP53
DUSP1	interacts with	NFE2L2
GSK3B	interacts with	NFE2L2
CLSTN3	interacts with	ITM2C
CFTR	interacts with	CEP55
C4B	interacts with	TP53
ASS1	interacts with	DOLPP1
NQO1	interacts with	NFE2L2
EP300	interacts with	UTS2
PTGS2	interacts with	TP53
ASPM	interacts with	NCAPH
EP300	interacts with	AIFM1
KRT10	interacts with	ANLN
AKT1	interacts with	KRT10
CREB1	interacts with	TP53
CCNA2	interacts with	E2F1
TP53	interacts with	GLS2
KRT10	interacts with	VCAM1
CREB1	interacts with	GSK3B
MYC	interacts with	NCAPH
CASP3	interacts with	TP53
RELA	interacts with	TP53
GSK3B	interacts with	RGPD1
DTYMK	interacts with	GIP
ABL1	interacts with	NFKBIA
BCL2	interacts with	CASP3
CFTR	interacts with	KRT10
CFTR	interacts with	BHLHA15
PTEN	interacts with	MYOF
APP	interacts with	CASP3
GSK3B	interacts with	RELA
PTEN	interacts with	TP53
E2F1	interacts with	SIRT1
APP	interacts with	IL1B
BUB1B	interacts with	TP53
ANLN	interacts with	CEP55
BCL2	interacts with	CASP8
BUB1B	interacts with	SKA3
ANLN	interacts with	NOL6
AKT1	interacts with	SYTL1
APP	interacts with	PTGS2
CFTR	interacts with	KRT14
ABL1	interacts with	RAD51
APP	interacts with	C4B
APP	interacts with	CASP8
APP	interacts with	CDKN1A
IL20	interacts with	RTN4RL2
E2F1	interacts with	VHL
GLG1	interacts with	MAPT
ABL1	interacts with	CREB1
AIFM1	interacts with	TRDN
CST1	interacts with	MYOF
CD79B	interacts with	PDE3B
AIFM1	interacts with	ANLN
GSK3B	interacts with	FAM83D
GSK3B	interacts with	MYC
MMP3	interacts with	CCL2
UTS2	interacts with	ANLN
TP53	interacts with	ASPM
ABL1	interacts with	CASP9
TP53	interacts with	FAM83D
MYC	interacts with	TP53
CSNK2A1	interacts with	TP53
ABL1	interacts with	CDKN1A
MMP3	interacts with	CCL13
CASP3	interacts with	SOCS5
ANLN	interacts with	CNTNAP4
PTEN	interacts with	GLG1
GLS	interacts with	GLS2
AKT1	interacts with	CRNN
BCL2	interacts with	ITLN1
BCL2	interacts with	BID
BAX	interacts with	TP53
CFTR	interacts with	MDH2
NOS3	interacts with	CEP55
MST1R	interacts with	NCAPH
MYC	interacts with	NOL6
GLG1	interacts with	RELA
MDH2	interacts with	SOD1
GSK3B	interacts with	MKI67
AKT1	interacts with	TEK
TP53	interacts with	VHL
TP53	interacts with	VEGFA
MET	interacts with	SOCS5
CFTR	interacts with	NCAPH
BAAT	interacts with	TP53
E2F1	interacts with	MYC
ATP2A2	interacts with	EP300
PCNA	interacts with	TP53
NQO1	interacts with	MAPT
AKT1	interacts with	NQO1
DUSP1	interacts with	MAPT
GSK3B	interacts with	MAPT
AKT1	interacts with	GSK3B
BCL2	interacts with	SOD1
APP	interacts with	MET
ABL1	interacts with	EP300
E2F1	interacts with	PTEN
CASP3	interacts with	GMDS
TP53	interacts with	SIRT1
ASS1	interacts with	NQO1
PTEN	interacts with	THBD
MYOF	interacts with	ANLN
APP	interacts with	IPO4
PPARG	interacts with	TP53
AKT1	interacts with	TP53
CFTR	interacts with	CGB8
GLG1	interacts with	MYC
GSK3B	interacts with	KEAP1
CREB1	interacts with	LAX1
ATP2A2	interacts with	CFTR
NOS2	interacts with	AIFM1
ANXA2	interacts with	APP
MYC	interacts with	TIE1
MYC	interacts with	AIFM1
CSNK2A1	interacts with	P4HA3
GLS	interacts with	MYC
ANXA2	interacts with	GSK3B
KRT14	interacts with	PTEN
CDKN1A	interacts with	E2F1
MAP3K20	interacts with	ANLN
PPHLN1	interacts with	ANLN
ATP2A2	interacts with	MAPT
BCL2	interacts with	KEAP1
MKI67	interacts with	NCAPH
MAPT	interacts with	NMNAT2
ANXA2	interacts with	TP53
APP	interacts with	KEAP1
ATP2A2	interacts with	PLN
ATP2A2	interacts with	SIRT1
PRKAA1	interacts with	TP53
MET	interacts with	TP53
AKT1	interacts with	PDE3A
PRDX4	interacts with	EPHA10
CFTR	interacts with	TP53
CCNA2	interacts with	TP53
TP53	interacts with	IPO4
GLG1	interacts with	NFKBIA
AKT1	interacts with	APP
APP	interacts with	PPARG
APP	interacts with	MAPT
GSK3B	interacts with	MET
AKT1	interacts with	PDE3B
APP	interacts with	ASS1
PCNA	interacts with	CCL2
SGO1	interacts with	SKA3
KRT10	interacts with	MYC
CYP3A7	interacts with	CYP3A5
FLT3	interacts with	GLS
E2F1	interacts with	RAD51
CYP2C9	interacts with	CYP3A4
ATP2A2	interacts with	MKI67
MKI67	interacts with	PPHLN1
MKI67	interacts with	MAP3K20
NCAPH	interacts with	ANLN
ACRV1	interacts with	CFTR
GSK3B	interacts with	ITLN1
ABL1	interacts with	PCNA
MDH2	interacts with	PCNA
SLC29A1	interacts with	TP53
MDH2	interacts with	VCAM1
KRT14	interacts with	MYC
NELL1	interacts with	NICOL1
EP300	interacts with	TP53
ASS1	interacts with	GDF15
AXL	interacts with	NCAPH
TP53	interacts with	EAF2
APP	interacts with	VHL
TP53	interacts with	SGO1
CASP3	interacts with	AIFM1
ASS1	interacts with	MDH2
CCL2	interacts with	SLC22A2
ABL1	interacts with	MAPT
ABL1	interacts with	PPARG
OXT	interacts with	VHL
BAX	interacts with	BCL2

## Sheet: Functional network
Term	Curated Term	Gene	logP
fibroblast apoptotic process	fibroblast apoptotic process	MYC	5.4786
fibroblast apoptotic process	fibroblast apoptotic process	BID	5.4786
fibroblast apoptotic process	fibroblast apoptotic process	CASP3	5.4786
fibroblast apoptotic process	fibroblast apoptotic process	CASP7	5.4786
fibroblast apoptotic process	fibroblast apoptotic process	CASP9	5.4786
fibroblast apoptotic process	fibroblast apoptotic process	SIRT1	5.4786
fibroblast apoptotic process	fibroblast apoptotic process	TP53	5.4786
fibroblast proliferation	fibroblast proliferation	MYC	5.15317
fibroblast proliferation	fibroblast proliferation	CDKN1A	5.15317
fibroblast proliferation	fibroblast proliferation	ABL1	5.15317
fibroblast proliferation	fibroblast proliferation	BAX	5.15317
fibroblast proliferation	fibroblast proliferation	UTS2	5.15317
fibroblast proliferation	fibroblast proliferation	ANXA2	5.15317
fibroblast proliferation	fibroblast proliferation	E2F1	5.15317
fibroblast proliferation	fibroblast proliferation	PPARG	5.15317
fibroblast proliferation	fibroblast proliferation	CREB1	5.15317
fibroblast proliferation	fibroblast proliferation	CCNA2	5.15317
fibroblast proliferation	fibroblast proliferation	PDGFD	5.15317
fibroblast proliferation	fibroblast proliferation	TP53	5.15317
extracellular matrix organization	extracellular matrix	ABL1	4.5499
extracellular matrix organization	extracellular matrix	MMP3	4.5499
extracellular matrix organization	extracellular matrix	DMP1	4.5499
extracellular matrix organization	extracellular matrix	VHL	4.5499
extracellular matrix organization	extracellular matrix	DDR1	4.5499
extracellular matrix organization	extracellular matrix	COL8A2	4.5499
extracellular matrix organization	extracellular matrix	COL9A2	4.5499
extracellular matrix organization	extracellular matrix	COL9A3	4.5499
extracellular matrix organization	extracellular matrix	ANXA2	4.5499
extracellular matrix organization	extracellular matrix	ECM2	4.5499
extracellular matrix organization	extracellular matrix	PRDX4	4.5499
extracellular matrix organization	extracellular matrix	PPARG	4.5499
extracellular matrix organization	extracellular matrix	APP	4.5499
extracellular matrix organization	extracellular matrix	TIE1	4.5499
extracellular matrix organization	extracellular matrix	CST1	4.5499
extracellular matrix organization	extracellular matrix	TNF	4.5499
extracellular matrix organization	extracellular matrix	IL6	4.5499
regulation of extracellular matrix organization	extracellular matrix	ABL1	2.56944
regulation of extracellular matrix organization	extracellular matrix	DDR1	2.56944
regulation of extracellular matrix organization	extracellular matrix	PPARG	2.56944
regulation of extracellular matrix organization	extracellular matrix	TIE1	2.56944
regulation of extracellular matrix organization	extracellular matrix	CST1	2.56944
regulation of extracellular matrix organization	extracellular matrix	IL6	2.56944
regulation of extracellular matrix disassembly	extracellular matrix	DDR1	1.90136
regulation of extracellular matrix disassembly	extracellular matrix	CST1	1.90136
regulation of extracellular matrix disassembly	extracellular matrix	IL6	1.90136
extracellular matrix disassembly	extracellular matrix	MMP3	1.44843
extracellular matrix disassembly	extracellular matrix	DDR1	1.44843
extracellular matrix disassembly	extracellular matrix	CST1	1.44843
extracellular matrix disassembly	extracellular matrix	IL6	1.44843
pulmonary fibrosis	pulmonary fibrosis	CFTR	1.44105
pulmonary fibrosis	pulmonary fibrosis	PTGS2	1.44105
pulmonary fibrosis	pulmonary fibrosis	NFE2L2	1.44105
pulmonary fibrosis	pulmonary fibrosis	TP53	1.44105
TRAVAGLINI_LUNG_PROLIFERATING_BASAL_CELL	Lung proliferating basal cell	CDKN3	2.66938
TRAVAGLINI_LUNG_PROLIFERATING_BASAL_CELL	Lung proliferating basal cell	MDH2	2.66938
TRAVAGLINI_LUNG_PROLIFERATING_BASAL_CELL	Lung proliferating basal cell	SGO1	2.66938
TRAVAGLINI_LUNG_PROLIFERATING_BASAL_CELL	Lung proliferating basal cell	ANLN	2.66938
TRAVAGLINI_LUNG_PROLIFERATING_BASAL_CELL	Lung proliferating basal cell	BUB1B	2.66938
TRAVAGLINI_LUNG_PROLIFERATING_BASAL_CELL	Lung proliferating basal cell	MKI67	2.66938
TRAVAGLINI_LUNG_PROLIFERATING_BASAL_CELL	Lung proliferating basal cell	ASPM	2.66938
TRAVAGLINI_LUNG_PROLIFERATING_BASAL_CELL	Lung proliferating basal cell	FAM83D	2.66938
TRAVAGLINI_LUNG_PROLIFERATING_BASAL_CELL	Lung proliferating basal cell	RAD51	2.66938
TRAVAGLINI_LUNG_PROLIFERATING_BASAL_CELL	Lung proliferating basal cell	KRT14	2.66938
TRAVAGLINI_LUNG_PROLIFERATING_BASAL_CELL	Lung proliferating basal cell	TROAP	2.66938
TRAVAGLINI_LUNG_PROLIFERATING_BASAL_CELL	Lung proliferating basal cell	DTYMK	2.66938
TRAVAGLINI_LUNG_PROLIFERATING_BASAL_CELL	Lung proliferating basal cell	NCAPH	2.66938
TRAVAGLINI_LUNG_PROLIFERATING_BASAL_CELL	Lung proliferating basal cell	CLDN10	2.66938
TRAVAGLINI_LUNG_PROLIFERATING_BASAL_CELL	Lung proliferating basal cell	CCNA2	2.66938
TRAVAGLINI_LUNG_PROLIFERATING_BASAL_CELL	Lung proliferating basal cell	CEP55	2.66938
TRAVAGLINI_LUNG_PROLIFERATING_BASAL_CELL	Lung proliferating basal cell	HES4	2.66938
TRAVAGLINI_LUNG_PROLIFERATING_BASAL_CELL	Lung proliferating basal cell	SYTL1	2.66938
TRAVAGLINI_LUNG_PROLIFERATING_BASAL_CELL	Lung proliferating basal cell	CDH3	2.66938
TRAVAGLINI_LUNG_PROLIFERATING_BASAL_CELL	Lung proliferating basal cell	TP53	2.66938
TRAVAGLINI_LUNG_PROLIFERATING_BASAL_CELL	Lung proliferating basal cell	PCNA	2.66938
TRAVAGLINI_LUNG_ADVENTITIAL_FIBROBLAST_CELL	Lung adventitial fibroblast cell	MYC	2.07089
TRAVAGLINI_LUNG_ADVENTITIAL_FIBROBLAST_CELL	Lung adventitial fibroblast cell	ABL1	2.07089
TRAVAGLINI_LUNG_ADVENTITIAL_FIBROBLAST_CELL	Lung adventitial fibroblast cell	NFE2L2	2.07089
TRAVAGLINI_LUNG_ADVENTITIAL_FIBROBLAST_CELL	Lung adventitial fibroblast cell	CCL2	2.07089
TRAVAGLINI_LUNG_ADVENTITIAL_FIBROBLAST_CELL	Lung adventitial fibroblast cell	ALDH1A1	2.07089
TRAVAGLINI_LUNG_ADVENTITIAL_FIBROBLAST_CELL	Lung adventitial fibroblast cell	STEAP1	2.07089
TRAVAGLINI_LUNG_ADVENTITIAL_FIBROBLAST_CELL	Lung adventitial fibroblast cell	VEGFA	2.07089
TRAVAGLINI_LUNG_ADVENTITIAL_FIBROBLAST_CELL	Lung adventitial fibroblast cell	ANXA2	2.07089
TRAVAGLINI_LUNG_ADVENTITIAL_FIBROBLAST_CELL	Lung adventitial fibroblast cell	DUSP1	2.07089
TRAVAGLINI_LUNG_ADVENTITIAL_FIBROBLAST_CELL	Lung adventitial fibroblast cell	CRABP2	2.07089
TRAVAGLINI_LUNG_DIFFERENTIATING_BASAL_CELL	Lung differentiating basal cell	MDH2	1.98758
TRAVAGLINI_LUNG_DIFFERENTIATING_BASAL_CELL	Lung differentiating basal cell	ALDH1A1	1.98758
TRAVAGLINI_LUNG_DIFFERENTIATING_BASAL_CELL	Lung differentiating basal cell	STEAP1	1.98758
TRAVAGLINI_LUNG_DIFFERENTIATING_BASAL_CELL	Lung differentiating basal cell	CLDN10	1.98758
TRAVAGLINI_LUNG_DIFFERENTIATING_BASAL_CELL	Lung differentiating basal cell	ASS1	1.98758
TRAVAGLINI_LUNG_DIFFERENTIATING_BASAL_CELL	Lung differentiating basal cell	HES4	1.98758
TRAVAGLINI_LUNG_DIFFERENTIATING_BASAL_CELL	Lung differentiating basal cell	SYTL1	1.98758
IPF-Epithelial-Aberrant_Basaloid|IPF / Disease state, Lineage and Cell class	IPF aberrant basaloid	CRLF1	6.72909
IPF-Epithelial-Aberrant_Basaloid|IPF / Disease state, Lineage and Cell class	IPF aberrant basaloid	BAAT	6.72909
IPF-Epithelial-Aberrant_Basaloid|IPF / Disease state, Lineage and Cell class	IPF aberrant basaloid	PTGS2	6.72909
IPF-Epithelial-Aberrant_Basaloid|IPF / Disease state, Lineage and Cell class	IPF aberrant basaloid	MET	6.72909
IPF-Epithelial-Aberrant_Basaloid|IPF / Disease state, Lineage and Cell class	IPF aberrant basaloid	TMEM132A	6.72909
IPF-Epithelial-Aberrant_Basaloid|IPF / Disease state, Lineage and Cell class	IPF aberrant basaloid	GDF15	6.72909
IPF-Epithelial-Aberrant_Basaloid|IPF / Disease state, Lineage and Cell class	IPF aberrant basaloid	CLDN2	6.72909
IPF-Epithelial-Aberrant_Basaloid|IPF / Disease state, Lineage and Cell class	IPF aberrant basaloid	CSF2	6.72909
IPF-Epithelial-Aberrant_Basaloid|IPF / Disease state, Lineage and Cell class	IPF aberrant basaloid	CGB8	6.72909
IPF-Epithelial-Aberrant_Basaloid|IPF / Disease state, Lineage and Cell class	IPF aberrant basaloid	PLD5	6.72909
IPF-Epithelial-Aberrant_Basaloid|IPF / Disease state, Lineage and Cell class	IPF aberrant basaloid	CDH3	6.72909
IPF-Epithelial-Aberrant_Basaloid|World / Disease state, Lineage and Cell class	IPF aberrant basaloid	CRLF1	5.69984
IPF-Epithelial-Aberrant_Basaloid|World / Disease state, Lineage and Cell class	IPF aberrant basaloid	BAAT	5.69984
IPF-Epithelial-Aberrant_Basaloid|World / Disease state, Lineage and Cell class	IPF aberrant basaloid	TMEM132A	5.69984
IPF-Epithelial-Aberrant_Basaloid|World / Disease state, Lineage and Cell class	IPF aberrant basaloid	DDR1	5.69984
IPF-Epithelial-Aberrant_Basaloid|World / Disease state, Lineage and Cell class	IPF aberrant basaloid	GDF15	5.69984
IPF-Epithelial-Aberrant_Basaloid|World / Disease state, Lineage and Cell class	IPF aberrant basaloid	CRABP2	5.69984
IPF-Epithelial-Aberrant_Basaloid|World / Disease state, Lineage and Cell class	IPF aberrant basaloid	CLDN2	5.69984
IPF-Epithelial-Aberrant_Basaloid|World / Disease state, Lineage and Cell class	IPF aberrant basaloid	CGB8	5.69984
IPF-Epithelial-Aberrant_Basaloid|World / Disease state, Lineage and Cell class	IPF aberrant basaloid	PLD5	5.69984
IPF-Epithelial-Aberrant_Basaloid|World / Disease state, Lineage and Cell class	IPF aberrant basaloid	CDH3	5.69984
IPF-Epithelial-Aberrant_Basaloid|Epithelial / Disease state, Lineage and Cell class	IPF aberrant basaloid	PCP4	3.86902
IPF-Epithelial-Aberrant_Basaloid|Epithelial / Disease state, Lineage and Cell class	IPF aberrant basaloid	BAAT	3.86902
IPF-Epithelial-Aberrant_Basaloid|Epithelial / Disease state, Lineage and Cell class	IPF aberrant basaloid	PTGS2	3.86902
IPF-Epithelial-Aberrant_Basaloid|Epithelial / Disease state, Lineage and Cell class	IPF aberrant basaloid	TMEM132A	3.86902
IPF-Epithelial-Aberrant_Basaloid|Epithelial / Disease state, Lineage and Cell class	IPF aberrant basaloid	CRABP2	3.86902
IPF-Epithelial-Aberrant_Basaloid|Epithelial / Disease state, Lineage and Cell class	IPF aberrant basaloid	CSF2	3.86902
IPF-Epithelial-Aberrant_Basaloid|Epithelial / Disease state, Lineage and Cell class	IPF aberrant basaloid	CGB8	3.86902
IPF-Epithelial-Aberrant_Basaloid|Epithelial / Disease state, Lineage and Cell class	IPF aberrant basaloid	PLD5	3.86902
Pulmonary Fibrosis	pulmonary fibrosis	HMOX1	7.34113
Pulmonary Fibrosis	pulmonary fibrosis	NFE2L2	7.34113
Pulmonary Fibrosis	pulmonary fibrosis	CCL2	7.34113
Pulmonary Fibrosis	pulmonary fibrosis	CSF2	7.34113
Pulmonary Fibrosis	pulmonary fibrosis	TNF	7.34113
Pulmonary Fibrosis	pulmonary fibrosis	IL1B	7.34113
Pulmonary Fibrosis	pulmonary fibrosis	IL4	7.34113
Pulmonary Fibrosis	pulmonary fibrosis	IL5	7.34113
Pulmonary Fibrosis	pulmonary fibrosis	IL6	7.34113
Pulmonary Fibrosis	pulmonary fibrosis	SOD1	7.34113
idiopathic pulmonary fibrosis (is_marker_for)	pulmonary fibrosis	PTGS2	6.3245
idiopathic pulmonary fibrosis (is_marker_for)	pulmonary fibrosis	AKT1	6.3245
idiopathic pulmonary fibrosis (is_marker_for)	pulmonary fibrosis	MMP3	6.3245
idiopathic pulmonary fibrosis (is_marker_for)	pulmonary fibrosis	DDR1	6.3245
idiopathic pulmonary fibrosis (is_marker_for)	pulmonary fibrosis	THBD	6.3245
idiopathic pulmonary fibrosis (is_marker_for)	pulmonary fibrosis	EP300	6.3245
